# Supplementary material for: Ribosomal expansion segment contributes to translation fidelity via N-terminal processing of ribosomal proteins
Source: Nucleic Acids Res. 2025 May 28;53(10):gkaf448. doi: 10.1093/nar/gkaf448 (PMC12117404; doi:10.1093/nar/gkaf448)
Supplement: gkaf448_Supplemental_Files [file gkaf448_supplemental_files.zip]

Archive with 6 entries (6 files):
- Supplemental Information Rev2.pdf
- Supplementary_Tables_S6-10.xlsx
- Supplementary_Table_S11_ES27L_delta_b1-4_peptide_data.xlsx
- Supplementary_Table_S12_delta_map1_peptide_data.xlsx
- Supplementary_Table_S13_ES27L_delta_b1-4_protein_data.xlsx
- Supplementary_Table_S14_delta_map1_protein_data.xlsx
