# Supplementary material for: Ribosomal expansion segment contributes to translation fidelity via N-terminal processing of ribosomal proteins
Source: Nucleic Acids Res. 2025 May 28;53(10):gkaf448. doi: 10.1093/nar/gkaf448 (PMC12117404; doi:10.1093/nar/gkaf448)
Supplement: gkaf448_Supplemental_Files [file gkaf448_supplemental_files.zip › Supplementary_Tables_S6-10.xlsx]

## Sheet: Table S5 (E. coli)
Supplementary Figure S5	PANTHER Overrepresentation test - E. coli (REFLIST 4403)
GO term	(over/under)	Fold Enrichment	raw P-value	FDR
Biological Process
alpha-amino acid biosynthetic process (GO:1901607)	+	1.54	0.000115	0.00484
alpha-amino acid metabolic process (GO:1901605)	+	1.48	6.12e-06	0.000401
amino acid biosynthetic process (GO:0008652)	+	1.46	0.000405	0.015
amino acid metabolic process (GO:0006520)	+	1.48	4.26e-07	3.81e-05
ATP metabolic process (GO:0046034)	+	2.05	0.000907	0.0291
biological_process (GO:0008150)	+	1.17	1.15e-45	3.4e-42
biosynthetic process (GO:0009058)	+	1.38	3.01e-20	1.27e-17
carboxylic acid biosynthetic process (GO:0046394)	+	1.55	3.09e-07	2.85e-05
carboxylic acid catabolic process (GO:0046395)	+	1.36	0.000826	0.0271
carboxylic acid metabolic process (GO:0019752)	+	1.42	1.44e-10	3.27e-08
cellular biosynthetic process (GO:0044249)	+	1.37	1.87e-15	6.14e-13
cellular catabolic process (GO:0044248)	+	1.33	0.000597	0.021
cellular component assembly (GO:0022607)	+	1.48	2.53e-07	2.58e-05
cellular component biogenesis (GO:0044085)	+	1.43	6.06e-08	7.16e-06
cellular component organization (GO:0016043)	+	1.28	3.28e-05	0.00161
cellular component organization or biogenesis (GO:0071840)	+	1.29	3.12e-06	0.000214
cellular metabolic process (GO:0044237)	+	1.35	1.72e-28	1.27e-25
cellular process (GO:0009987)	+	1.22	8.32e-37	8.19e-34
cytoplasmic translation (GO:0002181)	+	1.87	5.33e-05	0.00238
energy derivation by oxidation of organic compounds (GO:0015980)	+	1.4	0.00167	0.0465
establishment of localization (GO:0051234)	+	1.23	1.06e-05	0.000613
gene expression (GO:0010467)	+	1.54	7.29e-13	1.96e-10
generation of precursor metabolites and energy (GO:0006091)	+	1.46	5.26e-05	0.00239
glutamine family amino acid metabolic process (GO:0009064)	+	1.7	0.00113	0.0343
L-amino acid biosynthetic process (GO:0170034)	+	1.67	2.41e-05	0.00125
L-amino acid metabolic process (GO:0170033)	+	1.62	3.03e-07	2.98e-05
localization (GO:0051179)	+	1.23	7.26e-06	0.000456
macromolecule biosynthetic process (GO:0009059)	+	1.35	1.68e-09	3.11e-07
macromolecule metabolic process (GO:0043170)	+	1.2	3.18e-06	0.000214
metabolic process (GO:0008152)	+	1.26	3.65e-26	2.15e-23
monocarboxylic acid metabolic process (GO:0032787)	+	1.5	4.64e-07	3.92e-05
monosaccharide metabolic process (GO:0005996)	+	1.48	0.000929	0.0295
negative regulation of DNA-templated transcription (GO:0045892)	+	1.4	0.00146	0.043
negative regulation of nucleobase-containing compound metabolic process (GO:0045934)	+	1.38	0.00167	0.0462
negative regulation of RNA biosynthetic process (GO:1902679)	+	1.4	0.00146	0.0426
nicotinamide nucleotide metabolic process (GO:0046496)	+	1.77	0.00108	0.0331
nitrogen compound transport (GO:0071705)	+	1.3	0.00144	0.0428
non-membrane-bounded organelle assembly (GO:0140694)	+	2.02	3.42e-08	4.81e-06
non-proteinogenic amino acid metabolic process (GO:0170041)	+	2.06	0.000197	0.00808
nucleic acid biosynthetic process (GO:0141187)	+	1.44	1.03e-05	0.00061
nucleic acid metabolic process (GO:0090304)	+	1.24	0.000206	0.00832
nucleobase transport (GO:0015851)	+	2.5	0.00166	0.0466
nucleobase-containing compound biosynthetic process (GO:0034654)	+	1.42	1.12e-07	1.23e-05
nucleobase-containing compound metabolic process (GO:0006139)	+	1.28	4.89e-08	6.01e-06
nucleobase-containing small molecule metabolic process (GO:0055086)	+	1.44	7.9e-06	0.000486
nucleoside phosphate biosynthetic process (GO:1901293)	+	1.55	0.000398	0.0149
nucleoside phosphate metabolic process (GO:0006753)	+	1.6	7.64e-07	6.27e-05
nucleotide biosynthetic process (GO:0009165)	+	1.55	0.000398	0.015
nucleotide metabolic process (GO:0009117)	+	1.6	9.22e-07	7.16e-05
organelle assembly (GO:0070925)	+	2.02	3.42e-08	4.59e-06
organelle organization (GO:0006996)	+	1.62	2.42e-06	0.00017
organic acid biosynthetic process (GO:0016053)	+	1.55	3.09e-07	2.94e-05
organic acid catabolic process (GO:0016054)	+	1.36	0.000837	0.0271
organic acid metabolic process (GO:0006082)	+	1.39	6.11e-10	1.2e-07
organonitrogen compound biosynthetic process (GO:1901566)	+	1.48	1.43e-13	4.22e-11
organonitrogen compound metabolic process (GO:1901564)	+	1.37	1.68e-16	6.2e-14
organophosphate biosynthetic process (GO:0090407)	+	1.36	0.00103	0.0319
organophosphate metabolic process (GO:0019637)	+	1.38	2.02e-05	0.00113
oxoacid metabolic process (GO:0043436)	+	1.4	2.94e-10	6.19e-08
phosphate-containing compound metabolic process (GO:0006796)	+	1.34	5.03e-05	0.00232
phosphorus metabolic process (GO:0006793)	+	1.34	1.94e-05	0.0011
primary metabolic process (GO:0044238)	+	1.28	1.09e-20	5.36e-18
protein maturation (GO:0051604)	+	1.52	0.00172	0.047
protein metabolic process (GO:0019538)	+	1.47	4.36e-09	6.78e-07
protein-containing complex assembly (GO:0065003)	+	1.66	1.09e-07	1.24e-05
protein-containing complex organization (GO:0043933)	+	1.57	1.28e-06	9.41e-05
protein-RNA complex assembly (GO:0022618)	+	2.38	2.15e-09	3.53e-07
protein-RNA complex organization (GO:0071826)	+	2.38	2.15e-09	3.74e-07
proteinogenic amino acid biosynthetic process (GO:0170038)	+	1.67	2.41e-05	0.00127
proteinogenic amino acid metabolic process (GO:0170039)	+	1.61	4.59e-07	3.99e-05
purine nucleotide biosynthetic process (GO:0006164)	+	1.69	0.000722	0.0245
purine nucleotide metabolic process (GO:0006163)	+	1.67	8.29e-06	0.000499
purine ribonucleoside triphosphate metabolic process (GO:0009205)	+	2.03	0.000743	0.0249
purine ribonucleotide biosynthetic process (GO:0009152)	+	1.74	0.00134	0.0402
purine ribonucleotide metabolic process (GO:0009150)	+	1.71	0.000114	0.00487
purine-containing compound metabolic process (GO:0072521)	+	1.48	0.000372	0.0144
pyridine-containing compound metabolic process (GO:0072524)	+	1.89	2.26e-05	0.00121
pyruvate metabolic process (GO:0006090)	+	1.92	0.000972	0.0305
response to chemical (GO:0042221)	+	1.26	0.000322	0.0127
response to stimulus (GO:0050896)	+	1.14	0.000818	0.0271
response to temperature stimulus (GO:0009266)	+	1.61	0.000207	0.00826
ribonucleoprotein complex biogenesis (GO:0022613)	+	1.86	3.98e-08	5.11e-06
ribonucleoside triphosphate biosynthetic process (GO:0009201)	+	2.38	0.00163	0.0462
ribonucleoside triphosphate metabolic process (GO:0009199)	+	2.08	0.000144	0.00599
ribonucleotide biosynthetic process (GO:0009260)	+	1.72	0.000385	0.0148
ribonucleotide metabolic process (GO:0009259)	+	1.69	2.94e-05	0.00147
ribose phosphate biosynthetic process (GO:0046390)	+	1.64	0.00146	0.0423
ribose phosphate metabolic process (GO:0019693)	+	1.65	4.99e-05	0.00234
ribosomal large subunit assembly (GO:0000027)	+	2.19	0.000109	0.00473
ribosomal large subunit biogenesis (GO:0042273)	+	2.22	5.6e-05	0.00247
ribosomal small subunit assembly (GO:0000028)	+	2.5	4.08e-05	0.00198
ribosomal small subunit biogenesis (GO:0042274)	+	2.44	6.83e-06	0.000438
ribosome assembly (GO:0042255)	+	2.31	4.95e-09	7.31e-07
ribosome biogenesis (GO:0042254)	+	1.85	1.13e-07	1.19e-05
RNA biosynthetic process (GO:0032774)	+	1.44	2.43e-05	0.00124
RNA metabolic process (GO:0016070)	+	1.45	1.32e-06	9.48e-05
RNA processing (GO:0006396)	+	1.49	0.000576	0.0205
small molecule biosynthetic process (GO:0044283)	+	1.35	4.86e-05	0.00231
small molecule metabolic process (GO:0044281)	+	1.31	1.72e-11	4.22e-09
sulfur compound biosynthetic process (GO:0044272)	+	1.64	0.0006	0.0208
sulfur compound metabolic process (GO:0006790)	+	1.51	0.000451	0.0165
translation (GO:0006412)	+	1.71	8.74e-07	6.97e-05
transmembrane transport (GO:0055085)	+	1.27	1.2e-06	9.09e-05
transport (GO:0006810)	+	1.22	2.11e-05	0.00116
tRNA metabolic process (GO:0006399)	+	1.52	0.000693	0.0238
Unclassified (UNCLASSIFIED)	-	0.44	1.15e-45	1.7e-42
vitamin B6 biosynthetic process (GO:0042819)	+	2.67	0.00156	0.0448
vitamin B6 metabolic process (GO:0042816)	+	2.73	0.000565	0.0204
Molecular Function
active monoatomic ion transmembrane transporter activity (GO:0022853)	+	1.43	7.67e-05	0.00389
active transmembrane transporter activity (GO:0022804)	+	1.42	1.95e-07	2.4e-05
adenyl nucleotide binding (GO:0030554)	+	1.2	2.17e-07	2.55e-05
adenyl ribonucleotide binding (GO:0032559)	+	1.18	5.51e-06	0.000407
anion binding (GO:0043168)	+	1.17	2.21e-07	2.48e-05
aspartic-type endopeptidase activity (GO:0004190)	-	0.08	3.75e-12	1.94e-09
aspartic-type peptidase activity (GO:0070001)	-	0.08	3.75e-12	1.61e-09
ATP binding (GO:0005524)	+	1.17	1.34e-05	0.00089
ATP hydrolysis activity (GO:0016887)	+	1.32	2.52e-06	0.000198
ATP-dependent activity (GO:0140657)	+	1.36	9.68e-10	2.28e-07
ATP-dependent activity, acting on RNA (GO:0008186)	+	1.69	1.55e-05	0.001
ATPase-coupled monoatomic cation transmembrane transporter activity (GO:0019829)	+	1.69	0.000443	0.0188
ATPase-coupled transmembrane transporter activity (GO:0042626)	+	1.49	0.000724	0.0292
basal RNA polymerase II transcription machinery binding (GO:0001099)	+	1.65	0.000658	0.0274
basal transcription machinery binding (GO:0001098)	+	1.65	0.000658	0.027
binding (GO:0005488)	+	1.11	4.28e-16	1.11e-12
carbohydrate derivative binding (GO:0097367)	+	1.19	1.89e-07	2.44e-05
catalytic activity (GO:0003824)	+	1.14	6.34e-15	8.2e-12
chromatin binding (GO:0003682)	+	1.35	0.000103	0.00513
DNA polymerase activity (GO:0034061)	-	0.38	2.69e-06	0.000204
DNA-directed DNA polymerase activity (GO:0003887)	-	0.33	6.21e-07	5.74e-05
endonuclease activity, active with either ribo- or deoxyribonucleic acids and producing 5'-phosphomonoesters (GO:0016893)	-	0.56	0.000383	0.0171
endopeptidase activity (GO:0004175)	-	0.27	8.95e-13	5.78e-10
helicase activity (GO:0004386)	+	1.39	0.000231	0.0109
heterocyclic compound binding (GO:1901363)	+	1.19	2.67e-09	5.76e-07
hydrolase activity (GO:0016787)	+	1.11	0.000844	0.0336
hydrolase activity, acting on acid anhydrides (GO:0016817)	+	1.32	1.11e-08	1.59e-06
hydrolase activity, acting on acid anhydrides, in phosphorus-containing anhydrides (GO:0016818)	+	1.32	1.11e-08	1.69e-06
ion binding (GO:0043167)	+	1.15	4.79e-11	1.37e-08
lyase activity (GO:0016829)	+	1.43	4.11e-05	0.00231
molecular_function (GO:0003674)	+	1.01	6.21e-07	5.36e-05
mRNA binding (GO:0003729)	+	1.33	1.99e-06	0.000161
nucleic acid binding (GO:0003676)	+	1.11	7.36e-05	0.00381
nucleoside phosphate binding (GO:1901265)	+	1.19	1.06e-08	1.83e-06
nucleotide binding (GO:0000166)	+	1.19	1.06e-08	1.96e-06
organic acid transmembrane transporter activity (GO:0005342)	+	1.42	0.000965	0.0372
organic cyclic compound binding (GO:0097159)	+	1.15	2.91e-13	2.51e-10
oxidoreductase activity, acting on CH-OH group of donors (GO:0016614)	+	1.42	0.000248	0.0112
oxidoreductase activity, acting on the CH-OH group of donors, NAD or NADP as acceptor (GO:0016616)	+	1.45	0.000148	0.00709
peptidase activity (GO:0008233)	-	0.57	2.44e-07	2.52e-05
protein-containing complex binding (GO:0044877)	+	1.33	1.08e-08	1.75e-06
purine nucleotide binding (GO:0017076)	+	1.2	9.14e-09	1.82e-06
purine ribonucleoside triphosphate binding (GO:0035639)	+	1.18	6.94e-07	5.79e-05
purine ribonucleotide binding (GO:0032555)	+	1.19	3.26e-07	3.12e-05
pyrophosphatase activity (GO:0016462)	+	1.31	1.47e-08	2e-06
ribonucleoside triphosphate phosphatase activity (GO:0017111)	+	1.3	2.26e-07	2.44e-05
ribonucleotide binding (GO:0032553)	+	1.19	2.93e-07	2.91e-05
RNA binding (GO:0003723)	+	1.16	4.67e-05	0.00252
RNA endonuclease activity (GO:0004521)	-	0.62	0.000936	0.0367
RNA endonuclease activity, producing 5'-phosphomonoesters (GO:0016891)	-	0.46	3.28e-05	0.00197
RNA helicase activity (GO:0003724)	+	1.76	5.72e-06	0.00041
RNA-directed DNA polymerase activity (GO:0003964)	-	0.09	7.51e-11	1.94e-08
RNA-DNA hybrid ribonuclease activity (GO:0004523)	-	0.09	4.14e-11	1.34e-08
rRNA binding (GO:0019843)	+	1.5	3.15e-05	0.00194
secondary active transmembrane transporter activity (GO:0015291)	+	1.48	3.96e-05	0.00233
small molecule binding (GO:0036094)	+	1.15	8.79e-12	3.25e-09
snoRNA binding (GO:0030515)	+	1.65	0.00126	0.0479
structural constituent of chromatin (GO:0030527)	+	2.18	0.000412	0.0178
structural constituent of ribosome (GO:0003735)	+	1.29	6.1e-05	0.00322
structural molecule activity (GO:0005198)	+	1.23	4.33e-05	0.00238
translation elongation factor activity (GO:0003746)	+	2.18	3.96e-05	0.00228
translation factor activity, RNA binding (GO:0008135)	+	1.65	1.19e-05	0.000812
translation initiation factor activity (GO:0003743)	+	1.68	0.000237	0.0109
translation regulator activity (GO:0045182)	+	1.46	0.000401	0.0176
translation regulator activity, nucleic acid binding (GO:0090079)	+	1.64	6.49e-06	0.000453
transmembrane transporter activity (GO:0022857)	+	1.21	0.00013	0.00635
transporter activity (GO:0005215)	+	1.22	1.74e-05	0.0011
Unclassified (UNCLASSIFIED)	-	0.33	6.21e-07	5.54e-05
Cellular Component
ATP-binding cassette (ABC) transporter complex (GO:0043190)	+	1.35	0.00155	0.0174
ATP-binding cassette (ABC) transporter complex, substrate-binding subunit-containing (GO:0055052)	+	1.37	0.00461	0.0441
ATPase dependent transmembrane transport complex (GO:0098533)	+	1.38	0.00072	0.009
catalytic complex (GO:1902494)	+	1.39	3.58e-06	0.000146
cell envelope (GO:0030313)	-	0.67	2.65e-05	0.000573
cell outer membrane (GO:0009279)	-	0.56	0.000642	0.00834
cellular anatomical entity (GO:0110165)	+	1.14	2.11e-18	1.14e-16
cellular_component (GO:0005575)	+	1.13	9.67e-19	7.86e-17
cytoplasm (GO:0005737)	+	1.38	4.29e-31	1.4e-28
cytosol (GO:0005829)	+	1.42	4.61e-24	4.99e-22
cytosolic ribosome (GO:0022626)	+	1.87	3.84e-05	0.000781
cytosolic small ribosomal subunit (GO:0022627)	+	2.5	6.58e-06	0.000214
external encapsulating structure (GO:0030312)	-	0.57	0.000498	0.00736
extrinsic component of plasma membrane (GO:0019897)	+	3.34	0.00241	0.0253
intracellular anatomical structure (GO:0005622)	+	1.36	1.74e-28	2.83e-26
intracellular non-membrane-bounded organelle (GO:0043232)	+	1.5	0.000217	0.00371
intracellular organelle (GO:0043229)	+	1.47	0.000404	0.00657
intracellular protein-containing complex (GO:0140535)	+	1.57	0.001	0.0117
membrane protein complex (GO:0098796)	+	1.25	0.00205	0.0222
non-membrane-bounded organelle (GO:0043228)	+	1.55	7.65e-06	0.000226
organelle (GO:0043226)	+	1.52	1.55e-05	0.000419
outer membrane (GO:0019867)	-	0.58	0.000879	0.0106
outer membrane-bounded periplasmic space (GO:0030288)	-	0.71	0.00502	0.0466
oxidoreductase complex (GO:1990204)	+	1.41	0.00415	0.0409
peptidase complex (GO:1905368)	+	2.86	0.00375	0.0381
periplasmic space (GO:0042597)	-	0.66	0.00019	0.00343
plasma membrane protein complex (GO:0098797)	+	1.37	0.000559	0.00757
protein-containing complex (GO:0032991)	+	1.29	1.44e-10	6.71e-09
ribonucleoprotein complex (GO:1990904)	+	1.83	6.12e-05	0.00117
ribosomal subunit (GO:0044391)	+	1.9	1.88e-05	0.000436
ribosome (GO:0005840)	+	1.88	1.64e-05	0.000409
small ribosomal subunit (GO:0015935)	+	2.5	6.58e-06	0.000238
transmembrane transporter complex (GO:1902495)	+	1.32	0.000413	0.0064
transporter complex (GO:1990351)	+	1.3	0.00054	0.00763
Unclassified (UNCLASSIFIED)	-	0.7	9.67e-19	6.29e-17

## Sheet: Table S6 (S. cerevisiae) 
Supplementary Figure S6	PANTHER Overrepresentation test - S. cerevisiae (REFLIST 6060)
Goterm	over/under	Fold Enrichment	raw P-value	FDR
Biological Process
ADP catabolic process (GO:0046032)	+	1.82	0.000266	0.0125
ADP metabolic process (GO:0046031)	+	1.76	0.000496	0.0188
alcohol biosynthetic process (GO:0046165)	+	1.41	0.00167	0.0476
alpha-amino acid biosynthetic process (GO:1901607)	+	1.38	0.000144	0.00807
alpha-amino acid metabolic process (GO:1901605)	+	1.33	6.74e-05	0.00412
amino acid biosynthetic process (GO:0008652)	+	1.37	0.000148	0.00818
amino acid metabolic process (GO:0006520)	+	1.24	0.000531	0.0194
ascospore-type prospore membrane formation (GO:0032120)	-	< 0.01	5.66e-05	0.00356
biological_process (GO:0008150)	+	1	4.63e-05	0.00307
biosynthetic process (GO:0009058)	+	1.17	2.38e-18	1.02e-15
carbohydrate catabolic process (GO:0016052)	+	1.43	0.000173	0.00903
carbohydrate derivative metabolic process (GO:1901135)	+	1.2	0.000747	0.0264
carbohydrate metabolic process (GO:0005975)	+	1.26	0.000229	0.0114
carboxylic acid biosynthetic process (GO:0046394)	+	1.26	0.00115	0.0356
carboxylic acid metabolic process (GO:0019752)	+	1.3	2.32e-07	2.6e-05
carboxylic acid transmembrane transport (GO:1905039)	+	1.55	0.000789	0.0275
cell wall biogenesis (GO:0042546)	-	0.52	6.81e-05	0.00411
cellular aldehyde metabolic process (GO:0006081)	+	1.75	9.84e-06	0.000828
cellular biosynthetic process (GO:0044249)	+	1.16	1.64e-15	4.3e-13
cellular component biogenesis (GO:0044085)	+	1.17	2.27e-08	3.14e-06
cellular component organization or biogenesis (GO:0071840)	+	1.08	1.77e-05	0.00146
cellular metabolic process (GO:0044237)	+	1.15	1.93e-21	1.3e-18
cellular process (GO:0009987)	+	1.06	3.82e-16	1.12e-13
cytoplasmic translation (GO:0002181)	+	1.67	7.2e-15	1.79e-12
DNA biosynthetic process (GO:0071897)	-	0.59	0.000175	0.00908
DNA integration (GO:0015074)	-	< 0.01	4.13e-13	9.27e-11
DNA recombination (GO:0006310)	-	0.77	0.000873	0.0288
DNA-templated transcription (GO:0006351)	+	1.26	0.00013	0.0074
endonucleolytic cleavage in 5'-ETS of tricistronic rRNA transcript (SSU-rRNA, 5.8S rRNA, LSU-rRNA) (GO:0000480)	+	1.7	0.00026	0.0125
endonucleolytic cleavage in ITS1 to separate SSU-rRNA from 5.8S rRNA and LSU-rRNA from tricistronic rRNA transcript (SSU-rRNA, 5.8S rRNA, LSU-rRNA) (GO:0000447)	+	1.67	4.43e-05	0.00302
endonucleolytic cleavage of tricistronic rRNA transcript (SSU-rRNA, 5.8S rRNA, LSU-rRNA) (GO:0000479)	+	1.73	2.08e-07	2.39e-05
endonucleolytic cleavage to generate mature 5'-end of SSU-rRNA from (SSU-rRNA, 5.8S rRNA, LSU-rRNA) (GO:0000472)	+	1.67	0.000396	0.0158
fungal-type cell wall biogenesis (GO:0009272)	-	0.54	0.000307	0.0134
gene expression (GO:0010467)	+	1.22	3.32e-16	1.12e-13
glucose 6-phosphate metabolic process (GO:0051156)	+	2.18	7.62e-08	1.03e-05
glycolytic process (GO:0006096)	+	1.82	0.000266	0.0121
intracellular iron ion homeostasis (GO:0006879)	-	0.52	0.00138	0.0416
L-amino acid biosynthetic process (GO:0170034)	+	1.39	0.000349	0.0144
L-amino acid metabolic process (GO:0170033)	+	1.35	7.63e-05	0.00455
macromolecule biosynthetic process (GO:0009059)	+	1.15	2.9e-10	5.06e-08
macromolecule metabolic process (GO:0043170)	+	1.09	1.01e-07	1.29e-05
maturation of 5.8S rRNA (GO:0000460)	+	1.6	1.59e-07	1.87e-05
maturation of 5.8S rRNA from tricistronic rRNA transcript (SSU-rRNA, 5.8S rRNA, LSU-rRNA) (GO:0000466)	+	1.6	1.59e-07	1.92e-05
maturation of LSU-rRNA (GO:0000470)	+	1.67	7.74e-07	7.76e-05
maturation of LSU-rRNA from tricistronic rRNA transcript (SSU-rRNA, 5.8S rRNA, LSU-rRNA) (GO:0000463)	+	1.64	1.93e-05	0.00152
maturation of SSU-rRNA (GO:0030490)	+	1.56	1.6e-08	2.29e-06
maturation of SSU-rRNA from tricistronic rRNA transcript (SSU-rRNA, 5.8S rRNA, LSU-rRNA) (GO:0000462)	+	1.63	2.77e-09	4.21e-07
membrane assembly (GO:0071709)	-	0.13	0.000811	0.0281
metabolic process (GO:0008152)	+	1.11	3.27e-19	1.93e-16
mitochondrial gene expression (GO:0140053)	-	0.6	2.74e-06	0.000244
mitochondrial proton-transporting ATP synthase complex assembly (GO:0033615)	-	< 0.01	0.00134	0.0407
mitochondrial translation (GO:0032543)	-	0.59	2.37e-05	0.0018
NADP metabolic process (GO:0006739)	+	1.8	0.000477	0.0183
NADPH regeneration (GO:0006740)	+	2.04	0.000129	0.00739
nicotinamide nucleotide metabolic process (GO:0046496)	+	1.46	0.000273	0.0124
non-membrane-bounded organelle assembly (GO:0140694)	+	1.32	0.000366	0.0149
nucleic acid biosynthetic process (GO:0141187)	+	1.21	3.71e-10	6.24e-08
nucleic acid metabolic process (GO:0090304)	+	1.14	1.22e-07	1.52e-05
nucleobase metabolic process (GO:0009112)	+	1.62	0.000945	0.0307
nucleobase-containing compound biosynthetic process (GO:0034654)	+	1.21	4.74e-11	9.3e-09
nucleobase-containing compound metabolic process (GO:0006139)	+	1.16	8.41e-12	1.72e-09
nucleobase-containing small molecule metabolic process (GO:0055086)	+	1.31	7.62e-06	0.000653
nucleoside diphosphate catabolic process (GO:0009134)	+	1.76	0.000496	0.0187
nucleoside diphosphate metabolic process (GO:0009132)	+	1.63	0.00109	0.0343
nucleoside monophosphate biosynthetic process (GO:0009124)	+	1.54	0.00149	0.0442
nucleoside monophosphate metabolic process (GO:0009123)	+	1.49	0.00163	0.0471
nucleoside phosphate catabolic process (GO:1901292)	+	1.7	4.8e-05	0.0031
nucleoside phosphate metabolic process (GO:0006753)	+	1.3	3.77e-05	0.00273
nucleotide catabolic process (GO:0009166)	+	1.65	0.000357	0.0146
nucleotide metabolic process (GO:0009117)	+	1.32	1.92e-05	0.00153
organelle assembly (GO:0070925)	+	1.27	0.00102	0.0325
organic acid biosynthetic process (GO:0016053)	+	1.26	0.00115	0.0358
organic acid metabolic process (GO:0006082)	+	1.27	8.75e-07	8.41e-05
organic acid transmembrane transport (GO:1903825)	+	1.58	0.000322	0.0138
organic hydroxy compound biosynthetic process (GO:1901617)	+	1.47	3.25e-05	0.00239
organic hydroxy compound metabolic process (GO:1901615)	+	1.31	0.000236	0.0116
organonitrogen compound biosynthetic process (GO:1901566)	+	1.22	8.2e-11	1.49e-08
organonitrogen compound metabolic process (GO:1901564)	+	1.14	3.96e-10	6.43e-08
organophosphate catabolic process (GO:0046434)	+	1.49	0.000724	0.0258
organophosphate metabolic process (GO:0019637)	+	1.22	5.93e-05	0.00367
oxoacid metabolic process (GO:0043436)	+	1.27	1.83e-06	0.000166
pentose-phosphate shunt (GO:0006098)	+	2.18	3.96e-05	0.00283
phosphate-containing compound metabolic process (GO:0006796)	+	1.23	5.06e-07	5.42e-05
phosphorus metabolic process (GO:0006793)	+	1.22	8.38e-07	8.23e-05
positive regulation of transcription elongation by RNA polymerase II (GO:0032968)	+	1.53	0.00122	0.0377
post-transcriptional regulation of gene expression (GO:0010608)	+	1.25	0.00174	0.0494
primary metabolic process (GO:0044238)	+	1.11	8.37e-16	2.32e-13
protein-containing complex assembly (GO:0065003)	+	1.18	0.000172	0.0091
protein-containing complex organization (GO:0043933)	+	1.15	2.06e-05	0.00159
protein-RNA complex assembly (GO:0022618)	+	1.41	1.76e-06	0.000162
protein-RNA complex organization (GO:0071826)	+	1.4	9.62e-07	9.06e-05
proteinogenic amino acid biosynthetic process (GO:0170038)	+	1.39	0.000349	0.0146
proteinogenic amino acid metabolic process (GO:0170039)	+	1.37	4.49e-05	0.00302
proton-transporting ATP synthase complex assembly (GO:0043461)	-	< 0.01	0.00134	0.041
purine nucleoside diphosphate catabolic process (GO:0009137)	+	1.82	0.000266	0.0123
purine nucleoside diphosphate metabolic process (GO:0009135)	+	1.77	0.000286	0.0127
purine nucleoside monophosphate biosynthetic process (GO:0009127)	+	1.78	0.000851	0.0288
purine nucleoside monophosphate metabolic process (GO:0009126)	+	1.74	0.000856	0.0284
purine nucleotide catabolic process (GO:0006195)	+	1.72	0.000152	0.00831
purine nucleotide metabolic process (GO:0006163)	+	1.4	2.83e-06	0.000247
purine ribonucleoside diphosphate catabolic process (GO:0009181)	+	1.82	0.000266	0.0124
purine ribonucleoside diphosphate metabolic process (GO:0009179)	+	1.77	0.000286	0.0128
purine ribonucleoside monophosphate biosynthetic process (GO:0009168)	+	1.78	0.000851	0.0291
purine ribonucleoside monophosphate metabolic process (GO:0009167)	+	1.74	0.000856	0.0286
purine ribonucleotide catabolic process (GO:0009154)	+	1.74	0.000164	0.00877
purine ribonucleotide metabolic process (GO:0009150)	+	1.43	4.35e-05	0.00301
purine-containing compound catabolic process (GO:0072523)	+	1.69	7.98e-05	0.0047
purine-containing compound metabolic process (GO:0072521)	+	1.41	6.38e-07	6.67e-05
pyridine nucleotide catabolic process (GO:0019364)	+	1.76	0.000496	0.0185
pyridine nucleotide metabolic process (GO:0019362)	+	1.44	0.000329	0.0138
pyridine-containing compound catabolic process (GO:0072526)	+	1.71	0.000499	0.0185
pyridine-containing compound metabolic process (GO:0072524)	+	1.48	1.83e-05	0.00149
regulation of biosynthetic process (GO:0009889)	+	1.12	0.000176	0.009
regulation of cellular biosynthetic process (GO:0031326)	+	1.12	0.000217	0.0109
regulation of cellular metabolic process (GO:0031323)	+	1.12	0.000261	0.0124
regulation of cellular response to stress (GO:0080135)	+	1.47	0.0016	0.0466
regulation of dephosphorylation (GO:0035303)	+	1.85	0.000446	0.0174
regulation of DNA-templated transcription elongation (GO:0032784)	+	1.5	0.000588	0.0211
regulation of gene expression (GO:0010468)	+	1.11	0.00094	0.0308
regulation of gluconeogenesis (GO:0006111)	+	1.83	0.000826	0.0284
regulation of macromolecule biosynthetic process (GO:0010556)	+	1.11	0.00111	0.0349
regulation of macromolecule metabolic process (GO:0060255)	+	1.11	0.000545	0.0197
regulation of metabolic process (GO:0019222)	+	1.11	0.000435	0.0172
regulation of primary metabolic process (GO:0080090)	+	1.13	4.85e-05	0.00309
regulation of protein metabolic process (GO:0051246)	+	1.24	0.000752	0.0264
regulation of transcription elongation by RNA polymerase II (GO:0034243)	+	1.58	0.000322	0.0137
retrotransposition (GO:0032197)	-	0.02	3.32e-23	1.56e-19
ribonucleoprotein complex biogenesis (GO:0022613)	+	1.43	3.28e-19	1.72e-16
ribonucleoside diphosphate catabolic process (GO:0009191)	+	1.74	0.000856	0.0288
ribonucleoside diphosphate metabolic process (GO:0009185)	+	1.73	0.000287	0.0126
ribonucleoside monophosphate metabolic process (GO:0009161)	+	1.54	0.00149	0.0445
ribonucleotide catabolic process (GO:0009261)	+	1.69	0.000443	0.0174
ribonucleotide metabolic process (GO:0009259)	+	1.4	4.24e-05	0.00298
ribose phosphate metabolic process (GO:0019693)	+	1.36	0.000153	0.00827
ribosomal large subunit assembly (GO:0000027)	+	1.52	0.00155	0.0454
ribosomal large subunit biogenesis (GO:0042273)	+	1.62	7.58e-11	1.43e-08
ribosomal small subunit biogenesis (GO:0042274)	+	1.51	1.53e-08	2.25e-06
ribosome assembly (GO:0042255)	+	1.43	0.00031	0.0134
ribosome biogenesis (GO:0042254)	+	1.46	1.6e-18	7.53e-16
RNA 5'-end processing (GO:0000966)	+	1.59	3.25e-05	0.00243
RNA biosynthetic process (GO:0032774)	+	1.29	3.56e-16	1.12e-13
RNA metabolic process (GO:0016070)	+	1.25	4.88e-14	1.15e-11
RNA processing (GO:0006396)	+	1.31	9.49e-13	2.03e-10
RNA-templated DNA biosynthetic process (GO:0006278)	-	0.33	9.18e-08	1.2e-05
rRNA 5'-end processing (GO:0000967)	+	1.71	8.35e-05	0.00486
rRNA metabolic process (GO:0016072)	+	1.5	6.43e-18	2.52e-15
rRNA processing (GO:0006364)	+	1.53	1.61e-17	5.82e-15
small molecule biosynthetic process (GO:0044283)	+	1.3	7.14e-07	7.32e-05
small molecule metabolic process (GO:0044281)	+	1.24	8.2e-10	1.29e-07
sno(s)RNA metabolic process (GO:0016074)	+	1.49	0.00163	0.0468
SRP-dependent cotranslational protein targeting to membrane, translocation (GO:0006616)	+	2.01	0.000985	0.0316
sulfur compound metabolic process (GO:0006790)	+	1.38	0.0002	0.0101
thiamine metabolic process (GO:0006772)	+	2.02	0.0005	0.0184
thiamine-containing compound biosynthetic process (GO:0042724)	+	2.01	0.000985	0.0318
thiamine-containing compound metabolic process (GO:0042723)	+	1.89	0.00148	0.0443
transcription by RNA polymerase II (GO:0006366)	+	1.31	0.000374	0.0151
translation (GO:0006412)	+	1.28	2.94e-07	3.22e-05
translational elongation (GO:0006414)	+	1.59	0.000455	0.0176
transmembrane transport (GO:0055085)	+	1.18	0.000246	0.0119
transposition (GO:0032196)	-	0.05	1.7e-22	1.34e-19
tRNA decay (GO:0016078)	+	1.82	0.00152	0.0448
Unclassified (UNCLASSIFIED)	-	0.37	4.63e-05	0.00303
viral gene expression (GO:0019080)	-	0.02	6.38e-23	1e-19
viral process (GO:0016032)	-	0.02	6.38e-23	7.52e-20
viral translation (GO:0019081)	-	0.02	6.38e-23	1.5e-19
viral translational frameshifting (GO:0075523)	-	0.02	6.38e-23	6.01e-20
Molecular Function
active monoatomic ion transmembrane transporter activity (GO:0022853)	+	1.43	7.67e-05	0.00389
active transmembrane transporter activity (GO:0022804)	+	1.42	1.95e-07	2.4e-05
adenyl nucleotide binding (GO:0030554)	+	1.2	2.17e-07	2.55e-05
adenyl ribonucleotide binding (GO:0032559)	+	1.18	5.51e-06	0.000407
anion binding (GO:0043168)	+	1.17	2.21e-07	2.48e-05
aspartic-type endopeptidase activity (GO:0004190)	-	0.08	3.75e-12	1.94e-09
aspartic-type peptidase activity (GO:0070001)	-	0.08	3.75e-12	1.61e-09
ATP binding (GO:0005524)	+	1.17	1.34e-05	0.00089
ATP hydrolysis activity (GO:0016887)	+	1.32	2.52e-06	0.000198
ATP-dependent activity (GO:0140657)	+	1.36	9.68e-10	2.28e-07
ATP-dependent activity, acting on RNA (GO:0008186)	+	1.69	1.55e-05	0.001
ATPase-coupled monoatomic cation transmembrane transporter activity (GO:0019829)	+	1.69	0.000443	0.0188
ATPase-coupled transmembrane transporter activity (GO:0042626)	+	1.49	0.000724	0.0292
basal RNA polymerase II transcription machinery binding (GO:0001099)	+	1.65	0.000658	0.0274
basal transcription machinery binding (GO:0001098)	+	1.65	0.000658	0.027
binding (GO:0005488)	+	1.11	4.28e-16	1.11e-12
carbohydrate derivative binding (GO:0097367)	+	1.19	1.89e-07	2.44e-05
catalytic activity (GO:0003824)	+	1.14	6.34e-15	8.2e-12
chromatin binding (GO:0003682)	+	1.35	0.000103	0.00513
DNA polymerase activity (GO:0034061)	-	0.38	2.69e-06	0.000204
DNA-directed DNA polymerase activity (GO:0003887)	-	0.33	6.21e-07	5.74e-05
endonuclease activity, active with either ribo- or deoxyribonucleic acids and producing 5'-phosphomonoesters (GO:0016893)	-	0.56	0.000383	0.0171
endopeptidase activity (GO:0004175)	-	0.27	8.95e-13	5.78e-10
helicase activity (GO:0004386)	+	1.39	0.000231	0.0109
heterocyclic compound binding (GO:1901363)	+	1.19	2.67e-09	5.76e-07
hydrolase activity (GO:0016787)	+	1.11	0.000844	0.0336
hydrolase activity, acting on acid anhydrides (GO:0016817)	+	1.32	1.11e-08	1.59e-06
hydrolase activity, acting on acid anhydrides, in phosphorus-containing anhydrides (GO:0016818)	+	1.32	1.11e-08	1.69e-06
ion binding (GO:0043167)	+	1.15	4.79e-11	1.37e-08
lyase activity (GO:0016829)	+	1.43	4.11e-05	0.00231
molecular_function (GO:0003674)	+	1.01	6.21e-07	5.36e-05
mRNA binding (GO:0003729)	+	1.33	1.99e-06	0.000161
nucleic acid binding (GO:0003676)	+	1.11	7.36e-05	0.00381
nucleoside phosphate binding (GO:1901265)	+	1.19	1.06e-08	1.83e-06
nucleotide binding (GO:0000166)	+	1.19	1.06e-08	1.96e-06
organic acid transmembrane transporter activity (GO:0005342)	+	1.42	0.000965	0.0372
organic cyclic compound binding (GO:0097159)	+	1.15	2.91e-13	2.51e-10
oxidoreductase activity, acting on CH-OH group of donors (GO:0016614)	+	1.42	0.000248	0.0112
oxidoreductase activity, acting on the CH-OH group of donors, NAD or NADP as acceptor (GO:0016616)	+	1.45	0.000148	0.00709
peptidase activity (GO:0008233)	-	0.57	2.44e-07	2.52e-05
protein-containing complex binding (GO:0044877)	+	1.33	1.08e-08	1.75e-06
purine nucleotide binding (GO:0017076)	+	1.2	9.14e-09	1.82e-06
purine ribonucleoside triphosphate binding (GO:0035639)	+	1.18	6.94e-07	5.79e-05
purine ribonucleotide binding (GO:0032555)	+	1.19	3.26e-07	3.12e-05
pyrophosphatase activity (GO:0016462)	+	1.31	1.47e-08	2e-06
ribonucleoside triphosphate phosphatase activity (GO:0017111)	+	1.3	2.26e-07	2.44e-05
ribonucleotide binding (GO:0032553)	+	1.19	2.93e-07	2.91e-05
RNA binding (GO:0003723)	+	1.16	4.67e-05	0.00252
RNA endonuclease activity (GO:0004521)	-	0.62	0.000936	0.0367
RNA endonuclease activity, producing 5'-phosphomonoesters (GO:0016891)	-	0.46	3.28e-05	0.00197
RNA helicase activity (GO:0003724)	+	1.76	5.72e-06	0.00041
RNA-directed DNA polymerase activity (GO:0003964)	-	0.09	7.51e-11	1.94e-08
RNA-DNA hybrid ribonuclease activity (GO:0004523)	-	0.09	4.14e-11	1.34e-08
rRNA binding (GO:0019843)	+	1.5	3.15e-05	0.00194
secondary active transmembrane transporter activity (GO:0015291)	+	1.48	3.96e-05	0.00233
small molecule binding (GO:0036094)	+	1.15	8.79e-12	3.25e-09
snoRNA binding (GO:0030515)	+	1.65	0.00126	0.0479
structural constituent of chromatin (GO:0030527)	+	2.18	0.000412	0.0178
structural constituent of ribosome (GO:0003735)	+	1.29	6.1e-05	0.00322
structural molecule activity (GO:0005198)	+	1.23	4.33e-05	0.00238
translation elongation factor activity (GO:0003746)	+	2.18	3.96e-05	0.00228
translation factor activity, RNA binding (GO:0008135)	+	1.65	1.19e-05	0.000812
translation initiation factor activity (GO:0003743)	+	1.68	0.000237	0.0109
translation regulator activity (GO:0045182)	+	1.46	0.000401	0.0176
translation regulator activity, nucleic acid binding (GO:0090079)	+	1.64	6.49e-06	0.000453
transmembrane transporter activity (GO:0022857)	+	1.21	0.00013	0.00635
transporter activity (GO:0005215)	+	1.22	1.74e-05	0.0011
Unclassified (UNCLASSIFIED)	-	0.33	6.21e-07	5.54e-05
Cellular Component
90S preribosome (GO:0030686)	+	1.57	5.35e-07	3.1e-05
catalytic complex (GO:1902494)	+	1.13	0.000343	0.00995
cellular anatomical entity (GO:0110165)	+	1.03	1.15e-11	1.03e-09
cellular_component (GO:0005575)	+	1	4.63e-05	0.00157
cytoplasm (GO:0005737)	+	1.03	0.000238	0.00711
cytoplasmic exosome (RNase complex) (GO:0000177)	+	2	0.00194	0.0398
cytoplasmic ribonucleoprotein granule (GO:0036464)	+	1.32	0.000667	0.0178
cytoplasmic stress granule (GO:0010494)	+	1.47	1.47e-05	0.000559
cytosol (GO:0005829)	+	1.29	5.67e-21	2.8e-18
cytosolic large ribosomal subunit (GO:0022625)	+	1.74	2.69e-10	2.21e-08
cytosolic ribosome (GO:0022626)	+	1.68	2.76e-16	6.81e-14
cytosolic small ribosomal subunit (GO:0022627)	+	1.61	1.28e-05	0.000505
DNA-directed RNA polymerase complex (GO:0000428)	+	1.4	0.00128	0.0301
exosome (RNase complex) (GO:0000178)	+	1.89	0.00148	0.0323
extracellular region (GO:0005576)	-	0.43	1.13e-09	7.95e-08
intracellular anatomical structure (GO:0005622)	+	1.04	7.28e-13	1.03e-10
intracellular non-membrane-bounded organelle (GO:0043232)	+	1.15	2.26e-09	1.49e-07
intracellular organelle (GO:0043229)	+	1.02	0.00126	0.0302
intracellular protein-containing complex (GO:0140535)	+	1.21	2.72e-05	0.000995
large ribosomal subunit (GO:0015934)	+	1.37	9.02e-05	0.00287
mismatch repair complex (GO:0032300)	+	2.18	0.000899	0.0233
mitochondrial inner membrane (GO:0005743)	-	0.73	2.76e-05	0.000972
mitochondrial matrix (GO:0005759)	-	0.54	6.09e-12	6e-10
mitochondrial membrane (GO:0031966)	-	0.84	0.00173	0.0364
mitochondrial nucleoid (GO:0042645)	-	0.35	0.00223	0.044
mitochondrion (GO:0005739)	-	0.88	8.32e-06	0.000373
non-membrane-bounded organelle (GO:0043228)	+	1.15	2.26e-09	1.4e-07
nuclear DNA-directed RNA polymerase complex (GO:0055029)	+	1.4	0.00113	0.0279
nuclear exosome (RNase complex) (GO:0000176)	+	2	0.00194	0.039
nuclear lumen (GO:0031981)	+	1.29	8.04e-13	9.91e-11
nuclear protein-containing complex (GO:0140513)	+	1.13	0.0011	0.0278
nucleoid (GO:0009295)	-	0.35	0.00223	0.0431
nucleolus (GO:0005730)	+	1.43	1.99e-12	2.18e-10
nucleoplasm (GO:0005654)	+	1.38	7.81e-10	5.92e-08
nucleosome (GO:0000786)	+	2.18	0.000412	0.0116
nucleus (GO:0005634)	+	1.08	2.39e-06	0.000131
organelle (GO:0043226)	+	1.02	0.00155	0.0333
organelle envelope (GO:0031967)	-	0.88	0.00264	0.05
organelle inner membrane (GO:0019866)	-	0.72	7.11e-06	0.000351
preribosome (GO:0030684)	+	1.62	5.72e-14	1.13e-11
preribosome, large subunit precursor (GO:0030687)	+	1.62	7.99e-06	0.000375
protein-containing complex (GO:0032991)	+	1.16	8.04e-17	2.64e-14
retrotransposon nucleocapsid (GO:0000943)	-	< 0.01	5.8e-25	5.72e-22
ribonucleoprotein complex (GO:1990904)	+	1.33	6.14e-13	1.01e-10
ribonucleoprotein granule (GO:0035770)	+	1.32	0.000667	0.0183
ribosomal subunit (GO:0044391)	+	1.31	1e-05	0.000411
ribosome (GO:0005840)	+	1.31	3.77e-06	0.000196
RNA polymerase complex (GO:0030880)	+	1.4	0.00128	0.0294
RNA polymerase II, holoenzyme (GO:0016591)	+	1.48	0.00134	0.0299
side of membrane (GO:0098552)	-	0.51	9.7e-06	0.000416
small-subunit processome (GO:0032040)	+	1.56	0.000155	0.00477
Unclassified (UNCLASSIFIED)	-	0.37	4.63e-05	0.00152

## Sheet: Table S7 (M. musculus)
Supplementary Table S7	PANTHER Overrepresentation test - M. musculus (REFLIST 21836)
Goterm	Over/Under	Fold Enrichment	raw P-value	FDR
Biological Process
actin nucleation (GO:0045010)	+	2.44	0.000128	0.0188
anatomical structure development (GO:0048856)	+	1.07	0.000417	0.0474
antibacterial humoral response (GO:0019731)	-	0.27	1.73e-06	0.000501
antigen processing and presentation of exogenous antigen (GO:0019884)	+	2.19	0.000119	0.0179
antigen processing and presentation of exogenous peptide antigen (GO:0002478)	+	2.26	0.000297	0.0355
antimicrobial humoral immune response mediated by antimicrobial peptide (GO:0061844)	-	0.41	2.07e-05	0.00459
antimicrobial humoral response (GO:0019730)	-	0.31	5.09e-09	2.69e-06
biological_process (GO:0008150)	+	1.02	6.64e-10	3.91e-07
biosynthetic process (GO:0009058)	+	1.12	1.27e-06	0.00039
cell communication (GO:0007154)	-	0.88	4.5e-08	1.97e-05
cell differentiation (GO:0030154)	+	1.1	0.000212	0.027
cellular biosynthetic process (GO:0044249)	+	1.11	3.22e-05	0.00616
cellular component biogenesis (GO:0044085)	+	1.12	0.00033	0.0389
cellular component organization (GO:0016043)	+	1.13	2.26e-10	1.57e-07
cellular component organization or biogenesis (GO:0071840)	+	1.14	3.4e-11	3.06e-08
cellular developmental process (GO:0048869)	+	1.1	0.00018	0.024
cellular localization (GO:0051641)	+	1.21	1.57e-10	1.26e-07
cellular macromolecule localization (GO:0070727)	+	1.25	1.89e-10	1.45e-07
cellular metabolic process (GO:0044237)	+	1.12	1.13e-08	5.57e-06
cellular process (GO:0009987)	+	1.04	2.14e-06	0.000608
cellular response to hormone stimulus (GO:0032870)	+	1.31	0.000343	0.0401
cellular response to stimulus (GO:0051716)	-	0.92	2.53e-05	0.00525
chaperone-mediated protein folding (GO:0061077)	+	2.04	2.22e-05	0.00485
chromatin remodeling (GO:0006338)	+	1.32	7.24e-05	0.0118
cytokinesis (GO:0000910)	+	1.73	6.53e-05	0.0109
cytoskeleton organization (GO:0007010)	+	1.22	3.1e-05	0.00617
cytoskeleton-dependent cytokinesis (GO:0061640)	+	1.74	9.38e-05	0.0144
detection of chemical stimulus (GO:0009593)	-	0.44	6.46e-17	1.41e-13
detection of chemical stimulus involved in sensory perception (GO:0050907)	-	0.42	9.13e-18	2.33e-14
detection of chemical stimulus involved in sensory perception of bitter taste (GO:0001580)	-	0.09	8.91e-05	0.0138
detection of chemical stimulus involved in sensory perception of smell (GO:0050911)	-	0.46	8.86e-14	1.04e-10
detection of chemical stimulus involved in sensory perception of taste (GO:0050912)	-	0.08	3.73e-05	0.00681
detection of stimulus (GO:0051606)	-	0.58	2.41e-12	2.46e-09
detection of stimulus involved in sensory perception (GO:0050906)	-	0.49	1.08e-15	1.65e-12
developmental process (GO:0032502)	+	1.08	8.11e-05	0.0128
disruption of anatomical structure in another organism (GO:0141060)	-	0.39	4.27e-05	0.00761
disruption of cellular anatomical structure in another organism (GO:0140975)	-	< 0.01	2.41e-05	0.0052
disruption of plasma membrane integrity in another organism (GO:0051673)	-	< 0.01	2.41e-05	0.00512
endonucleolytic cleavage in 5'-ETS of tricistronic rRNA transcript (SSU-rRNA, 5.8S rRNA, LSU-rRNA) (GO:0000480)	+	4.27	0.000165	0.0228
epigenetic regulation of gene expression (GO:0040029)	+	1.57	6.92e-07	0.000236
establishment of localization (GO:0051234)	+	1.15	6.15e-08	2.54e-05
establishment of localization in cell (GO:0051649)	+	1.17	7.68e-05	0.0124
establishment of protein localization (GO:0045184)	+	1.24	1.61e-06	0.000473
establishment of protein localization to membrane (GO:0090150)	+	1.44	0.000432	0.0486
G protein-coupled receptor signaling pathway (GO:0007186)	-	0.59	1.5e-27	5.76e-24
gene expression (GO:0010467)	+	1.14	1.14e-05	0.00276
hair cycle (GO:0042633)	+	1.71	3.18e-05	0.00624
humoral immune response (GO:0006959)	-	0.56	1.91e-05	0.00431
immunoglobulin production (GO:0002377)	-	0.35	3.23e-10	2.15e-07
intermediate filament cytoskeleton organization (GO:0045104)	+	2.59	1.28e-14	1.78e-11
intermediate filament organization (GO:0045109)	+	2.9	3.12e-16	5.98e-13
intermediate filament-based process (GO:0045103)	+	2.56	2.47e-14	3.15e-11
intracellular signal transduction (GO:0035556)	+	1.16	0.000214	0.0271
intracellular transport (GO:0046907)	+	1.22	2.94e-05	0.00593
keratinization (GO:0031424)	+	2.03	7.1e-05	0.0117
keratinocyte differentiation (GO:0030216)	+	1.69	3.35e-05	0.00626
localization (GO:0051179)	+	1.16	3.3e-11	3.16e-08
localization within membrane (GO:0051668)	+	1.31	5.13e-05	0.00884
macromolecule biosynthetic process (GO:0009059)	+	1.13	1.59e-05	0.0037
macromolecule localization (GO:0033036)	+	1.23	7.79e-11	6.63e-08
macromolecule metabolic process (GO:0043170)	+	1.1	2.9e-07	0.000109
metabolic process (GO:0008152)	+	1.1	6.54e-10	4.18e-07
mitochondrial gene expression (GO:0140053)	+	1.61	0.000141	0.0202
mitochondrial translation (GO:0032543)	+	1.74	8.34e-05	0.013
molting cycle (GO:0042303)	+	1.71	3.18e-05	0.00616
mRNA metabolic process (GO:0016071)	+	1.34	8.35e-06	0.00213
mRNA processing (GO:0006397)	+	1.39	1.3e-05	0.00311
negative regulation of biological process (GO:0048519)	+	1.12	2.56e-08	1.19e-05
negative regulation of cellular process (GO:0048523)	+	1.12	2.54e-07	9.73e-05
negative regulation of endopeptidase activity (GO:0010951)	+	1.61	5.2e-05	0.00885
negative regulation of gene expression, epigenetic (GO:0045814)	+	1.72	7.36e-07	0.000245
negative regulation of macromolecule metabolic process (GO:0010605)	+	1.16	9.48e-07	0.000309
negative regulation of metabolic process (GO:0009892)	+	1.16	3.71e-07	0.000135
negative regulation of molecular function (GO:0044092)	+	1.21	0.000446	0.0495
nervous system process (GO:0050877)	-	0.68	6.84e-20	2.09e-16
nitrogen compound transport (GO:0071705)	+	1.22	1.57e-06	0.000473
nucleic acid biosynthetic process (GO:0141187)	+	1.24	9.97e-07	0.000318
nucleic acid metabolic process (GO:0090304)	+	1.2	1.6e-07	6.28e-05
nucleobase-containing compound biosynthetic process (GO:0034654)	+	1.24	4.53e-08	1.93e-05
nucleobase-containing compound metabolic process (GO:0006139)	+	1.2	3.27e-09	1.85e-06
organelle organization (GO:0006996)	+	1.16	8.6e-08	3.47e-05
organonitrogen compound biosynthetic process (GO:1901566)	+	1.22	1.37e-05	0.00323
organonitrogen compound metabolic process (GO:1901564)	+	1.14	9.52e-09	4.86e-06
organophosphate metabolic process (GO:0019637)	+	1.23	0.000169	0.0232
peptidyl-lysine acetylation (GO:0018394)	+	2.84	0.000453	0.05
phosphate-containing compound metabolic process (GO:0006796)	+	1.15	0.000292	0.0352
phosphorus metabolic process (GO:0006793)	+	1.16	0.000142	0.02
positive regulation of ATP-dependent activity (GO:0032781)	+	2.25	0.000195	0.0253
positive regulation of biological process (GO:0048518)	+	1.08	1.72e-05	0.00394
positive regulation of cellular process (GO:0048522)	+	1.09	5.85e-06	0.00152
positive regulation of insulin secretion (GO:0032024)	+	1.66	0.00024	0.0296
positive regulation of peptide hormone secretion (GO:0090277)	+	1.59	0.000139	0.02
positive regulation of peptide secretion (GO:0002793)	+	1.55	0.000365	0.0417
positive regulation of protein secretion (GO:0050714)	+	1.52	0.000178	0.0239
positive regulation of proteolysis (GO:0045862)	+	1.36	0.000278	0.0338
positive regulation of secretion by cell (GO:1903532)	+	1.35	0.00017	0.0231
primary metabolic process (GO:0044238)	+	1.13	1.84e-13	2.01e-10
production of molecular mediator of immune response (GO:0002440)	-	0.45	3.71e-09	2.03e-06
protein folding (GO:0006457)	+	1.52	0.000355	0.0409
protein localization (GO:0008104)	+	1.25	2.07e-10	1.51e-07
protein localization to membrane (GO:0072657)	+	1.34	3.49e-05	0.00644
protein metabolic process (GO:0019538)	+	1.13	2.69e-06	0.000748
protein transport (GO:0015031)	+	1.2	0.000191	0.0251
protein-containing complex organization (GO:0043933)	+	1.19	3.22e-06	0.000882
protein-DNA complex organization (GO:0071824)	+	1.24	0.000188	0.0249
proton motive force-driven mitochondrial ATP synthesis (GO:0042776)	+	1.93	0.000217	0.0272
regulation of catalytic activity (GO:0050790)	+	1.17	0.000157	0.0219
regulation of cell junction assembly (GO:1901888)	+	1.49	9.21e-06	0.00231
regulation of cellular component biogenesis (GO:0044087)	+	1.22	4.8e-05	0.00836
regulation of cellular component organization (GO:0051128)	+	1.13	0.000122	0.0182
regulation of endopeptidase activity (GO:0052548)	+	1.42	5.29e-05	0.0089
regulation of macromolecule metabolic process (GO:0060255)	+	1.08	4.62e-05	0.00813
regulation of metabolic process (GO:0019222)	+	1.07	9.41e-05	0.0143
regulation of molecular function (GO:0065009)	+	1.14	0.000138	0.0201
regulation of postsynapse organization (GO:0099175)	+	1.6	3.26e-05	0.00617
regulation of primary metabolic process (GO:0080090)	+	1.07	0.000434	0.0485
regulation of protein metabolic process (GO:0051246)	+	1.14	7.86e-05	0.0125
regulation of proteolysis (GO:0030162)	+	1.25	0.000222	0.0276
regulation of synapse organization (GO:0050807)	+	1.4	3.79e-05	0.00683
regulation of synapse structure or activity (GO:0050803)	+	1.4	2.64e-05	0.00539
response to stimulus (GO:0050896)	-	0.94	0.000206	0.0265
RNA biosynthetic process (GO:0032774)	+	1.24	1.2e-06	0.000374
RNA metabolic process (GO:0016070)	+	1.23	6.58e-07	0.000229
RNA processing (GO:0006396)	+	1.24	0.000142	0.0201
RNA splicing (GO:0008380)	+	1.36	0.000244	0.0299
sensory perception (GO:0007600)	-	0.53	2.02e-31	1.03e-27
sensory perception of bitter taste (GO:0050913)	-	0.17	0.000348	0.0404
sensory perception of chemical stimulus (GO:0007606)	-	0.36	3.65e-46	5.58e-42
sensory perception of smell (GO:0007608)	-	0.38	1.65e-39	1.26e-35
sensory perception of taste (GO:0050909)	-	0.18	2.53e-05	0.00532
signal transduction (GO:0007165)	-	0.88	2.64e-08	1.19e-05
signaling (GO:0023052)	-	0.88	1.13e-08	5.42e-06
skin development (GO:0043588)	+	1.5	3.52e-06	0.000947
supramolecular fiber organization (GO:0097435)	+	1.33	1.02e-05	0.00251
system process (GO:0003008)	-	0.75	7.93e-16	1.35e-12
transcription initiation at RNA polymerase II promoter (GO:0006367)	+	1.64	0.000307	0.0364
translation (GO:0006412)	+	1.44	5.45e-06	0.00144
transport (GO:0006810)	+	1.14	4.78e-07	0.00017
Unclassified (UNCLASSIFIED)	-	0.7	6.64e-10	4.07e-07
Molecular Function
actin binding (GO:0003779)	+	1.28	4.05e-11	6.13e-09
actin filament binding (GO:0051015)	+	1.29	4.29e-06	0.00029
active transmembrane transporter activity (GO:0022804)	+	1.15	0.000782	0.0277
acyltransferase activity (GO:0016746)	+	1.17	5.43e-07	4.45e-05
adenyl nucleotide binding (GO:0030554)	+	1.2	1.07e-18	2.55e-16
adenyl ribonucleotide binding (GO:0032559)	+	1.18	6.75e-15	1.25e-12
aminoacyltransferase activity (GO:0016755)	+	1.23	4.22e-08	4.31e-06
anion binding (GO:0043168)	+	1.17	3.19e-20	7.98e-18
antigen binding (GO:0003823)	-	0.54	1.16e-16	2.31e-14
arachidonic acid 11,12-epoxygenase activity (GO:0008405)	-	< 0.01	0.000217	0.00903
arachidonic acid 14,15-epoxygenase activity (GO:0008404)	-	< 0.01	0.000101	0.0047
arachidonic acid monooxygenase activity (GO:0008391)	-	0.56	0.000945	0.0323
aromatase activity (GO:0070330)	-	0.45	0.000398	0.0159
ATP binding (GO:0005524)	+	1.18	1.86e-13	3.32e-11
ATP hydrolysis activity (GO:0016887)	+	1.18	0.000748	0.0269
ATP-dependent activity (GO:0140657)	+	1.22	8.89e-09	1.08e-06
ATPase activator activity (GO:0001671)	+	1.66	0.00014	0.00613
ATPase activity, coupled to transmembrane movement of ions, rotational mechanism (GO:0044769)	+	1.62	0.00119	0.0389
ATPase binding (GO:0051117)	+	1.4	1.2e-05	0.000699
ATPase regulator activity (GO:0060590)	+	1.67	1.93e-07	1.67e-05
ATPase-coupled ion transmembrane transporter activity (GO:0042625)	+	1.62	0.00119	0.0395
binding (GO:0005488)	+	1.07	1.62e-44	4.05e-41
calcium ion transmembrane transporter activity (GO:0015085)	+	1.26	0.0014	0.0441
calmodulin binding (GO:0005516)	+	1.28	2.42e-05	0.00135
carbohydrate derivative binding (GO:0097367)	+	1.12	2.26e-10	3.32e-08
catalytic activity (GO:0003824)	+	1.11	1.28e-23	5.8e-21
catalytic activity, acting on a protein (GO:0140096)	+	1.1	1.79e-07	1.57e-05
cation binding (GO:0043169)	+	1.08	3.41e-08	3.62e-06
CCR chemokine receptor binding (GO:0048020)	-	0.43	3.15e-06	0.000222
CCR6 chemokine receptor binding (GO:0031731)	-	0.08	2.3e-06	0.000169
channel regulator activity (GO:0016247)	+	1.35	3.55e-06	0.000246
chemokine receptor binding (GO:0042379)	-	0.53	6.58e-06	0.000421
chromatin binding (GO:0003682)	+	1.19	6.99e-08	6.59e-06
cis-trans isomerase activity (GO:0016859)	+	1.58	6.95e-05	0.00341
clathrin binding (GO:0030276)	+	1.42	0.000543	0.0206
cytoskeletal motor activity (GO:0003774)	+	1.35	9.25e-05	0.00436
cytoskeletal protein binding (GO:0008092)	+	1.26	1.04e-20	2.9e-18
diacylglycerol-dependent serine/threonine kinase activity (GO:0004697)	+	1.75	0.000768	0.0274
DNA secondary structure binding (GO:0000217)	+	1.51	0.000745	0.0272
DNA-binding transcription factor binding (GO:0140297)	+	1.16	4.18e-05	0.00215
enzyme activator activity (GO:0008047)	+	1.16	4.62e-05	0.00235
enzyme binding (GO:0019899)	+	1.19	8.91e-26	5.57e-23
enzyme regulator activity (GO:0030234)	+	1.1	7.78e-05	0.00374
fatty acid derivative binding (GO:1901567)	+	1.62	0.00119	0.0387
G protein-coupled glutamate receptor binding (GO:0035256)	+	1.74	0.00138	0.0435
G protein-coupled receptor activity (GO:0004930)	-	0.76	1.06e-12	1.71e-10
G-protein beta/gamma-subunit complex binding (GO:0031683)	+	1.71	0.000106	0.00489
GDP binding (GO:0019003)	+	1.38	0.000193	0.00819
glutamate receptor binding (GO:0035254)	+	1.4	0.000184	0.00792
glycosaminoglycan binding (GO:0005539)	-	0.8	0.00089	0.0311
GTP binding (GO:0005525)	+	1.19	7.64e-05	0.00371
GTPase activity (GO:0003924)	+	1.25	2.94e-06	0.00021
GTPase binding (GO:0051020)	+	1.3	2.25e-09	3.05e-07
guanyl nucleotide binding (GO:0019001)	+	1.2	2.78e-05	0.00152
guanyl ribonucleotide binding (GO:0032561)	+	1.2	2.78e-05	0.00151
heterocyclic compound binding (GO:1901363)	+	1.18	7e-23	2.33e-20
histone binding (GO:0042393)	+	1.32	4.85e-09	6.38e-07
histone deacetylase binding (GO:0042826)	+	1.26	0.000916	0.0318
hormone activity (GO:0005179)	-	0.74	0.00112	0.0375
hydrolase activity (GO:0016787)	+	1.1	1.54e-08	1.83e-06
hydrolase activity, acting on acid anhydrides (GO:0016817)	+	1.19	4.58e-08	4.58e-06
hydrolase activity, acting on acid anhydrides, in phosphorus-containing anhydrides (GO:0016818)	+	1.19	5.6e-08	5.49e-06
hydrolase activity, acting on carbon-nitrogen (but not peptide) bonds (GO:0016810)	+	1.27	0.000637	0.0236
hydrolase activity, acting on ester bonds (GO:0016788)	+	1.13	0.000138	0.00612
identical protein binding (GO:0042802)	+	1.12	1.3e-11	2.02e-09
ion binding (GO:0043167)	+	1.1	1.66e-20	4.38e-18
ion channel regulator activity (GO:0099106)	+	1.35	4.1e-06	0.000281
kinase activity (GO:0016301)	+	1.12	0.000335	0.0137
kinase binding (GO:0019900)	+	1.18	5.48e-09	7.02e-07
ligase activity (GO:0016874)	+	1.25	0.00051	0.0196
linoleic acid epoxygenase activity (GO:0071614)	-	< 0.01	0.000217	0.00911
lipopolysaccharide binding (GO:0001530)	-	0.44	0.000243	0.01
lyase activity (GO:0016829)	+	1.23	0.000493	0.0191
magnesium ion binding (GO:0000287)	+	1.27	1.86e-05	0.00106
MAP kinase activity (GO:0004707)	+	1.87	5.01e-05	0.00253
metal ion binding (GO:0046872)	+	1.08	4.07e-08	4.24e-06
methylated histone binding (GO:0035064)	+	1.34	5.74e-05	0.00287
methylation-dependent protein binding (GO:0140034)	+	1.35	4.12e-05	0.00215
microfilament motor activity (GO:0000146)	+	1.51	0.000745	0.027
microtubule binding (GO:0008017)	+	1.23	3.12e-05	0.00166
modification-dependent protein binding (GO:0140030)	+	1.31	2.67e-07	2.26e-05
molecular adaptor activity (GO:0060090)	+	1.21	1.8e-15	3.46e-13
molecular function regulator activity (GO:0098772)	+	1.06	0.00157	0.049
molecular transducer activity (GO:0060089)	-	0.79	3.3e-30	2.75e-27
molecular_function (GO:0003674)	+	1.02	1.74e-30	1.74e-27
monoatomic ion transmembrane transporter activity (GO:0015075)	+	1.12	0.000595	0.0222
mRNA binding (GO:0003729)	+	1.27	2.92e-08	3.17e-06
NAD binding (GO:0051287)	+	1.49	2.26e-05	0.00127
nuclear receptor binding (GO:0016922)	+	1.25	0.000849	0.0299
nuclear retinoic acid receptor binding (GO:0042974)	+	1.53	0.00127	0.0411
nucleic acid binding (GO:0003676)	+	1.07	7.68e-07	5.9e-05
nucleoside phosphate binding (GO:1901265)	+	1.19	3.5e-23	1.35e-20
nucleotide binding (GO:0000166)	+	1.19	3.5e-23	1.25e-20
odorant binding (GO:0005549)	-	0.87	0.00136	0.0434
olfactory receptor activity (GO:0004984)	-	0.72	1.67e-24	9.25e-22
organic cyclic compound binding (GO:0097159)	+	1.11	1.99e-23	8.3e-21
oxidoreductase activity, acting on a sulfur group of donors (GO:0016667)	+	1.44	0.000695	0.0256
oxidoreductase activity, acting on paired donors, with incorporation or reduction of molecular oxygen, reduced flavin or flavoprotein as one donor, and incorporation of one atom of oxygen (GO:0016712)	-	0.62	0.000373	0.015
peptide antigen binding (GO:0042605)	-	0.65	0.00109	0.0369
peptidyl-prolyl cis-trans isomerase activity (GO:0003755)	+	1.6	0.000111	0.00501
phosphoprotein phosphatase activity (GO:0004721)	+	1.24	0.000916	0.0316
phosphoric ester hydrolase activity (GO:0042578)	+	1.21	1.73e-05	0.000996
pore-forming activity (GO:0140911)	-	0.1	5.22e-10	7.24e-08
protein binding (GO:0005515)	+	1.1	1.02e-46	5.1e-43
protein dimerization activity (GO:0046983)	+	1.1	0.000403	0.016
protein domain specific binding (GO:0019904)	+	1.2	3.23e-10	4.61e-08
protein heterodimerization activity (GO:0046982)	+	1.23	1.05e-05	0.00063
protein kinase binding (GO:0019901)	+	1.19	8.78e-09	1.1e-06
protein-containing complex binding (GO:0044877)	+	1.19	1.85e-24	9.22e-22
protein-macromolecule adaptor activity (GO:0030674)	+	1.21	9.41e-13	1.57e-10
proton-transporting ATPase activity, rotational mechanism (GO:0046961)	+	1.62	0.00119	0.0392
purine nucleotide binding (GO:0017076)	+	1.2	1e-22	3.13e-20
purine ribonucleoside triphosphate binding (GO:0035639)	+	1.18	3.05e-17	6.36e-15
purine ribonucleotide binding (GO:0032555)	+	1.18	1.17e-18	2.66e-16
pyrophosphatase activity (GO:0016462)	+	1.19	7.55e-08	6.99e-06
receptor ligand activity (GO:0048018)	-	0.82	8.68e-06	0.000536
ribonucleoprotein complex binding (GO:0043021)	+	1.33	6.94e-07	5.42e-05
ribonucleoside triphosphate phosphatase activity (GO:0017111)	+	1.21	2.09e-08	2.37e-06
ribonucleotide binding (GO:0032553)	+	1.18	2.1e-18	4.56e-16
ribosome binding (GO:0043022)	+	1.33	0.000109	0.00495
RNA binding (GO:0003723)	+	1.19	5.89e-13	1.02e-10
RNA helicase activity (GO:0003724)	+	1.35	0.00132	0.0424
RNA polymerase II-specific DNA-binding transcription factor binding (GO:0061629)	+	1.2	2.91e-05	0.00156
rRNA binding (GO:0019843)	+	1.41	0.000145	0.00631
scaffold protein binding (GO:0097110)	+	1.34	0.000576	0.0216
serine hydrolase activity (GO:0017171)	-	0.74	5.87e-05	0.00291
serine-type endopeptidase activity (GO:0004252)	-	0.74	0.000109	0.00498
serine-type peptidase activity (GO:0008236)	-	0.75	0.000117	0.00524
signaling receptor activator activity (GO:0030546)	-	0.82	8.03e-06	0.000508
signaling receptor activity (GO:0038023)	-	0.79	3.3e-30	2.36e-27
signaling receptor regulator activity (GO:0030545)	-	0.83	8.12e-06	0.000507
small GTPase binding (GO:0031267)	+	1.29	6.71e-08	6.45e-06
small molecule binding (GO:0036094)	+	1.1	3.75e-21	1.1e-18
SNARE binding (GO:0000149)	+	1.31	0.000369	0.015
structural constituent of ribosome (GO:0003735)	+	1.32	1.06e-05	0.00063
structural constituent of skin epidermis (GO:0030280)	+	1.52	0.00047	0.0184
structural molecule activity (GO:0005198)	+	1.17	2.44e-06	0.000176
syntaxin binding (GO:0019905)	+	1.52	6.15e-07	4.88e-05
transcription coactivator activity (GO:0003713)	+	1.21	0.000191	0.00816
transcription coregulator activity (GO:0003712)	+	1.23	1.97e-08	2.28e-06
transcription factor binding (GO:0008134)	+	1.17	4.36e-07	3.63e-05
transferase activity (GO:0016740)	+	1.1	2.48e-08	2.75e-06
transition metal ion binding (GO:0046914)	+	1.1	0.000532	0.0203
translation initiation factor binding (GO:0031369)	+	1.5	0.00117	0.0391
transmembrane signaling receptor activity (GO:0004888)	-	0.77	7.91e-34	1.32e-30
transmembrane transporter activity (GO:0022857)	+	1.13	2.18e-06	0.000163
transporter activity (GO:0005215)	+	1.13	1.59e-06	0.00012
transporter inhibitor activity (GO:0141110)	+	1.47	0.000991	0.0337
transporter regulator activity (GO:0141108)	+	1.34	4.88e-06	0.000325
tubulin binding (GO:0015631)	+	1.23	6.13e-07	4.94e-05
ubiquitin conjugating enzyme activity (GO:0061631)	+	1.62	3.95e-05	0.00208
ubiquitin protein ligase activity (GO:0061630)	+	1.22	9.88e-06	0.000602
ubiquitin protein ligase binding (GO:0031625)	+	1.2	8.01e-05	0.00381
ubiquitin-like protein conjugating enzyme activity (GO:0061650)	+	1.49	0.000422	0.0166
ubiquitin-like protein ligase activity (GO:0061659)	+	1.22	5.92e-06	0.000384
ubiquitin-like protein ligase binding (GO:0044389)	+	1.22	1.12e-05	0.000657
ubiquitin-like protein transferase activity (GO:0019787)	+	1.23	9.47e-08	8.61e-06
ubiquitin-protein transferase activity (GO:0004842)	+	1.23	1.5e-07	1.34e-05
Unclassified (UNCLASSIFIED)	-	0.74	1.74e-30	2.18e-27
zinc ion binding (GO:0008270)	+	1.16	5.38e-06	0.000354
Cellular Component
ATPase complex (GO:1904949)	+	1.57	0.000917	0.028
ATPase dependent transmembrane transport complex (GO:0098533)	+	2.04	0.000474	0.0159
catalytic complex (GO:1902494)	+	1.28	4.03e-11	3.64e-09
cation-transporting ATPase complex (GO:0090533)	+	1.93	0.00171	0.0466
cell junction (GO:0030054)	+	1.13	0.000237	0.00826
cell periphery (GO:0071944)	-	0.94	0.00105	0.0306
chromatin (GO:0000785)	+	1.37	2.37e-08	1.35e-06
chromosome (GO:0005694)	+	1.28	2.42e-09	1.78e-07
cone photoreceptor outer segment (GO:0120199)	+	3.84	1.67e-05	0.000692
cytoplasm (GO:0005737)	+	1.13	9.29e-31	4.61e-28
cytoskeleton (GO:0005856)	+	1.24	2.05e-11	1.94e-09
cytosol (GO:0005829)	+	1.16	1.02e-09	8.44e-08
endomembrane system (GO:0012505)	+	1.09	0.000202	0.00717
endoplasmic reticulum exit site (GO:0070971)	+	2.07	0.00159	0.0439
endoplasmic reticulum protein-containing complex (GO:0140534)	+	1.54	0.00173	0.0457
endosome (GO:0005768)	+	1.22	8.17e-05	0.00306
extracellular region (GO:0005576)	-	0.76	2.22e-13	2.59e-11
extracellular space (GO:0005615)	-	0.76	4.26e-10	3.68e-08
glial cell projection (GO:0097386)	+	1.99	0.000617	0.0201
histone acetyltransferase complex (GO:0000123)	+	1.65	0.00144	0.0402
immunoglobulin complex, circulating (GO:0042571)	-	< 0.01	0.00173	0.0463
intermediate filament (GO:0005882)	+	2.35	7.69e-16	1.09e-13
intermediate filament cytoskeleton (GO:0045111)	+	2.11	5.8e-14	7.19e-12
intracellular anatomical structure (GO:0005622)	+	1.12	1.07e-42	2.13e-39
intracellular membrane-bounded organelle (GO:0043231)	+	1.11	3.72e-21	8.21e-19
intracellular non-membrane-bounded organelle (GO:0043232)	+	1.24	1.73e-24	6.86e-22
intracellular organelle (GO:0043229)	+	1.12	1.88e-33	1.86e-30
intracellular organelle lumen (GO:0070013)	+	1.2	3.47e-16	5.3e-14
intracellular protein-containing complex (GO:0140535)	+	1.28	3.37e-06	0.000163
keratin filament (GO:0045095)	+	3.36	4.57e-17	9.07e-15
large ribosomal subunit (GO:0015934)	+	1.81	3.8e-06	0.000171
membrane protein complex (GO:0098796)	+	1.17	0.000659	0.0211
membrane-bounded organelle (GO:0043227)	+	1.1	6.27e-22	1.56e-19
membrane-enclosed lumen (GO:0031974)	+	1.2	2.95e-16	4.87e-14
MHC class I peptide loading complex (GO:0042824)	+	3.13	6.05e-05	0.00231
microtubule cytoskeleton (GO:0015630)	+	1.19	0.000121	0.00446
mitochondrial envelope (GO:0005740)	+	1.37	1.25e-08	7.75e-07
mitochondrial inner membrane (GO:0005743)	+	1.43	4.97e-08	2.74e-06
mitochondrial large ribosomal subunit (GO:0005762)	+	2.06	4.94e-05	0.00192
mitochondrial matrix (GO:0005759)	+	1.45	3.19e-05	0.00129
mitochondrial membrane (GO:0031966)	+	1.38	2.21e-08	1.29e-06
mitochondrial protein-containing complex (GO:0098798)	+	1.43	0.000402	0.0137
mitochondrial ribosome (GO:0005761)	+	1.97	3.43e-06	0.000158
mitochondrion (GO:0005739)	+	1.28	6.31e-12	6.26e-10
NADH dehydrogenase complex (GO:0030964)	+	1.88	0.00126	0.0358
non-membrane-bounded organelle (GO:0043228)	+	1.24	2.14e-24	7.08e-22
nuclear body (GO:0016604)	+	1.29	9.34e-06	0.000412
nuclear lumen (GO:0031981)	+	1.2	1.88e-15	2.49e-13
nuclear protein-containing complex (GO:0140513)	+	1.24	2.55e-06	0.000126
nuclear speck (GO:0016607)	+	1.37	0.000183	0.00658
nucleolus (GO:0005730)	+	1.2	0.00091	0.0282
nucleoplasm (GO:0005654)	+	1.19	4.58e-12	5.04e-10
nucleus (GO:0005634)	+	1.12	5.28e-12	5.51e-10
organellar large ribosomal subunit (GO:0000315)	+	2.06	4.94e-05	0.00196
organellar ribosome (GO:0000313)	+	1.97	3.43e-06	0.000162
organelle (GO:0043226)	+	1.12	8.17e-33	5.41e-30
organelle envelope (GO:0031967)	+	1.31	2.12e-09	1.62e-07
organelle inner membrane (GO:0019866)	+	1.43	1.86e-08	1.12e-06
organelle lumen (GO:0043233)	+	1.2	2.95e-16	5.32e-14
organelle membrane (GO:0031090)	+	1.16	1.01e-06	5.14e-05
polymeric cytoskeletal fiber (GO:0099513)	+	1.4	2.1e-09	1.66e-07
prefoldin complex (GO:0016272)	+	3.66	0.000924	0.0278
protein-containing complex (GO:0032991)	+	1.2	2.09e-22	5.92e-20
protein-DNA complex (GO:0032993)	+	1.35	1.22e-08	7.79e-07
respiratory chain complex I (GO:0045271)	+	1.88	0.00126	0.0364
ribonucleoprotein complex (GO:1990904)	+	1.41	3.14e-09	2.23e-07
ribosomal subunit (GO:0044391)	+	1.67	9.06e-07	4.73e-05
ribosome (GO:0005840)	+	1.53	1.03e-05	0.000446
spliceosomal complex (GO:0005681)	+	1.41	0.00104	0.0307
supramolecular complex (GO:0099080)	+	1.26	1.16e-07	6.23e-06
supramolecular fiber (GO:0099512)	+	1.34	3.96e-09	2.71e-07
supramolecular polymer (GO:0099081)	+	1.33	8.91e-09	5.89e-07
synapse (GO:0045202)	+	1.14	0.000506	0.0167
transcription factor TFIID complex (GO:0005669)	+	2.2	0.000859	0.027
transferase complex (GO:1990234)	+	1.27	1.6e-05	0.000674
Z disc (GO:0030018)	+	1.52	0.00183	0.0477

## Sheet: Table S8 Ribosomal Proteins
Table S8	Ribosomal proteins Reference list
Protein Name	Taxonomic Range2	Bacteria		Yeast		Mouse		Human
		Gene name	first 2 AA A | B 3	Gene name	first 2 AA A | B	Gene name	first 2 AA	Gene name	first 2 AA
bS11	B	S1	MT 4	-	-	-	-	-	-
bS6	B	S6	MR	-	-	-	-	-	-
bS16	B	S16	MV	-	-	-	-	-	-
bS18	B	S18	MA	-	-	-	-	-	-
bS20	B	S20	MA	-	-	-	-	-	-
bS21	B	S21	MP	-	-	-	-	-	-
bTHX	B	THX	-	-	-	-	-	-	-
uS2	B A E	S2	MA	S0	MS | MS	SA	MS	SA	MS
uS3	B A E	S3	MG	S3	MV	S3	MA	S3	MA
uS4	B A E	S4	MA	S9	MP | MP	S9	MP	S9	MP
uS5	B A E	S5	MA	S2	MS	S2	MA	S2	MA
uS7	B A E	S7	MP	S5	MS	S5	MT	S5	MT
uS8	B A E	S8	MS	S22	MT | MT	S15A	MV	S15A	MV
uS9	B A E	S9	MA	S16	MS | MS	S16	MP	S16	MP
uS10	B A E	S10	MQ	S20	MS	S20	MA	S20	MA
uS11	B A E	S11	MA	S14	MS | MA	S14	MA	S14	MA
uS12	B A E	S12	MA	S23	MG | MG	S23	MG	S23	MG
uS13	B A E	S13	MA	S18	MS | MS	S18	MS	S18	MS
uS14	B A E	S14	MA	S29	MA | MA	S29	MG	S29	MG
uS15	B A E	S15	MS	S13	MG	S13	MG	S13	MG
uS17	B A E	S17	MT	S11	MS | MS	S11	MA	S11	MA
uS19	B A E	S19	MP	S15	MS	S15	MA	S15	MA
eS1	A E	-	-	S1	MA | MA	S3A	MA	S3A	MA
eS4	A E	-	-	S4	MA | MA	S4	MA	S4	MA
eS6	A E	-	-	S6	MK | MK	S6	MK	S6	MK
eS7	E	-	-	S7	MS | MS	S7	MF	S7	MF
eS8	A E	-	-	S8	MG | MG	S8	MG	S8	MG
eS10	E	-	-	S10	ML | ML	S10	ML	S10	ML
eS12	E	-	-	S12	MS	S12	MA	S12	MA
eS17	A E	-	-	S17	MG | MG	S17	MG	S17	MG
eS19	A E	-	-	S19	MP | MA	S19	MP	S19	MP
eS21	E	-	-	S21	ME | ME	S21	MQ	S21	MQ
eS24	A E	-	-	S24	MS | MS	S24	MN	S24	MN
eS25	A E	-	-	S25	MP | MP	S25	MP	S25	MP
eS26	E	-	-	S26	MP | MP	S26	MT	S26	MT
eS27	A E	-	-	S27	MV | MV	S27	MP	S27	MP
eS28	A E	-	-	S28	MD | MD	S28	MD	S28	MD
eS30	A E	-	-	S30	MA | MA	-	-	-	-
eS31	A E	-	-	S31	MQ	-	-	-	-
RACK1	E	-	-	Asc1	MA	RACK1	MT	RACK1	MT
bL9	B	L9	MQ	-	-	-	-	-	-
bL12	B	L7/L12	MS	-	-	-	-	-	-
bL17	B	L17	MR	-	-	-	-	-	-
bL19	B	L19	MS	-	-	-	-	-	-
bL20	B	L20	MA	-	-	-	-	-	-
bL21	B	L21	MY	-	-	-	-	-	-
bL25	B	L25	MF	-	-	-	-	-	-
bL27	B	L27	MA	-	-	-	-	-	-
bL28	B	L28	MS	-	-	-	-	-	-
bL31	B	L31	MK	-	-	-	-	-	-
bL32	B	L32	MA	-	-	-	-	-	-
bL33	B	L33	MA	-	-	-	-	-	-
bL34	B	L34	MK	-	-	-	-	-	-
bL35	B	L35	MP	-	-	-	-	-	-
bL36	B	L36	MK | MK	-	-	-	-	-	-
uL1	B A E	L1	MA	L1	MS | MS	L10A	MS	L10A	MS
uL2	B A E	L2	MA	L2	MG | MG	L8	MG	L8	MG
uL3	B A E	L3	MI	L3	MS	L3	MS	L3	MS
uL4	B A E	L4	ME	L4	MS | MS	L4	MA	L4	MA
uL5	B A E	L5	MA	L11	MS | MS	L11	MA	L11	MA
uL6	B A E	L6	MS	L9	MK | MK	L9	MK	L9	MK
uL10	B A E	L10	MA	P0	MG	P0	MP	P0	MP
uL11	B A E	L11	MA	L12	MP | MP	L12	MP	L12	MP
uL13	B A E	L13	MK	L16	MS | MS	L13A	MA	L13A	MA
uL14	B A E	L14	MI	L23	MS | MS	L23	MS	L23	MS
uL15	B A E	L15	MR	L28	MP	L27A	MP	L27A	MP
uL16	B A E	L16	ML	L10	MA	L10	MG	L10	MG
uL18	B A E	L18	MD	L5	MA	L5	MG	L5	MG
uL22	B A E	L22	ME	L17	MA | MA	L17	MV	L17	MV
uL23	B A E	L23	MI	L25	MA	L23A	MA	L23A	MA
uL24	B A E	L24	MA	L26	MA | MA	L26	MK	L26	MK
uL29	B A E	L29	MK	L35	MA | MA	L35	MA	L35	MA
uL30	B A E	L30	MA	L7	MA | MS	L7	ME	L7	ME
eL6	E	-	-	L6	MS | MT	L6	MA	L6	MA
eL20	E	-	-	L20	MA | MA	L18A	MK	L18A	MK
eL22	E	-	-	L22	MA | MA	L22	MA	L22	MA
eL27	E	-	-	L27	MA | MA	L27	MG	L27	MG
eL28	E	-	-	-	-	L28	MS	L28	MS
eL29	E	-	-	L29	MA	L29	MA	L29	MA
eL36	E	-	-	L36	MT | MA	L36	MA	L36	MA
eL8	A E	-	-	L8	MA | MA	L7A	MP	L7A	MP
eL13	A E	-	-	L13	MA | MA	L13	MA	L13	MA
eL14	A E	-	-	L14	MS | MS	L14	MV	L14	MV
eL15	A E	-	-	L15	MG | MG	L15	MG	L15	MG
eL18	A E	-	-	L18	MG | MG	L18	MG	L18	MG
eL19	A E	-	-	L19	MA | MA	L19	MS	L19	MS
eL21	A E	-	-	L21	MG | MG	L21	MT	L21	MT
eL24	A E	-	-	L24	MK | MK	L24	MK	L24	MK
eL30	A E	-	-	L30	MA	L30	MV	L30	MV
eL31	A E	-	-	L31	MA | MA	L31	MA	L31	MA
eL32	A E	-	-	L32	MA	L32	MA	L32	MA
eL33	A E	-	-	L33	MA | MA	L35A	MS	L35A	MS
eL34	A E	-	-	L34	MA | MA	L34	MV	L34	MV
eL37	A E	-	-	L37	MG | MG	L37	MT	L37	MT
eL38	A E	-	-	L38	MA	L38		L38	MP
eL39	A E	-	-	L39	MA	L39	MS	L39	MS
eL40	A E	-	-	L40	MQ | MQ	L40	MQ	L40	MQ
eL43	A E	-	-	L43	MA | MA	L37A	MA	L37A	MA
eL44	A E	-	-	L42	MV | MV	-	-	L36A	MV
P1/P2	A E	-	-	P1	MS | MS	P1/P2 (ab)	MA	P1/P2 (ab)	MA
		-	-	P2	MK | MK			P2	MR
1 Protein Name Prefixes- b: bacteria | e: eukaryotic | u: universal
2 taxonomic range- B: bacteria | A: Archaea | E: Eukaryotes
3 protein paralog: A or B
4 First 2 amino acids (AA) | MetAP substrate |

## Sheet: Table S9 TMT-MS
				Summed Sifnal to Noise				Normal % Relative Abundance
				L25-WT-1	L25-WT-2	L25-∆b-1	L25-∆b-2	L25-WT-1	L25-WT-2	L25-∆b-1	L25-∆b-2
Protein ID (Uniprot)	From	To	# of quantified peptides	128C	129C	129N	130N	128C	129C	129N	130N
sp|P05750|RS3_YEAST	P05750	RPS3	62	9924.52	5773.92	9340.67	9597.13	12.0328	13.0439	12.2073	12.6953
sp|P33442|RS3A1_YEAST	P33442	RPS1A	53	9601.08	6709.35	10182.8	11152.5	10.4892	13.658	11.9916	13.2936
sp|P14126|RL3_YEAST	P14126	RPL3	53	9935.28	5702.28	8822.33	9352.29	12.3133	13.1681	11.7858	12.6461
sp|P0CX35|RS4A_YEAST	P0CX35	RPS4A	41	7569.1	4718.07	7678.6	8054.1	11.468	13.3195	12.5403	13.3139
sp|Q05022|RRP5_YEAST	Q05022	RRP5	39	5901.23	2280.25	6359.97	4197.23	13.4616	9.69212	15.6384	10.4463
sp|P22147|XRN1_YEAST	P22147	XRN1	35	5095.47	1819.73	4198.42	2976.19	13.6536	9.08559	12.1265	8.70101
sp|Q03690|CLU_YEAST	Q03690	CLU1	35	7880.11	2283.12	7422.3	6163.22	20.3293	10.9749	20.6401	17.3477
sp|P38011|GBLP_YEAST	P38011	ASC1	34	6986.19	4387.85	6711.31	7310.42	11.173	13.0756	11.5696	12.756
sp|Q01855|RS15_YEAST	Q01855	RPS15	34	2898.66	1997.44	2968.16	3523.39	10.4045	13.3592	11.4841	13.7984
sp|P05317|RLA0_YEAST	P05317	RPP0	34	6821.79	3968.38	6295.59	6507.62	11.9085	12.9078	11.8462	12.3944
sp|P17076|RL8A_YEAST	P17076	RPL8A	33	6158.98	3827.1	5755.51	6800.22	10.8733	12.5894	10.9527	13.0985
sp|P04456|RL25_YEAST	P04456	RPL25	32	4899.86	3103.17	4826.18	5409.96	11.2655	13.294	11.9607	13.5708
sp|P05738|RL9A_YEAST	P05738	RPL9A	32	6516.12	4342.99	6611.88	7389.85	11.1966	13.9049	12.2463	13.854
sp|P04147|PABP_YEAST	P04147	PAB1	32	4699.05	2096.95	3820.66	3955.99	14.0942	11.7193	12.3524	12.9458
sp|P06105|SC160_YEAST	P06105	SCP160	32	6380.09	2074.72	4222.06	3701.32	21.0434	12.7506	15.0106	13.3196
sp|O13516|RS9A_YEAST	O13516	RPS9A	31	6070.96	4006.85	6541.57	6929.68	10.8882	13.3901	12.6463	13.5599
sp|P0CX41|RL23A_YEAST	P0CX41	RPL23A	30	3365.52	2106.03	3204.95	3730.62	10.8549	12.6567	11.1424	13.1281
sp|P12945|NAT1_YEAST	P12945	NAT1	30	8618.07	3267.66	3863.41	3367.73	20.6326	14.5768	9.97009	8.79683
sp|P39730|IF2P_YEAST	P39730	FUN12	30	6082.88	2383.12	4922.85	4428.63	18.9714	13.849	16.5498	15.0697
sp|P11484|HSP75_YEAST	P11484	SSB1	29	3562.78	1585.58	3382.15	3345.78	8.98031	7.44685	9.18923	9.2012
sp|P05737|RL7A_YEAST	P05737	RPL7A	29	5311.1	3589.14	5460.31	5740	10.7407	13.5245	11.9029	12.665
sp|P38701|RS20_YEAST	P38701	RPS20	29	4613.25	2876.41	4233.5	5168.14	11.662	13.5488	11.5359	14.2543
sp|P26783|RS5_YEAST	P26783	RPS5	29	3631.74	2253.61	3269.52	3567.5	12.0833	13.9711	11.7257	12.9503
sp|P07245|C1TC_YEAST	P07245	ADE3	29	5242.42	1234.15	3243.4	3306.15	16.9054	7.41555	11.274	11.6322
sp|P0CX37|RS6A_YEAST	P0CX37	RPS6A	28	5304.08	3523.61	5313.26	5808.05	10.9576	13.5636	11.8318	13.0912
sp|Q06698|YL419_YEAST	Q06698	YLR419W	27	3034.45	1189.43	2985.56	2457.82	10.442	7.62647	11.0742	9.22779
sp|P07280|RS19A_YEAST	P07280	RPS19A	27	4339.44	2655.91	3998.38	4498.75	11.4827	13.095	11.4045	12.9881
sp|P10664|RL4A_YEAST	P10664	RPL4A	27	4403.33	2453.99	3664.13	4258.81	12.4797	12.9592	11.1938	13.1691
sp|P07259|PYR1_YEAST	P07259	URA2	27	5969.44	1553.29	5159.01	2957.82	21.7485	10.5446	20.2603	11.7574
sp|P40024|ARB1_YEAST	P40024	ARB1	26	3391.53	2004.66	3202.67	3239.53	12.7406	14.0319	12.9685	13.2776
sp|P0CX55|RS18A_YEAST	P0CX55	RPS18A	26	5284.61	3572.44	5528.8	6082.91	10.9244	13.7605	12.3197	13.7196
sp|P09440|C1TM_YEAST	P09440	MIS1	26	8284.52	2536.99	6398.32	5378.61	17.6429	10.0671	14.6876	12.4973
sp|P0CX43|RL1A_YEAST	P0CX43	RPL1A	25	4732.3	3138.96	4233.51	5326.78	11.4974	14.21	11.087	14.1201
sp|P10964|RPA1_YEAST	P10964	RPA190	25	3025.49	1022.14	2663.57	1837.38	16.4583	10.3606	15.6185	10.9052
sp|P26321|RL5_YEAST	P26321	RPL5	24	4911.7	3075.04	4334.81	5205.29	11.8609	13.8362	11.2834	13.7143
sp|P35194|UTP20_YEAST	P35194	UTP20	24	2168.3	909.544	2902.08	2182.73	11.321	8.8485	16.3327	12.4339
sp|P41805|RL10_YEAST	P41805	RPL10	24	4807.5	3031.45	4321.58	4467.73	12.8186	15.061	12.4208	12.9973
sp|P32324|EF2_YEAST	P32324	EFT1	23	2425.68	889.574	1907.75	1705.23	11.5051	7.8618	9.75357	8.82441
sp|P0CX46|RL2B_YEAST	P32324	EFT2	23	6770.49	4010.3	5877.24	6639.57	13.259	14.6335	12.4065	14.1865
sp|P12385|ERF1_YEAST	P0CX46	RPL2B	22	4718.89	2615.69	3988.06	3877.82	15.2803	15.782	13.92	13.7002
sp|P38249|EIF3A_YEAST	P12385	SUP45	22	4306.8	1576.14	3673.27	3285.05	15.7922	10.7687	14.5186	13.1424
sp|P0CX24|RL20B_YEAST	P38249	RPG1	21	4665.56	3226.36	5169.37	5343.78	10.2469	13.2034	12.238	12.8051
sp|P26784|RL16A_YEAST	P0CX24	RPL20B	21	3197.01	2035.96	3234.32	3844.78	11.6042	13.7696	12.6543	15.226
sp|P02994|EF1A_YEAST	P26784	RPL16A	21	3070.45	1596.38	3216.36	3258.16	8.88047	8.60305	10.0273	10.2814
sp|P38934|BFR1_YEAST	P02994	TEF1	21	4698.81	3178.63	3443.86	3533.99	15.3553	19.3549	12.1311	12.6003
sp|P05756|RS13_YEAST	P02994	TEF2	20	4288.28	3201.76	4862.75	5482.93	9.5824	13.331	11.7127	13.3675
sp|P0CX49|RL18A_YEAST	P38934	BFR1	20	3337.32	1606.47	2605.46	2720.42	14.0514	12.6031	11.8247	12.497
sp|P24783|DBP2_YEAST	P05756	RPS13	20	1643.91	1041.51	1700.75	1576.21	8.84596	10.4427	9.86488	9.25393
sp|P53914|KRE33_YEAST	P0CX49	RPL18A	20	2700.46	1016.93	2678.36	2118.7	13.9382	9.78011	14.9013	11.9312
sp|Q12460|NOP56_YEAST	P24783	DBP2	20	2367.46	1237.16	3202	2870.62	9.87295	9.6133	14.3936	13.0613
sp|P04173|LEU3_YEAST	P53914	KRE33	20	5786.05	2309.34	4055.07	1405.51	23.843	17.7316	18.0119	6.31912
sp|P14120|RL30_YEAST	Q12460	NOP56	19	2563.22	1493.85	2237.9	2698.54	11.6301	12.6295	10.9452	13.359
sp|P26785|RL16B_YEAST	P04173	LEU2	19	4893.45	2796.58	4429.85	5060.37	11.7202	12.4804	11.4365	13.2235
sp|Q02326|RL6A_YEAST	P14120	RPL30	19	4561.35	3392.34	4630.89	5051.03	10.4946	14.5429	11.4847	12.6793
sp|P00560|PGK_YEAST	P26785	RPL16B	19	1754.13	815.554	1470.26	1254.72	7.51452	6.5099	6.78918	5.8645
sp|P40212|RL13B_YEAST	Q02326	RPL6A	19	4353.13	2806.16	4275.91	4380.95	11.3912	13.6824	12.0609	12.5078
sp|P53254|UTP22_YEAST	P00560	PGK1	18	1298.34	414.553	1269.23	1044.76	8.71166	5.18292	9.17988	7.64846
sp|Q03195|RLI1_YEAST	P40212	RPL13B	18	2854.52	1790.08	2727.03	2204.75	10.4399	12.1988	10.7507	8.79764
sp|P05740|RL17A_YEAST	P53254	UTP22	18	3303.36	1943.46	3243.1	3545.44	11.4117	12.5098	12.0764	13.3631
sp|P0CX53|RL12A_YEAST	Q03195	RLI1	18	3629.12	2126.27	3227	3794.3	11.7095	12.7832	11.2233	13.3572
sp|P32905|RSSA1_YEAST	P05740	RPL17A	18	1543.13	1005.3	1444.59	1655.55	10.673	12.9557	10.7699	12.4931
sp|P02406|RL28_YEAST	P0CX53	RPL12A	18	4468.83	2838.33	4285.56	4820.77	10.9231	12.927	11.2913	12.8562
sp|P0C0W9|RL11A_YEAST	P32905	RPS0A	18	3779.82	2830.11	3827	4062.49	10.6943	14.9199	11.6714	12.5406
sp|P42945|UTP10_YEAST	P02406	RPL28	18	2573.8	814.858	2474.14	1722.25	15.1076	8.91217	15.6541	11.0296
sp|P00549|KPYK1_YEAST	P0C0W9	RPL11A	18	3312.67	1021.57	2190.31	2007.44	15.7729	9.06325	11.2415	10.4285
sp|P0CX57|YA11A_YEAST	P42945	UTP10	17	854.941	682.728	1075.24	1074.39	5.08282	7.56308	6.89062	6.96908
sp|P02407|RS17A_YEAST	P00549	CDC19	17	2866.58	2045.16	3007.35	3362.29	10.124	13.4586	11.4487	12.9559
sp|P06367|RS14A_YEAST	P0CX57	TY1A-A	17	3418.56	2381.83	3201.44	3535.27	11.5226	14.9589	11.6316	13.001
sp|P15108|HSC82_YEAST	P02407	RPS17A	17	2133.27	842.396	1744.18	1193.74	12.9245	9.50966	11.3905	7.8908
sp|P0CX51|RS16A_YEAST	P06367	RPS14A	17	5374.44	2959.68	4710.44	5761.78	12.7253	13.0575	12.0221	14.8845
sp|P32497|EIF3C_YEAST	P15108	HSC82	17	1799.03	858.615	1556.41	1549.05	14.7021	13.0744	13.7103	13.8118
sp|P35207|SKI2_YEAST	P0CX51	RPS16A	17	2551.95	830.257	2072.67	1868.31	20.586	12.4794	18.0225	16.4435
sp|P39729|RBG1_YEAST	P32497	NIP1	17	2393.12	1660.68	2264.4	2243.95	13.1211	16.9658	13.3827	13.4234
sp|P17883|SKI3_YEAST	P35207	SKI2	17	4394.08	1487.12	3184.57	2732.49	22.5043	14.1914	17.5806	15.2687
sp|P25567|SRO9_YEAST	P39729	RBG1	17	2479.15	1073.83	2032.37	2588.1	17.5302	14.1482	15.4907	19.9669
sp|Q01477|UBP3_YEAST	P17883	SKI3	17	3230.41	1282.84	2888.26	2308.79	18.2508	13.5045	17.5891	14.2316
sp|P0C0W1|RS22A_YEAST	P25567	SRO9	16	3935.03	2624.66	4117.55	4453.85	10.9311	13.5854	12.3294	13.4989
sp|Q04660|ERB1_YEAST	Q01477	UBP3	16	1194.48	508.87	1378.06	1275.13	10.8616	8.62192	13.5073	12.6507
sp|P0CX85|RL35B_YEAST	P0C0W1	RPS22A	16	2896.43	2159.81	2694.51	3292.79	10.4506	14.5203	10.4795	12.9624
sp|P0CX31|RS24A_YEAST	Q04660	ERB1	16	2380.5	1662.16	2555.27	2950.34	10.4935	13.6524	12.1416	14.1896
sp|P53877|IPI3_YEAST	P0CX85	RPL35B	16	2958.69	1420.97	2426.65	2057.78	14.5456	13.0167	12.8595	11.0376
sp|P05030|PMA1_YEAST	P0CX31	RPS24A	16	1504.68	676.313	1824.1	1597.73	11.4122	9.55773	14.9127	13.2213
sp|P06103|EIF3B_YEAST	P53877	IPI3	16	2832.59	1071.75	2361.35	2259.56	15.1472	10.6789	13.6111	13.1831
sp|P25443|RS2_YEAST	P05030	PMA1	16	6546.12	4008.88	5813.84	6510.69	13.5592	15.4724	12.9807	14.7138
sp|P06169|PDC1_YEAST	P06103	PRT1	16	2242.21	911.125	1648	1399.66	14.83	11.2285	11.7491	10.1002
sp|P39015|STM1_YEAST	P25443	RPS2	16	3761.62	1904.97	3200.05	2836.93	16.1048	15.1968	14.768	13.2518
sp|P0CX39|RS8A_YEAST	P06169	PDC1	15	1695.65	1041.23	1625.09	1975.43	11.1418	12.7481	11.5101	14.162
sp|P00330|ADH1_YEAST	P39015	STM1	15	1881.17	810.31	1293.66	1220.47	10.8258	8.68893	8.02486	7.66311
sp|P49167|RL38_YEAST	P0CX39	RPS8A	15	2589.47	1817.87	2472.83	2878.02	10.7648	14.0812	11.0809	13.0537
sp|P05748|RL15A_YEAST	P00330	ADH1	15	3227.02	1743.36	2775.2	3140.18	12.5628	12.646	11.6456	13.3378
sp|P53261|PESC_YEAST	P49167	RPL38	15	1484.56	807.75	1671.04	1695.64	10.8501	11	13.1646	13.5212
sp|P0CX47|RS11A_YEAST	P05748	RPL15A	15	4403.05	2572.95	3774.28	4030.37	12.7799	13.9151	11.8084	12.7633
sp|Q08965|BMS1_YEAST	P53261	NOP7	15	1517.96	583.226	1736.4	1235.22	13.1396	9.40681	16.2016	11.6658
sp|P22138|RPA2_YEAST	P0CX47	RPS11A	15	2875.78	1013.61	2618.16	2074.15	16.3893	10.7636	16.0837	12.8971
sp|Q07844|RIX7_YEAST	Q08965	BMS1	15	2414.98	1006.72	3289.55	2621.92	16.4862	12.8055	24.2062	19.5286
sp|P30771|NAM7_YEAST	P22138	RPA135	14	1226.79	427.895	1088.01	926.521	12.6108	8.19584	12.0557	10.3914
sp|P0C2H6|RL27A_YEAST	Q07844	RIX7	14	1619.77	1019.15	1767.37	1860.19	10.3822	12.1719	12.2109	13.0089
sp|P33201|MRT4_YEAST	P30771	NAM7	14	1320.41	1083.02	1525.31	1492.09	9.16626	14.0088	11.4137	11.3012
sp|P26786|RS7A_YEAST	P0C2H6	RPL27A	14	3487.88	2195.24	3647.88	3962.29	10.6905	12.5372	12.052	13.2503
sp|P33297|PRS6A_YEAST	P33201	MRT4	14	1137.43	746.906	1126.45	1087.71	10.0322	12.275	10.7095	10.4672
sp|P38788|SSZ1_YEAST	P26786	RPS7A	14	1765.61	913.97	2177.43	2046.24	8.43953	8.14025	11.2189	10.6715
sp|P32527|ZUO1_YEAST	P33297	RPT5	14	1038.25	589.669	1223.73	1178.51	9.55602	10.1127	12.1407	11.8346
sp|P0CX82|RL19A_YEAST	P38788	SSZ1	14	3882.97	2518.8	3836.6	4468.47	11.5805	13.9971	12.3337	14.5401
sp|P10591|HSP71_YEAST	P32527	ZUO1	14	1892.74	747.245	1700.38	1358.7	14.607	10.7452	14.1449	11.4403
sp|Q06218|DBP9_YEAST	P0CX82	RPL19A	14	1699.91	859.125	1696.22	1537.52	13.9351	13.1227	14.9882	13.7515
sp|P15424|MS116_YEAST	P10591	SSA1	14	3106.79	1464.35	2758.7	2619.68	16.8514	14.7996	16.1292	15.503
sp|P37292|GLYM_YEAST	Q06218	DBP9	14	3725.98	1737.02	3227.25	3354.8	18.9341	16.4472	17.6775	18.6001
sp|P32481|IF2G_YEAST	P15424	MSS116	14	2284.47	1017.84	2174.13	2361.43	16.0437	13.3192	16.4584	18.0941
sp|P40010|NUG1_YEAST	P37292	SHM1	14	2734.45	1279.66	2832.92	2758.75	14.6259	12.7535	16.3332	16.0994
sp|P05743|RL26A_YEAST	P32481	GCD11	13	2524.42	1863.48	2328.45	2777.5	10.8775	14.9615	10.8148	13.0577
sp|P48589|RS12_YEAST	P40010	NUG1	13	2272.06	1624.27	2273.11	2692.81	10.4612	13.9348	11.2815	13.5273
sp|P05759|RS27A_YEAST	P05743	RPL26A	13	2515.12	1653.63	2401.88	2852.05	10.9435	13.4066	11.2651	13.5395
sp|Q02931|UTP17_YEAST	P48589	RPS12	13	1432.52	468.417	1486.03	1216.71	13.4811	8.21371	15.0743	12.4927
sp|Q12000|TMA46_YEAST	P05759	RPS31	13	2161.42	1339.09	2214.2	2056.66	12.7428	14.7102	14.0711	13.2292
sp|P15646|FBRL_YEAST	Q02931	NAN1	13	2479.94	1591.06	3312.67	2911.1	11.1433	13.3212	16.0448	14.2717
sp|Q01080|RPA49_YEAST	Q12000	TMA46	13	1662.77	1073.68	1866.18	1799.48	14.1059	16.9717	17.065	16.6556
sp|P53235|EIF2A_YEAST	P15646	NOP1	13	2965.73	1256.9	2461.84	2518.57	18.8434	14.8802	16.8605	17.4593
sp|P32565|RPN2_YEAST	Q01080	RPA49	12	905.781	387.879	799.953	756.894	10.2635	8.1894	9.77063	9.35737
sp|P39076|TCPB_YEAST	P53235	YGR054W	12	1223.7	787.75	1237.05	1341.18	10.6083	12.7245	11.5596	12.6853
sp|P0CX29|RS23A_YEAST	P32565	RPN2	12	2134.14	1390.24	2181.61	2165.88	11.2133	13.6108	12.3559	12.4163
sp|P38883|RIX1_YEAST	P39076	CCT2	12	1775.17	697.23	1413.4	1206.9	15.4423	11.3014	13.2532	11.4548
sp|Q02753|RL21A_YEAST	P0CX29	RPS23A	12	3087.6	2036.68	2717.77	3035.97	11.741	14.4307	11.1399	12.5958
sp|P25808|SPB4_YEAST	P38883	RIX1	12	1534.02	946.857	1664.07	1513.6	11.6577	13.4076	13.6314	12.5499
sp|P32644|ECM32_YEAST	Q02753	RPL21A	12	1018.76	535.404	1138.68	1294.08	11.1464	10.915	13.4291	15.4478
sp|P0C2H8|RL31A_YEAST	P25808	SPB4	12	3147.32	1785.62	2593.77	2970.31	12.9303	13.6691	11.4864	13.3142
sp|Q07896|NOC3_YEAST	P32644	ECM32	12	1627.1	835.942	1665.21	1516.47	11.2382	10.7582	12.3975	11.4278
sp|Q03532|HAS1_YEAST	P0C2H8	RPL31A	12	1342.42	694.82	1376.84	1429.39	12.9839	12.5219	14.3544	15.0839
sp|P20447|DBP3_YEAST	Q07896	NOC3	12	1498.77	654.885	1462.07	1518.89	12.0454	9.80694	12.666	13.3186
sp|Q02892|NOG1_YEAST	Q03532	HAS1	12	1841.44	951.115	1941.92	1935.11	14.0943	13.5644	16.0214	16.1598
sp|Q08723|RPN8_YEAST	P20447	DBP3	11	915.669	712.941	972.177	981.915	8.62755	12.5166	9.87367	10.0941
sp|P38061|RL32_YEAST	Q02892	NOG1	11	3417.9	1977.27	3111.65	3548.56	11.3257	12.2083	11.1143	12.8293
sp|P05744|RL33A_YEAST	Q08723	RPN8	11	2939.4	2000.73	2830.37	3206.52	10.7019	13.5729	11.1078	12.7374
sp|P04449|RL24A_YEAST	P38061	RPL32	11	2005.92	1409.11	1933.35	2372.02	10.4795	13.7169	10.8874	13.5204
sp|Q03940|RUVB1_YEAST	P05744	RPL33A	11	778.143	511.135	1043.15	913.966	8.92784	10.9271	12.9008	11.4409
sp|P00924|ENO1_YEAST	P04449	RPL24A	11	1008.67	448.628	792.655	733.015	9.56321	7.92543	8.10071	7.5825
sp|P05749|RL22A_YEAST	Q03940	RVB1	11	1672.84	1169.57	1582.68	1885.36	11.0585	14.4063	11.2777	13.5982
sp|P29453|RL8B_YEAST	P00924	ENO1	11	3388.26	1703.91	3262.54	3363.56	12.9041	12.0914	13.3934	13.9763
sp|P25586|KRR1_YEAST	P05749	RPL22A	11	1404.68	1091.25	1713.01	1562.11	9.81113	14.2019	12.8969	11.9041
sp|Q12754|RRP12_YEAST	P29453	RPL8B	11	1806.95	558.388	1795.91	1288.46	15.0674	8.67579	16.1421	11.7221
sp|Q12499|NOP58_YEAST	P25586	KRR1	11	924.91	525.396	1333.81	1297.17	8.53671	9.03566	13.2699	13.0627
sp|P40850|MKT1_YEAST	Q12754	RRP12	11	3095.35	738.123	2512.95	2623.53	21.5777	9.58754	18.8827	19.9539
sp|P53297|PBP1_YEAST	Q12499	NOP58	11	2613.82	1056.34	2521.41	2567.33	20.2497	15.2486	21.0558	21.7005
sp|Q04062|RPN9_YEAST	P40850	MKT1	10	1133.11	831.347	1171.59	1190.8	9.02479	12.3376	10.0583	10.3478
sp|O14455|RL36B_YEAST	P53297	PBP1	10	1356.84	1316.39	1437.77	1836.56	8.72319	15.7693	9.9637	12.8824
sp|P06634|DED1_YEAST	Q04062	RPN9	10	767.862	333.761	727.596	623.391	11.9898	9.71057	12.2462	10.6202
sp|P25491|MAS5_YEAST	O14455	RPL36B	10	1269.69	834.681	1698.91	1571.26	9.58773	11.7441	13.8284	12.9453
sp|P00358|G3P2_YEAST	P06634	DED1	10	1565.77	645.698	1140.67	1013.14	11.9964	9.21798	9.42038	8.46913
sp|P39744|NOC2_YEAST	P25491	YDJ1	10	631.675	317.083	684.238	598.586	11.5609	10.8131	13.4986	11.9528
sp|P60010|ACT_YEAST	P00358	TDH2	10	1381.28	984.112	1390.08	1336.7	11.1711	14.83	12.1182	11.7949
sp|P40991|NOP2_YEAST	P39744	NOC2	10	1500.02	686.523	1567.38	1461.53	13.0164	11.1002	14.6606	13.8372
sp|Q03862|ARX1_YEAST	P60010	ACT1	10	1378.42	644.701	989.325	1149.71	16.7445	14.5925	12.9543	15.2378
sp|P53742|NOG2_YEAST	P40991	NOP2	10	1228.4	692.708	1323.47	1701.91	13.331	14.0073	15.4818	20.1514
sp|P20459|IF2A_YEAST	Q03862	ARX1	10	2141.66	1186.75	2330.78	2512.69	14.9558	15.4419	17.5446	19.1444
sp|P53741|BRE5_YEAST	P53742	NOG2	10	1724.98	853.863	1606.18	1384.79	17.2049	15.8686	17.2682	15.0695
sp|Q02933|RNY1_YEAST	P20459	SUI2	9	501.234	303.267	536.72	558.786	4.96789	5.60065	5.73408	6.04257
sp|P25384|YC21B_YEAST	P53741	BRE5	9	599.396	324.903	742.782	683.822	4.44132	4.48574	5.93259	5.52824
sp|Q03612|YE11B_YEAST	Q02933	RNY1	9	625.466	347.969	819.849	759.759	5.23814	5.42996	7.40102	6.94216
sp|P40462|TM108_YEAST	P25384	TY2B-C	9	965.336	417.987	1007.17	881.653	9.61508	7.75746	10.8134	9.58114
sp|P27476|NSR1_YEAST	Q03612	TY1B-ER1	9	417.665	305.792	466.643	504.343	4.06971	5.55193	4.90122	5.36175
sp|P23248|RS3A2_YEAST	P40462	TMA108	9	2841.32	1773.8	2797.51	3051.95	11.1258	12.9419	11.8078	13.0387
sp|P38333|ENP1_YEAST	P27476	NSR1	9	880.12	446.408	1031.53	816.425	11.1973	10.5825	14.1462	11.3327
sp|P19097|FAS2_YEAST	P23248	RPS1B	9	1265.7	372.823	944.611	620.183	16.642	9.13394	13.3878	8.89689
sp|Q08745|RS10A_YEAST	P38333	ENP1	9	2024.5	1020.38	1500.69	2238.91	13.4591	12.6399	10.7541	16.2398
sp|Q05946|UTP13_YEAST	P19097	FAS2	9	808.176	229.979	731.058	551.499	14.9904	7.94838	14.6165	11.1609
sp|P07703|RPAC1_YEAST	Q08745	RPS10A	9	967.142	669.059	1102.54	1061.23	12.3006	15.8557	15.1153	14.7262
sp|Q02354|UTP6_YEAST	Q05946	UTP13	9	1398.14	729.436	1622.75	1348.01	12.3293	11.9856	15.425	12.9696
sp|P53145|LSG1_YEAST	P07703	RPC40	9	785.265	395.363	746.595	668.829	13.99	13.1244	14.3374	13.0005
sp|P40217|EIF3I_YEAST	Q02354	UTP6	9	1241.81	813.164	1168.55	1311.5	13.6511	16.6561	13.8466	15.7299
sp|P38828|LSM12_YEAST	P53145	LSG1	9	2358.14	1370.81	2431.13	2627.76	18.216	19.7307	20.243	22.1469
sp|P38764|RPN1_YEAST	P40217	TIF34	8	816.887	329.227	692.067	619.852	10.4291	7.83182	9.52395	8.63412
sp|P50094|IMDH4_YEAST	P38828	LSM12	8	376.488	171.213	266.472	253.591	9.83364	8.33263	7.50238	7.22673
sp|Q12024|YTM1_YEAST	P38764	RPN1	8	679.188	439.557	917.383	901.306	8.9116	10.7464	12.9748	12.9028
sp|P42943|TCPH_YEAST	P50094	IMD4	8	684.202	366.547	607.511	626.834	11.1338	11.114	10.656	11.129
sp|P40327|PRS4_YEAST	Q12024	YTM1	8	709.031	482.675	773.141	783.249	9.44997	11.9868	11.1073	11.3896
sp|Q3E7X9|RS28A_YEAST	P42943	CCT7	8	1185.41	610.79	975.157	1181.17	13.1045	12.5813	11.6201	14.2466
sp|P00950|PMG1_YEAST	P40327	RPT2	8	827.832	501.9	725.771	800.319	9.45175	10.6775	8.93211	9.96961
sp|P47079|TCPQ_YEAST	Q3E7X9	RPS28A	8	800.367	448.416	795.828	849.159	10.6792	11.1484	11.446	12.3618
sp|P40348|RFC2_YEAST	P00950	GPM1	8	788.233	633.571	1123.08	1081.87	7.11421	10.6549	10.9261	10.6535
sp|P53549|PRS10_YEAST	P47079	CCT8	8	1102.33	737.02	1092.64	1100.34	9.37433	11.6786	10.0159	10.2094
sp|P39078|TCPD_YEAST	P40348	RFC2	8	599.477	301.551	547.723	575.714	11.6322	10.9027	11.4561	12.1883
sp|P38251|RFC5_YEAST	P53549	RPT4	8	617.422	429.066	790.746	835.121	8.0076	10.3688	11.0546	11.8172
sp|P00942|TPIS_YEAST	P39078	CCT4	8	622.688	327.273	573.936	628.984	11.038	10.8097	10.9665	12.1648
sp|P33322|CBF5_YEAST	P38251	RFC5	8	795.898	431.575	983.692	924.714	8.4714	8.55926	11.286	10.7387
sp|P20448|DBP4_YEAST	P00942	TPI1	8	974.249	531.939	964.636	829.353	12.8008	13.023	13.662	11.8892
sp|P38754|RL14B_YEAST	P33322	CBF5	8	2908.59	1813.31	2692.55	2831.73	12.0891	14.0432	12.0631	12.8413
sp|P00360|G3P1_YEAST	P20448	HCA4	8	1643.7	939.013	1342	1256.42	12.0505	12.8273	10.6052	10.0499
sp|Q03957|CTK1_YEAST	P38754	RPL14B	8	973.349	591.395	1022.83	1008.94	12.623	14.2907	14.2982	14.2759
sp|P53276|UTP8_YEAST	P00360	TDH1	8	1105.67	469.035	1228.19	970.203	12.7692	10.0931	15.2893	12.2249
sp|P39936|IF4F2_YEAST	Q03957	CTK1	8	1347.92	336.005	1267.48	1275.54	14.3687	6.67394	14.564	14.8352
sp|Q12176|MAK21_YEAST	P53276	UTP8	8	750.128	264.362	837.329	749.508	12.8654	8.4483	15.4799	14.0252
sp|P37838|NOP4_YEAST	P39936	TIF4632	8	1349.94	667.339	1521.67	1222.3	13.3345	12.2826	16.202	13.173
sp|P38861|NMD3_YEAST	Q12176	MAK21	8	1187	731.911	1294.78	1144	13.5295	15.5443	15.9078	14.2266
sp|Q02555|RNT1_YEAST	P37838	NOP4	8	644.984	336.877	711.442	671.781	15.391	14.9786	18.2996	17.49
sp|P25694|CDC48_YEAST	P38861	NMD3	7	444.615	175.229	326.771	346.621	9.95211	7.30835	7.88422	8.46508
sp|P33299|PRS7_YEAST	Q02555	RNT1	7	488.473	310.303	496.477	506.872	9.86904	11.6816	10.8123	11.1732
sp|P40302|PSA6_YEAST	P25694	CDC48	7	610.971	556.646	769.694	745.747	8.662	14.7048	11.7625	11.5354
sp|P53131|PRP43_YEAST	P33299	RPT1	7	309.686	157.274	369.307	367.482	8.75108	8.28093	11.2489	11.3298
sp|P33298|PRS6B_YEAST	P40302	PRE5	7	866.557	551.838	874.278	853.146	9.64634	11.4461	10.4906	10.3618
sp|P12612|TCPA_YEAST	P53131	PRP43	7	745.472	424.215	659.961	745.244	10.9199	11.5786	10.4206	11.9105
sp|P39077|TCPG_YEAST	P33298	RPT3	7	739.784	419.881	665.423	722.717	10.9237	11.5524	10.5912	11.6433
sp|P14540|ALF_YEAST	P12612	TCP1	7	597.235	232.247	355.905	364.576	9.68919	7.0206	6.22387	6.4532
sp|P12695|ODP2_YEAST	P39077	CCT3	7	316.493	191.324	1098.37	451.272	5.0079	5.64083	18.7337	7.79068
sp|P10081|IF4A_YEAST	P14540	FBA1	7	669.906	286.246	542.423	535.078	11.589	9.22686	10.1147	10.0994
sp|P25582|SPB1_YEAST	P12695	LAT1	7	720.955	314.615	764.21	805.224	11.3537	9.23193	12.9726	13.8354
sp|Q12034|SLF1_YEAST	P10081	TIF1	7	761.833	473.911	670.798	665.695	10.2862	11.9227	9.76273	9.80654
sp|P07347|ARD1_YEAST	P10081	TIF2	7	1969.2	1334.33	1106.43	1058.28	16.8097	21.2235	10.1807	9.85636
sp|P05319|RLA2_YEAST	P25582	SPB1	7	893.346	563.679	738.4	1096.67	10.8065	12.7051	9.62811	14.4739
sp|P07149|FAS1_YEAST	Q12034	SLF1	7	840.405	241.785	655.263	418.272	16.7814	8.99605	14.1039	9.11264
sp|Q06679|UTP4_YEAST	P07347	ARD1	7	737.688	284.353	801.389	670.655	12.75	9.15753	14.9302	12.6469
sp|P41814|TRM6_YEAST	P05319	RPP2A	7	705.794	530.348	745.208	701.903	12.2286	17.1215	13.9175	13.2685
sp|Q12220|UTP12_YEAST	P07149	FAS1	7	634.349	237.89	661.536	527.286	13.4381	9.39005	15.1059	12.1871
sp|Q3E792|RS25A_YEAST	Q06679	UTP4	7	1371.66	908.67	1224.79	1561.73	11.7375	14.4883	11.2973	14.5807
sp|P40693|RLP7_YEAST	P41814	GCD10	7	807.989	531.295	1007.73	1046.68	11.3541	13.9112	15.2643	16.0475
sp|P39985|DPO5_YEAST	Q12220	DIP2	7	1091.46	368.185	1124.37	883.05	17.0064	10.6894	18.8842	15.0119
sp|P09064|IF2B_YEAST	Q3E792	RPS25A	7	1125.72	617.334	1133.53	1295.39	14.1283	14.4365	15.3347	17.738
sp|P38431|IF5_YEAST	P40693	RLP7	7	2111.63	915.971	2131.27	2132.44	16.4743	13.3154	17.923	18.1514
sp|Q02979|GDE1_YEAST	P39985	POL5	6	98.5398	52.8636	113.823	86.1012	3.82633	3.82481	4.76415	3.64775
sp|P19454|CSK22_YEAST	P09064	SUI3	6	710.902	560.34	868.343	800.359	8.27861	12.1585	10.8999	10.169
sp|P02400|RLA4_YEAST	P38431	TIF5	6	732.436	463.313	418.416	750.049	10.525	12.4054	6.48107	11.7595
sp|P16521|EF3A_YEAST	Q02979	GDE1	6	1256.25	372.641	935.038	840.314	13.4303	7.42307	10.7752	9.80161
sp|Q01939|PRS8_YEAST	P19454	CKA2	6	764.745	568.727	784.422	821.712	9.15187	12.6818	10.1188	10.729
sp|P38629|RFC3_YEAST	P02400	RPP2B	6	379.311	255.534	483.306	462.201	8.34186	10.4712	11.4571	11.0903
sp|P00925|ENO2_YEAST	P16521	YEF3	6	696.998	219.032	408.712	387.73	12.4633	7.2978	7.87778	7.56443
sp|P40525|RL34B_YEAST	Q01939	RPT6	6	1121.45	477.615	865.597	905.94	14.7986	11.7436	12.3123	13.0432
sp|P38630|RFC1_YEAST	P38629	RFC3	6	1117.95	512.428	1236.76	1198.59	8.81051	7.52478	10.5063	10.3061
sp|P48164|RS7B_YEAST	P00925	ENO2	6	1078.12	750.621	975.374	1288.18	11.9943	15.56	11.6967	15.6361
sp|P0CX33|RS30A_YEAST	P40525	RPL34B	6	857.117	522.801	774.849	948.148	11.3872	12.9419	11.0963	13.7436
sp|P39938|RS26A_YEAST	P38630	RFC1	6	1640.09	995.69	1419.52	1674.03	12.0025	13.5772	11.1977	13.3663
sp|Q04600|TMA64_YEAST	P48164	RPS7B	6	393.537	232.77	402.576	460.133	9.9299	10.9438	10.9494	12.6674
sp|Q06631|BFR2_YEAST	P0CX33	RPS30A	6	582.342	270.398	643.718	564.208	11.8518	10.254	14.1217	12.5282
sp|Q08972|NEW1_YEAST	P39938	RPS26A	6	648.378	227.697	643.123	544.653	13.6676	8.94343	14.6131	12.5265
sp|Q06078|UTP21_YEAST	Q04600	TMA64	6	514.327	195.06	515.034	476.84	13.2981	9.39721	14.3539	13.4514
sp|Q06287|NEP1_YEAST	Q06631	BFR2	6	895.32	462.61	1047.66	870.86	13.1317	12.6427	16.5633	13.9359
sp|P39935|IF4F1_YEAST	Q08972	NEW1	6	579.875	212.68	552.003	635.777	11.7215	8.01046	12.0275	14.0216
sp|P38719|DBP8_YEAST	Q06078	UTP21	6	694.313	432.448	855.029	839.128	9.47507	10.9962	12.5774	12.494
sp|P46962|CTK2_YEAST	Q06287	EMG1	6	703.736	441.085	725.729	669.994	13.2076	15.4248	14.6816	13.7193
sp|P42846|KRI1_YEAST	P39935	TIF4631	6	596.972	392.558	773.734	824.316	10.0686	12.3368	14.0667	15.169
sp|P46655|SYEC_YEAST	P38719	DBP8	6	669.871	203.128	445.894	390.621	17.9274	10.1293	12.863	11.4058
sp|P02293|H2B1_YEAST	P46962	CTK2	6	1526.44	1285.14	1822.4	2203.16	9.80717	15.385	12.6209	15.4438
sp|P36049|EBP2_YEAST	P42846	KRI1	6	768.374	524.896	919.916	871.972	10.9752	13.9699	14.1635	13.589
sp|P39079|TCPZ_YEAST	P46655	GUS1	6	535.63	336.608	1211.43	429.66	9.04985	10.597	22.0627	7.92039
sp|P38112|MAK5_YEAST	P02293	HTB1	6	587.538	246.24	685.962	703.165	12.4744	9.74149	15.6989	16.2887
sp|P38086|RDH54_YEAST	P36049	EBP2	6	1011.69	375.739	909.866	714.628	18.7244	12.9577	18.1519	14.4306
sp|P23293|BUR1_YEAST	P39079	CCT6	6	1152.49	594.443	1182.39	1335.71	16.4117	15.7728	18.1494	20.7527
sp|Q07362|PBP4_YEAST	P38112	MAK5	6	860.279	546.454	860.311	880.307	17.8028	21.0709	19.1906	19.8759
sp|P00890|CISY1_YEAST	P38086	RDH54	5	275.777	198.693	238.484	291.186	6.17144	8.28502	5.75271	7.10958
sp|Q07381|TSR1_YEAST	P23293	SGV1	5	322.123	193.187	373.381	315.948	5.97829	6.68059	7.4695	6.39758
sp|P50095|IMDH3_YEAST	Q07362	PBP4	5	237.283	113.957	189.772	182.801	7.99801	7.15712	6.89496	6.72262
sp|P38174|MAP2_YEAST	P00890	CIT1	5	356.11	205.625	157.397	145.504	10.4565	11.2502	4.98176	4.66146
sp|P14742|GFA1_YEAST	Q07381	TSR1	5	263.401	149.11	298.274	258.457	8.30684	8.76208	10.1395	8.89307
sp|Q12377|RPN6_YEAST	P50095	IMD3	5	274.575	179.016	282.114	306.671	8.99919	10.9324	9.96669	10.9663
sp|Q05775|EIF3J_YEAST	P38174	MAP2	5	209.863	139.939	232.367	202.198	3.83278	4.76211	4.57443	4.02903
sp|P25644|PAT1_YEAST	P14742	GFA1	5	439.051	233.562	442.568	464.354	10.1538	10.0647	11.0327	11.7168
sp|P40413|TCPE_YEAST	Q12377	RPN6	5	413.457	249.581	358.829	378.298	10.8722	12.2287	10.1709	10.8534
sp|P38013|AHP1_YEAST	Q05775	HCR1	5	477.038	214.066	387.841	350.583	6.64643	5.55732	5.8247	5.32931
sp|Q06103|RPN7_YEAST	P25644	PAT1	5	420.536	327.454	448.812	442.669	8.82005	12.7968	10.1465	10.1296
sp|P43588|RPN11_YEAST	P40413	CCT5	5	548.997	405.018	586.36	559.419	9.20245	12.65	10.5945	10.2309
sp|P40339|RFC4_YEAST	P38013	AHP1	5	181.94	140.423	218.535	223.837	7.8958	11.355	10.2229	10.5985
sp|P05739|RL6B_YEAST	Q06103	RPN7	5	740.319	588.769	708.898	800.429	10.6034	15.7128	10.9445	12.5082
sp|P38631|FKS1_YEAST	P43588	RPN11	5	165.83	113.524	225.644	194.983	9.28159	11.8394	13.6134	11.907
sp|P38711|RS27B_YEAST	P40339	RFC4	5	1426.57	810.63	985.817	1174.1	13.1391	13.9116	9.78709	11.7984
sp|P38879|NACA_YEAST	P05739	RPL6B	5	413.464	260.64	535.671	556.786	8.58019	10.0782	11.9823	12.6064
sp|Q07623|NOP6_YEAST	P38631	FKS1	5	569.465	474.146	626.174	640.567	9.4316	14.6323	11.1789	11.5752
sp|P0CX25|RL43A_YEAST	P38711	RPS27B	5	684.122	387.927	580.264	743.537	12.2937	12.9891	11.2398	14.5779
sp|P47108|URB2_YEAST	P38879	EGD2	5	569.581	195.815	674.66	529.707	13.2666	8.49831	16.9384	13.4612
sp|P25635|PWP2_YEAST	Q07623	NOP6	5	611.409	210.284	643.377	508.392	13.4382	8.61184	15.2425	12.1913
sp|Q01662|MAP1_YEAST	P0CX25	RPL43A	5	1043.03	615.705	125.268	114.866	22.4811	24.7272	2.91035	2.7012
sp|P08518|RPB2_YEAST	P47108	URB2	5	742.688	335.765	888.441	693.451	12.6474	10.654	16.3082	12.8841
sp|P00817|IPYR_YEAST	P25635	PWP2	5	615.987	309.804	504.536	474.98	11.5844	10.8561	10.2278	9.74595
sp|P24000|RL24B_YEAST	Q01662	MAP1	5	885.5	610.868	808.142	997.023	11.286	14.5071	11.1025	13.8644
sp|P32495|NHP2_YEAST	P08518	RPB2	5	740.444	461.227	836.381	879.154	9.17764	10.6521	11.1745	11.8891
sp|Q08208|NOP12_YEAST	P00817	IPP1	5	637.845	398.713	778.162	687.712	11.0076	12.8209	14.4754	12.9488
sp|Q04373|PUF6_YEAST	P24000	RPL24B	5	542.663	265.054	561.369	489.465	13.9134	12.6625	15.5144	13.6921
sp|P20434|RPAB1_YEAST	P32495	NHP2	5	782.212	579.805	952.482	927.325	11.7476	16.2251	15.4193	15.195
sp|P40055|UTP7_YEAST	Q08208	NOP12	5	905.084	515.24	1171.19	959.994	11.4628	12.1589	15.9887	13.2652
sp|Q08235|BRX1_YEAST	Q04373	PUF6	5	990.103	755.305	1084.92	1028.45	11.0797	15.7489	13.0866	12.5567
sp|P34241|URB1_YEAST	P20434	RPB5	5	499.709	159.69	529.838	382.169	15.7605	9.38455	18.0128	13.1509
sp|P46669|RPA43_YEAST	P40055	UTP7	5	951.406	593.048	1055.51	1016.05	13.3976	15.5608	16.0216	15.6106
sp|P02309|H4_YEAST	Q08235	BRX1	5	718.132	584.213	929.795	1076.85	9.68669	14.6833	13.5189	15.8479
sp|P33750|DCA13_YEAST	P34241	URB1	5	312.037	148.386	347.491	319.395	14.229	12.6079	17.0803	15.8906
sp|P38779|CIC1_YEAST	P46669	RPA43	5	776.175	510.566	920.517	950.773	12.1157	14.8499	15.4883	16.1924
sp|P38344|REI1_YEAST	P02309	HHF1	5	552.698	360.574	508.667	541.495	14.6832	17.8488	14.5664	15.6954
sp|P37291|GLYC_YEAST	P02309	HHF2	5	636.599	251.071	502.726	368.738	22.0676	16.2169	18.7848	13.9461
sp|P56628|RL22B_YEAST	P33750	SOF1	4	129.504	145.634	76.5285	118.941	6.55203	13.729	4.1735	6.56552
sp|P17967|PDI_YEAST	P38779	CIC1	4	86.7896	33.1181	65.2665	56.0442	3.47829	2.47312	2.8195	2.45061
sp|P10080|SSBP1_YEAST	P38344	REI1	4	524.661	432.095	532.784	491.832	7.86883	12.0751	8.61324	8.04809
sp|P40016|RPN3_YEAST	P37291	SHM2	4	383.667	276.814	368.044	415.987	8.9017	11.9671	9.20455	10.5304
sp|P32589|HSP7F_YEAST	P56628	RPL22B	4	502.917	134.626	316.682	237.959	14.4485	7.20673	9.80697	7.45889
sp|P41277|GPP1_YEAST	P17967	PDI1	4	395.357	161	262.031	278.342	9.5816	7.27037	6.84519	7.35991
sp|P41819|DIM1_YEAST	P10080	SBP1	4	398.463	312.188	440.818	448.7	10.8065	15.7759	12.8867	13.2769
sp|P22276|RPC2_YEAST	P40016	RPN3	4	391.544	168.732	384.905	343.356	12.5096	10.0448	13.2556	11.9689
sp|P40531|GVP36_YEAST	P32589	SSE1	4	330.507	206.958	294.872	297.994	12.2235	14.262	11.7553	12.0245
sp|P33892|GCN1_YEAST	P41277	GPP1	4	300.996	101.724	355.173	250.208	10.9206	6.87687	13.8902	9.90447
sp|P48234|NOL10_YEAST	P41819	DIM1	4	500.304	242.508	625.885	489.152	11.0471	9.97755	14.8969	11.7843
sp|P16474|GRP78_YEAST	P22276	RET1	4	358.249	207.495	390.301	292.372	11.2418	12.1322	13.2019	10.01
sp|Q06506|RRP9_YEAST	P40531	GVP36	4	495.262	206.365	619.913	432.282	12.2151	9.48378	16.4808	11.6326
sp|Q12389|DBP10_YEAST	P33892	GCN1	4	279.142	119.67	267.842	272.599	14.098	11.2616	14.5813	15.0211
sp|P48361|ASK10_YEAST	P48234	ENP2	4	379.888	148.083	476.553	424.739	10.0418	7.29361	13.5785	12.2496
sp|P25294|SIS1_YEAST	P16474	KAR2	4	504.892	295.741	508.63	374.828	13.3097	14.5266	14.453	10.7807
sp|P40362|UTP18_YEAST	Q06506	RRP9	4	609.389	243.149	604.889	511.483	13.7868	10.25	14.7512	12.6254
sp|P53935|NST1_YEAST	Q12389	DBP10	4	508.468	240.885	662.264	595.215	11.3187	9.99139	15.8909	14.4562
sp|P38882|UTP9_YEAST	P48361	ASK10	4	264.175	125.658	303.352	265.826	11.9517	10.5927	14.7934	13.1214
sp|Q99207|NOP14_YEAST	P25294	SIS1	4	595.161	212.763	702.035	503.586	12.9919	8.65399	16.5189	11.9938
sp|P0C0V8|RS21A_YEAST	P40362	UTP18	4	1282.95	747.748	836.409	1041.52	13.517	14.6794	9.49893	11.9725
sp|P00359|G3P3_YEAST	P53935	NST1	4	237.595	95.2789	166.986	162.114	13.9171	10.3989	10.5433	10.3604
sp|P38805|RPF1_YEAST	P38882	UTP9	4	354.651	228.592	365.104	421.531	12.357	14.8407	13.7124	16.0246
sp|P45818|ROK1_YEAST	Q99207	NOP14	4	510.708	289.775	595.892	507.056	12.0341	12.7229	15.1354	13.036
sp|Q12522|IF6_YEAST	P0C0V8	RPS21A	4	350.95	236.044	436.614	473.313	11.0888	13.8968	14.8703	16.3167
sp|P38803|IPI1_YEAST	P00359	TDH3	4	367.802	212.875	320.011	296.374	15.1613	16.3504	14.2191	13.3293
sp|P07260|IF4E_YEAST	P38805	RPF1	4	541.537	256.412	585.241	756.179	11.255	9.92975	13.111	17.147
sp|Q08962|NIP7_YEAST	P45818	ROK1	4	700.494	533.56	977.285	991.578	10.3979	14.7573	15.6368	16.0588
sp|P32478|HS150_YEAST	Q12522	TIF6	4	265.745	169.808	278.403	257.124	12.7946	15.2336	14.4485	13.5067
sp|P36421|SYYC_YEAST	P38803	IPI1	4	737.54	239.62	457.302	313.738	21.2896	12.8881	14.2288	9.88085
sp|P03965|CARB_YEAST	P07260	CDC33	4	281.769	110.606	259.81	185.487	17.3211	12.669	17.2156	12.4406
sp|P38786|RPP1_YEAST	Q08962	NIP7	4	743.219	400.561	776.745	705.023	14.5693	14.631	16.4129	15.0789
sp|Q04067|EIF3G_YEAST	P32478	HSP150	4	244.666	182.591	246.014	285.417	13.4772	18.7408	14.6074	17.1535
sp|Q12159|YRA1_YEAST	P36421	TYS1	4	609.3	487.031	688.077	669.644	12.8519	19.1414	15.6443	15.4108
sp|P06102|NOT3_YEAST	P03965	CPA2	4	835.979	270.371	664.4	622.044	25.6487	15.4566	21.9727	20.8227
sp|P51401|RL9B_YEAST	P38786	RPP1	3	471.999	447.489	394.129	604.457	4.59283	8.11341	4.13392	6.41726
sp|P25555|GBP2_YEAST	Q04067	TIF35	3	149.281	97.925	137.326	145.115	7.27596	8.89327	7.21477	7.7169
sp|Q06406|LSM6_YEAST	Q12159	YRA1	3	207.694	108.056	197.062	229.044	9.87913	9.57692	10.1037	11.8866
sp|Q12250|RPN5_YEAST	P06102	NOT3	3	230.679	177.462	245.788	265.179	8.50089	12.1855	9.76341	10.662
sp|P30656|PSB5_YEAST	P51401	RPL9B	3	458.751	396.256	577.246	524.11	8.9751	14.4451	12.1733	11.1874
sp|P23301|IF5A1_YEAST	P25555	GBP2	3	711.488	466.612	669.128	711.443	8.85833	10.8249	8.98003	9.66427
sp|P23639|PSA2_YEAST	Q06406	LSM6	3	266.425	184.23	284.253	271.909	10.2353	13.1877	11.7711	11.3971
sp|Q06697|CDC73_YEAST	Q12250	RPN5	3	158.49	119.522	172.871	164.258	9.32108	13.0977	10.959	10.5399
sp|Q12404|MPD1_YEAST	P30656	PRE2	3	222.49	189.565	275.208	289.622	6.67764	10.6011	8.90344	9.48395
sp|P38970|HAL5_YEAST	P23301	HYP2	3	109.801	79.3023	126.524	110.115	7.09799	9.55206	8.8163	7.76642
sp|P32379|PSA5_YEAST	P23639	PRE8	3	251.17	216.321	281.505	272.722	9.3596	15.02	11.3073	11.088
sp|Q12211|PUS1_YEAST	Q06697	CDC73	3	240.574	125.103	236.326	225.65	13.2078	12.7976	13.9854	13.5164
sp|P39676|FHP_YEAST	Q12404	MPD1	3	176.741	80.8894	132.694	135.655	8.93778	7.62195	7.23315	7.48468
sp|P41940|MPG1_YEAST	P38970	HAL5	3	351.577	133.119	296.697	256.049	13.1405	9.27074	11.9534	10.4414
sp|P35691|TCTP_YEAST	P32379	PUP2	3	359.108	123.916	201.178	219.093	13.2483	8.51812	8.00017	8.81877
sp|P21304|PWP1_YEAST	Q12211	PUS1	3	255.07	100.499	270.553	276.735	10.8151	7.93991	12.3654	12.8021
sp|P32582|CBS_YEAST	P39676	YHB1	3	219.286	60.3105	144.879	145.872	13.2489	6.78959	9.43536	9.6158
sp|Q04225|RRB1_YEAST	P41940	PSA1	3	242	110.304	287.265	276.754	10.5199	8.93445	13.4605	13.126
sp|P38712|RRP3_YEAST	P35691	TMA19	3	225.021	112.883	263.057	198.143	10.5635	9.87406	13.3113	10.1487
sp|P46654|RSSA2_YEAST	P21304	PWP1	3	313.913	151.909	266.289	403.563	11.9593	10.7836	10.9354	16.7747
sp|P25367|RNQ1_YEAST	P32582	CYS4	3	223.411	131.22	345.639	299.243	9.73156	10.6503	16.2287	14.2215
sp|P12709|G6PI_YEAST	Q04225	RRB1	3	192.852	72.9848	132.857	106.817	13.3956	9.44608	9.94732	8.09511
sp|P32598|PP12_YEAST	P38712	RRP3	3	293.733	159.875	296.83	275.048	11.4184	11.5802	12.4379	11.6656
sp|P07262|DHE4_YEAST	P46654	RPS0B	3	394.347	163.772	286.257	231.946	14.6046	11.3014	11.4275	9.37225
sp|P04802|SYDC_YEAST	P25367	RNQ1	3	129.548	48.3682	83.047	79.1729	16.6867	11.6087	11.5305	11.1266
sp|P28000|RPAC2_YEAST	P12709	PGI1	3	311.321	221.745	321.012	361.858	11.8956	15.7876	13.2216	15.0856
sp|Q06214|JIP5_YEAST	P32598	GLC7	3	258.033	144.223	307.897	303.017	11.6311	12.1133	14.9601	14.9024
sp|Q08096|RCL1_YEAST	P07262	GDH1	3	340.138	200.916	471.16	370.926	11.5631	12.7267	17.2652	13.7579
sp|Q04305|UTP15_YEAST	P04802	DPS1	3	197.035	110.919	216.55	195.58	11.8508	12.4306	14.0394	12.8344
sp|P16140|VATB_YEAST	P28000	RPC19	3	469.228	221.945	393.773	456.725	13.135	11.5764	11.8816	13.9491
sp|P32787|MG101_YEAST	Q06214	JIP5	3	489.792	215.199	437.336	454.066	14.1732	11.6032	13.6413	14.3357
sp|P46963|CTK3_YEAST	Q08096	RCL1	3	653.094	416.047	677.055	648.587	13.4815	16.0025	15.0651	14.6075
sp|P38789|SSF1_YEAST	Q04305	UTP15	3	266.06	156.072	261.079	275.684	12.3093	13.4543	13.02	13.9159
sp|P36160|RPF2_YEAST	P16140	VMA2	3	356.984	259.705	402.855	392.048	11.3552	15.3925	13.8128	13.606
sp|P35178|RRP1_YEAST	P32787	MGM101	3	379.139	245.999	468.01	469.382	11.2435	13.5931	14.9604	15.1871
sp|P0CS90|HSP77_YEAST	P46963	CTK3	3	265.13	99.129	238.727	187.978	14.4959	10.0988	14.0693	11.2134
sp|P39954|SAHH_YEAST	P38789	SSF1	3	691.681	226.146	487.968	457.476	19.3897	11.8123	14.7449	13.992
sp|P36144|RL1D1_YEAST	P36160	RPF2	3	395.425	242.69	485.087	402.859	13.4271	15.3551	17.7551	14.9251
sp|P40078|NSA2_YEAST	P35178	RRP1	3	244.493	161.159	258.492	376.279	11.2021	13.7584	12.7663	18.8099
sp|P36120|DBP7_YEAST	P0CS90	SSC1	3	245.464	130.952	279.293	268.522	12.0867	12.0148	14.824	14.426
sp|P36008|EF1G2_YEAST	P39954	SAH1	3	636.11	266.987	551.325	515.763	17.2163	13.4642	16.0842	15.2301
sp|Q08162|RRP44_YEAST	P36144	UTP30	3	512.833	176.829	498.136	422.961	16.053	10.3137	16.8078	14.4452
sp|O14467|MBF1_YEAST	P40078	NSA2	3	378.952	363.898	535.147	531.192	10.9022	19.507	16.5954	16.6735
sp|P43586|LOC1_YEAST	P36120	DBP7	3	234.177	198.51	308.877	318.894	10.372	16.3826	14.7465	15.4103
sp|Q3E705|EFG1P_YEAST	P36008	TEF4	3	286.847	265.069	313.483	335.904	12.117	20.8635	14.274	15.4813
sp|P07264|LEUC_YEAST	Q08162	DIS3	3	903.661	336.905	835.148	596.957	20.6663	14.3564	20.5875	14.8951
sp|P14020|DPM1_YEAST	O14467	MBF1	2	60.056	41.5425	62.3329	64.795	3.62043	4.66636	4.05047	4.26177
sp|Q02642|NACB1_YEAST	P43586	LOC1	2	128.822	88.5936	178.433	196.155	5.40863	6.93078	8.07527	8.98549
sp|P39931|SS120_YEAST	Q3E705	EFG1	2	57.7936	48.4286	66.5296	64.5852	6.27038	9.79035	7.78061	7.64526
sp|P32803|EMP24_YEAST	P07264	LEU1	2	235.946	141.588	187.095	203.152	8.93018	9.98518	7.63298	8.38906
sp|O13563|RPN13_YEAST	P14020	DPM1	2	115.051	96.9127	130.09	163.295	7.18644	11.2794	8.75895	11.1286
sp|P25368|RRP7_YEAST	Q02642	EGD1	2	212.27	142.53	281.547	271.283	7.19411	9.00071	10.2855	10.0313
sp|P34760|TSA1_YEAST	P39931	SSP120	2	402.166	175.184	262.168	233.844	8.74677	7.09936	6.1462	5.54899
sp|P47077|NOP9_YEAST	P32803	EMP24	2	167.129	102.731	163.391	142.554	9.33296	10.6893	9.83513	8.68544
sp|Q06685|VIP1_YEAST	O13563	RPN13	2	301.507	128.754	300.502	241.601	11.3129	9.00161	12.1537	9.89056
sp|P41056|RL33B_YEAST	P25368	RRP7	2	217.878	166.268	188.052	244.334	9.09003	12.9254	8.45696	11.1219
sp|P53905|LSM7_YEAST	P34760	TSA1	2	445.969	294.047	533.979	572.41	8.46344	10.3978	10.9232	11.8521
sp|P89105|CTR9_YEAST	P47077	NOP9	2	191.645	89.1591	158.807	136.557	11.764	10.1977	10.5078	9.14566
sp|P38911|FKBP3_YEAST	Q06685	VIP1	2	66.3013	38.561	70.6265	122.599	5.14469	5.5753	5.90731	10.3793
sp|Q02792|XRN2_YEAST	P41056	RPL33B	2	289.414	129.96	281.842	268.18	10.8836	9.10635	11.4246	11.0033
sp|P19146|ARF2_YEAST	P53905	LSM7	2	129.644	76.3243	114.577	128.311	7.97116	8.74408	7.59365	8.60752
sp|P25293|NAP1_YEAST	P89105	CTR9	2	163.052	89.7395	164.971	153.583	10.0687	10.3255	10.9809	10.3474
sp|P07283|PMM_YEAST	P38911	FPR3	2	175.001	102.808	153.487	154.208	8.38082	9.17392	7.92322	8.05746
sp|P38205|NCL1_YEAST	Q02792	RAT1	2	139.41	73.6297	136.631	124.416	9.21473	9.06826	9.73469	8.97243
sp|P38624|PSB1_YEAST	P19146	ARF2	2	93.7632	74.041	99.4734	90.5848	10.2901	15.1406	11.7673	10.8464
sp|P04650|RL39_YEAST	P25293	NAP1	2	385.355	275.047	364.371	467.241	9.60647	12.7759	9.79108	12.7083
sp|P31539|HS104_YEAST	P07283	SEC53	2	168.388	66.2155	132.663	81.4323	10.5544	7.73327	8.96305	5.56882
sp|P00830|ATPB_YEAST	P38205	NCL1	2	140.779	88.2762	124.541	93.4964	12.2399	14.301	11.6718	8.8691
sp|P25451|PSB3_YEAST	P38624	PRE3	2	182.723	129.858	177.348	169.226	11.027	14.6021	11.5365	11.1424
sp|Q03048|COFI_YEAST	P04650	RPL39	2	332.412	147.363	240.746	238.119	10.4537	8.63504	8.16088	8.1702
sp|P15180|SYKC_YEAST	P31539	HSP104	2	83.0223	42.4529	67.2997	56.5966	12.2378	11.6599	10.6931	9.10212
sp|P22936|APN1_YEAST	P00830	ATP2	2	191.403	112.91	187.086	180.829	11.1802	12.2889	11.7795	11.5243
sp|Q01560|NOP3_YEAST	P25451	PUP3	2	119.977	86.9217	132.644	131.335	8.0841	10.913	9.63397	9.65515
sp|P21242|PSA7_YEAST	Q03048	COF1	2	303.329	222.536	314.011	290.369	10.4352	14.2649	11.6443	10.8989
sp|P53252|PIL1_YEAST	P15180	KRS1	2	129.679	82.5066	136.07	126.245	11.6106	13.7643	13.132	12.3323
sp|P32074|COPG_YEAST	P22936	APN1	2	146.544	78.5099	142.623	154.175	11.0094	10.9901	11.5497	12.6373
sp|P23638|PSA3_YEAST	Q01560	NPL3	2	46.923	42.8835	52.9257	51.5076	9.28665	15.8141	11.2908	11.1222
sp|P15565|TRM1_YEAST	P21242	PRE10	2	259.85	131.106	245.053	262.33	12.7922	12.0261	13.0037	14.0901
sp|P10622|RLA3_YEAST	P53252	PIL1	2	215.212	137.688	176.891	280.643	10.2183	12.1812	9.05317	14.5382
sp|P49626|RL4B_YEAST	P32074	SEC21	2	430.595	262.954	390.867	435.965	11.6844	13.2953	11.4327	12.9072
sp|P53336|YG5X_YEAST	P23638	PRE9	2	147.729	110.437	180.168	194.126	8.84295	12.3177	11.625	12.6783
sp|Q12464|RUVB2_YEAST	P15565	TRM1	2	111.231	54.0876	140.181	121.984	9.91844	8.98664	13.4738	11.8677
sp|P21243|PSA1_YEAST	P10622	RPP1B	2	268.272	206.784	270.716	252.799	10.8574	15.5936	11.8099	11.1627
sp|P28241|IDH2_YEAST	P49626	RPL4B	2	136.273	100.952	171.93	146.884	8.08243	11.1565	10.9918	9.50499
sp|P04051|RPC1_YEAST	P53336	YGR283C	2	57.9942	37.5288	61.8962	45.5493	11.1552	13.4505	12.8334	9.55914
sp|P54000|SUB1_YEAST	Q12464	RVB2	2	155.279	96.1668	140.338	119.203	10.0141	11.5559	9.75568	8.38745
sp|P49723|RIR4_YEAST	P21243	SCL1	2	82.0173	45.8436	68.8905	55.1401	11.1006	11.5611	10.0504	8.14238
sp|P53971|FAP1_YEAST	P28241	IDH2	2	197.424	102.885	191.907	181.238	9.64856	9.36908	10.1097	9.664
sp|P54839|HMCS_YEAST	P04051	RPO31	2	194.009	64.2577	126.297	107.529	13.7598	8.49177	9.65535	8.32073
sp|P04840|VDAC1_YEAST	P54000	SUB1	2	87.6116	42.472	104.757	99.9026	8.92525	8.06201	11.5034	11.104
sp|P43535|GCN20_YEAST	P49723	RNR4	2	302.536	144.558	261.662	231.555	11.191	9.96362	10.4332	9.34527
sp|P53941|IMP4_YEAST	P53971	FAP1	2	149.376	84.7675	189.724	160.442	11.3882	12.0416	15.5912	13.3456
sp|Q00416|SEN1_YEAST	P54839	ERG13	2	245.16	107.755	341.91	280.051	9.93106	8.13328	14.9294	12.3774
sp|Q08287|NOP8_YEAST	P04840	POR1	2	160.285	79.1745	180.448	152.806	11.9101	10.962	14.453	12.3882
sp|Q03508|YM8F_YEAST	P43535	GCN20	2	217.418	124.508	242.833	241.383	11.2631	12.0183	13.5599	13.6431
sp|P04807|HXKB_YEAST	P53941	IMP4	2	323.57	130.719	205.372	239.52	12.6228	9.50189	8.63604	10.1947
sp|P20435|RPAB2_YEAST	Q00416	SEN1	2	420.067	347.331	594.02	590.281	9.31775	14.3555	14.2029	14.2855
sp|P05318|RLA1_YEAST	Q08287	NOP8	2	332.606	161.956	201.044	373.105	11.2062	10.1673	7.30135	13.7152
sp|P54115|ALDH6_YEAST	Q03508	YMR265C	2	190.988	80.1157	151.985	135.421	13.0337	10.1873	11.1801	10.083
sp|P38811|TRA1_YEAST	P04807	HXK2	2	75.138	34.5235	104.92	80.2514	11.0145	9.42976	16.5785	12.8352
sp|P39940|RSP5_YEAST	P20435	RPO26	2	57.5356	40.6696	64.7855	58.458	9.83821	12.9578	11.941	10.9061
sp|Q08689|NAT5_YEAST	P05318	RPP1A	2	248.686	149.873	153.047	118.31	18.5253	20.8027	12.2892	9.61569
sp|P32473|ODPB_YEAST	P54115	ALD6	2	134.452	92.6745	198.371	134.563	9.47284	12.1662	15.0652	10.3439
sp|P32591|SWI3_YEAST	P38811	TRA1	2	337.178	137.977	332.566	277.777	13.7699	10.4993	14.6398	12.377
sp|P53734|DBP6_YEAST	P39940	RSP5	2	136.446	62.1461	150.527	149.342	13.1505	11.1604	15.638	15.704
sp|P32861|UGPA1_YEAST	Q08689	NAT5	2	163.69	79.6417	165.492	149.697	11.4931	10.4193	12.5249	11.4676
sp|P22202|HSP74_YEAST	P32473	PDB1	2	77.8014	54.6541	117.352	70.3288	10.9242	14.2991	17.7614	10.7741
sp|Q04177|UTP5_YEAST	P32591	SWI3	2	206.071	77.5251	253.813	212.823	12.0059	8.41596	15.9396	13.5283
sp|P47037|SMC3_YEAST	P53734	DBP6	2	113.833	45.5467	91.7804	85.0026	13.882	10.3496	12.0647	11.3099
sp|P15019|TAL1_YEAST	P32861	UGP1	2	229.101	146.858	199.288	135.711	12.3126	14.7062	11.5448	7.95759
sp|P46672|ARC1_YEAST	P22202	SSA4	2	354.59	163.147	289.351	277.567	14.3928	12.339	12.6598	12.2923
sp|P32471|EF1B_YEAST	Q04177	UTP5	2	199.678	87.771	158.857	159.04	14.1881	11.6205	12.167	12.3295
sp|P29547|EF1G1_YEAST	P47037	SMC3	2	129.868	60.2936	113.63	113.688	14.6877	12.7058	13.8525	14.0285
sp|Q07915|RLP24_YEAST	P15019	TAL1	2	205.666	132.369	241.146	281.349	11.4066	13.6793	14.4165	17.0249
sp|Q12339|UTP23_YEAST	P46672	ARC1	2	144.748	104.884	158.349	165.659	11.5583	15.6053	13.6295	14.4325
sp|Q06512|NOC4_YEAST	P32471	EFB1	2	240.962	125.982	340.45	260.969	11.2351	10.9451	17.1106	13.2759
sp|P53972|RCM1_YEAST	P29547	CAM1	2	247.899	129.529	262.148	254.95	13.2473	12.8974	15.1003	14.8646
sp|P41058|RS29B_YEAST	Q07915	RLP24	2	1055.51	868.996	829.022	1074.83	12.6323	19.3784	10.6947	14.0347
sp|P53551|H1_YEAST	Q12339	UTP23	2	180.133	74.8255	172.78	254.001	11.3652	8.79662	11.7506	17.4849
sp|P38555|YPT31_YEAST	Q06512	NOC4	2	106.225	80.1502	100.316	93.8184	11.6492	16.3779	11.8584	11.2254
sp|Q06678|RM35_YEAST	P53972	RCM1	2	101.692	62.4677	134.772	155.009	10.5835	12.1138	15.1191	17.6013
sp|P12754|EI2BD_YEAST	P41058	RPS29B	2	172.773	88.0854	183.047	153.968	13.5621	12.8836	15.488	13.1864
sp|Q05506|SYRC_YEAST	P53551	HHO1	2	237.548	95.6038	174.751	162.962	16.0092	12.0054	12.6947	11.9826
sp|Q00955|ACAC_YEAST	P38555	YPT31	2	388.719	71.0773	234.639	114.058	27.9341	9.51726	18.1754	8.94272
sp|Q06511|RRP15_YEAST	Q06678	MRPL35	2	280.231	175.633	280.716	298.426	12.2896	14.352	13.2701	14.2792
sp|P32892|DRS1_YEAST	P12754	GCD2	2	185.257	81.9562	192.215	187.265	13.5079	11.1346	15.1072	14.8975
sp|P28834|IDH1_YEAST	Q05506	YDR341C	2	294.112	198.292	379.089	352.317	9.36084	11.7595	13.0055	12.2343
sp|P53221|RL26B_YEAST	Q00955	ACC1	2	220.108	222.879	189.883	237.897	10.8926	20.5517	10.129	12.8449
sp|Q04217|DHR1_YEAST	Q06511	RRP15	2	97.1628	33.7932	90.5629	72.0205	16.0502	10.4014	16.1256	12.9802
sp|P04911|H2A1_YEAST	P32892	DRS1	2	220.777	161.732	245.137	246.688	11.8409	16.1625	14.1718	14.4352
sp|P04801|SYTC_YEAST	P28834	IDH1	2	297.933	59.9208	158.439	106.275	25.5064	9.55851	14.621	9.92674
sp|P19882|HSP60_YEAST	P53221	RPL26B	2	276.907	105.319	233.571	179.323	14.7604	10.4605	13.4204	10.429
sp|P61830|H3_YEAST	Q04217	ECM16	2	352.45	340.556	652.565	382.835	9.64405	17.3633	19.2473	11.4293
sp|Q05949|BUR2_YEAST	P04911	HTA1	2	158.837	112.847	167.994	182.335	14.5561	19.2693	16.5948	18.2309
sp|P47130|CSN12_YEAST	P04801	THS1	2	123.138	84.7096	130.479	113.309	14.4494	18.5213	16.5037	14.5066
sp|P53883|NOP13_YEAST	P19882	HSP60	2	729.177	434.974	808.442	745.557	14.3803	15.9838	17.1857	16.0421
sp|P53927|NOP15_YEAST	P61830	HHT1	2	294.859	188.058	349.52	367.052	12.2831	14.5971	15.6945	16.6826
sp|P47006|RPA34_YEAST	P61830	HHT2	2	226.861	152.311	257.998	225.365	14.0201	17.539	17.1867	15.1958
sp|Q12080|NOP53_YEAST	Q05949	BUR2	2	308.067	203.234	340.474	423.079	13.1134	16.1194	15.6221	19.6489
sp|Q03466|EBS1_YEAST	P47130	CSN12	2	396.585	185.144	415.875	362.173	17.4339	15.1652	19.7063	17.3707
sp|P47019|ALB1_YEAST	P53883	NOP13	2	197.782	132.895	161.365	215.356	16.6575	20.8551	14.6493	19.789
sp|Q02875|SYH1_YEAST	P53927	NOP15	2	702.066	156.148	585.226	637.225	23.454	9.71981	21.074	23.2261
sp|Q01919|KIN4_YEAST	P47006	RPA34	1	176.984	91.0986	90.0615	70.7241	14.57	13.9739	7.99185	6.35238
sp|Q12266|YB11A_YEAST	Q12080	NOP53	1	30.4176	19.7251	30.4107	36.1673	5.26587	6.36277	5.67487	6.83135
sp|P07248|ADR1_YEAST	Q03466	EBS1	1	15.7044	14.9843	25.526	17.9385	5.7235	10.1756	10.0278	7.13298
sp|Q04947|RTN1_YEAST	P47019	ALB1	1	54.0993	32.5345	72.9348	81.3361	3.44357	3.85873	5.00422	5.64867
sp|Q12213|RL7B_YEAST	Q02875	SYH1	1	116.747	101.108	77.7945	107.069	7.92894	12.7949	5.69511	7.93374
sp|P27614|CBPS_YEAST	Q01919	KIN4	1	33.1085	18.931	34.1793	45.8287	4.96876	5.29376	5.52912	7.50397
sp|P25617|YCQ6_YEAST	Q12266	TY1A-BL	1	171.358	89.0477	155.479	190.169	11.6384	11.2692	11.3827	14.092
sp|P53316|YG5B_YEAST	P07248	ADR1	1	35.383	15.5499	30.0883	30.8965	6.93624	5.67988	6.35786	6.60821
sp|P29295|HRR25_YEAST	Q04947	RTN1	1	69.9011	40.4091	66.4449	61.9069	7.67455	8.26666	7.86348	7.41571
sp|P39010|AKR1_YEAST	Q12213	RPL7B	1	50.1274	19.847	44.6053	37.3105	10.3854	7.66168	9.96134	8.4338
sp|P46990|RL17B_YEAST	P27614	CPS1	1	288.881	263.997	341.173	409.575	7.8363	13.3436	9.97588	12.1219
sp|P27809|KRE2_YEAST	P25617	YCR016W	1	89.8054	52.9294	81.4484	69.0976	8.62322	9.46991	8.43012	7.23893
sp|P53912|YNN4_YEAST	P53316	YGR250C	1	6.8593	3.55667	8.74392	7.22435	2.35216	2.27255	3.23205	2.70291
sp|Q08925|MRN1_YEAST	P29295	HRR25	1	45.2185	32.0827	74.4121	54.284	6.22073	8.22391	11.0345	8.14783
sp|Q04767|TVP18_YEAST	P39010	AKR1	1	117.274	68.9687	132.481	89.2605	10.6267	11.6447	12.94	8.8247
sp|P53173|ERV14_YEAST	P46990	RPL17B	1	35.9292	14.8495	33.4042	35.8096	7.95151	6.12345	7.9687	8.64663
sp|P53633|PRA1_YEAST	P27809	KRE2	1	198.432	120.475	175.05	158.204	9.19416	10.4011	8.74272	7.99766
sp|P15992|HSP26_YEAST	P53912	YNL134C	1	69.9763	43.8711	76.7773	98.2063	7.34837	8.58422	8.69075	11.2519
sp|P54837|TMEDA_YEAST	Q08925	MRN1	1	15.8586	16.7317	16.8886	13.9171	5.81023	11.4222	6.6697	5.56317
sp|P39016|MPT5_YEAST	Q04767	TVP18	1	19.9422	14.7128	17.9281	18.9934	8.70571	11.9676	8.43626	9.04647
sp|P53617|NRD1_YEAST	P53173	ERV14	1	23.7353	14.0108	29.7271	20.6904	9.74775	10.7215	13.1597	9.27094
sp|P06782|SNF1_YEAST	P53633	YIP3	1	75.5596	39.1238	98.4787	80.8455	5.25795	5.07282	7.38674	6.13801
sp|P31373|CYS3_YEAST	P15992	HSP26	1	59.6469	21.437	36.2226	30.3699	10.0283	6.71561	6.56453	5.57093
sp|P05755|RS9B_YEAST	P54837	ERV25	1	197.561	122.439	187.681	227.927	9.44912	10.9117	9.67598	11.8941
sp|P53874|UBP10_YEAST	P39016	MPT5	1	56.5573	33.2888	62.3159	81.6384	9.17703	10.0645	10.8992	14.4528
sp|P46367|ALDH4_YEAST	P53617	NRD1	1	30.1573	15.4777	33.9546	24.44	7.36855	7.04658	8.94278	6.51532
sp|P40150|HSP76_YEAST	P06782	SNF1	1	70.7124	24.3799	64.7603	65.2028	9.67117	6.21294	9.54721	9.72959
sp|Q03735|NAB6_YEAST	P31373	CYS3	1	96.3501	43.039	100.082	78.7435	9.14318	7.61008	10.2373	8.15276
sp|P38203|LSM2_YEAST	P05755	RPS9B	1	223.003	118.879	189.547	234.023	10.0418	9.97441	9.20028	11.4975
sp|P25087|ERG6_YEAST	P53874	UBP10	1	36.128	22.0263	40.2992	33.3155	8.42009	9.56526	10.124	8.47158
sp|Q12154|GET3_YEAST	P46367	ALD4	1	91.0916	58.8035	107.078	95.5739	8.52263	10.2513	10.7989	9.75617
sp|P38886|RPN10_YEAST	P40150	SSB2	1	102.469	77.3445	105.452	108.487	9.18789	12.9222	10.1921	10.6132
sp|P33399|LHP1_YEAST	Q03735	NAB6	1	80.4108	44.6727	72.9973	75.3219	8.80019	9.10965	8.6113	8.99381
sp|P14832|CYPH_YEAST	P38203	LSM2	1	147.951	89.7257	159.606	129.734	8.48896	9.59258	9.8712	8.12148
sp|P47017|LSM1_YEAST	P25087	ERG6	1	64.7597	46.9437	68.1745	85.4187	8.78881	11.8709	9.97313	12.648
sp|P41921|GSHR_YEAST	Q12154	GET3	1	40.9964	26.5453	40.8706	41.1027	10.7271	12.9422	11.5274	11.7342
sp|P24583|KPC1_YEAST	P38886	RPN10	1	132.722	89.46	162.107	166.28	9.86633	12.3915	12.9897	13.4865
sp|Q04408|YD514_YEAST	P33399	LHP1	1	223.359	84.3265	126.999	160.48	15.3579	10.8038	9.41268	12.0391
sp|P31116|DHOM_YEAST	P14832	CPR1	1	38.5223	12.0646	29.2755	23.6441	11.2047	6.5386	9.17864	7.50339
sp|Q04894|ADH6_YEAST	P47017	LSM1	1	43.0718	22.8455	35.7743	32.7495	5.14617	5.08597	4.6073	4.26914
sp|P41810|COPB_YEAST	P41921	GLR1	1	142.378	67.6352	152.434	127.222	9.42576	8.34312	10.8778	9.18926
sp|P25043|PSB2_YEAST	P24583	PKC1	1	93.6525	67.3929	95.773	93.4599	10.8185	14.5059	11.9255	11.7793
sp|Q07551|KAR_YEAST	Q04408	YDR514C	1	17.0773	6.98441	16.467	16.2108	4.79322	3.65275	4.98204	4.96429
sp|P40303|PSA4_YEAST	P31116	HOM6	1	31.0265	32.3078	33.8483	30.429	9.43176	18.2999	11.0913	10.0924
sp|Q3E772|YG169_YEAST	Q04894	ADH6	1	36.2029	38.1374	45.5603	33.943	6.92922	13.6011	9.39966	7.08821
sp|Q05900|RU1C_YEAST	P41810	SEC26	1	65.6313	44.1839	77.6004	68.2905	9.47678	11.8876	12.0781	10.7586
sp|P00899|TRPE_YEAST	P25043	PUP1	1	133.25	80.0994	132.997	136.789	11.3563	12.7198	12.2178	12.7193
sp|P52910|ACS2_YEAST	Q07551	YDL124W	1	74.2568	30.59	65.4287	47.511	12.9372	9.93036	12.2873	9.03114
sp|Q04119|PPN1_YEAST	P40303	PRE6	1	156.95	119.706	142.849	153.134	9.98424	14.189	9.79524	10.6285
sp|P38439|LEO1_YEAST	Q3E772	YGR169C-A	1	28.3624	18.3429	24.5193	27.2914	10.2469	12.3481	9.54864	10.7577
sp|P32377|MVD1_YEAST	Q05900	YHC1	1	38.2217	30.6046	47.5379	53.8298	9.35259	13.9537	12.5385	14.3711
sp|P20606|SAR1_YEAST	P00899	TRP2	1	38.7828	27.8375	44.0673	35.4022	9.15003	12.2376	11.2069	9.11294
sp|Q12406|ARP7_YEAST	P52910	ACS2	1	39.7062	18.9952	45.5193	47.2128	10.9868	9.79353	13.5767	14.2534
sp|P47771|ALDH2_YEAST	Q04119	PPN1	1	25.1011	17.265	37.0169	30.0801	10.2554	13.1434	16.302	13.4086
sp|P19414|ACON_YEAST	P38439	LEO1	1	33.0354	12.4895	21.9945	19.9221	9.73765	6.85965	6.98832	6.407
sp|Q03558|OYE2_YEAST	P32377	MVD1	1	29.7872	14.9971	24.1498	23.9125	7.41366	6.95492	6.47889	6.49341
sp|P53063|DXO_YEAST	P20606	SAR1	1	22.7027	19.9318	22.9833	26.5451	8.80572	14.4051	9.60913	11.2335
sp|P03874|CBP2_YEAST	Q12406	ARP7	1	30.4478	14.4813	31.968	31.0279	11.3115	10.0243	12.8016	12.5765
sp|P53165|SGF73_YEAST	P47771	ALD2	1	47.2728	23.6196	45.7191	58.6951	12.4191	11.562	12.9468	16.8239
sp|Q12028|AP1G1_YEAST	P19414	ACO1	1	21.8481	10.2735	24.1256	26.0975	9.37768	8.21641	11.162	12.2215
sp|P46982|MNN5_YEAST	Q03558	OYE2	1	38.5531	17.8131	28.4507	23.1735	10.6663	9.18284	8.48463	6.99507
sp|P32496|RPN12_YEAST	P53063	RAI1	1	53.0436	30.6537	42.6664	49.8296	12.6339	13.6041	10.954	12.949
sp|P43321|SMD3_YEAST	P03874	CBP2	1	163.029	117.762	168.844	176.547	9.81156	13.2057	10.9532	11.5925
sp|P38164|SEA4_YEAST	P53165	SGF73	1	41.2471	19.9638	33.178	34.9564	13.0782	11.7945	11.3393	12.0928
sp|P06106|MET17_YEAST	Q12028	APL4	1	35.3818	19.2438	20.1932	27.5552	9.46136	9.58841	5.82054	8.03937
sp|P25627|BUD23_YEAST	P46982	MNN5	1	56.2682	37.7528	70.1461	74.1222	7.43202	9.29128	9.98693	10.6816
sp|P46948|RRP41_YEAST	P32496	RPN12	1	41.1721	25.4684	53.1358	42.3795	10.8241	12.4759	15.0578	12.156
sp|Q04867|YM91_YEAST	P43321	SMD3	1	39.2662	23.6473	40.1304	39.1749	11.2928	12.6721	12.4406	12.2924
sp|P32349|RPC3_YEAST	P38164	SEA4	1	80.251	44.9805	79.8896	71.6484	11.382	11.8871	12.2136	11.0872
sp|P19524|MYO2_YEAST	P06106	MET17	1	69.4203	27.4017	59.5371	37.7339	14.5564	10.706	13.4567	8.63265
sp|Q12387|NAA25_YEAST	P25627	BUD23	1	53.397	29.2874	61.3287	45.8079	10.6814	10.9163	13.2239	9.99763
sp|Q12306|SMT3_YEAST	P46948	SKI6	1	70.9805	41.1017	75.0068	52.5382	10.9771	11.8438	12.5036	8.86483
sp|Q07897|CMS1_YEAST	Q04867	YMR310C	1	36.2128	15.307	33.4698	27.0182	14.6334	11.5254	14.5787	11.912
sp|Q12136|SAS10_YEAST	P32349	RPC82	1	82.2043	44.7067	89.4759	80.463	11.6412	11.7966	13.6582	12.4321
sp|P53136|NSA1_YEAST	P19524	MYO2	1	43.7656	30.5857	43.4049	46.6141	11.5035	14.9796	12.2976	13.3678
sp|P16120|THRC_YEAST	Q12387	MDM20	1	26.4192	9.0651	24.5884	18.8169	11.5131	7.36084	11.5501	8.94675
sp|P39002|LCF3_YEAST	Q12306	SMT3	1	144.434	74.5331	139.523	154.31	12.1241	11.6577	12.6244	14.1325
sp|P38219|OLA1_YEAST	Q07897	CMS1	1	77.714	35.8239	72.5429	81.5616	12.0795	10.3754	12.1542	13.8318
sp|Q99257|MEX67_YEAST	Q12136	SAS10	1	59.076	22.6978	56.6558	41.4022	12.6469	9.054	13.0738	9.67036
sp|P04710|ADT1_YEAST	P53136	NSA1	1	227.626	152.12	205.846	185.704	10.9047	13.5788	10.6296	9.7064
sp|P22141|PSB4_YEAST	P16120	THR4	1	56.5218	37.4858	64.6871	59.2175	11.7079	14.4681	14.4433	13.3832
sp|P34243|HCS1_YEAST	P39002	FAA3	1	24.6405	14.0054	30.0763	28.4755	10.7529	11.3882	14.1477	13.5579
sp|P36083|YKH5_YEAST	P38219	OLA1	1	44.4125	28.4637	63.1767	63.0503	9.48361	11.3251	14.5415	14.6893
sp|P53552|THO2_YEAST	Q99257	MEX67	1	43.4713	20.1337	46.2774	37.977	12.7074	10.9663	14.5817	12.1121
sp|Q08746|RRS1_YEAST	P04710	AAC1	1	54.282	34.7779	73.0217	66.0351	10.4304	12.4518	15.1246	13.8441
sp|Q12434|GDIR_YEAST	P22141	PRE1	1	32.4726	24.2169	39.4365	35.0528	8.92196	12.3978	11.6795	10.5078
sp|P32504|CBF3A_YEAST	P34243	HCS1	1	85.6367	31.8926	92.2702	60.1794	13.5512	9.40348	15.7385	10.3899
sp|P46989|ATG27_YEAST	P36083	YKL075C	1	136.185	85.6242	141.739	147.116	11.186	13.1047	12.5493	13.1842
sp|P09547|SWI1_YEAST	P53552	THO2	1	52.0163	19.986	58.2114	39.8235	12.5247	8.96674	15.1084	10.4619
sp|Q12068|GRE2_YEAST	Q08746	RRS1	1	168.579	68.1798	187.703	170.55	7.82487	5.89674	9.39138	8.63715
sp|P10592|HSP72_YEAST	Q12434	RDI1	1	30.6765	18.9383	28.7849	30.5668	11.436	13.155	11.5669	12.4327
sp|P39990|SNU13_YEAST	P32504	CBF2	1	57.0524	29.0662	63.4322	64.5056	10.6359	10.0965	12.7466	13.1203
sp|P38120|RT09_YEAST	P46989	ATG27	1	80.4768	47.5178	80.4054	86.7462	12.6659	13.9349	13.6407	14.8957
sp|P43593|UBP6_YEAST	P09547	SWI1	1	53.9938	31.2854	54.8734	49.2706	11.8299	12.772	12.9593	11.7779
sp|P08539|GPA1_YEAST	Q12068	GRE2	1	125.563	91.8658	132.27	116.884	11.9948	16.3519	13.62	12.1824
sp|Q12074|SPEE_YEAST	P10592	SSA2	1	92.5288	48.8504	90.2477	80.0777	11.3936	11.2081	11.9785	10.7582
sp|P41338|THIL_YEAST	P39990	SNU13	1	100.164	41.7704	83.9577	69.5389	12.8921	10.0175	11.6481	9.76524
sp|P39112|DSS1_YEAST	P38120	MRPS9	1	46.9466	16.4979	55.1352	50.7162	12.1195	7.93578	15.3424	14.2847
sp|P53040|TAF6_YEAST	P43593	UBP6	1	49.6389	27.4092	48.2034	46.9825	13.5919	13.9842	14.2273	14.0359
sp|Q99216|PNO1_YEAST	P08539	GPA1	1	261.217	136.732	292.671	252.641	11.8988	11.6053	14.3703	12.556
sp|P16387|ODPA_YEAST	Q12074	SPE3	1	60.4656	41.0137	102.457	76.5038	8.80064	11.1229	16.0743	12.1488
sp|P38689|KPR3_YEAST	P41338	ERG10	1	290.903	126.454	131.262	116.86	20.0732	16.2586	9.76319	8.7979
sp|P38351|PAF1_YEAST	P39112	DSS1	1	152.484	92.3044	171.645	147.356	10.2859	11.6017	12.4805	10.845
sp|Q12153|SSF2_YEAST	P53040	TAF6	1	33.0418	23.0333	37.0968	36.6468	9.16813	11.9084	11.0953	11.0943
sp|P25515|VATL1_YEAST	Q99216	PNO1	1	24.39	16.523	26.0464	66.9017	7.42752	9.37568	8.54996	22.2287
sp|P32528|DUR1_YEAST	P16387	PDA1	1	111.359	101.333	124.758	120.67	9.32313	15.8077	11.2587	11.0225
sp|P11154|PYC1_YEAST	P38689	PRS3	1	40.5208	14.3653	35.0405	30.4053	15.1744	10.0237	14.1445	12.423
sp|P53628|SNF12_YEAST	P38351	PAF1	1	202.508	98.2595	230.318	195.398	11.9422	10.7969	14.6405	12.5721
sp|P10962|MAK16_YEAST	Q12153	SSF2	1	37.3644	16.5239	42.4125	36.3155	13.4601	11.0914	16.4691	14.2734
sp|P36009|DHR2_YEAST	P25515	VMA3	1	56.84	28.1079	50.5204	58.6904	13.2741	12.231	12.7175	14.9542
sp|P28007|GAR1_YEAST	P32528	DUR1,2	1	80.0829	63.1922	104.102	134.179	6.89431	10.1367	9.66039	12.6032
sp|Q6Q547|NOP10_YEAST	P11154	PYC1	1	91.6525	75.3365	126.823	166.65	6.24066	9.55815	9.30826	12.3805
sp|P32563|VPH1_YEAST	P53628	SNF12	1	31.0422	16.051	40.4989	34.1729	7.68067	7.39999	10.8013	9.22515
sp|P49089|ASNS1_YEAST	P10962	MAK16	1	75.4874	26.9598	66.1261	57.8219	11.9857	7.97606	11.3174	10.0167
sp|P41057|RS29A_YEAST	P36009	DHR2	1	434.128	349.604	383.468	439.889	11.5512	17.3328	10.9982	12.7702
sp|P02557|TBB_YEAST	P28007	GAR1	1	93.1769	38.5115	79.6719	84.431	13.7	10.5508	12.627	13.5444
sp|P21954|IDHP_YEAST	Q6Q547	NOP10	1	33.5645	5.81331	20.9955	18.0473	16.5629	5.34516	11.1678	9.71656
sp|P40449|YIQ1_YEAST	P32563	VPH1	1	64.7306	53.2444	71.9737	85.0184	9.02893	13.8383	10.8214	12.9385
sp|P38961|RRP8_YEAST	P49089	ASN1	1	98.916	75.4026	103.597	120.921	11.046	15.6894	12.4701	14.7328
sp|P03871|REP1_YEAST	P41057	RPS29A	1	90.4626	36.473	85.3651	54.5178	12.8864	9.68089	13.1077	8.47315
sp|P40079|LCP5_YEAST	P02557	TUB2	1	216.589	129.406	297.932	235.512	10.7771	11.9979	15.9797	12.7857
sp|P49166|RL37A_YEAST	P21954	IDP1	1	81.6367	34.754	55.3125	68.2181	14.682	11.6462	10.7227	13.3858
sp|Q04781|LTN1_YEAST	P40449	YIL161W	1	89.4672	21.2756	76.2401	55.3326	19.2303	8.52092	17.664	12.9762
sp|P31412|VATC_YEAST	P38961	RRP8	1	56.0721	29.5515	47.5222	47.338	13.1471	12.9106	12.0106	12.1098
sp|P03872|REP2_YEAST	P03871	REP1	1	124.327	37.2441	127.818	51.8606	13.6254	7.60542	15.0994	6.20106
sp|P25348|RM32_YEAST	P40079	LCP5	1	36.8474	25.0256	39.6111	40.7412	10.3522	13.1007	11.9958	12.4884
sp|Q05016|YM71_YEAST	P49166	RPL37A	1	130.203	54.0708	100.06	107.022	13.9857	10.822	11.5853	12.5424
sp|P53859|CSL4_YEAST	Q04781	RKR1	1	27.0655	20.174	30.479	27.4053	12.1127	16.8229	14.7032	13.3815
sp|P33753|TRM2_YEAST	P31412	VMA5	1	108.232	38.1438	71.4338	81.2171	17.9228	11.7694	12.7508	14.6738
sp|P37263|YC16_YEAST	P03872	REP2	1	99.2089	103.163	179.529	139.402	7.22891	14.0064	14.1007	11.0825
sp|P47089|DENR_YEAST	P25348	MRPL32	1	75.2811	32.5192	67.1135	55.928	12.6706	10.1985	12.1761	10.2704
sp|P40470|RRT14_YEAST	Q05016	YMR226C	1	104.459	56.388	162.585	156.853	10.0009	10.0592	16.7787	16.3845
sp|P13663|DHAS_YEAST	P53859	CSL4	1	198.878	79.0879	211.031	158.138	15.2022	11.2645	17.388	13.1886
sp|P13188|SYQ_YEAST	P33753	TRM2	1	86.519	35.1454	69.8432	70.8993	16.6349	12.5909	14.4749	14.8729
sp|P40007|NOP16_YEAST	P37263	YCR087C-A	1	94.5982	65.1953	129.466	141.069	10.5549	13.5541	15.5708	17.1731
sp|P53691|PPID_YEAST	P47089	TMA22	1	108.964	29.4495	68.6602	53.7837	15.0456	7.57681	10.2192	8.10255
sp|Q02908|ELP3_YEAST	P40470	RRT14	1	35.8462	22.2949	49.3036	46.8429	11.4461	13.2649	16.9698	16.3194
sp|P32899|IMP3_YEAST	P13663	HOM2	1	55.3652	34.7123	89.1323	69.1803	9.8162	11.4676	17.0344	13.3824
sp|P07273|TFS2_YEAST	P13188	GLN4	1	68.8153	36.4163	73.8394	75.2508	12.7944	12.6157	14.7981	15.2648
sp|Q12035|FCF2_YEAST	P40007	NOP16	1	50.1984	37.648	58.0397	54.2654	11.3822	15.9059	14.1855	13.4246
sp|P10659|METK1_YEAST	P53691	CPR6	1	156.29	63.2527	123.917	93.5689	17.3297	13.0684	14.8107	11.3198
sp|P35844|KES1_YEAST	Q02908	ELP3	1	201.891	81.8748	140.371	134.017	15.9314	12.0384	11.9399	11.5383
sp|P32529|RPA12_YEAST	P32899	IMP3	1	56.4846	37.0568	55.8664	72.8067	12.5505	15.3419	13.3803	17.6501
sp|Q06205|FKBP4_YEAST	P07273	DST1	1	82.8974	52.2066	91.8898	123.941	9.2441	10.8475	11.0452	15.0794
sp|P0C2H9|RL31B_YEAST	Q12035	FCF2	1	152.607	78.336	123.997	125.982	15.0165	14.3627	13.1519	13.5253
sp|P40075|SCS2_YEAST	P10659	SAM1	1	92.5058	48.1927	117.713	126.232	9.6225	9.34076	13.1986	14.3263
sp|P32502|EI2BB_YEAST	P35844	KES1	1	165.574	114.411	193.501	197.263	11.8296	15.231	14.902	15.3769
sp|P07251|ATPA_YEAST	P32529	RPA12	1	61.7249	54.8765	66.8282	71.9633	10.9846	18.1968	12.8195	13.9727
sp|Q05942|RSA3_YEAST	Q06205	FPR4	1	143.316	84.7896	179.592	189.246	12.0524	13.2863	16.2799	17.3641
sp|Q12532|RQC2_YEAST	P0C2H9	RPL31B	1	36.776	18.0844	45.514	29.6972	15.292	14.0115	20.3999	13.4728
sp|P47015|AIM23_YEAST	P40075	SCS2	1	35.1574	24.2214	39.1757	38.9379	12.1252	15.5651	14.5637	14.6517
sp|P28005|POP5_YEAST	P32502	GCD7	1	129.33	71.618	133.619	128.111	14.6952	15.1629	16.3655	15.8821
sp|P06168|ILV5_YEAST	P07251	ATP1	1	212.74	78.2101	153.711	157.715	18.8328	12.9006	14.6675	15.233
sp|Q05636|RRP45_YEAST	Q05942	RSA3	1	44.2427	31.4207	58.6235	60.1711	11.5119	15.2336	16.4422	17.0819
sp|P38833|YHS7_YEAST	Q12532	RQC2	1	138.297	80.8731	142.392	141.48	15.6038	17.0022	17.3176	17.4164
sp|P38912|IF1A_YEAST	P47015	AIM23	1	109.841	46.9505	122.86	120.784	15.4791	12.3283	18.6628	18.571
sp|Q02793|SKI8_YEAST	P28005	POP5	1	82.9972	53.1764	88.9143	95.0056	15.3832	18.3647	17.7639	19.2122
sp|Q08285|RRP40_YEAST	P06168	ILV5	1	39.417	23.6692	56.9746	51.8425	11.9701	13.393	18.65	17.1769
sp|Q08831|VTS1_YEAST	Q05636	RRP45	1	53.0119	24.6558	49.0458	57.2294	15.1573	13.1356	15.1159	17.8531
sp|Q04500|UTP14_YEAST	P38833	YHR127W	1	151.736	40.5564	194.289	141.354	16.0655	8.00106	22.1737	16.329
sp|P39715|ECM1_YEAST	P38912	TIF11	1	78.8589	45.5126	91.8163	87.0354	15.6567	16.837	19.6496	18.8535
sp|P25623|SYP1_YEAST	Q02793	SKI8	1	145.821	41.8644	168.059	121.892	16.5646	8.86112	20.5782	15.1071
sp|P50106|RPA14_YEAST	Q08285	RRP40	1	59.2417	43.7216	65.6648	62.7505	13.9601	19.1973	16.6793	16.1333
sp|P38792|RRP4_YEAST	Q08831	VTS1	1	203.611	128.627	261.219	277.781	12.742	14.9986	17.6208	18.9664
sp|Q08004|BUD20_YEAST	Q04500	UTP14	1	100.645	60.2673	92.8808	132.616	16.2525	18.1339	16.1673	23.3651
sp|P38144|ISW1_YEAST	P39715	ECM1	1	134.004	40.6453	134.97	89.3873	18.2362	10.3065	19.7988	13.2721
sp|P53313|SDA1_YEAST	P25623	SYP1	1	42.7586	14.1391	25.7634	42.9669	18.3304	11.2941	11.9052	20.0968
sp|P43609|RSC8_YEAST	P50106	RPA14	1	41.7509	18.2869	46.5333	35.7748	15.9129	12.9869	19.1176	14.8767
sp|Q99177|BRR1_YEAST	P38792	RRP4	1	65.5679	48.2427	93.9088	100.673	13.0827	17.9357	20.1974	21.9161
sp|Q06709|REH1_YEAST	Q08004	BUD20	1	428.455	207.43	399.358	485.276	15.8573	14.3046	15.932	19.5955
sp|P40507|AIR1_YEAST	P38144	ISW1	1	99.648	63.6665	129.978	160.149	13.0518	15.538	18.3508	22.886
sp|P32583|SRP40_YEAST	P53313	SDA1	1	292.007	205.665	457.569	458.758	9.78181	12.8371	16.5222	16.767
sp|Q12149|RRP6_YEAST	P43609	RSC8	1	58.3247	25.1489	71.6258	70.2656	15.1153	12.1441	20.0087	19.8679
	Q99177	BRR1
	Q06709	REH1
	P40507	AIR1
	P32583	SRP40
	Q12149	RRP6

## Sheet: Table S10 iMet retaining peptid
Supplementary Table S10 List of iMet-retaining peptides increased in mutant ribosomes
Digestion Enzyme	Peptide Sequence	Positions in Master Proteins		Number of PSMs ES27L Db1-4	Abundance Ratio delta1/wt1 ES27L Db1-4	Abundance Ratio delta2/wt2 ES27L Db1-4	Abundance Ratio Adj. P-Value delta1/wt1 ES27L Db1-4	Abundance Ratio Adj. P-Value delta2/wt2 ES27L Db1-4	FDR confidence wt1 ES27L Db1-4	FDR confidence wt2 ES27L Db1-4	FDR confidence delta1 ES27L Db1-4	FDR confidence delta2 ES27L Db1-4		Number of PSMs Dmap1	Abundance Ratio delta/wt Dmap1	Abundance Ratio Adj P-Value delta/wt Dmap1	FDR confidence wt Dmap1	FDR confidence delta Dmap1
GluC	MGRVRTKTVKRASKALIE	eS17A/B [1-18]		19	> 1000	67.7	0.00110614	0.0120218	n/a	Medium	High	High		15	722.552	0.0491421	Low	High
	MSTDSIVKASNWRLVE	eL14A [1-16]		6	77.1	92.896	0.00194917	0.000679128	n/a	n/a	High	High		13	81.208	0.0197161	n/a	High
	MGKGKPRGLNSARKLRVHRRNNRWAE	uS12A [1-26]		4	69.409	14.544	0.0630015	0.145208	n/a	n/a	High	High		6	118.308	0.0306481	n/a	High
	MPGVSVRD	eS19A [1-8]		6	53.434	31.633	1.62836e-07	6.08904e-07	n/a	n/a	High	High		7	6.686	0.00249956	Low	High
	MVLVQDLLHPTAASE	eS27A/B [1-15]		28	46.37	43.179	1.86458e-08	2.56847e-08	High	High	High	High		7	0.945	0.647333	High	Low
	MGAYKYLEE	eL15A/B [1-9]		7	34.082	171.444	0.001399	0.000180576	n/a	n/a	High	High		(N. D.)
	MPGVSVRDVAAQDFINAYASFLQRQGKLE	eS19A [1-29]		13	19.684	13.759	0.000672074	0.00164561	n/a	n/a	High	High		3	4.797	0.204121	n/a	High
	MPRAPRTYSKTYSTPKRPYE	uS4B [1-20]		(N. D. )										9	169.113	0.0107908	n/a	High
	MSRPQVTVHSLTGE	uL4A/B [1-14]		(N. D. )										8	118.986	0.00249956	n/a	High
	MPPKFDPNE	uL11A [1-9]		(N. D. )										23	62.862	0.0329022	n/a	High
Trypsin	MSTESALSYAALILADSEIEISSEK	P1A [1-25]		544	153.928	15.463	0.000502089	0.00586776	n/a	High	High	High		71	34.449	0.0776031	n/a	High
	MVLVQDLLHPTAASEAR	eS27A [1-17]		21	61.446	66.163	1.92634e-09	1.24667e-09	n/a	n/a	High	High		(N. D.)
	MSDAVTIR	eS24A [1-8]		6	28.2	59.145	0.00103372	0.000460407	n/a	n/a	High	High		(N. D.)
	MVALISK	uS3 [1-7]		10	5.766	19.319	3.01942e-06	4.87077e-07	Medium	n/a	High	High		(N. D.)
	MSTDSIVK	eL14A/B [1-8]		12	4.016	1.471	3.01942e-06	0.00384414	Low	Low	High	High		3	26.347	0.00108258	n/a	High
	MPPKFDPNEVK	uL11A [1-11]		(N. D. )										7	27.058	0.0198002	n/a	High
