# Supplementary material for: Ribosomal expansion segment contributes to translation fidelity via N-terminal processing of ribosomal proteins
Source: Nucleic Acids Res. 2025 May 28;53(10):gkaf448. doi: 10.1093/nar/gkaf448 (PMC12117404; doi:10.1093/nar/gkaf448)
Supplement: gkaf448_Supplemental_Files [file gkaf448_supplemental_files.zip › Supplementary_Table_S11_ES27L_delta_b1-4_peptide_data.xlsx]

## Sheet: Trypsin_digestion
FDR Confidence	Annotated Sequence	Modifications	SVMScore	Number of PSMs	Master Protein Accessions	Positions in Master Proteins	Master Protein Descriptions	Number of Missed Cleavages	Theo MHplus in Da	Abundance Ratio delta1/wt1	Abundance Ratio delta2/wt2	Abundance Ratio P-Value delta1/wt1	Abundance Ratio P-Value delta2/wt2	Abundance Ratio Adj P-Value delta1/wt1	Abundance Ratio Adj P-Value delta2/wt2	Abundances Grouped wt rep1	Abundances Grouped wt rep2	Abundances Grouped delta rep1	Abundances Grouped delta rep2	Abundances Grouped CV in Percent wt rep1	Abundances Grouped CV in Percent wt rep2	Abundances Grouped CV in Percent delta rep1	Abundances Grouped CV in Percent delta rep2	Quan Info	Confidence by Search Engine wt1	Confidence by Search Engine wt2	Confidence by Search Engine delta1	Confidence by Search Engine delta2	XCorr by Search Engine wt1	XCorr by Search Engine wt2	XCorr by Search Engine delta1	XCorr by Search Enginedelta2	q-Value	Top Apex RT in min
High	[K].TVAGGAYTVSTAAAATVR.[S]		6.86879	3521	eL43A	eL43A [63-80]	P0CX25 RL43A_YEAST	0	1666.88	0.96	0.961	0.471329	0.758936	0.767959	0.993576	1.78379e+09	1.6776e+09	1.71258e+09	1.6115e+09	4.27	5.36	12.9	3.72		High	High	High	High	4.86	4.89	4.74	3.61	0.000844595	29.45
High	[K].LGLDETYKGVEEVEGEYELTEAVEDGPRPFK.[V]		14.1037	2795	uL18	uL18 [113-143]	P26321 RL5_YEAST	1	3498.68	0.838	1.08	0.669995	0.820511	0.973181	1	1.13581e+09	8.98212e+08	9.51418e+08	9.70311e+08	13.75	16.35	4.74	13.63		High	High	High	High	7.72	8.4	7.14	7.89	0.000844595	51.84
High	[K].TVAVDSVFEQNEMIDAIAVTK.[G]		6.89372	2794	uL3	uL3 [202-222]	P14126 RL3_YEAST	0	2280.14	0.915	1.358	0.0386689	4.22342e-05	0.112992	0.000479614	5.44407e+08	4.37549e+08	4.9822e+08	5.9435e+08	1.51	5.54	5.32	0.25		High	High	High	High	5.24	5.41	4.19	5.1	0.000844595	51.77
High	[R].YATASAIAATAVASLVLAR.[G]		8.01128	2342	uL4A; uL4B	uL4A [120-138]; uL4B [120-138]	P10664 RL4A_YEAST ;P49626 RL4B_YEAST	0	1820.03	0.906	1.099	0.0938889	0.578681	0.226999	0.830883	1.56634e+09	1.26817e+09	1.41941e+09	1.39338e+09	2.31	4.9	8.48	7.11	NotUnique	High	High	High	High	5.45	4.95	5.07	5.71	0.000844595	60.61
High	[K].YESSPSHIELVVTEKEEAVAK.[A]		8.25047	2294	uL22B; uL22A	uL22B [139-159]; uL22A [139-159]	P46990 RL17B_YEAST ;P05740 RL17A_YEAST	1	2345.19	0.586	0.86	0.000177373	0.119656	0.00176662	0.2447	1.57389e+09	1.29105e+09	9.22628e+08	1.11064e+09	4.71	2.74	14.14	1.33	NotUnique	High	High	High	High	5.83	6.63	6.04	5.42	0.000844595	30.91
High	[K].AWNLNQFQIEADFIGHNSNINTLTASPDGTLIASAGK.[D]		7.10889	2200	RACK1	RACK1 [180-216]	P38011 GBLP_YEAST	0	3928.95	1	1.447	0.999926	0.0484166	1	0.118783	6.91606e+08	5.72305e+08	6.91932e+08	8.27901e+08	9.97	16.77	6.94	6.74		High	High	High	High	4.74	2.72	2.78	5.24	0.000844595	57.27
High	[K].FDVGALMALHGEGSGEEK.[G]		8.84495	2033	eS1A; eS1B	eS1A [223-240]; eS1B [223-240]	P33442 RS3A1_YEAST ;P23248 RS3A2_YEAST	0	1846.86	0.971	0.984	0.907944	0.999983	1	1	1.01371e+09	1.03945e+09	9.8382e+08	1.02317e+09	6.57	5.57	3.59	3.07	NotUnique	High	High	High	High	5.4	6.33	5.98	5.31	0.000844595	40.63
High	[K].VEGAVGNLGNAVTVTEDGTVVTVVSTAK.[F]		9.70403	2005	eL22A	eL22A [43-70]	P05749 RL22A_YEAST	0	2687.41	0.868	0.884	0.363536	0.546466	0.638103	0.798129	1.04257e+09	1.01969e+09	9.04659e+08	9.01393e+08	6.56	8.2	7.6	2.57		High	High	High	High	4.37	6.83	5.74	4.62	0.000844595	46.04
High	[R].GAIVGPDLAVLALVIVK.[K]		5.39349	1875	eS6A	eS6A [99-115]	P0CX37 RS6A_YEAST	0	1648.04	0.921	1.574	0.520932	0.00419527	0.81853	0.0174202	1.2875e+09	8.71283e+08	1.18542e+09	1.37145e+09	0.6	17.51	14.74	5.37		High	High	High	High	2.99	2.74	2.79	4.06	0.000844595	66.06
High	[R].GEALLVVLVSSVTEANIIK.[L]		8.3489	1674	eS12	eS12 [55-73]	P48589 RS12_YEAST	0	1955.14	1.041	1.632	0.91835	0.00085435	1	0.00496384	8.94038e+08	6.10958e+08	9.31056e+08	9.97285e+08	5.37	11.18	1.82	9.3		High	High	High	High	6.48	3.72	3.81	6.2	0.000844595	69.76
High	[R].IYASFNDTFVHVTDLSGK.[E]		7.44276	1570	uS11B; uS11A	uS11B [20-37]; uS11A [19-36]	P39516 RS14B_YEAST ;P06367 RS14A_YEAST	0	2013.99	0.909	1.214	0.362181	0.00131505	0.637217	0.00696557	1.71357e+09	1.51967e+09	1.55808e+09	1.84453e+09	7.08	2.04	1.82	2.74	NotUnique	High	High	High	High	4.84	5.42	5	4.7	0.000844595	43.08
High	[K].GHSHIVQDCTLTADGAYALSASWDK.[T]	1xCarbamidomethyl [C9]	11.5715	1544	RACK1	RACK1 [63-87]	P38011 GBLP_YEAST	0	2703.25	0.613	0.423	3.46899e-05	3.58657e-07	0.000597704	1.79209e-05	3.44423e+08	4.24073e+08	2.10982e+08	1.79347e+08	2.95	4.35	0.72	10.65		High	High	High	High	7.88	8.54	6.69	8.13	0.000844595	37.72
High	[K].RITQITIEPGVDVEVVVASN.[-]		4.46433	1544	uS10	uS10 [102-121]	P38701 RS20_YEAST	1	2139.17	1.086	1.103	0.96939	0.911763	1	1	7.4345e+07	6.77571e+07	8.07492e+07	7.47429e+07	32.43	3.01	27.58	14.58		High	High	High	High	3.71	3.9	3.62	3.13	0.000844595	55.85
High	[R].NFSATGNFGFGIDEHIDLGIK.[Y]		8.41789	1525	uL5A	uL5A [95-115]	P0C0W9 RL11A_YEAST	0	2252.1	1.019	1.566	0.838324	0.00536196	1	0.0207168	2.42869e+08	1.6079e+08	2.47407e+08	2.51873e+08	11.29	9.45	13.3	11.18		High	High	High	High	4.95	4.11	4.51	4.6	0.000844595	54.15
High	[K].AAEPHAVSLAWSADGQTLFAGYTDNVIR.[V]		10.8263	1507	RACK1	RACK1 [284-311]	P38011 GBLP_YEAST	0	2960.45	0.995	1.095	0.950921	0.743176	1	0.983934	9.85169e+08	8.68847e+08	9.79986e+08	9.51044e+08	9.47	20.44	2.3	6.54		High	High	High	High	6.81	5.48	6.01	6.76	0.000844595	51.4
High	[R].DVAAQDFINAYASFLQR.[Q]		7.65908	1459	eS19A	eS19A [8-24]	P07280 RS19A_YEAST	0	1928.95	1.062	1.146	0.999935	0.575354	1	0.827693	1.68248e+09	1.52475e+09	1.7868e+09	1.74711e+09	9.14	6.8	9.36	7.46		High	High	High	High	5.73	5.81	5.29	5.72	0.000844595	61.97
High	[K].LVADGVFYAELNEFFTR.[E]		6.30699	1458	uS3	uS3 [11-27]	P05750 RS3_YEAST	0	1990.99	1.001	1.394	0.925792	0.00324407	1	0.0140545	9.30214e+08	7.18506e+08	9.31332e+08	1.00143e+09	8.15	10.28	5.68	2.52		High	High	High	High	5.59	4.37	5.68	4.24	0.000844595	64.13
High	[K].YLAAYLLLVQGGNAAPSAADIK.[A]		7.76567	1438	P2B	P2B [3-24]	P02400 RLA4_YEAST	0	2219.21	0.765	0.945	0.00357139	0.243542	0.0171587	0.437555	1.26587e+09	1.19933e+09	9.67941e+08	1.13375e+09	5.2	7.11	7.15	4.4		High	High	High	High	5.49	5.22	5.37	5.27	0.000844595	53.84
High	[K].WQTLIEANVTVK.[T]		4.66246	1390	eS1A; eS1B	eS1A [117-128]; eS1B [117-128]	P33442 RS3A1_YEAST ;P23248 RS3A2_YEAST	0	1401.77	1.135	1.183	0.643794	0.244556	0.952008	0.437981	3.41421e+08	3.5044e+08	3.87679e+08	4.14693e+08	21.98	8.74	7.86	5.75	NotUnique	High	High	High	High	3.59	3.68	2.83	3.7	0.000844595	38.9
High	[R].QFGYVILTTSAGIMDHEEAR.[R]		8.19306	1367	uS8A	uS8A [98-117]	P0C0W1 RS22A_YEAST	0	2238.09	0.956	1.278	1	0.0438902	1	0.10947	7.83082e+08	6.39747e+08	7.48485e+08	8.17832e+08	14.74	6.81	7.79	6.83		High	High	High	High	4.91	5.5	5.52	5.78	0.000844595	47.22
High	[-].MSLVVQEQGSFQHILR.[L]	1xMet-loss+Acetyl [N-Term]	6.061	1341	uS13A	uS13A [1-16]	P0CX55 RS18A_YEAST	0	1782.95	0.918	0.832	0.87767	0.554819	1	0.805105	1.9924e+09	1.98469e+09	1.8288e+09	1.65144e+09	19.85	6.49	20.16	4.75		High	High	High	High	3.79	2.53	2.81	4.48	0.000844595	44.8
High	[R].FVIWTEAAFTK.[L]		3.77436	1337	uL4A; uL4B	uL4A [247-257]; uL4B [247-257]	P10664 RL4A_YEAST ;P49626 RL4B_YEAST	0	1312.69	0.92	1.106	0.275854	0.381329	0.518177	0.613976	2.49893e+09	2.29189e+09	2.30011e+09	2.53557e+09	11.05	5.57	2.66	4.47	NotUnique	High	High	High	High	3.33	3.07	2.28	3.05	0.000844595	46.5
High	[K].HSIGLIWYLLAR.[E]		5.72749	1323	uS2A	uS2A [168-179]	P32905 RSSA1_YEAST	0	1441.83	0.954	1.148	0.964212	0.682998	1	0.926453	3.71939e+08	3.1203e+08	3.54903e+08	3.58164e+08	19.26	9	5.46	3.42		High	High	High	High	4.52	4.62	4.64	4.76	0.000844595	55.88
High	[K].DEIVLSGNSVEDVSQNAADLQQICR.[V]	1xCarbamidomethyl [C24]	10.2339	1322	uL6A; uL6B	uL6A [142-166]; uL6B [142-166]	P05738 RL9A_YEAST ;P51401 RL9B_YEAST	0	2760.31	1.031	1.03	0.974568	0.820796	1	1	5.43445e+08	5.88514e+08	5.60115e+08	6.06091e+08	1.63	7.4	2.75	4.34	NotUnique	High	High	High	High	4.73	6.18	5.66	5.68	0.000844595	45.23
High	[K].DIICQIISSTITGDVVLAAAYSHELPR.[Y]	1xCarbamidomethyl [C4]	11.1418	1319	uL18	uL18 [59-85]	P26321 RL5_YEAST	0	2942.53	0.874	1.488	0.541302	0.012621	0.845221	0.0413979	1.0012e+09	6.35367e+08	8.75245e+08	9.45141e+08	9.09	19.49	5.43	12.01		High	High	High	High	4.49	7.3	5.21	6.17	0.000844595	73.15
High	[K].RYATASAIAATAVASLVLAR.[G]		10.396	1294	uL4A; uL4B	uL4A [119-138]; uL4B [119-138]	P10664 RL4A_YEAST ;P49626 RL4B_YEAST	1	1976.13	0.741	1.087	0.00406977	0.544632	0.0190643	0.797269	1.24207e+09	1.00804e+09	9.20038e+08	1.09551e+09	4.85	9.72	5.31	4.67	NotUnique	High	High	High	High	6.74	5.28	5.69	5.4	0.000844595	53.29
High	[K].HSGNIQLDEIIEIAR.[Q]		8.65889	1280	uL11A	uL11A [100-114]	P0CX53 RL12A_YEAST	0	1707.9	0.761	0.656	0.00934517	0.00198898	0.0370575	0.00955605	1.22669e+09	1.40608e+09	9.33964e+08	9.21969e+08	16.29	7.28	1.83	5.41		High	High	High	High	5.83	5.59	5.56	5.67	0.000844595	43.47
High	[K].LLQLAGVEDVYTQSNGK.[T]	1xDeamidated [N/Q]	6.19638	1258	uS5	uS5 [187-203]	P25443 RS2_YEAST	0	1835.94	1.075	1.078	0.25998	0.97624	0.495185	1	1.2091e+09	1.21266e+09	1.29973e+09	1.30696e+09	3.42	11.38	8.4	1.12		High	High	High	High	4.36	4.53	1.97	4.68	0.000844595	40.89
High	[K].VTAFVPNDGCLNFVDENDEVLLAGFGR.[K]	1xCarbamidomethyl [C10]	8.4455	1251	uS12A	uS12A [83-109]	P0CX29 RS23A_YEAST	0	2968.41	0.985	1.247	0.9955	0.106005	1	0.22162	9.52286e+08	8.90206e+08	9.3755e+08	1.11004e+09	9.55	12.25	2.85	4.86		High	High	High	High	4.88	2.88	3.36	5.43	0.000844595	59.42
High	[-].MSTESALSYAALILADSEIEISSEK.[L]	1xMet-loss+Acetyl [N-Term]	9.788	1232	P1A	P1A [1-25]	P05318 RLA1_YEAST	0	2569.28	0.657	1.048	0.252461	0.999815	0.482088	1	2.75979e+08	1.72103e+08	1.81188e+08	1.80282e+08	28.33	18.68	26.28	8.24		High	High	High	High	5.04	6.08	5.13	4.39	0.000844595	75.13
High	[-].MSLPATFDLTPEDAQLLLAANTHLGAR.[N]	1xMet-loss+Acetyl [N-Term]	8.24789	1183	uS2A	uS2A [1-27]	P32905 RSSA1_YEAST	0	2777.45	0.952	1.069	0.966844	0.46974	1	0.717779	1.89049e+09	1.63536e+09	1.79956e+09	1.74773e+09	1.04	5.42	9.93	1.79		High	High	High	High	4.84	5.55	4.19	5.8	0.000844595	61.45
High	[R].CDGYILEGEELAFYLR.[R]	1xCarbamidomethyl [C1]	6.35836	1097	eS8A	eS8A [179-194]	P0CX39 RS8A_YEAST	0	1947.92	1.153	1.373	0.270652	0.0163714	0.510324	0.0500831	2.61706e+08	1.92162e+08	3.01637e+08	2.63867e+08	7.11	6.91	17.96	4.32		High	High	High	High	4.77	3.17	2.83	4.04	0.000844595	58.02
High	[R].VGVVSILEAGDSDILTTLA.[-]		3.53557	1061	eL30	eL30 [87-105]	P14120 RL30_YEAST	0	1873.02	1.031	1.272	0.991201	0.00915859	1	0.0313441	9.65985e+08	8.45093e+08	9.95608e+08	1.07538e+09	6.69	10.77	9.14	6.98		High	High	High	High	2.28	3.4	2.58	1.93	0.000844595	67
High	[K].KTVAGGAYTVSTAAAATVR.[S]		8.78475	1053	eL43A	eL43A [62-80]	P0CX25 RL43A_YEAST	1	1794.97	0.947	0.938	0.961375	0.822178	1	1	2.8482e+08	2.66435e+08	2.69628e+08	2.50015e+08	12.72	7.94	12.33	28.35		High	High	High	High	5.04	6.61	6.73	6.2	0.000844595	23.6
High	[K].IHQYLFQEGVVVAK.[K]		6.62272	1037	eS10A	eS10A [11-24]	Q08745 RS10A_YEAST	0	1630.9	0.714	1.116	0.000667652	0.16748	0.00459373	0.320629	2.32713e+09	1.87877e+09	1.66076e+09	2.09608e+09	1.1	1.33	5.77	9.66		High	High	High	High	5.7	5.1	5.08	5.91	0.000844595	31.81
High	[K].AILESVGIEIEDEKVSSVLSALEGK.[S]		10.415	990	P2A	P2A [24-48]	P05319 RLA2_YEAST	1	2615.4	1.138	1.413	0.994252	0.0921768	1	0.198524	9.37836e+08	6.40277e+08	1.06747e+09	9.04491e+08	11.24	9.86	28.53	2.6		High	High	High	High	7.32	4.92	6.55	5.41	0.000844595	60.18
High	[K].YLAAYLLLNAAGNTPDATK.[I]		7.57519	979	P2A	P2A [3-21]	P05319 RLA2_YEAST	0	1980.04	1.196	1.696	0.138264	0.000523958	0.303008	0.00347528	1.51945e+09	1.44276e+09	1.81667e+09	2.44661e+09	8.48	14.74	7.04	0.91		High	High	High	High	5.11	5.14	5.74	5.51	0.000844595	50.59
High	[R].ELAEEGYSGVEVR.[V]		4.86877	953	uS3	uS3 [28-40]	P05750 RS3_YEAST	0	1437.69	1.233	0.899	0.0258578	0.556423	0.0831778	0.805759	9.10582e+08	9.99952e+08	1.12259e+09	8.99306e+08	5.1	8.31	5.75	3.4		High	High	High	High	2.63	3.44	3.34	3	0.000844595	25.38
High	[K].SVGFGLVYNSVAEAK.[K]		4.95948	940	eS24A	eS24A [69-83]	P0CX31 RS24A_YEAST	0	1540.8	1.359	1.1	0.0013401	0.284693	0.00782125	0.494502	1.27032e+09	1.7602e+09	1.72606e+09	1.93706e+09	5.44	5.69	7.82	0.96		High	High	High	High	3.48	2.24	1.89	2.86	0.000844595	41.39
High	[K].KYNAFIASEVLIK.[Q]		6.8202	903	uL1B	uL1B [106-118]	P0CX44 RL1B_YEAST	1	1495.85	0.669	0.915	0.00229439	0.806751	0.0120255	1	1.10607e+09	9.68501e+08	7.40299e+08	8.86597e+08	8.56	10.7	10.43	3.64		High	High	High	High	4.78	5.48	5.14	4.42	0.000844595	36.02
High	[R].DRNFSATGNFGFGIDEHIDLGIK.[Y]		7.11238	872	uL5A	uL5A [93-115]	P0C0W9 RL11A_YEAST	1	2523.23	0.537	1.1	0.00916536	0.992197	0.036637	1	3.90645e+07	2.11557e+07	2.09841e+07	2.32806e+07	17.89	20.88	16.06	9.28		High	High	High	High	6.17	5.86	2.05	2.46	0.000844595	48.23
High	[R].ITQITIEPGVDVEVVVASN.[-]		3.29249	867	uS10	uS10 [103-121]	P38701 RS20_YEAST	0	1983.06	2.238	2.995	0.0686718	0.0461416	0.177788	0.114136	2.97185e+07	3.31198e+07	6.65144e+07	9.91941e+07	57.78	5.27	29.8	6.28		High	High	High	High	2.27	2.83	2.4	2.68	0.000844595	64.14
High	[K].AFNQVEIRPEMLGHYLGEFSITYTPVR.[H]		10.3721	850	uS19	uS19 [101-127]	Q01855 RS15_YEAST	0	3167.6	0.916	1.359	0.959501	0.0145355	1	0.0461624	3.55732e+08	2.60591e+08	3.2576e+08	3.54081e+08	11.71	11.09	4.51	3.29		High	High	High	High	7.1	8.74	9.51	7.17	0.000844595	54.85
High	[R].KLVADGVFYAELNEFFTR.[E]		7.91071	834	uS3	uS3 [10-27]	P05750 RS3_YEAST	1	2119.09	1.034	0.972	0.73005	0.736233	1	0.979249	1.59055e+08	1.55657e+08	1.64456e+08	1.51227e+08	6.84	9.13	1.37	8		High	High	High	High	5.73	5.63	4.86	6.37	0.000844595	58.65
High	[K].KVTAFVPNDGCLNFVDENDEVLLAGFGR.[K]	1xCarbamidomethyl [C11]	7.20931	799	uS12A	uS12A [82-109]	P0CX29 RS23A_YEAST	1	3096.51	1.007	1.118	0.889132	0.00857761	1	0.0301442	2.90359e+08	2.6161e+08	2.92313e+08	2.92472e+08	3.85	4.28	1.96	4.57		High	High	High	High	6.41	6.96	6.36	7.16	0.000844595	54.8
High	[K].HTLDIINVLTDQNPIQVVVDAITNTGPR.[E]		11.4169	792	uS7	uS7 [116-143]	P26783 RS5_YEAST	0	3056.64	0.811	1.226	0.0332289	0.194517	0.100627	0.362212	7.22395e+08	4.68432e+08	5.8567e+08	5.74448e+08	5.89	11.96	5.48	2.95		High	High	High	High	3.83	7.47	9.23	5.55	0.000844595	74.17
High	[K].SLFVVGVDNVSSQQMHEVR.[K]		7.4079	779	uL10	uL10 [24-42]	P05317 RLA0_YEAST	0	2131.06	0.786	1.261	0.0168732	0.0047379	0.0589577	0.0189896	8.76659e+08	7.12175e+08	6.89164e+08	8.9776e+08	4.62	10.19	7.86	5.88		High	High	High	High	5.08	5.54	5.46	5.16	0.000844595	35.94
High	[K].IESSVESQFSAGR.[L]		4.68863	728	eS8A	eS8A [152-164]	P0CX39 RS8A_YEAST	0	1396.67	0.925	1.238	0.991642	0.0156892	1	0.0486918	1.17748e+09	1.08997e+09	1.08886e+09	1.3499e+09	7.66	3.62	10.65	5.02		High	High	High	High	3.98	4.45	4.12	4.06	0.000844595	23.47
High	[R].IYASFNDTFVHVTDLSGKETIAR.[V]		8.23697	694	uS11B; uS11A	uS11B [20-42]; uS11A [19-41]	P39516 RS14B_YEAST ;P06367 RS14A_YEAST	1	2584.3	0.716	0.918	0.0134879	0.48817	0.0491933	0.736185	2.24604e+08	1.87465e+08	1.60741e+08	1.72131e+08	9.36	14.62	11.18	4.73	NotUnique	High	High	High	High	5.31	5.89	4.74	4.66	0.000844595	41.53
High	[K].GYLADDIDADSLEDIYTSAHEAIR.[A]		9.12775	690	uL18	uL18 [225-248]	P26321 RL5_YEAST	0	2653.23	0.961	0.982	0.684944	0.996316	0.991052	1	1.90466e+09	1.70026e+09	1.83123e+09	1.67036e+09	2.11	9.48	4.73	7.35		High	High	High	High	6.39	6.79	6.97	5.55	0.000844595	52.03
High	[K].LVLNISVGESGDR.[L]		4.75033	666	uL5A	uL5A [17-29]	P0C0W9 RL11A_YEAST	0	1358.73	0.866	0.96	0.328763	0.991606	0.592085	1	1.0937e+09	9.4511e+08	9.47425e+08	9.07293e+08	7.24	10	6.39	8.12		High	High	High	High	4.17	1.97	2.12	4.03	0.000844595	37.71
High	[R].EVVEAVTVVDTPPVVVVGVVGYVETPR.[G]		7.3581	630	uL3	uL3 [71-97]	P14126 RL3_YEAST	0	2808.54	0.887	1.094	0.119971	0.990368	0.271657	1	1.25913e+07	1.36075e+07	1.11624e+07	1.48879e+07	6.64	12.3	7.48	7.43		High	High	High	High	5.1	5.81	4.84	5.88	0.000844595	66.3
High	[R].DGVTIEFSTNVKDEIVLSGNSVEDVSQNAADLQQICR.[V]	1xCarbamidomethyl [C36]	7.10741	567	uL6A; uL6B	uL6A [130-166]; uL6B [130-166]	P05738 RL9A_YEAST ;P51401 RL9B_YEAST	1	4050.96	0.818	1.117	0.710085	0.508544	1	0.757986	3.28392e+06	2.77388e+06	2.68572e+06	3.09782e+06	11.19	17.08	11.59	20.71	NotUnique	High	High	High	High	3.28	1.72	2.28	2.56	0.000844595	70.39
High	[R].AIPGEYVTYALSGYVR.[S]		4.77713	547	eS21A	eS21A [45-60]	P0C0V8 RS21A_YEAST	0	1758.91	1.042	1.303	0.977615	0.00191821	1	0.00927546	4.4558e+08	4.2497e+08	4.64191e+08	5.53524e+08	9.26	4.93	3.7	3.41		High	High	High	High	3.87	3.52	3.28	2.12	0.000844595	49.96
High	[-].MSTESALSYAALILADSEIEISSEK.[L]		7.53133	544	P1A	P1A [1-25]	P05318 RLA1_YEAST	0	2658.31	153.928	15.463	2.71309e-05	0.00104516	0.000502089	0.00586776	1.031e+06	1.47149e+07	1.587e+08	2.27537e+08	93.77	54.72	19.07	14.83		n/a	High	High	High		3.48	4.88	4.6	0.000844595	69.18
High	[-].MSDVEEVVEVQEETVVEQTAEVTIEDALK.[V]	1xMet-loss+Acetyl [N-Term]	6.76643	541	eS12	eS12 [1-29]	P48589 RS12_YEAST	0	3159.53	2.349	1.503	0.0388155	0.336002	0.113199	0.560996	1.84365e+07	3.69405e+07	4.33137e+07	5.55297e+07	54.91	6.79	10.97	14.08		High	High	High	High	2.4	3.66	3.32	4.63	0.000844595	85.47
High	[K].AVVVVGDSNGHVGLGIK.[T]		6.44677	523	uS5	uS5 [100-116]	P25443 RS2_YEAST	0	1620.91	0.917	0.812	0.730504	0.633361	1	0.874225	7.1112e+08	6.33673e+08	6.52127e+08	5.14696e+08	17.61	6.56	29.39	8.92		High	High	High	High	3.84	3.68	4.04	4.93	0.000844595	30.05
High	[K].AVVESVGAEVDEAR.[I]		5.3845	521	P2B	P2B [25-38]	P02400 RLA4_YEAST	0	1430.71	0.804	0.692	0.128454	0.00467259	0.286537	0.0188793	1.20631e+09	1.22099e+09	9.70345e+08	8.45448e+08	12.86	3.71	8.34	9.75		High	High	High	High	4.33	4.49	4.09	3.99	0.000844595	25.63
High	[K].VACIGAWHPAHVMWSVAR.[A]	1xCarbamidomethyl [C3]	8.86307	498	uL3	uL3 [249-266]	P14126 RL3_YEAST	0	2048.01	0.79	1.163	0.247166	0.694238	0.473788	0.935008	1.44767e+09	1.17539e+09	1.14392e+09	1.36751e+09	20.05	8.04	12.01	4.91		High	High	High	High	5.53	5.94	6.42	6.12	0.000844595	35.58
High	[R].NVPVRDGVTIEFSTNVKDEIVLSGNSVEDVSQNAADLQQICR.[V]	1xCarbamidomethyl [C41]	7.37791	490	uL6A; uL6B	uL6A [125-166]; uL6B [125-166]	P05738 RL9A_YEAST ;P51401 RL9B_YEAST	2	4616.29	0.743	0.938	0.419689	0.959326	0.706076	1	3.99695e+06	3.02233e+06	2.96804e+06	2.83536e+06	7.49	36.66	20.32	32.82	NotUnique	High	High	High	High	4.22	3.43	3.06	2.38	0.000844595	65.85
High	[R].AIPGEYITYALSGYVR.[S]		4.98395	473	eS21B	eS21B [45-60]	Q3E754 RS21B_YEAST	0	1772.92	0.973	1.035	0.901286	0.817238	1	1	8.6696e+08	9.36067e+08	8.43169e+08	9.68523e+08	1.26	6.11	3.99	2.86		High	High	High	High	3.05	3.01	3.83	2.92	0.000844595	53.91
High	[K].YIQTEQQIEVPEGVTVSIK.[S]		6.83752	463	uL6A	uL6A [3-21]	P05738 RL9A_YEAST	0	2161.14	1.151	1.184	0.0293349	0.042404	0.0904796	0.10719	6.25861e+08	6.60497e+08	7.20617e+08	7.81843e+08	5.45	6.25	6.67	2.76		High	High	High	High	4.91	4.96	5.26	5.28	0.000844595	39.73
High	[R].YGITHGLTNWAAAYATGLLIAR.[R]		10.9049	443	uL18	uL18 [86-107]	P26321 RL5_YEAST	0	2333.24	0.831	0.973	0.545069	0.983326	0.849333	1	1.37535e+09	1.08648e+09	1.14274e+09	1.05737e+09	6.31	4.59	14.51	9.65		High	High	High	High	7.38	6.33	5.55	6.17	0.000844595	56.12
High	[R].HVIFLAER.[R]		2.71407	441	eS7A; eS7B	eS7A [89-96]; eS7B [89-96]	P26786 RS7A_YEAST ;P48164 RS7B_YEAST	0	984.563	1.07	0.891	0.362975	0.627194	0.637866	0.872947	2.80515e+09	2.84655e+09	3.00075e+09	2.5357e+09	12.79	2.09	8.14	7.06	NotUnique	High	High	High	High	2.57	2.68	2.67	2.65	0.000844595	22.71
High	[R].NMIIVPEMIGSVVGIYNGK.[A]	1xOxidation [M]; 1xDeamidated [N]	6.03754	431	uS19	uS19 [82-100]	Q01855 RS15_YEAST	0	2051.06	0.892	1.269	0.999974	0.143485	1	0.283379	1.57429e+08	1.31935e+08	1.40451e+08	1.67365e+08	10.46	8.22	15.15	4.36		High	High	High	High	3.26	3.46	3.23	3.33	0.000844595	56.75
High	[R].LKVPPTIAQFQYTLDR.[N]		4.88009	426	eL8B; eL8A	eL8B [69-84]; eL8A [69-84]	P29453 RL8B_YEAST ;P17076 RL8A_YEAST	1	1890.05	0.848	0.989	0.255676	0.999542	0.487606	1	2.75168e+09	2.67492e+09	2.33213e+09	2.64498e+09	18.25	3.54	1.46	2.79	NotUnique	High	High	High	High	5.43	5.01	5.04	4.73	0.000844595	42.9
High	[K].LVLIANDVDPIELVVFLPALCK.[K]	1xCarbamidomethyl [C21]	7.50203	416	eL8B; eL8A	eL8B [150-171]; eL8A [150-171]	P29453 RL8B_YEAST ;P17076 RL8A_YEAST	0	2451.39	0.922	3.725	0.46209	4.20182e-05	0.758678	0.000479614	3.0987e+08	1.04982e+08	2.85804e+08	3.91087e+08	4.07	19.86	24.83	2.54	NotUnique	High	High	High	High	6.39	4.92	5.29	5.74	0.000844595	71.11
High	[R].AVGGEVGASAALAPK.[I]		5.5078	405	uL11A	uL11A [17-31]	P0CX53 RL12A_YEAST	0	1297.71	1.065	0.905	0.467318	0.417795	0.763915	0.659237	1.54263e+09	1.42347e+09	1.64232e+09	1.28811e+09	7.66	7.71	4.49	5.01		High	High	High	High	4.42	4.42	3.96	4.2	0.000844595	22.77
High	[K].AMYTLSAQDEVFSLAFSPNR.[Y]		7.70864	404	RACK1	RACK1 [230-249]	P38011 GBLP_YEAST	0	2247.08	0.943	1.362	0.952075	0.034545	1	0.0903716	3.03306e+08	2.41861e+08	2.86101e+08	3.2932e+08	5.79	16.25	8.27	5.92		High	High	High	High	5.78	2.28	5.35	4.66	0.000844595	54.53
High	[K].LLTLTNAANVPVENIWADIFAK.[A]		6.86276	402	P1A	P1A [26-47]	P05318 RLA1_YEAST	0	2413.31	0.885	1.283	0.931263	0.0561721	1	0.134723	2.20766e+09	1.54515e+09	1.95323e+09	1.98224e+09	5.7	10.36	17.87	13.52		High	High	High	High	4.17	5.09	5.5	5.57	0.000844595	66.56
High	[R].VTGGGHVSQVYAIR.[Q]		7.22999	387	uS9B	uS9B [69-82]	P0CX52 RS16B_YEAST	0	1443.77	1.063	1.196	0.983059	0.0260522	1	0.072319	2.79214e+09	2.84021e+09	2.96777e+09	3.39769e+09	0.21	0.84	10.01	6.38		High	High	High	High	5.09	5	4.58	5.27	0.000844595	19.81
High	[K].AAGANVDNVWADVYAK.[A]		6.57149	376	P1B	P1B [31-46]	P10622 RLA3_YEAST	0	1663.81	1.106	1.116	0.0692866	0.359419	0.17907	0.588175	1.67313e+09	1.80042e+09	1.85112e+09	2.00861e+09	1.06	4.83	8.22	4.89		High	High	High	High	5.37	5.37	4.48	4.77	0.000844595	39.22
High	[K].AILESVGIEIEDEK.[V]		4.42263	373	P2A	P2A [24-37]	P05319 RLA2_YEAST	0	1544.81	1.086	1.208	0.645181	0.00606431	0.952375	0.0227384	5.66052e+08	6.24642e+08	6.14761e+08	7.5442e+08	7.25	2.39	5.89	2.74		High	High	High	High	4	3.47	4.18	4.35	0.000844595	41.65
High	[K].KLIQSLPPTLK.[V]		4.89965	369	eL38	eL38 [64-74]	P49167 RL38_YEAST	1	1237.79	0.903	1.146	0.174704	0.940262	0.361819	1	5.89282e+08	5.13884e+08	5.31935e+08	5.88835e+08	11.87	8.29	8.72	10.12		High	High	High	High	4.57	5	4.53	4.54	0.000844595	24.04
High	[R].LREEIFIANEGVHTGQFIYAGK.[K]		9.95776	355	uL2A	uL2A [71-92]	P0CX45 RL2A_YEAST	1	2492.29	0.702	0.451	0.0343714	0.000144752	0.103045	0.00121901	8.4461e+08	1.12463e+09	5.93123e+08	5.07107e+08	11.18	3.59	20.2	0.5		High	High	High	High	8.17	7.47	8.12	6.25	0.000844595	38.16
High	[R].ISLGLPVGAIMNCADNSGAR.[N]	1xOxidation [M11]; 1xCarbamidomethyl [C13]	5.87737	350	uL14A	uL14A [13-32]	P0CX41 RL23A_YEAST	0	2032	1.313	0.749	0.0310777	0.00619011	0.0952668	0.023082	1.62773e+08	2.25089e+08	2.13735e+08	1.68638e+08	2.69	5.31	12.2	12.56		High	High	High	High	3.56	3.73	3.41	3.89	0.000844595	42.83
High	[K].AVVVVGDSNGHVGLGIK.[T]	1xDeamidated [N9]	6.93056	341	uS5	uS5 [100-116]	P25443 RS2_YEAST	0	1621.89	1.009	1.068	0.951382	0.999545	1	1	8.61093e+08	7.37475e+08	8.68447e+08	7.87823e+08	3.68	9.88	29.35	18.27		High	High	High	High	3.87	4.06	4.02	5.02	0.000844595	31.97
High	[K].TVVVVGTVTDDAR.[I]		4.81069	321	eL18B	eL18B [80-92]	P0CX50 RL18B_YEAST	0	1331.72	0.842	0.944	0.123511	0.307687	0.27841	0.524117	1.54608e+09	1.58789e+09	1.30183e+09	1.4982e+09	9.22	3.63	2.22	12.04		High	High	High	High	4.08	4.41	4.23	3.9	0.000844595	25
High	[K].LDQVWGSETVASSK.[V]		5.23539	317	uL4A; uL4B	uL4A [258-271]; uL4B [258-271]	P10664 RL4A_YEAST ;P49626 RL4B_YEAST	0	1506.74	1.029	0.752	0.997377	0.0161361	1	0.0496675	2.03663e+09	2.22059e+09	2.09535e+09	1.66907e+09	3.05	8.31	6.83	9.65	NotUnique	High	High	High	High	4.06	4.15	3.99	3.59	0.000844595	27.78
High	[R].LPAASLGDMVMATVK.[K]	1xOxidation [M]	6.0058	310	uL14A	uL14A [49-63]	P0CX41 RL23A_YEAST	0	1519.79	0.931	1.211	0.783305	0.162514	1	0.312719	1.81556e+08	1.73357e+08	1.69075e+08	2.09852e+08	12.31	18.55	8.1	14.36		High	High	High	High	4.37	4.58	4.51	4.42	0.000844595	42.23
High	[K].ADDHASVQINVAK.[V]		5.42421	295	eS21B; eS21A	eS21B [26-38]; eS21A [26-38]	Q3E754 RS21B_YEAST ;P0C0V8 RS21A_YEAST	0	1367.69	1.126	0.955	0.127373	0.962623	0.285338	1	1.51577e+09	1.65154e+09	1.70735e+09	1.5773e+09	7.41	4.98	2.94	5.38	NotUnique	High	High	High	High	4.79	5.3	5.23	5.07	0.000844595	18.21
High	[K].DLLAVAIAASYHYPEIEDLVDRIENPEK.[Y]		10.9809	278	uL10	uL10 [245-272]	P05317 RLA0_YEAST	1	3183.62	1.102	1.519	0.725143	0.0799772	1	0.176829	8.32336e+07	8.66581e+07	9.16989e+07	1.31644e+08	11.41	14.79	27.84	10.69		High	High	High	High	5.38	7.29	6.21	5.9	0.000844595	67.97
High	[K].QYLSASFSLK.[N]		3.16734	273	eL6A; eL6B	eL6A [157-166]; eL6B [157-166]	Q02326 RL6A_YEAST ;P05739 RL6B_YEAST	0	1143.6	0.93	0.872	0.203397	0.143824	0.408155	0.283674	1.01564e+09	9.82224e+08	9.44189e+08	8.5611e+08	3.17	5.11	5.78	3.57	NotUnique	High	High	High	High	2.13	2.97	3.23	3.31	0.000844595	34.36
High	[R].NFLETVELQVGLK.[N]		4.05501	249	uL1B	uL1B [27-39]	P0CX44 RL1B_YEAST	0	1489.83	0.905	1.392	0.19219	0.000308529	0.39037	0.00223423	5.31198e+08	4.24204e+08	4.805e+08	5.9049e+08	5.21	3.89	6.28	4.24		High	High	High	High	3.52	1.89	1.72	1.78	0.000844595	54.98
High	[R].VDIGQIIFSVR.[T]		4.51136	244	uL16	uL16 [129-139]	P41805 RL10_YEAST	0	1246.72	0.914	1.059	0.475302	0.720694	0.769602	0.962853	2.08193e+09	1.91611e+09	1.90389e+09	2.02999e+09	6.07	6.98	5.69	4.02		High	High	High	High	3.94	3.89	3.81	4.04	0.000844595	52.45
High	[K].EFQIIDTLLPGLQDEVMNIKPVQK.[Q]	1xOxidation [M17]	6.24893	239	uS5	uS5 [65-88]	P25443 RS2_YEAST	0	2784.49	1.182	1.038	0.174789	0.787981	0.361819	1	3.44002e+08	3.44546e+08	4.06745e+08	3.57735e+08	15.9	13.64	7.98	2.69		High	High	High	High	5.89	6.47	3.86	4.96	0.000844595	59.03
High	[K].ITTIEEIFLHSLPVK.[E]		6.54143	238	uS5	uS5 [50-64]	P25443 RS2_YEAST	0	1739.99	0.705	1.791	0.00446022	9.14489e-05	0.0205719	0.000872669	2.51901e+09	1.41152e+09	1.77588e+09	2.52809e+09	6.17	11.03	6.11	8.66		High	High	High	High	4.24	4.46	4.51	4	0.000844595	56.25
High	[K].TSSGNEMPPQDAEGWFYK.[R]		4.66294	237	eS19A	eS19A [39-56]	P07280 RS19A_YEAST	0	2043.88	1.096	0.81	0.878068	0.936538	1	1	4.38351e+08	3.99202e+08	4.80269e+08	3.23226e+08	29.47	2.65	14.92	22.1		High	High	High	High	4.32	3.39	4.61	4.06	0.000844595	38.37
High	[R].NMIIVPEMIGSVVGIYNGK.[A]	1xDeamidated [N]	6.39675	237	uS19	uS19 [82-100]	Q01855 RS15_YEAST	0	2035.06	0.988	1.45	0.939367	0.00837591	1	0.029612	3.88661e+08	3.07819e+08	3.84149e+08	4.46223e+08	9.3	5.95	2.15	11.37		High	High	High	High	3.94	4.11	4.29	4.36	0.000844595	60.98
High	[R].YWLAAATATGIK.[V]		3.61419	230	RACK1	RACK1 [250-261]	P38011 GBLP_YEAST	0	1265.69	1.276	0.937	0.0256276	0.969941	0.0826146	1	1.44628e+09	1.70543e+09	1.84487e+09	1.59793e+09	2.91	10.68	8.65	2.73		High	High	High	High	3.1	2.66	3.04	3.07	0.000844595	37.12
High	[K].YGILSIDDLIHEIITVGPHFK.[Q]		8.26786	229	uL30A	uL30A [176-196]	P05737 RL7A_YEAST	0	2380.29	1.01	1.127	0.861544	0.863406	1	1	4.14608e+08	4.37801e+08	4.18861e+08	4.93611e+08	9.86	10.87	15.89	12.69		High	High	High	High	3.76	5.21	6.36	5.6	0.000844595	68.47
High	[R].NVPVRDGVTIEFSTNVK.[D]		6.88501	228	uL6A; uL6B	uL6A [125-141]; uL6B [125-141]	P05738 RL9A_YEAST ;P51401 RL9B_YEAST	1	1875	0.869	0.752	0.393984	0.0228981	0.675723	0.0648852	2.90069e+08	2.74582e+08	2.52034e+08	2.06602e+08	3.52	1.96	17.99	11.21	NotUnique	High	High	High	High	4.28	5.07	5.47	5.52	0.000844595	32.07
High	[R].LNRLPAASLGDMVMATVK.[K]	1xOxidation [M]	4.75202	220	uL14A	uL14A [46-63]	P0CX41 RL23A_YEAST	1	1903.01	1.057	1.133	0.980986	0.242133	1	0.435723	1.23367e+08	1.12425e+08	1.30427e+08	1.27398e+08	14.29	5.11	11.39	14.91		High	High	High	High	5.23	6.21	5.37	5.18	0.000844595	40.63
High	[R].TVAVLPPNWK.[Y]		2.99713	220	uS15	uS15 [131-140]	P05756 RS13_YEAST	0	1124.65	1.006	1.177	0.92877	0.198062	1	0.367445	1.3602e+09	1.18963e+09	1.36856e+09	1.40029e+09	4	5.53	5	8.98		High	High	High	High	3.02	3.01	3.02	3.03	0.000844595	31.98
High	[R].FQVMVLR.[K]	1xOxidation [M4]	1.59508	215	eL14B	eL14B [118-124]	P38754 RL14B_YEAST	0	908.502	0.896	0.954	0.839069	0.504748	1	0.754354	3.34232e+08	3.09541e+08	2.99373e+08	2.95181e+08	15.12	45.38	6.04	10.87		High	High	High	High	1.98	2.15	1.99	1.86	0.00292184	27.85
High	[K].LAAIVEIIDQK.[K]		4.48545	213	eL14B	eL14B [32-42]	P38754 RL14B_YEAST	0	1212.72	0.882	1.192	0.0181863	0.00785115	0.0625259	0.0279546	1.15015e+09	1.13344e+09	1.01407e+09	1.35137e+09	6.8	4.17	5.09	2.22		High	High	High	High	3.79	3.85	3.83	3.49	0.000844595	41.87
High	[-].MSDTEAPVEVQEDFEVVEEFTPVVLATPIPEEVQQAQTEIK.[L]	1xMet-loss+Acetyl [N-Term]	5.63363	212	uS7	uS7 [1-41]	P26783 RS5_YEAST	0	4512.21	1.154	1.648	0.970611	0.0772428	1	0.173334	2.36297e+07	1.95228e+07	2.72685e+07	3.21713e+07	35.98	7.42	15.41	16.74		High	High	High	High	4.24	3.72	2.92	3.64	0.000844595	74.85
High	[K].WSFEEVEVKDASLVDYVQVR.[Q]		7.85434	208	uS7	uS7 [46-65]	P26783 RS5_YEAST	1	2398.19	1.153	0.888	0.0184649	0.158372	0.0633383	0.306323	8.04286e+07	8.20217e+07	9.27414e+07	7.2876e+07	2	3.9	6.28	6.24		High	High	High	High	6.37	5.72	5.97	6.17	0.000844595	51.37
High	[R].YVSVSVLVDR.[L]		3.24675	204	eS25A	eS25A [59-68]	Q3E792 RS25A_YEAST	0	1136.63	1.051	1.012	0.999085	0.994845	1	1	1.39779e+09	1.31693e+09	1.46929e+09	1.33324e+09	10.63	1.58	0.86	5.46		High	High	High	High	2.71	3.39	2.98	2.92	0.000844595	34.34
High	[K].IAPRPLDLLRPVVR.[A]		4.96337	203	eL13B; eL13A	eL13B [46-59]; eL13A [46-59]	P40212 RL13B_YEAST ;Q12690 RL13A_YEAST	0	1615.02	0.898	0.796	0.508169	0.281486	0.803294	0.489498	2.68408e+09	3.07481e+09	2.41114e+09	2.44634e+09	11.54	12.36	11.59	6.25	NotUnique	High	High	High	High	4.31	4.59	4.55	4.87	0.000844595	36.04
High	[K].VACIGAWHPAHVMWSVAR.[A]	1xCarbamidomethyl [C3]; 1xOxidation [M13]	5.46056	203	uL3	uL3 [249-266]	P14126 RL3_YEAST	0	2064.01	0.924	0.948	0.993634	0.998121	1	1	458759871	3.97647e+08	4.24087e+08	3.7687e+08	7.48	0.28	7.95	13.45		High	High	High	High	3.08	3.77	3.17	4.26	0.000844595	33.07
High	[K].AMYTLSAQDEVFSLAFSPNR.[Y]	1xOxidation [M2]	6.89715	201	RACK1	RACK1 [230-249]	P38011 GBLP_YEAST	0	2263.07	0.912	0.728	0.072636	0.000328531	0.187081	0.00232296	1.33099e+08	1.39852e+08	1.21446e+08	1.0181e+08	0.58	6.31	8.17	3.77		High	High	High	High	4.65	5.43	5.25	4.81	0.000844595	37.95
High	[K].NWGAETDELSMIMEHFSQQ.[-]	1xOxidation [M]	6.08454	199	eS12	eS12 [125-143]	P48589 RS12_YEAST	0	2268.95	1.034	1.127	0.617817	0.234068	0.926108	0.423242	1.56735e+08	1.37164e+08	1.62131e+08	1.54589e+08	13.82	3.28	7.04	2.93		High	High	High	High	4.53	4.31	4.59	4.22	0.000844595	60.32
High	[K].LIQSLPPTLK.[V]		3.1441	197	eL38	eL38 [65-74]	P49167 RL38_YEAST	0	1109.69	1.006	1.043	0.992663	0.993915	1	1	1.47044e+09	1.56157e+09	1.47937e+09	1.62892e+09	5.43	0.37	4.64	11.15		High	High	High	High	2.44	2.7	2.6	2.7	0.000844595	28.45
High	[R].QAINLGQVVLTPLTFALPR.[G]		7.69558	196	eL14B	eL14B [56-74]	P38754 RL14B_YEAST	0	2051.2	0.624	1.233	0.0140426	0.178641	0.0508452	0.338109	1.88166e+09	1.25266e+09	1.17392e+09	1.54456e+09	7.01	10.21	16.57	8.34		High	High	High	High	4.13	6.34	5.98	6.63	0.000844595	63.09
High	[K].AAFVAIGNTYGFLTPNLWAEQPLPVSPLDIYSDEASAQKK.[R]		8.60975	196	uS5	uS5 [213-252]	P25443 RS2_YEAST	1	4322.2	1.051	1.383	0.966096	0.00571147	1	0.0217297	5.41057e+08	4.90041e+08	5.68859e+08	6.77747e+08	4.61	13.11	10.05	9.51		High	High	High	High	7.75	7.2	5.04	8.15	0.000844595	63.96
High	[R].DGVTIEFSTNVK.[D]		3.19591	195	uL6A; uL6B	uL6A [130-141]; uL6B [130-141]	P05738 RL9A_YEAST ;P51401 RL9B_YEAST	0	1309.66	0.969	0.95	0.999456	0.928734	1	1	1.538e+08	1.68136e+08	1.49016e+08	1.59727e+08	10.13	11.15	7.49	8.05	NotUnique	High	High	High	High	3.08	3.11	3.28	3.06	0.000844595	31.35
High	[K].LHYCVSCAIHAR.[I]	2xCarbamidomethyl [C4; C7]	5.1838	194	eS26A	eS26A [71-82]	P39938 RS26A_YEAST	0	1486.7	0.937	0.64	0.474291	0.00255118	0.769602	0.0116592	9.87588e+08	1.30788e+09	9.25823e+08	8.37444e+08	4.64	4.71	16.64	5.73		High	High	High	High	5.02	4.79	4.97	4.83	0.000844595	19.74
High	[R].SSVLADALNAINNAEK.[T]	1xDeamidated [N]	6.06593	194	uS8A	uS8A [4-19]	P0C0W1 RS22A_YEAST	0	1630.83	1.04	1.087	0.847891	0.300235	1	0.513945	3.12039e+08	2.92033e+08	3.24658e+08	3.1732e+08	8.01	3.61	5.34	2.02		High	High	High	High	4.47	4.46	4.14	4.48	0.000844595	45.62
High	[K].ATVDEFPLCVHLVSNELEQLSSEALEAAR.[I]	1xCarbamidomethyl [C9]	8.78885	193	uL16	uL16 [41-69]	P41805 RL10_YEAST	0	3227.59	0.96	1.382	0.83362	0.00817883	1	0.0289836	9.69969e+08	7.38048e+08	9.31336e+08	1.01994e+09	9.27	9.21	4.87	10.32		High	High	High	High	5.21	7.93	7.19	5.18	0.000844595	68.31
High	[R].FPGWDFETEEIDPELLR.[S]		8.15052	193	uL18	uL18 [180-196]	P26321 RL5_YEAST	0	2092.99	0.942	1.115	0.364221	0.0808738	0.638559	0.178017	7.74639e+08	7.07692e+08	7.29988e+08	7.88948e+08	6.9	3.45	2.79	6.31		High	High	High	High	3.96	5.1	5.09	4.87	0.000844595	57.1
High	[R].KAEASGEAAEEAEDEE.[-]		4.33451	192	uS4B	uS4B [180-195]	P05755 RS9B_YEAST	1	1664.68	1.155	0.87	0.0491602	0.0673589	0.135961	0.156544	315604086	3.28303e+08	3.64593e+08	2.85661e+08	9.49	4.97	5.03	3.88		High	High	High	High	4.52	4.12	4.14	4.32	0.000844595	16.9
High	[R].IAWTVLFR.[K]		2.69285	191	eL24B; eL24A	eL24B [49-56]; eL24A [49-56]	P24000 RL24B_YEAST ;P04449 RL24A_YEAST	0	1005.59	0.988	1.001	0.999893	0.995298	1	1	1.50043e+09	1.53106e+09	1.48264e+09	1.53217e+09	9.14	8.63	9.98	0.59	NotUnique	High	High	High	High	2.04	1.99	1.91	2.23	0.000844595	48.91
High	[K].IPEIPLVVSTDLESIQK.[T]		7.20873	188	uL4A; uL4B	uL4A [145-161]; uL4B [145-161]	P10664 RL4A_YEAST ;P49626 RL4B_YEAST	0	1881.06	0.909	1.117	0.366908	0.0808735	0.641767	0.178017	1.72415e+09	1.61144e+09	1.56756e+09	1.80003e+09	3.65	7.81	6.68	1.12	NotUnique	High	High	High	High	5.17	5.05	4.81	4.56	0.000844595	54.72
High	[K].DLKFPLPHR.[V]		2.54208	186	eL20A	eL20A [147-155]	P0CX23 RL20A_YEAST	1	1122.64	0.831	0.864	0.133622	0.145215	0.294992	0.285666	7.07455e+08	7.09764e+08	5.87795e+08	6.13335e+08	8.73	6.56	7.77	11.52		High	High	High	High	3.1	3.11	3.05	2.64	0.000844595	26.71
High	[R].GTLEGHNGWVTSLATSAGQPNLLLSASR.[D]	1xDeamidated [N/Q]	12.0212	185	RACK1	RACK1 [11-38]	P38011 GBLP_YEAST	0	2838.44	1.061	1.042	0.590908	0.908404	0.898348	1	1.17144e+09	1.19194e+09	1.24247e+09	1.2416e+09	5.66	6.69	6.57	7.09		High	High	High	High	6.75	5.72	4.85	6.19	0.000844595	49.79
High	[R].IFASNEVIAK.[S]		2.73074	180	eL20A	eL20A [29-38]	P0CX23 RL20A_YEAST	0	1091.61	1.028	0.999	0.434681	0.999991	0.725598	1	3.55615e+09	3.68027e+09	3.65576e+09	3.67525e+09	4.89	4.09	2.98	6.61		High	High	High	High	1.94	2.07	2.19	2.03	0.000844595	23.58
High	[R].ASLVPGTVLILLAGR.[F]		4.79621	180	eL6A; eL6B	eL6A [32-46]; eL6B [32-46]	Q02326 RL6A_YEAST ;P05739 RL6B_YEAST	0	1479.93	0.983	1.064	0.994926	0.507566	1	0.757811	1.79752e+09	1.7477e+09	1.76659e+09	1.85921e+09	3.16	9.92	7.37	5.01	NotUnique	High	High	High	High	3.61	3.9	3.73	3.99	0.000844595	59.7
High	[R].IETGNFSWASEGISK.[K]		5.2106	176	eS8A	eS8A [60-74]	P0CX39 RS8A_YEAST	0	1625.78	0.974	1.067	0.769592	0.553998	1	0.804693	1.6565e+09	1.54835e+09	1.61368e+09	1.6518e+09	5.81	6.65	9.54	2.91		High	High	High	High	4.01	3.78	4.73	4.17	0.000844595	36.8
High	[K].TIAETLAEELINAAK.[G]		5.00236	176	uS7	uS7 [189-203]	P26783 RS5_YEAST	0	1586.86	1.053	1.114	0.793469	0.0451903	1	0.112339	3.14213e+09	2.82117e+09	3.30964e+09	3.14278e+09	4.82	7.23	1.6	1.66		High	High	High	High	3.19	2.68	3.07	3.95	0.000844595	59.93
High	[K].ILEDLVFPTEIVGK.[R]		5.22508	173	eS7A	eS7A [125-138]	P26786 RS7A_YEAST	0	1572.89	1.095	1.119	0.0808567	0.0834179	0.204392	0.182279	1.79356e+09	1.74199e+09	1.96374e+09	1.94846e+09	2.06	6.52	3.51	0.84		High	High	High	High	3.45	3.44	3.56	3.37	0.000844595	51.92
High	[K].AAFVAIGNTYGFLTPNLWAEQPLPVSPLDIYSDEASAQK.[K]		8.29774	173	uS5	uS5 [213-251]	P25443 RS2_YEAST	0	4194.11	1.026	2.056	0.951144	0.000266125	1	0.00200463	2.1435e+08	1.42941e+08	2.20011e+08	2.93833e+08	10.97	19.18	6.35	9.65		High	High	High	High	7.11	6.81	7.57	5	0.000844595	67.36
High	[K].DGEIMLWNLAAK.[K]	1xOxidation [M5]	3.77488	172	RACK1	RACK1 [217-228]	P38011 GBLP_YEAST	0	1376.69	1.097	1.271	0.372209	0.0781152	0.648769	0.174248	2.64353e+08	2.652e+08	2.89994e+08	3.37196e+08	10.16	7.35	12.72	1.66		High	High	High	High	3.74	3.5	3.73	3.49	0.000844595	45.88
High	[K].RNFLETVELQVGLK.[N]		5.34144	172	uL1B	uL1B [26-39]	P0CX44 RL1B_YEAST	1	1645.93	0.898	0.801	0.304279	0.0457823	0.55556	0.113434	3.3571e+08	3.37063e+08	3.01452e+08	2.70049e+08	6.46	3.94	11.05	10.98		High	High	High	High	3.87	4.99	5.15	5.5	0.000844595	50.19
High	[K].KASGEIVSINQINEAHPTK.[V]	1xDeamidated [N/Q]	2.08098	171	eL20A	eL20A [53-71]	P0CX23 RL20A_YEAST	1	2037.06	1.586	1.024	0.000222916	1	0.00202574	1	1.03355e+08	1.43095e+08	1.63875e+08	1.46459e+08	5.18	9.36	3.96	8.68		High	High	High	High	4.74	4.77	4.49	4.7	0.000844595	53.33
High	[R].VVPNEKADDDSVTIISAGNDK.[M]	1xDeamidated [N]	6.34698	171	RACK1	RACK1 [156-176]	P38011 GBLP_YEAST	1	2188.06	0.711	0.736	0.00149839	0.00248079	0.00860568	0.0114071	1.11812e+09	1.13284e+09	7.95042e+08	8.33884e+08	4.99	8.99	4.56	4.67		High	High	High	High	3.71	3.83	3.88	4.24	0.000844595	27.88
High	[K].GVEEVEGEYELTEAVEDGPRPFK.[V]		7.73191	170	uL18	uL18 [121-143]	P26321 RL5_YEAST	0	2579.21	0.898	1.263	0.477673	0.109525	0.771379	0.22654	3.54144e+08	3.07014e+08	3.17935e+08	3.87818e+08	9.58	8.16	11.58	2.26		High	High	High	High	4.58	5.91	4.31	5.32	0.000844595	45.86
High	[K].QIVNIPSFMVR.[L]	1xOxidation [M9]	3.78822	170	uS4B; uS4A	uS4B [139-149]; uS4A [139-149]	P05755 RS9B_YEAST ;O13516 RS9A_YEAST	0	1319.71	1.152	1.361	0.631499	0.0484118	0.940971	0.118783	2.36012e+08	2.03643e+08	2.71936e+08	2.77171e+08	18.21	8.24	10.29	2.84	NotUnique	High	High	High	High	2.97	2.93	2.26	2.71	0.000844595	40.74
High	[R].NGKAPEAEQVLSAAATFPIAQPATDVEAR.[A]	1xDeamidated [N/Q]	12.8884	169	eL13A	eL13A [129-157]	Q12690 RL13A_YEAST	1	2953.49	0.978	0.986	0.982901	0.975033	1	1	1.01576e+09	1.0245e+09	9.9384e+08	1.0106e+09	7.01	13.63	4.7	5.57		High	High	High	High	9.03	5.38	6.07	8.85	0.000844595	48.77
High	[K].YNAFIASEVLIK.[Q]		4.04195	167	uL1B	uL1B [107-118]	P0CX44 RL1B_YEAST	0	1367.76	0.78	0.87	0.0501733	0.299012	0.138	0.513424	4.26167e+08	3.94636e+08	3.32414e+08	3.43295e+08	14.72	7.21	1.57	4.37		High	High	High	High	3.09	3.32	2.94	3.25	0.000844595	44.72
High	[K].LRESLPLIVFLR.[N]		5.07914	165	eS4A	eS4A [38-49]	P0CX35 RS4A_YEAST	1	1455.9	0.875	1.736	0.0265335	3.44831e-05	0.0842662	0.000416856	6.4875e+08	4.42466e+08	5.67508e+08	7.67992e+08	8.43	5.89	7.62	3.02		High	High	High	High	5.35	5.54	5	4.68	0.000844595	50.25
High	[K].LPNCPRPNMSICIFGDAFDVDR.[A]	2xCarbamidomethyl [C4; C12]; 1xOxidation [M9]	8.60305	163	uL1B	uL1B [55-76]	P0CX44 RL1B_YEAST	0	2610.19	1.407	0.763	0.100528	0.0785032	0.239615	0.174337	9.27577e+07	1.22938e+08	1.30531e+08	9.38233e+07	21.83	4.16	10.12	3.54		High	High	High	High	5.95	5.33	5.17	6.18	0.000844595	45.67
High	[K].TSSGNEMPPQDAEGWFYK.[R]	1xOxidation [M7]	4.47968	162	eS19A	eS19A [39-56]	P07280 RS19A_YEAST	0	2059.87	0.922	1.6	0.568066	0.0269318	0.870686	0.0742111	8.02947e+07	5.23799e+07	7.40326e+07	8.37919e+07	9.56	19.71	9.46	8.03		High	High	High	High	3.52	3.98	4.06	3.7	0.000844595	35.47
High	[K].FVQGLLQNAAANAEAK.[G]		5.23343	162	uL22B; uL22A	uL22B [90-105]; uL22A [90-105]	P46990 RL17B_YEAST ;P05740 RL17A_YEAST	0	1644.87	0.818	1.218	0.0200932	0.0315229	0.0676847	0.0842296	2.86513e+09	2.56833e+09	2.34306e+09	3.12876e+09	3.74	8.84	4.21	3.1	NotUnique	High	High	High	High	4.04	3.53	4.03	2.96	0.000844595	34.9
High	[K].SNGLAPEIPEDLYYLIK.[K]		5.23855	159	uS15	uS15 [77-93]	P05756 RS13_YEAST	0	1935.01	0.931	1.259	0.649785	0.00639616	0.955866	0.0237323	5.07406e+08	4.31059e+08	4.72633e+08	5.42798e+08	5.77	9.29	2.34	2.36		High	High	High	High	4.01	3.95	3.97	3.72	0.000844595	57.36
High	[K].FADGFLIHSGQPVNDFIDTATR.[H]		9.2026	158	uS3	uS3 [152-173]	P05750 RS3_YEAST	0	2421.18	1.081	1.1	0.51489	0.139365	0.811588	0.276334	2.86749e+09	2.92399e+09	3.09994e+09	3.21512e+09	7.27	7.79	5.04	3.29		High	High	High	High	4.72	6.69	7.02	6.48	0.000844595	48.21
High	[R].LNNVFVIGEQGKPYISLPK.[G]	1xDeamidated [N/Q]	6.6485	156	eS4A	eS4A [222-240]	P0CX35 RS4A_YEAST	0	2117.16	0.744	0.978	0.0106293	0.769751	0.0409595	0.993847	7.05974e+08	5.708e+08	5.24895e+08	5.58473e+08	6.91	4.26	11.13	7.51		High	High	High	High	5.08	4.1	5.19	5.56	0.000844595	45.27
High	[K].IFEGIPPPYDKK.[K]		3.59404	153	uL13B	uL13B [103-114]	P26785 RL16B_YEAST	1	1403.76	1.194	0.948	0.0902883	0.489766	0.221147	0.737242	1.57207e+08	2.03762e+08	1.87754e+08	1.93151e+08	10.37	21.91	17.45	4.33		High	High	High	High	3.18	3.19	2.83	2.95	0.000844595	27.42
High	[K].LPNCPRPNMSICIFGDAFDVDR.[A]	2xCarbamidomethyl [C4; C12]	9.29459	153	uL1B	uL1B [55-76]	P0CX44 RL1B_YEAST	0	2594.19	0.956	1.03	0.788374	0.82779	1	1	6.94969e+08	6.51931e+08	6.64141e+08	6.71189e+08	9.68	7.07	6.6	3.61		High	High	High	High	5.99	7.18	7.57	7.42	0.000844595	49.53
High	[R].YVYAHFPINVNIVEK.[D]		7.49572	153	uL6A; uL6B	uL6A [92-106]; uL6B [92-106]	P05738 RL9A_YEAST ;P51401 RL9B_YEAST	0	1805.96	1.174	0.7	0.712696	0.00616244	1	0.0230361	1.15432e+09	1.41803e+09	1.35524e+09	9.91996e+08	11.67	10.15	5.62	12.78	NotUnique	High	High	High	High	4.88	5.1	5.95	5.51	0.000844595	41.49
High	[K].SVGFGLVYNSVAEAK.[K]	1xDeamidated [N9]	4.96308	151	eS24A	eS24A [69-83]	P0CX31 RS24A_YEAST	0	1541.78	1.136	1.042	0.055922	0.826522	0.151603	1	2.57628e+08	2.89179e+08	2.92696e+08	3.01341e+08	11.69	3.69	6.85	1.12		High	High	High	High	4.32	3.65	4.49	4.46	0.000844595	38.65
High	[K].VFSLDPQYLVDDLRPEFAGYSK.[A]		8.43495	151	RACK1	RACK1 [262-283]	P38011 GBLP_YEAST	0	2559.28	0.969	1.15	0.984337	0.638	1	0.879009	2.26625e+09	1.88772e+09	2.19676e+09	2.17021e+09	4.45	11.99	3.4	4.35		High	High	High	High	4.35	6.84	6.42	4.27	0.000844595	57.48
High	[R].IIAAIPNPEDVVAISSR.[T]		5.41842	148	uS2A	uS2A [63-79]	P32905 RSSA1_YEAST	0	1764.99	1.425	0.928	0.000262093	0.355168	0.00231105	0.583833	617232718	8.97934e+08	8.79584e+08	8.33352e+08	6.88	3.13	8.8	2.51		High	High	High	High	4.54	4.64	4.67	4.61	0.000844595	46.46
High	[K].VNGSPITLVEPEILR.[F]	1xDeamidated [N2]	6.81359	147	uS9B	uS9B [31-45]	P0CX52 RS16B_YEAST	0	1637.91	0.915	1.292	0.714989	0.0191155	1	0.0568536	8.79729e+08	7.79141e+08	8.04514e+08	1.00661e+09	9.59	10.15	9.42	3.13		High	High	High	High	3.84	4.67	4.23	4.29	0.000844595	49.14
High	[K].YESSPSHIELVVTEK.[E]		6.74925	145	uL22B; uL22A	uL22B [139-153]; uL22A [139-153]	P46990 RL17B_YEAST ;P05740 RL17A_YEAST	0	1717.86	0.856	1.641	0.0879967	0.00111	0.216241	0.00609483	3.87517e+08	2.79952e+08	3.31821e+08	4.59302e+08	13.3	5.15	1.66	12.59	NotUnique	High	High	High	High	5.44	4.85	5.1	4.82	0.000844595	27.27
High	[K].ALPDAVTIIEPKEEEPILAPSVK.[D]		8.76284	145	uS3	uS3 [201-223]	P05750 RS3_YEAST	1	2459.36	1.109	1.07	0.926947	0.979091	1	1	1.80231e+09	1.92768e+09	1.99874e+09	2.06216e+09	15.02	9.48	8.22	7.15		High	High	High	High	4.62	4.28	4.69	4.77	0.000844595	44.28
High	[R].NVPGVETANVASLNLLQLAPGAHLGR.[F]		11.1287	144	uL4A; uL4B	uL4A [221-246]; uL4B [221-246]	P10664 RL4A_YEAST ;P49626 RL4B_YEAST	0	2611.43	0.97	0.975	0.912991	0.999753	1	1	2.7119e+09	2.7128e+09	2.63015e+09	2.64371e+09	5.06	8.41	2.94	7.75	NotUnique	High	High	High	High	5.69	6.38	6.77	5.79	0.000844595	51.27
High	[R].VQVGDIVTVGQCRPISK.[T]	1xCarbamidomethyl [C12]	6.46935	144	uS17A	uS17A [117-133]	P0CX47 RS11A_YEAST	0	1856.01	1.044	1.011	0.763692	0.938816	1	1	2.44988e+09	2.39413e+09	2.55823e+09	2.41935e+09	3.58	5.01	4.5	8.16		High	High	High	High	4.97	5.16	4.78	4.65	0.000844595	29.67
High	[K].MGVPYAIIK.[G]	1xOxidation [M1]	2.51189	141	eL8B	eL8B [173-181]	P29453 RL8B_YEAST	0	1007.56	1.062	1.334	0.558014	0.00381417	0.859675	0.0161055	2.11456e+08	2.01046e+08	2.24666e+08	2.68244e+08	7.28	3.77	8.27	5.26		High	High	High	High	2.61	2.51	2.52	2.48	0.000844595	28.95
High	[R].VVPNEKADDDSVTIISAGNDK.[M]		6.44632	140	RACK1	RACK1 [156-176]	P38011 GBLP_YEAST	1	2187.08	1.67	0.535	0.798788	0.115751	1	0.238013	571803384	9.59888e+08	9.5483e+08	5.13085e+08	26.02	21.3	31.42	3.1		High	High	High	High	3.38	4.29	4.35	5.05	0.000844595	24.25
High	[K].SIACVLTVINEQQR.[E]	1xCarbamidomethyl [C4]	5.23446	139	uL29B	uL29B [50-63]	P0CX85 RL35B_YEAST	0	1630.86	0.997	0.987	0.983554	0.985301	1	1	2.34615e+09	2.50095e+09	2.33817e+09	2.46863e+09	3.44	6.93	4.55	4.62		High	High	High	High	4.65	4.85	4.37	4.68	0.000844595	41.73
High	[R].VAAVETLYQDMAAR.[H]	1xOxidation [M11]	4.71638	138	eL20A	eL20A [100-113]	P0CX23 RL20A_YEAST	0	1553.76	1.256	1.257	0.0810028	0.0603935	0.204416	0.142119	2.94584e+08	2.55007e+08	3.7009e+08	3.20573e+08	6.66	2.29	10.33	11.86		High	High	High	High	3.32	3.34	2.65	3.16	0.000844595	37.46
High	[K].VVNYNHLLPTR.[Y]		4.45677	138	eL27A	eL27A [74-84]	P0C2H6 RL27A_YEAST	0	1325.73	0.671	1.442	0.000299942	0.000319063	0.00252591	0.00226671	3.01905e+09	1.89721e+09	2.02683e+09	2.73638e+09	0.62	3.76	10.26	5.61		High	High	High	High	3.9	4.12	3.91	3.91	0.000844595	26.27
High	[R].ENDILVLMESER.[E]		4.45882	135	eS28A	eS28A [50-61]	Q3E7X9 RS28A_YEAST	0	1447.71	1.064	1.065	0.976589	0.863154	1	1	6.07477e+08	5.90389e+08	6.46379e+08	6.28755e+08	11.84	7.39	12.37	0.77		High	High	High	High	3.89	3.53	3.88	3.45	0.000844595	46.79
High	[R].TDTTYPAGFMDVITLDATNENFR.[L]		6.90349	135	eS4A	eS4A [78-100]	P0CX35 RS4A_YEAST	0	2592.19	0.961	1.331	0.513479	0.00425095	0.810216	0.017506	3.53638e+08	3.00881e+08	3.39939e+08	4.00609e+08	2.98	6.55	9.79	1.14		High	High	High	High	4.82	5.13	4.28	4.96	0.000844595	57.19
High	[R].KGLTPSQIGVLLR.[D]		6.12672	135	uS15	uS15 [43-55]	P05756 RS13_YEAST	1	1381.85	0.678	1.81	0.000617538	5.86766e-05	0.00436646	0.000632778	2.54672e+09	1.63473e+09	1.72624e+09	2.95891e+09	5.23	13.15	2.57	2.97		High	High	High	High	4.83	4.77	4.91	4.99	0.000844595	34.73
High	[K].GQCLATLLGHNDWVSQVR.[V]	1xCarbamidomethyl [C3]; 1xDeamidated [N/Q]	8.00842	133	RACK1	RACK1 [138-155]	P38011 GBLP_YEAST	0	2055.01	0.968	1.231	0.712727	0.364445	1	0.593808	2.39819e+08	2.22204e+08	2.32034e+08	2.73466e+08	19.59	8.63	9.03	2.78		High	High	High	High	5.07	5.9	6.2	5.52	0.000844595	44.46
High	[K].VEEMNNIIAASR.[R]	1xOxidation [M4]	4.63603	132	eL36A; eL36B	eL36A [87-98]; eL36B [87-98]	P05745 RL36A_YEAST ;O14455 RL36B_YEAST	0	1362.67	1.084	1.372	0.488843	0.00126921	0.784026	0.0067948	1.51916e+08	1.21825e+08	1.64673e+08	1.67171e+08	2.35	11.36	0.71	1.36	NotUnique	High	High	High	High	3.22	3.45	3.15	3.15	0.000844595	20.27
High	[K].FVQGLLQNAAANAEAK.[G]	1xDeamidated [N/Q]	5.11494	132	uL22B; uL22A	uL22B [90-105]; uL22A [90-105]	P46990 RL17B_YEAST ;P05740 RL17A_YEAST	0	1645.85	1.047	0.86	0.98459	0.038358	1	0.0981205	3.86454e+08	4.31547e+08	4.04531e+08	3.71065e+08	2.79	3.34	6.83	5.73	NotUnique	High	High	High	High	3.87	3.69	3.71	3.78	0.000844595	30.71
High	[K].SNGLAPEIPEDLYYLIK.[K]	1xDeamidated [N2]	5.85641	132	uS15	uS15 [77-93]	P05756 RS13_YEAST	0	1935.99	0.957	1.153	0.892044	0.0306195	1	0.0824032	1.85459e+08	1.78824e+08	1.77415e+08	2.06259e+08	1.99	6.18	7.01	4.48		High	High	High	High	3.45	3.68	3.43	3.52	0.000844595	59.69
High	[K].AFNQVEIRPEMLGHYLGEFSITYTPVR.[H]	1xOxidation [M11]	6.91677	131	uS19	uS19 [101-127]	Q01855 RS15_YEAST	0	3183.59	0.903	0.985	0.90556	0.979567	1	1	4.96317e+07	5.08578e+07	4.4842e+07	5.00843e+07	17.89	14.84	13.22	8.57		High	High	High	High	6.43	5.28	5.89	5.6	0.000844595	51.62
High	[K].LLNGLAIR.[R]	1xDeamidated [N3]	2.62924	131	uS3	uS3 [109-116]	P05750 RS3_YEAST	0	870.541	1.013	1.134	0.950973	0.200136	1	0.370834	2.13779e+09	2.21181e+09	2.16579e+09	2.50928e+09	6.8	1.27	6.83	5.56		High	High	High	High	2.07	1.56	1.75	1.85	0.000844595	30.33
High	[K].RNEEEDAKNPLFSYVEPVLVASAK.[G]		9.3482	130	eL31A; eL31B	eL31A [79-102]; eL31B [79-102]	P0C2H8 RL31A_YEAST ;P0C2H9 RL31B_YEAST	2	2705.38	0.63	0.928	0.000491806	0.748902	0.00370461	0.985471	5.90773e+08	5.0467e+08	3.72065e+08	4.68553e+08	12.71	5.11	8.46	4.68	NotUnique	High	High	High	High	5.46	7.06	7.23	6.44	0.000844595	48.66
High	[K].VPPTIAQFQYTLDR.[N]		5.04727	130	eL8B; eL8A	eL8B [71-84]; eL8A [71-84]	P29453 RL8B_YEAST ;P17076 RL8A_YEAST	0	1648.87	0.913	1.161	0.847643	0.437053	1	0.68173	3.36809e+08	3.21615e+08	3.07367e+08	3.73547e+08	19.64	6.06	7.93	7.3	NotUnique	High	High	High	High	3.65	3.46	2.79	2.85	0.000844595	42.47
High	[K].IFEGIPPPYDK.[K]		3.58805	130	uL13B	uL13B [103-113]	P26785 RL16B_YEAST	0	1275.66	0.775	1.141	0.175237	0.521907	0.361819	0.770392	6.92548e+08	6.68725e+08	5.36867e+08	7.62916e+08	5.8	17.19	9.53	3.53		High	High	High	High	2.88	3.4	3.26	2.64	0.000844595	33.06
High	[K].VDGAVGNLGNAIEVTEDGSIVTVVSSAK.[F]		9.31011	128	eL22B	eL22B [43-70]	P56628 RL22B_YEAST	0	2701.39	0.163	0.213	4.56778e-06	8.5493e-06	0.000149583	0.000173181	5.9007e+07	5.72274e+07	9.59783e+06	1.21974e+07	3.6	15.49	19.33	18.12		High	High	High	High	4.91	6.47	3.15	2.46	0.000844595	51.8
High	[K].EVQGSTLAQLTSK.[L]		3.34204	127	eS1A	eS1A [175-187]	P33442 RS3A1_YEAST	0	1361.73	1.118	1.089	0.54989	0.305633	0.852287	0.52121	7.04162e+08	7.07848e+08	7.87569e+08	7.71174e+08	3.63	12.07	3.27	10.04		High	High	High	High	3.13	3.36	3.6	3.21	0.000844595	26.26
High	[K].KVEDGNILVFQVSMK.[A]		7.14616	126	uL23	uL23 [75-89]	P04456 RL25_YEAST	1	1706.91	1.046	0.97	0.994629	0.89054	1	1	7.1333e+08	8.26941e+08	7.46408e+08	8.0177e+08	10.88	3.26	17.44	5.39		High	High	High	High	5.37	6.07	5.93	5.78	0.000844595	37.81
High	[K].TYAAEIAHNISAK.[N]		6.31863	125	eL32	eL32 [91-103]	P38061 RL32_YEAST	0	1388.72	0.975	0.816	0.980806	0.0227579	1	0.0647573	2.87469e+09	3.1255e+09	2.80299e+09	2.55103e+09	8.27	6.28	8.62	5.07		High	High	High	High	4.08	4.2	4.02	4.15	0.000844595	24.9
High	[K].TQFSWQYYYYTLTEEGVEYLR.[E]		6.92255	125	eS10A	eS10A [57-77]	Q08745 RS10A_YEAST	0	2739.26	1.312	1.435	0.0445169	0.0155405	0.12567	0.0484308	2.54364e+07	2.1234e+07	3.337e+07	3.04696e+07	12.33	1.85	11.48	20.13		High	High	High	High	4.46	4.84	5.73	4.74	0.000844595	64.79
High	[R].GTIEIVSDVK.[V]		2.84554	124	uL10	uL10 [148-157]	P05317 RLA0_YEAST	0	1060.59	0.881	1.106	0.0839894	0.333266	0.209131	0.558175	1.94317e+09	1.72537e+09	1.71157e+09	1.90769e+09	2.78	4.24	7.55	7.08		High	High	High	High	2.62	3.15	2.95	2.84	0.000844595	25.89
High	[R].QAAASVVPSASSLVITALKEPPRDR.[K]		8.57744	124	uL11A	uL11A [68-92]	P0CX53 RL12A_YEAST	2	2563.42	0.783	0.896	0.0119815	0.277699	0.0446773	0.485164	7.78898e+08	7.78332e+08	6.09669e+08	6.97401e+08	12.15	3.99	5.61	1.54		High	High	High	High	7.99	6.75	6.53	8.31	0.000844595	42.34
High	[R].QFGYVILTTSAGIMDHEEAR.[R]	1xOxidation [M14]	6.29941	124	uS8A	uS8A [98-117]	P0C0W1 RS22A_YEAST	0	2254.08	1.437	1.659	0.0874041	0.0137742	0.215137	0.0440245	6.00825e+07	4.02853e+07	8.63572e+07	6.6841e+07	7.21	20.47	12.37	9.79		High	High	High	High	4.57	4.42	4.07	4.55	0.000844595	41.98
High	[K].ALIAEIK.[K]		1.78147	122	eL6A; eL6B	eL6A [144-150]; eL6B [144-150]	Q02326 RL6A_YEAST ;P05739 RL6B_YEAST	0	757.482	0.852	0.934	0.214508	0.983836	0.425328	1	2.04935e+09	1.91684e+09	1.7468e+09	1.78963e+09	7.58	7.2	5.8	5.21	NotUnique	High	High	High	High	1.82	1.85	1.85	1.59	0.00163132	23.58
High	[K].KATVDEFPLCVHLVSNELEQLSSEALEAAR.[I]	1xCarbamidomethyl [C10]	14.8569	122	uL16	uL16 [40-69]	P41805 RL10_YEAST	1	3355.68	0.883	0.702	0.489036	0.0700137	0.784026	0.161214	8.25915e+08	9.06509e+08	7.28985e+08	6.36424e+08	4.51	10.25	10.74	14.4		High	High	High	High	8.48	7.74	7.23	6.42	0.000844595	64.27
High	[R].SKPVALTSFLGYK.[A]		3.99177	122	uL3	uL3 [38-50]	P14126 RL3_YEAST	0	1410.8	1.018	0.747	0.999413	0.856125	1	1	2.18575e+09	2.63507e+09	2.22466e+09	1.96834e+09	15.4	3.76	13.24	30.8		High	High	High	High	3.38	3.35	3.41	3.29	0.000844595	36.31
High	[K].HFIQGGSFGNREEFINK.[L]		7.31174	122	uL30A	uL30A [222-238]	P05737 RL7A_YEAST	1	1979.97	0.714	0.751	0.0145737	0.0529776	0.0522632	0.128293	1.17389e+09	1.07275e+09	8.38313e+08	8.05979e+08	6.67	13.03	5.13	12.98		High	High	High	High	5.05	5.24	5.54	5.41	0.000844595	25.01
High	[K].LLQLAGVEDVYTQSNGK.[T]		5.7625	122	uS5	uS5 [187-203]	P25443 RS2_YEAST	0	1834.95	0.904	1.244	0.00775515	2.59781e-05	0.032472	0.000344498	7.66568e+08	6.75338e+08	6.93312e+08	8.40393e+08	2.31	0.82	3.78	1.94		High	High	High	High	3.72	3.49	4.87	4.37	0.000844595	40.18
High	[K].VNGSPITLVEPEILR.[F]		6.39619	122	uS9B	uS9B [31-45]	P0CX52 RS16B_YEAST	0	1636.93	1.075	1.076	0.819881	0.614241	1	0.864047	6.12277e+08	6.03906e+08	6.58091e+08	6.49739e+08	10.37	4.36	5.44	2.32		High	High	High	High	4.05	4.08	4.16	4.05	0.000844595	47
High	[R].SLTTVWAEHLSDEVK.[R]		6.42625	120	uL3	uL3 [101-115]	P14126 RL3_YEAST	0	1714.86	0.921	0.857	0.822453	0.0958595	1	0.204878	2.0972e+09	2.48544e+09	1.93174e+09	2.13049e+09	2.05	7.72	12.1	5.27		High	High	High	High	4.87	4.25	4.42	4.71	0.000844595	39.94
High	[R].TDTTYPAGFMDVITLDATNENFR.[L]	1xDeamidated [N]	5.61776	119	eS4A	eS4A [78-100]	P0CX35 RS4A_YEAST	0	2593.18	0.972	0.943	0.971269	0.9412	1	1	1.3556e+07	1.04599e+07	1.31829e+07	9.86626e+06	14.33	4.75	22.21	25.36		High	High	High	High	1.98	2.44	2.44	2.72	0.000844595	58.35
High	[R].QWFEAHYGQTLGK.[K]		5.16688	119	eS8A	eS8A [111-123]	P0CX39 RS8A_YEAST	0	1564.75	1.125	0.948	0.121875	0.872757	0.275137	1	1.37521e+09	1.39054e+09	1.54646e+09	1.31785e+09	13.22	2.74	9.93	6.44		High	High	High	High	3.67	3.84	4.17	4.05	0.000844595	30.18
High	[R].VPLSDNAIIEANLGK.[Y]		7.31689	119	uL30A	uL30A [161-175]	P05737 RL7A_YEAST	0	1553.85	0.852	1.006	0.0472554	0.99849	0.13191	1	1.88708e+09	1.78701e+09	1.6083e+09	1.79823e+09	2.12	1.56	12.83	3.88		High	High	High	High	4.8	5.37	4.81	4.94	0.000844595	36.91
High	[K].VSGVSLLALWK.[E]		3.78092	119	uS12A	uS12A [127-137]	P0CX29 RS23A_YEAST	0	1172.7	1.088	1.09	0.723462	0.376848	1	0.609379	1.55845e+09	1.5246e+09	1.69591e+09	1.66196e+09	6.71	6.62	4.26	5.64		High	High	High	High	3.78	3.36	3.65	3.58	0.000844595	51.53
High	[R].QNDITDGKDYHTLANNVESK.[L]	1xDeamidated [N/Q]	6.77438	118	uS13A	uS13A [89-108]	P0CX55 RS18A_YEAST	1	2263.05	0.809	0.649	0.00250735	5.152e-05	0.0129442	0.000572063	2.43502e+08	2.47502e+08	1.96965e+08	1.60727e+08	5.55	1.87	8.77	2.72		High	High	High	High	5.86	5.03	5.63	5.78	0.000844595	21.47
High	[R].LNNVFVIGEQGKPYISLPK.[G]		7.53794	117	eS4A	eS4A [222-240]	P0CX35 RS4A_YEAST	0	2116.18	1.024	1.123	0.921487	0.713142	1	0.956171	2.01687e+09	1.81472e+09	2.06547e+09	2.0373e+09	18.34	8.07	2.71	2.89		High	High	High	High	5.67	5.9	5.67	5.84	0.000844595	43.83
High	[K].EFQIIDTLLPGLQDEVMNIKPVQK.[Q]		7.56444	117	uS5	uS5 [65-88]	P25443 RS2_YEAST	0	2768.49	1.136	1.279	0.922998	0.619242	1	0.867517	1.02401e+09	9.30006e+08	1.16297e+09	1.18986e+09	24.36	12	1.55	11.86		High	High	High	High	6.15	4.79	4.73	5.07	0.000844595	61.02
High	[K].ASGEIVSINQINEAHPTK.[V]		5.91637	116	eL20A	eL20A [54-71]	P0CX23 RL20A_YEAST	0	1907.98	1.167	1.022	0.00940507	0.87612	0.0371005	1	1291736627	1.31914e+09	1.50787e+09	1.34786e+09	6.75	5.23	8.17	3.4		High	High	High	High	5	4.38	5.14	4.74	0.000844595	26.06
High	[R].SLTTVWAEHLSDEVKR.[R]		7.06204	116	uL3	uL3 [101-116]	P14126 RL3_YEAST	1	1870.97	0.998	0.836	0.856312	0.105424	1	0.220712	8.18871e+08	9.51581e+08	8.17541e+08	7.95369e+08	14.63	1.5	1.2	5.28		High	High	High	High	4.71	5.01	4.67	4.46	0.000844595	36.15
High	[R].GTLEGHNGWVTSLATSAGQPNLLLSASR.[D]		10.8074	114	RACK1	RACK1 [11-38]	P38011 GBLP_YEAST	0	2837.45	1.04	1.24	0.959493	0.00867871	1	0.0302544	7.60894e+08	7.14642e+08	7.91345e+08	8.85855e+08	7.64	6.26	5.71	2.11		High	High	High	High	5.54	6.08	6.36	5.19	0.000844595	47.25
High	[R].SYIFGGHVSQYMEELADDDEERFSELFK.[G]		14.9651	114	uL18	uL18 [197-224]	P26321 RL5_YEAST	1	3341.49	1.568	0.99	0.0860188	0.955356	0.213128	1	1.96944e+08	2.58478e+08	3.08836e+08	2.55807e+08	17.81	15.31	14.64	26.77		High	High	High	High	9.19	7.37	10.09	9.13	0.000844595	61.66
High	[K].YFEVILVDPQHK.[A]		4.32034	113	eL15B; eL15A	eL15B [129-140]; eL15A [129-140]	P54780 RL15B_YEAST ;P05748 RL15A_YEAST	0	1487.79	0.731	0.976	0.00179433	0.967735	0.00988863	1	1.56211e+09	1.45709e+09	1.14125e+09	1.42264e+09	4.05	5.6	10.95	3.28	NotUnique	High	High	High	High	3.5	3.86	3.83	3.56	0.000844595	36.94
High	[R].LWDVATGETYQR.[F]		4.11457	113	RACK1	RACK1 [91-102]	P38011 GBLP_YEAST	0	1438.7	0.97	1.033	0.999201	0.910264	1	1	2.35676e+09	2.29699e+09	2.28628e+09	2.37377e+09	2.58	1.68	11.68	8		High	High	High	High	3.6	3.89	2.47	3.36	0.000844595	31.11
High	[K].QANNFLWPFK.[L]	1xDeamidated [N/Q]	2.77791	113	uL30A	uL30A [197-206]	P05737 RL7A_YEAST	0	1265.63	0.747	1.154	0.000975306	0.0501323	0.00614632	0.122192	1.60196e+08	1.45834e+08	1.19623e+08	1.6823e+08	1.54	8.95	3.72	6.6		High	High	High	High	2.87	3.36	3.36	3.45	0.000844595	50.73
High	[K].ADRDESSPYAAMLAAQDVAAK.[C]		10.0468	113	uS11B; uS11A	uS11B [51-71]; uS11A [50-70]	P39516 RS14B_YEAST ;P06367 RS14A_YEAST	1	2180.03	0.871	1.043	0.560534	0.993768	0.861874	1	1.08365e+09	9.26792e+08	9.43492e+08	9.66793e+08	6.57	4.67	10.16	3.41	NotUnique	High	High	High	High	5.93	6.26	6.53	6.38	0.000844595	36.34
High	[R].EVQNSTLAQLTSK.[L]		3.54243	112	eS1B	eS1B [175-187]	P23248 RS3A2_YEAST	0	1418.75	1.024	1.01	0.921891	0.833755	1	1	1.04079e+09	1.02936e+09	1.06553e+09	1.03956e+09	3.63	6.2	4.05	8.01		High	High	High	High	3.72	3.81	3.74	3.72	0.000844595	26.77
High	[K].GRIPNVPVIVK.[A]		3.53821	112	uL15	uL15 [116-126]	P02406 RL28_YEAST	1	1191.76	1.111	1.104	0.985662	0.985156	1	1	1.13465e+09	1.1577e+09	1.26116e+09	1.27754e+09	17.74	2.62	9.18	15.63		High	High	High	High	3.4	3.15	3.3	3.32	0.000844595	27.07
High	[K].LLEMSTEDFVK.[L]	1xOxidation [M4]	3.12449	112	uS19	uS19 [25-35]	Q01855 RS15_YEAST	0	1327.64	1.071	0.909	0.731476	0.208845	1	0.385066	2.07147e+08	2.06834e+08	2.21944e+08	1.8803e+08	2.63	8.7	4.97	0.13		High	High	High	High	2.56	2.41	1.99	2.74	0.000844595	28.94
High	[R].VVEVCLADLQGSEDHSFRK.[IV]	1xCarbamidomethyl [C5]	6.94068	111	eS1A; eS1B	eS1A [65-83]; eS1B [65-83]	P33442 RS3A1_YEAST ;P23248 RS3A2_YEAST	1	2189.07	0.702	0.884	0.00549635	0.254602	0.0246677	0.452191	1.26904e+09	1.19049e+09	8.90423e+08	1.05196e+09	6.94	2.9	5.91	16.69	NotUnique	High	High	High	High	6.24	5.69	6.25	4.6	0.000844595	31.9
High	[K].LYVSHIQVNQAPK.[Q]	1xDeamidated [N/Q]	3.48587	111	uL22B; uL22A	uL22B [112-124]; uL22A [112-124]	P46990 RL17B_YEAST ;P05740 RL17A_YEAST	0	1497.81	0.824	1.08	0.0655227	0.380831	0.172587	0.613976	2.44498e+08	2.03178e+08	2.01523e+08	2.19374e+08	7.98	2.82	8.58	6.53	NotUnique	High	High	High	High	2.69	3.09	2.17	3.75	0.000844595	22.96
High	[R].GSSSLYTLVINDAGK.[A]	1xDeamidated [N11]	4.83318	110	eL38	eL38 [47-61]	P49167 RL38_YEAST	0	1525.77	1.026	1.242	0.989773	0.00227722	1	0.0106011	1.4439e+08	1.42812e+08	1.48081e+08	1.77304e+08	7.32	4.57	2.27	1.91		High	High	High	High	3.81	3.74	4.02	3.45	0.000844595	39.16
High	[K].ALAIFVPVPSLAGFHK.[V]		4.6621	110	eS7A	eS7A [57-72]	P26786 RS7A_YEAST	0	1666.97	1.002	1.05	0.999988	0.344754	1	0.573175	1.41911e+09	1.30356e+09	1.42207e+09	1.36882e+09	9.6	8.42	9.53	8.05		High	High	High	High	2.83	3.38	3.33	3.38	0.000844595	50.95
High	[K].YAPGTIVLYAER.[V]		3.55853	110	uS3	uS3 [79-90]	P05750 RS3_YEAST	0	1352.72	0.898	1.056	0.177193	0.24827	0.364352	0.443572	1.82613e+09	1.84988e+09	1.63988e+09	1.95261e+09	5.93	2.32	3.38	3.2		High	High	High	High	3.03	2.36	1.52	2.77	0.000844595	35.04
High	[K].SELEYYAMLSK.[T]	1xOxidation [M8]	3.0061	109	eL30	eL30 [54-64]	P14120 RL30_YEAST	0	1349.63	0.841	0.937	0.292887	0.999983	0.540686	1	81512485	7.52428e+07	6.85496e+07	7.05264e+07	15.65	4.66	6.27	15.94		High	High	High	High	2.49	3.23	2.93	3.14	0.000844595	33.32
High	[R].IGQEVDGEAVGDEFK.[G]		5.54069	109	eS6A	eS6A [32-46]	P0CX37 RS6A_YEAST	0	1592.74	1.316	0.771	0.000481191	0.000995998	0.00364295	0.00563397	1.45987e+09	1.98509e+09	1.9208e+09	1.53015e+09	4.44	1.53	7.08	6.42		High	High	High	High	3.79	4.52	4.52	4.46	0.000844595	29.21
High	[R].QAAASVVPSASSLVITALKEPPR.[D]		8.37332	109	uL11A	uL11A [68-90]	P0CX53 RL12A_YEAST	1	2292.29	0.863	1.143	0.624047	0.290896	0.932648	0.502945	6.47765e+08	5.56685e+08	5.58948e+08	6.36182e+08	2.91	4.97	14.82	6.54		High	High	High	High	7.89	7.21	7.65	7.21	0.000844595	46.24
High	[K].YDPSIGIFGMDFYVVMNRPGAR.[V]		7.83536	109	uL5A	uL5A [116-137]	P0C0W9 RL11A_YEAST	0	2505.21	1.206	1.766	0.12726	2.2287e-05	0.285338	0.000309281	109531052	8.30523e+07	1.32113e+08	1.46631e+08	9.13	9.11	4.86	2.13		High	High	High	High	5.56	5.1	4.91	5.54	0.000844595	58.73
High	[K].KEANLFPEQQNK.[E]		6.08295	108	eL6A	eL6A [117-128]	Q02326 RL6A_YEAST	1	1445.74	0.953	0.92	0.21665	0.492393	0.42844	0.740319	1.09708e+09	1.18021e+09	1.04559e+09	1.08636e+09	2.72	6.05	4.96	3.48		High	High	High	High	5.44	5.66	5.28	5.23	0.000844595	18.61
High	[K].VFLDIGLQR.[T]		2.8395	108	uL18	uL18 [144-152]	P26321 RL5_YEAST	0	1060.61	0.898	1.173	0.351181	0.0725545	0.623531	0.165008	1.69211e+09	1.53114e+09	1.51952e+09	1.79602e+09	5.09	8.87	3.23	6.5		High	High	High	High	2.53	2.51	2.32	2.5	0.000844595	39.66
High	[K].TVAVDSVFEQNEMIDAIAVTK.[G]	1xOxidation [M13]	4.00196	108	uL3	uL3 [202-222]	P14126 RL3_YEAST	0	2296.14	1.272	0.75	0.115727	0.00874719	0.266445	0.0303052	1.24089e+07	1.59804e+07	1.57884e+07	1.19773e+07	10.62	4.91	6.42	11.27		High	High	High	High	2.55	2.64	1.46	1.84	0.000844595	50.59
High	[R].QNDITDGKDYHTLANNVESK.[L]		6.29876	108	uS13A	uS13A [89-108]	P0CX55 RS18A_YEAST	1	2262.06	0.713	0.688	0.00341017	0.00457353	0.0164898	0.0185792	1265939689	1.26759e+09	9.02238e+08	8.72027e+08	8.96	10.83	1.88	5.49		High	High	High	High	6.22	6.46	5.32	6.04	0.000844595	36.49
High	[R].ESLPLIVFLR.[N]		3.25505	107	eS4A	eS4A [40-49]	P0CX35 RS4A_YEAST	0	1186.72	0.982	1.123	0.616664	0.0489341	0.926108	0.119661	1.11035e+09	1.00752e+09	1.0899e+09	1.13141e+09	4.62	5.61	8.06	4.06		High	High	High	High	3.08	2.91	2.82	2.47	0.000844595	55.99
High	[K].DGEIMLWNLAAK.[K]		3.51913	107	RACK1	RACK1 [217-228]	P38011 GBLP_YEAST	0	1360.69	1.098	1.25	0.554285	0.016255	0.85657	0.0499309	6.74766e+08	6.44716e+08	7.41072e+08	8.05742e+08	6.99	9.71	7.3	1.66		High	High	High	High	3.43	3.49	3.45	3.24	0.000844595	49.45
High	[K].YESATASALVN.[-]		1.28227	107	uS15	uS15 [141-151]	P05756 RS13_YEAST	0	1125.54	1.263	0.67	0.0580578	0.00861751	0.15641	0.0301442	1.8213e+08	2.6566e+08	2.2999e+08	1.77998e+08	13.59	6.02	14.82	2.63		High	High	High	High	2.35	2.14	2.2	2.6	0.00348675	24.95
High	[K].VVNYNHLLPTR.[Y]	1xDeamidated [N]	4.06021	106	eL27A	eL27A [74-84]	P0C2H6 RL27A_YEAST	0	1326.72	0.897	0.938	0.341672	0.90059	0.608997	1	2.65891e+08	2.40476e+08	2.38523e+08	2.25645e+08	4.29	3.53	10.36	9.21		High	High	High	High	2.97	3.31	3.58	3.8	0.000844595	24.97
High	[K].SHPFGHALVAGIER.[Y]		5.62502	106	eL27A	eL27A [35-48]	P0C2H6 RL27A_YEAST	0	1490.79	0.903	0.978	0.0657839	0.958902	0.172697	1	3.29958e+09	2.92489e+09	2.97952e+09	2.86131e+09	4.52	1.83	6.06	5.93		High	High	High	High	4.33	4.58	4.97	4.86	0.000844595	22.96
High	[K].LVSTIDANFADK.[Y]		3.36465	106	eL8B; eL8A	eL8B [214-225]; eL8A [214-225]	P29453 RL8B_YEAST ;P17076 RL8A_YEAST	0	1293.67	1.01	0.968	0.998313	0.980617	1	1	1.3854e+09	1.39005e+09	1.39993e+09	1.34549e+09	5.28	3.15	13.16	10.85	NotUnique	High	High	High	High	3.28	3.36	3.45	3.29	0.000844595	29.45
High	[K].GQCLATLLGHNDWVSQVR.[V]	1xCarbamidomethyl [C3]	8.12607	104	RACK1	RACK1 [138-155]	P38011 GBLP_YEAST	0	2054.02	0.852	1.323	0.438233	0.0665767	0.727476	0.155208	2.04566e+09	1.65322e+09	1.74257e+09	2.18802e+09	18.2	10.46	3.26	1.15		High	High	High	High	5.44	5.91	5.92	5.57	0.000844595	43.37
High	[K].SLFVVGVDNVSSQQMHEVR.[K]	1xOxidation [M15]	6.33555	104	uL10	uL10 [24-42]	P05317 RLA0_YEAST	0	2147.05	0.983	0.776	0.681143	0.0504821	0.987485	0.122845	1.95317e+08	2.01964e+08	1.91997e+08	1.56759e+08	12.59	12.22	11.72	7.16		High	High	High	High	4	4.09	4.54	4.58	0.000844595	32.57
High	[K].LIEPYVAYGYPSYSTIR.[Q]		5.5012	104	uL30A	uL30A [129-145]	P05737 RL7A_YEAST	0	1992.01	1.022	0.95	0.971603	0.889997	1	1	1.21216e+09	1.30998e+09	1.23924e+09	1.24393e+09	15.38	4.09	4.28	3.49		High	High	High	High	3.42	3.53	3.92	3.9	0.000844595	43.37
High	[K].LVEGLANDPENKVPLIK.[V]		6.1263	103	eS12	eS12 [74-90]	P48589 RS12_YEAST	1	1849.04	0.992	0.959	0.920788	0.82175	1	1	2.74599e+09	2.87658e+09	2.72345e+09	2.75984e+09	1.06	5.16	9.62	4.03		High	High	High	High	4.49	4.58	4.37	3.7	0.000844595	32.8
High	[K].NWGAETDELSMIMEHFSQQ.[-]		6.3984	103	eS12	eS12 [125-143]	P48589 RS12_YEAST	0	2252.96	1.027	1.179	0.922165	0.183703	1	0.345943	4.54273e+08	3.95331e+08	4.66648e+08	4.6627e+08	10.01	5.42	4.68	6.08		High	High	High	High	4.41	4.71	5.33	5.47	0.000844595	60.96
High	[R].FTNKDIICQIISSTITGDVVLAAAYSHELPR.[Y]	1xCarbamidomethyl [C8]	13.3169	103	uL18	uL18 [55-85]	P26321 RL5_YEAST	1	3432.78	0.754	0.906	0.21809	0.998523	0.429589	1	1.89005e+08	1.47783e+08	1.42477e+08	1.33887e+08	14.43	19.15	18.37	12.52		High	High	High	High	6.54	7.11	5.84	7.29	0.000844595	68.8
High	[K].QANNFLWPFK.[L]		2.76136	103	uL30A	uL30A [197-206]	P05737 RL7A_YEAST	0	1264.65	0.818	0.952	0.0862944	0.956831	0.213458	1	9.32053e+08	9.25071e+08	7.62814e+08	8.80431e+08	9.32	11	7.81	3.25		High	High	High	High	3.24	2.86	3.42	3.07	0.000844595	49.04
High	[K].KCPFTGLVSIR.[G]	1xCarbamidomethyl [C2]	3.44919	103	uS17A	uS17A [57-67]	P0CX47 RS11A_YEAST	1	1277.7	0.635	1.689	0.00759832	0.00213284	0.031994	0.0100538	8.11655e+08	5.20634e+08	5.15394e+08	8.79414e+08	14.89	3.14	7.94	10.63		High	High	High	High	3.08	3.01	3.02	2.96	0.000844595	30.72
High	[R].NMIIVPEMIGSVVGIYNGK.[A]	2xDeamidated [N1; N17]	5.5356	103	uS19	uS19 [82-100]	Q01855 RS15_YEAST	0	2036.04	1.374	1.629	0.0181353	0.00219484	0.0624938	0.0102815	9.99141e+06	7.94765e+06	1.37287e+07	1.29438e+07	9.41	5.07	11.1	10.35		High	High	High	High	3.64	3.74	3.28	4.47	0.000844595	67.22
High	[R].SSVLADALNAINNAEK.[T]		5.46156	103	uS8A	uS8A [4-19]	P0C0W1 RS22A_YEAST	0	1629.84	0.988	1.133	0.995099	0.0289291	1	0.0785593	1.80992e+09	1.8212e+09	1.78877e+09	2.06378e+09	0.78	10.06	0.64	2.87		High	High	High	High	4.32	4.39	4.3	4.4	0.000844595	53.47
High	[R].KQFVVDVLHPNR.[A]		5.32562	102	eS24A	eS24A [21-32]	P0CX31 RS24A_YEAST	1	1451.81	0.821	0.806	0.0759258	0.0219617	0.193889	0.0633087	9.14561e+08	9.40259e+08	7.50758e+08	7.5783e+08	11.45	5.6	2.21	3.1		High	High	High	High	4.76	4.48	4.16	4.61	0.000844595	24.19
High	[R].DLSEASVYPEYALPK.[T]		4.67897	102	eS26A	eS26A [52-66]	P39938 RS26A_YEAST	0	1681.83	1.147	0.971	0.000712291	0.300163	0.004788	0.513945	1.35411e+09	1.5744e+09	1.55266e+09	1.52927e+09	2.7	1.53	2.48	3.18		High	High	High	High	3.65	3.38	3.3	3.42	0.000844595	40.23
High	[K].HIDFAPTSPFGGARPGR.[V]		6.16106	102	uS4B; uS4A	uS4B [155-171]; uS4A [155-171]	P05755 RS9B_YEAST ;O13516 RS9A_YEAST	0	1782.9	0.93	0.906	0.339508	0.174495	0.606583	0.33194	1.8349e+09	1.8824e+09	1.70679e+09	1.70461e+09	9.11	4.86	2.52	0.89	NotUnique	High	High	High	High	5.19	5.45	5.62	5.5	0.000844595	28.47
High	[K].ADDDSVTIISAGNDK.[M]		5.26214	101	RACK1	RACK1 [162-176]	P38011 GBLP_YEAST	0	1520.71	0.992	0.953	0.999999	0.966851	1	1	4.99983e+08	5.02163e+08	4.96078e+08	4.78786e+08	4.18	3.24	2.74	13.01		High	High	High	High	4.28	4.93	4.3	4.58	0.000844595	24.7
High	[K].AHLAEIQLNGGSISEK.[V]	1xDeamidated [N/Q]	7.87188	101	uL3	uL3 [176-191]	P14126 RL3_YEAST	0	1667.86	0.839	1.046	0.0225991	0.956063	0.0747816	1	1.60583e+09	1.43442e+09	1.34715e+09	1.50034e+09	3.03	3.67	3.37	8.55		High	High	High	High	5.48	5.51	5.13	4.71	0.000844595	28.48
High	[R].VEKIPEIPLVVSTDLESIQK.[T]		5.91268	101	uL4A; uL4B	uL4A [142-161]; uL4B [142-161]	P10664 RL4A_YEAST ;P49626 RL4B_YEAST	1	2237.26	0.883	1.012	0.27809	0.876734	0.521072	1	166388680	1.62959e+08	1.46876e+08	1.64853e+08	5.96	5.88	3.93	9.53	NotUnique	High	High	High	High	4.9	3.98	4.95	4.01	0.000844595	51.19
High	[K].LPLSVINVSAQR.[D]		4.63838	100	eS17A	eS17A [117-128]	P02407 RS17A_YEAST	0	1296.76	0.871	1.265	0.00651367	0.000314693	0.0280575	0.00225706	2.57706e+09	2.28507e+09	2.24556e+09	2.89132e+09	0.51	6.13	2.39	1.5		High	High	High	High	3.7	3.33	3.22	3.79	0.000844595	34.91
High	[K].GNVGFVFTNEPLTEIK.[N]		4.43724	100	uL10	uL10 [82-97]	P05317 RLA0_YEAST	0	1764.92	0.872	0.987	0.102017	0.765997	0.241205	0.993847	1.48128e+08	1.59791e+08	1.29168e+08	1.57725e+08	8.68	11.7	2.18	4.15		High	High	High	High	2.73	3.66	2.59	2.7	0.000844595	46.65
High	[K].VFEGIPPPYDK.[K]		3.4301	100	uL13A	uL13A [104-114]	P26784 RL16A_YEAST	0	1261.65	0.938	0.782	0.992987	0.39516	1	0.629484	3.15399e+08	3.59013e+08	2.95762e+08	2.80675e+08	16.94	15.86	4.8	3.66		High	High	High	High	3.21	3.42	3.1	2.56	0.000844595	30.76
High	[K].LIIIAANTPVLR.[K]		4.11048	99	eL30	eL30 [41-52]	P14120 RL30_YEAST	0	1293.83	0.966	1.247	0.897267	0.00477732	1	0.0190457	2.01036e+09	1.91262e+09	1.94264e+09	2.38449e+09	5.61	1.56	7.05	4.02		High	High	High	High	3.55	3.64	3.52	3.35	0.000844595	40.12
High	[K].KAMYTLSAQDEVFSLAFSPNR.[Y]		8.23009	99	RACK1	RACK1 [229-249]	P38011 GBLP_YEAST	1	2375.17	0.704	0.708	0.00786304	0.00309078	0.0327912	0.013547	2.49335e+08	2.24349e+08	1.75475e+08	1.58748e+08	10.25	5.85	6.9	3.49		High	High	High	High	7.01	6.05	5.79	5.78	0.000844595	48.12
High	[K].VGYTLPSHIISTSDVTR.[I]		7.60706	99	uL4A; uL4B	uL4A [272-288]; uL4B [272-288]	P10664 RL4A_YEAST ;P49626 RL4B_YEAST	0	1845.97	0.935	1.098	0.298265	0.595604	0.547245	0.844664	2.96426e+09	2.73209e+09	2.77107e+09	3.00114e+09	3.51	1.67	8.66	5.79	NotUnique	High	High	High	High	4.93	4.89	4.65	4.92	0.000844595	33.62
High	[R].ASGNYVIIIGHNPDENK.[T]		5.96407	98	uL2A	uL2A [129-145]	P0CX45 RL2A_YEAST	0	1840.92	0.315	2.609	0.175056	0.333914	0.361819	0.558635	1.08934e+09	3.81501e+08	3.43562e+08	9.95319e+08	3.96	69.06	66.94	9.59		High	High	High	High	4.73	4.78	4.98	4.55	0.000844595	26.68
High	[K].TGTKPAAVFTETLKHD.[-]		6.51754	98	uL4A	uL4A [347-362]	P10664 RL4A_YEAST	1	1715.9	0.929	0.852	0.0418588	0.000584891	0.119517	0.00376288	1.89088e+09	1.94231e+09	1.75583e+09	1.65478e+09	0.83	3.24	5.16	0.77		High	High	High	High	4.27	4.7	4.64	4.81	0.000844595	22.89
High	[K].SLVDNMITGVTK.[G]	1xOxidation [M6]	3.43005	98	uL6A; uL6B	uL6A [73-84]; uL6B [73-84]	P05738 RL9A_YEAST ;P51401 RL9B_YEAST	0	1293.67	0.816	1.28	0.164867	0.0158972	0.346129	0.0490328	1.38396e+08	1.04444e+08	1.12946e+08	1.33679e+08	7.23	14.44	2.78	7.31	NotUnique	High	High	High	High	3.16	3.27	3.19	3.24	0.000844595	25.67
High	[R].TQPWSIMPDLYFYR.[DN]	1xOxidation [M7]	4.54304	98	uS2A	uS2A [192-205]	P32905 RSSA1_YEAST	0	1832.87	0.913	1.237	0.894051	0.300344	1	0.513945	5.33178e+07	4.35254e+07	4.86899e+07	5.38558e+07	11.31	19.52	6.93	11.48		High	High	High	High	2.65	2.68	2.84	2.57	0.000844595	51.21
High	[K].VYYFQGGNNELGTAVGK.[L]		5.73985	97	eL30	eL30 [67-83]	P14120 RL30_YEAST	0	1816.89	0.805	1.119	0.00219583	0.0690739	0.0115899	0.159295	1.49051e+09	1.3853e+09	1.19965e+09	1.54984e+09	2.18	1.65	4.71	6.92		High	High	High	High	4.29	4.3	4.63	4.35	0.000844595	33.87
High	[K].HLEDNTLLISGPFK.[V]		7.25731	97	eL6A	eL6A [57-70]	Q02326 RL6A_YEAST	0	1583.84	1.136	1.058	0.802874	0.76767	1	0.993847	6.23258e+08	6.67511e+08	7.08124e+08	7.06062e+08	5.96	2.97	15.78	5.44		High	High	High	High	6.14	6.05	5.84	6.05	0.000844595	37.6
High	[K].TSAVAALTEVRAEDEAALAK.[L]		10.5768	97	eL8B; eL8A	eL8B [194-213]; eL8A [194-213]	P29453 RL8B_YEAST ;P17076 RL8A_YEAST	1	2016.06	0.684	1.406	0.00303379	0.00493951	0.0151085	0.0195365	1.08088e+09	8.69551e+08	7.39705e+08	1.2227e+09	4.49	7.13	14.1	4.92	NotUnique	High	High	High	High	6.5	6.55	6.73	6.26	0.000844595	37.16
High	[K].ILEDLVFPTEIVGKR.[V]		5.23947	97	eS7A	eS7A [125-139]	P26786 RS7A_YEAST	1	1728.99	1.275	1.184	0.210187	0.135186	0.417927	0.270915	228116812	2.66373e+08	2.90742e+08	3.15334e+08	14.19	5.1	5.9	5.81		High	High	High	High	4.29	4.17	3.83	3.73	0.000844595	46.53
High	[R].IINSSEIQSAIRPAGQATQK.[R]		9.8511	97	uL4A; uL4B	uL4A [289-308]; uL4B [289-308]	P10664 RL4A_YEAST ;P49626 RL4B_YEAST	0	2112.14	1.019	0.819	0.839961	0.000519226	1	0.0034592	3.89376e+09	4.11555e+09	3.96723e+09	3.37065e+09	2.19	1.68	0.83	6.05	NotUnique	High	High	High	High	5.91	6.4	7.45	6.94	0.000844595	28.7
High	[R].NVQVHQEPYVFNARPDGVHVINVGK.[T]		9.12388	97	uS2A	uS2A [28-52]	P32905 RSSA1_YEAST	0	2816.46	0.722	0.862	0.102679	0.472151	0.242386	0.719994	1.24115e+09	1.12968e+09	8.96176e+08	9.74274e+08	9.12	6.18	18.29	3.03		High	High	High	High	7.06	4.32	7.74	7.2	0.000844595	31.19
High	[K].LVSTIDANFADKYDEVKK.[H]		5.91788	96	eL8B; eL8A	eL8B [214-231]; eL8A [214-231]	P29453 RL8B_YEAST ;P17076 RL8A_YEAST	2	2056.06	0.687	1.291	0.0056444	0.0381874	0.0252566	0.097851	1.92155e+09	1.46632e+09	1.32095e+09	1.89307e+09	8.17	10.67	3.9	10.14	NotUnique	High	High	High	High	4.65	5.71	5.55	4.3	0.000844595	29.97
High	[K].KGEQELEGLTDTTVPK.[R]		8.04758	96	eS6A	eS6A [116-131]	P0CX37 RS6A_YEAST	1	1744.9	1.182	1.058	0.263871	0.976399	0.501322	1	1.42867e+09	1.45961e+09	1.6887e+09	1.5438e+09	4.82	18.32	25.7	11.31		High	High	High	High	5.74	5.69	5.53	5.32	0.000844595	26.92
High	[K].ECADLWPR.[V]	1xCarbamidomethyl [C2]	2.25543	96	uL14A	uL14A [121-128]	P0CX41 RL23A_YEAST	0	1046.47	0.911	0.811	0.0812108	0.0327232	0.204597	0.0868179	7.39019e+08	6.92447e+08	6.73202e+08	5.61775e+08	6.52	6.32	6.02	6.23		High	High	High	High	2.46	2.64	2.23	2.45	0.000844595	28.11
High	[K].TFTVDVSSPTENGVFDPASYAK.[Y]	1xDeamidated [N12]	6.38731	95	eL22A	eL22A [14-35]	P05749 RL22A_YEAST	0	2333.08	0.976	1.122	0.99817	0.0376877	1	0.096736	3.88197e+08	3.54184e+08	3.78852e+08	3.9733e+08	5.45	5.6	5.11	1.01		High	High	High	High	4.91	4.51	4.57	5.32	0.000844595	47.58
High	[K].NLLTNFHGMDFTTDKLR.[S]		7.50783	95	eS1A; eS1B	eS1A [95-111]; eS1B [95-111]	P33442 RS3A1_YEAST ;P23248 RS3A2_YEAST	1	2023.01	0.935	1.315	0.24142	0.0354952	0.463366	0.0918951	6.72736e+08	6.22978e+08	6.28982e+08	8.19278e+08	19.07	5.68	11.6	11.45	NotUnique	High	High	High	High	4.57	5.08	4.97	4.7	0.000844595	41.74
High	[K].VYEPLLLVGLDK.[F]		4.08612	95	uS9B	uS9B [48-59]	P0CX52 RS16B_YEAST	0	1358.79	1.12	1.027	0.239388	0.892363	0.461331	1	1.50948e+09	1.50595e+09	1.6909e+09	1.54702e+09	6.57	7.62	5.33	2.84		High	High	High	High	3.09	2.12	3.04	3.18	0.000844595	50.36
High	[R].KWQTLIEANVTVK.[T]		6.60513	94	eS1A; eS1B	eS1A [116-128]; eS1B [116-128]	P33442 RS3A1_YEAST ;P23248 RS3A2_YEAST	1	1529.87	0.61	0.795	5.99621e-06	0.000718986	0.000175084	0.00435893	7.08636e+07	5.36676e+07	4.32285e+07	4.26681e+07	4.85	3.87	5.16	2.98	NotUnique	High	High	High	High	5.14	5.63	5.24	5	0.000844595	33.2
High	[K].VRTDTTYPAGFMDVITLDATNENFR.[L]		9.80453	94	eS4A	eS4A [76-100]	P0CX35 RS4A_YEAST	1	2847.36	0.888	1.091	0.0789619	0.450819	0.200957	0.695813	1.65746e+08	1.51573e+08	1.47147e+08	1.65351e+08	1.88	8.47	7.33	4.8		High	High	High	High	6.05	4.39	3.32	7.17	0.000844595	52.82
High	[K].SLVDNMITGVTK.[G]		4.0422	94	uL6A; uL6B	uL6A [73-84]; uL6B [73-84]	P05738 RL9A_YEAST ;P51401 RL9B_YEAST	0	1277.68	0.925	1.278	0.762575	0.00396411	1	0.0165521	1.44947e+09	1.3824e+09	1.34008e+09	1.76693e+09	2.64	3.84	8.82	5.67	NotUnique	High	High	High	High	3.48	3.15	3.39	3.5	0.000844595	39.21
High	[K].APEAEQVLSAAATFPIAQPATDVEAR.[A]		9.63032	93	eL13B; eL13A	eL13B [132-157]; eL13A [132-157]	P40212 RL13B_YEAST ;Q12690 RL13A_YEAST	0	2653.35	1.008	1.217	0.922798	0.00340132	1	0.0145674	3.93585e+08	3.82434e+08	3.9679e+08	4.65481e+08	5.17	7.95	2.09	3.3	NotUnique	High	High	High	High	7.47	6.17	7.01	7.14	0.000844595	50.32
High	[K].DLETLTMHTK.[T]	1xOxidation [M7]	2.59146	93	eL32	eL32 [81-90]	P38061 RL32_YEAST	0	1204.59	0.954	1.055	0.793989	0.228044	1	0.413352	1.88112e+08	1.85137e+08	1.79408e+08	1.95362e+08	4.49	3.48	4.65	12.07		High	High	High	High	2.59	2.73	2.52	2.73	0.000844595	20.69
High	[R].IAGVVYHPSNNELVR.[T]		6.71007	93	eS8A	eS8A [78-92]	P0CX39 RS8A_YEAST	0	1667.89	0.939	1.073	0.14076	0.0930339	0.30713	0.200083	2.36856e+09	2.29837e+09	2.2251e+09	2.46623e+09	0.6	1.36	2.62	4.06		High	High	High	High	3.86	4.2	4.18	4.12	0.000844595	24.22
High	[R].LNRLPAASLGDMVMATVK.[K]		8.29296	93	uL14A	uL14A [46-63]	P0CX41 RL23A_YEAST	1	1887.02	0.699	1.645	0.0132402	0.00111548	0.0486448	0.00610258	3.82464e+08	2.6143e+08	2.67441e+08	4.30066e+08	14.1	8.99	13.56	0.62		High	High	High	High	5.65	5.67	5.88	5.66	0.000844595	46.49
High	[K].GASDGGLYVPHSENR.[F]		5.92184	93	uL18	uL18 [165-179]	P26321 RL5_YEAST	0	1558.72	0.922	1.191	0.300804	0.0211528	0.550518	0.0614498	2274437940	2.01561e+09	2.09805e+09	2.40149e+09	4.61	3.82	6.28	5.54		High	High	High	High	4.61	4.64	4.57	4.45	0.000844595	19.22
High	[K].TIAETLAEELINAAK.[G]	1xDeamidated [N12]	5.43477	93	uS7	uS7 [189-203]	P26783 RS5_YEAST	0	1587.85	0.972	1.237	0.498774	0.996248	0.797081	1	7.32365e+07	6.97854e+07	7.1155e+07	8.62939e+07	158.41	7.22	3.74	3.18		High	High	High	High	4.3	4.05	4.06	4.45	0.000844595	59.89
High	[-].MVLVQDLLHPTAASEAR.[K]	1xMet-loss [N-Term]	5.94399	92	eS27A	eS27A [1-17]	P35997 RS27A_YEAST	0	1719.94	0.728	0.992	0.000384494	0.462932	0.00305186	0.709794	4.35383e+09	3.93899e+09	3.16773e+09	3.90821e+09	2.59	1.93	2.5	9.77		High	High	High	High	4.67	4.57	4.66	4.48	0.000844595	33.85
High	[R].YIDLEAPVQIVK.[R]		3.85051	92	uS10	uS10 [90-101]	P38701 RS20_YEAST	0	1387.78	1.131	1.159	0.119874	0.288041	0.271657	0.49916	1.21952e+09	1.29365e+09	1.37922e+09	1.4997e+09	7.45	7.9	7.3	1.5		High	High	High	High	2.65	2.82	3.04	3.1	0.000844595	41.3
High	[R].LTNSLMMNGR.[N]	1xOxidation [M]; 1xDeamidated [N8]	3.11753	92	uS7	uS7 [93-102]	P26783 RS5_YEAST	0	1153.53	1.201	1.938	0.0630177	0.000304859	0.167786	0.00221837	163198886	1.17472e+08	1.95956e+08	2.27614e+08	1.14	6.64	10.97	13.78		High	High	High	High	2.85	2.38	2.59	2.74	0.000844595	20.91
High	[R].LAPELNQAIWK.[R]		3.16093	91	eL31A; eL31B	eL31A [51-61]; eL31B [51-61]	P0C2H8 RL31A_YEAST ;P0C2H9 RL31B_YEAST	0	1282.72	0.933	1.061	0.235338	0.616976	0.456118	0.865152	2.51139e+09	2.35097e+09	2.34237e+09	2.49525e+09	6.86	2.83	5.15	3.31	NotUnique	High	High	High	High	3.1	3.34	3.31	3.08	0.000844595	36.59
High	[R].LPAASLGDMVMATVK.[K]		6.11409	91	uL14A	uL14A [49-63]	P0CX41 RL23A_YEAST	0	1503.79	0.817	1.262	0.00973076	0.00246103	0.0379854	0.011351	6.9844e+08	5.69252e+08	5.70923e+08	7.18396e+08	8.64	2.9	4.46	2.7		High	High	High	High	5.33	5.29	5.42	5.27	0.000844595	48.34
High	[R].RGPLVVYAEDNGIVK.[A]		5.58171	91	uL4A; uL4B	uL4A [203-217]; uL4B [203-217]	P10664 RL4A_YEAST ;P49626 RL4B_YEAST	1	1629.9	0.938	1.081	0.301151	0.553218	0.550518	0.804339	1.71699e+09	1.60116e+09	1.6108e+09	1.73033e+09	5.79	2.65	7.28	5.38	NotUnique	High	High	High	High	4.69	4.8	4.56	4.35	0.000844595	29.9
High	[R].GLSAVAQAESMK.[F]	1xOxidation [M11]	3.26471	91	uS3	uS3 [95-106]	P05750 RS3_YEAST	0	1207.6	1.028	1.544	0.952937	0.0432467	1	0.108485	1.7216e+08	1.47478e+08	1.77058e+08	2.2768e+08	17.2	6.83	21.96	9.78		High	High	High	High	3.09	2.97	2.92	3.13	0.000844595	20.22
High	[R].RIAWTVLFR.[K]		3.4385	90	eL24B; eL24A	eL24B [48-56]; eL24A [48-56]	P24000 RL24B_YEAST ;P04449 RL24A_YEAST	1	1161.69	0.872	1.552	0.0629643	0.000154601	0.167786	0.00129468	5.67984e+08	4.44264e+08	4.9503e+08	6.89713e+08	6.45	5.92	3.11	8.79	NotUnique	High	High	High	High	3.91	3.37	2.79	3.44	0.000844595	41.11
High	[R].NEEEDAKNPLFSYVEPVLVASAK.[G]		8.31274	90	eL31A; eL31B	eL31A [80-102]; eL31B [80-102]	P0C2H8 RL31A_YEAST ;P0C2H9 RL31B_YEAST	1	2549.28	1.024	1.003	0.970704	0.981601	1	1	2.2474e+08	2.35635e+08	2.30053e+08	2.36408e+08	1.2	13.16	2.14	5.22	NotUnique	High	High	High	High	5.7	5.67	5.75	5.66	0.000844595	53.23
High	[R].FVNVTLVNGK.[R]	1xDeamidated [N]	2.80918	90	eS30A	eS30A [44-53]	P0CX33 RS30A_YEAST	0	1091.61	1.49	1.24	0.645506	0.965872	0.952375	1	1.12147e+09	1.00379e+09	1.67116e+09	1.24452e+09	7.18	26.63	28.87	7.16		High	High	High	High	2.06	2.36	2.38	1.97	0.000844595	29.66
High	[K].LNISYPVNGSQK.[T]	1xDeamidated [N/Q]	4.13077	90	eS6A	eS6A [3-14]	P0CX37 RS6A_YEAST	0	1320.68	0.863	0.948	0.297686	0.990091	0.546852	1	9.79345e+08	8.62563e+08	8.4561e+08	8.17955e+08	4.03	8.5	9.27	2.47		High	High	High	High	3.13	3.42	3.33	3.57	0.000844595	28.02
High	[K].VLEDMVFPTEIVGK.[R]		4.43274	90	eS7B	eS7B [125-138]	P48164 RS7B_YEAST	0	1576.83	1.11	1.203	0.445095	0.0871393	0.736178	0.18876	3.73072e+08	3.74506e+08	4.1422e+08	4.50505e+08	10.63	3.98	4.18	6.64		High	High	High	High	3.18	3.01	3.18	3.47	0.000844595	47.55
High	[K].QIVNIPSFMVR.[L]		3.7919	90	uS4B; uS4A	uS4B [139-149]; uS4A [139-149]	P05755 RS9B_YEAST ;O13516 RS9A_YEAST	0	1303.72	1.049	1.285	0.999982	0.0313268	1	0.083855	8.27717e+08	8.02637e+08	8.6863e+08	1.03149e+09	12.19	6.54	12.63	3.62	NotUnique	High	High	High	High	3.64	3.62	4.06	3.62	0.000844595	45.08
High	[K].LIPEVINKEIENATK.[D]	1xDeamidated [N]	4.43632	89	eS1A; eS1B	eS1A [188-202]; eS1B [188-202]	P33442 RS3A1_YEAST ;P23248 RS3A2_YEAST	1	1711.95	0.929	0.995	0.170489	0.801517	0.354949	1	7.49793e+07	7.70077e+07	6.96415e+07	7.66601e+07	6.04	4.13	1.9	6.89	NotUnique	High	High	High	High	3.48	3.99	3.4	3.82	0.000844595	33.3
High	[K].NPLFSYVEPVLVASAK.[G]		6.36502	88	eL31A; eL31B	eL31A [87-102]; eL31B [87-102]	P0C2H8 RL31A_YEAST ;P0C2H9 RL31B_YEAST	0	1733.95	0.888	1.127	0.0266594	0.0772167	0.0844872	0.173334	8.34697e+07	7.96769e+07	7.41155e+07	8.97929e+07	6.03	7.58	2.56	1.61	NotUnique	High	High	High	High	4.79	4.3	4.19	4.51	0.000844595	53.95
High	[K].VSGFKDEVLETV.[-]		2.25637	88	eS1B	eS1B [244-255]	P23248 RS3A2_YEAST	1	1322.68	1.13	0.914	0.898326	0.808665	1	1	6.88749e+08	7.93628e+08	7.78088e+08	7.25018e+08	14.05	9.32	3.51	6.86		High	High	High	High	3.81	3.68	3.26	3.23	0.000844595	35.88
High	[K].KASLNVGNVLPLGSVPEGTIVSNVEEKPGDR.[G]		11.7161	88	uL2A	uL2A [93-123]	P0CX45 RL2A_YEAST	1	3175.7	0.763	0.827	0.622947	0.502756	0.931933	0.753595	8.34457e+08	6.69181e+08	6.37108e+08	5.5357e+08	23.42	8.71	8.76	15.54		High	High	High	High	8.07	7.26	7.03	6.54	0.000844595	43.13
High	[R].VNQAIALLTIGAR.[E]		4.79115	88	uS7	uS7 [168-180]	P26783 RS5_YEAST	0	1339.81	0.997	1.09	0.864403	0.244105	1	0.437695	1.33463e+09	1.38063e+09	1.33067e+09	1.50433e+09	13.05	5.86	3.75	2.67		High	High	High	High	4.57	4.33	4.69	4.3	0.000844595	43.08
High	[K].KEANLFPEQQTK.[E]		5.97689	87	eL6B	eL6B [117-128]	P05739 RL6B_YEAST	1	1432.74	0.835	1.088	0.00172189	0.0116484	0.00953768	0.0386303	5.19834e+08	4.72562e+08	4.33968e+08	5.14094e+08	1.63	2.41	4.36	4.38		High	High	High	High	4.7	5.56	4.86	5.62	0.000844595	19.08
High	[R].EYLNLPEHIVPGTYIQER.[N]		7.6991	87	eS10A	eS10A [78-95]	Q08745 RS10A_YEAST	0	2171.11	1.154	0.829	0.396917	0.0780904	0.678424	0.174248	1.26023e+09	1.65391e+09	1.4542e+09	1.37111e+09	7.57	8.05	3.29	12.47		High	High	High	High	5.85	5.83	5.24	4.85	0.000844595	41.69
High	[K].LESFQAVYNK.[L]		2.82596	87	eS7A; eS7B	eS7A [166-175]; eS7B [166-175]	P26786 RS7A_YEAST ;P48164 RS7B_YEAST	0	1198.61	0.94	1.103	0.908095	0.545979	1	0.798129	2.79813e+09	2.49447e+09	2.63051e+09	2.75033e+09	1.04	9.03	5.36	8.8	NotUnique	High	High	High	High	3.03	2.46	3.18	3.34	0.000844595	26.51
High	[K].QQAHFWKPVLNLDK.[L]		5.18221	87	uL15	uL15 [64-77]	P02406 RL28_YEAST	0	1723.93	0.974	0.654	0.473663	0.00105462	0.769602	0.0058823	1502619619	1.58347e+09	1.46413e+09	1.03608e+09	6.69	3.95	13.04	3.61		High	High	High	High	4.27	4.32	4.13	4.99	0.000844595	30.82
High	[R].SNGVLNVDNQTSDLVK.[S]	1xDeamidated [N/Q]	5.72214	86	eS17A	eS17A [96-111]	P02407 RS17A_YEAST	0	1703.84	1.093	1.04	0.462702	0.924428	0.758851	1	6.72529e+08	7.45246e+08	7.34812e+08	7.75117e+08	1.76	0.4	6.96	7.45		High	High	High	High	4.96	4.76	4.92	4.88	0.000844595	32.73
High	[K].NLLTNFHGMDFTTDKLR.[S]	1xOxidation [M9]	5.13187	86	eS1A; eS1B	eS1A [95-111]; eS1B [95-111]	P33442 RS3A1_YEAST ;P23248 RS3A2_YEAST	1	2039	1.009	0.808	0.728514	0.631779	1	0.874225	7.62112e+07	8.59057e+07	7.68599e+07	6.93909e+07	16.11	8.49	2.43	14.35	NotUnique	High	High	High	High	3.79	4.07	3.72	4.01	0.000844595	35.09
High	[R].AGAVAPEDIWVR.[A]		4.28686	86	uL10	uL10 [111-122]	P05317 RLA0_YEAST	0	1283.67	1.003	0.939	0.99923	0.21969	1	0.400139	2.84242e+09	3.00309e+09	2.85184e+09	2.81884e+09	3.81	1.92	6.41	1.13		High	High	High	High	3.81	3.68	3.43	3.72	0.000844595	34.76
High	[K].ADRDESSPYAAMLAAQDVAAK.[C]	1xOxidation [M12]	6.07664	86	uS11B; uS11A	uS11B [51-71]; uS11A [50-70]	P39516 RS14B_YEAST ;P06367 RS14A_YEAST	1	2196.02	1.103	0.937	1	0.977135	1	1	7.49949e+07	7.79666e+07	8.26897e+07	7.30334e+07	15.52	14.33	10.18	9.24	NotUnique	High	High	High	High	5.53	4.76	6.21	4.92	0.000844595	29.02
High	[K].LSSESVIEQIVK.[Y]		4.01392	86	uS15	uS15 [28-39]	P05756 RS13_YEAST	0	1331.74	0.943	1.485	0.649491	0.000232304	0.955866	0.00181354	1.69047e+09	1.48184e+09	1.59337e+09	2.20036e+09	2.56	7.19	7.84	3.54		High	High	High	High	3.9	4.11	3.97	4.15	0.000844595	41.2
High	[K].WAASSWAK.[K]		2.02809	85	eL14B	eL14B [94-101]	P38754 RL14B_YEAST	0	906.447	0.937	0.779	0.998076	0.100029	1	0.211485	1205897856	1.48958e+09	1.1298e+09	1.16069e+09	8.96	5.05	18.82	1.95		High	High	High	High	2.64	2.49	1.19	2.7	0.000844595	24.12
High	[R].TALVHDGLAR.[G]		3.19727	85	eS12	eS12 [34-43]	P48589 RS12_YEAST	0	1052.58	1.28	1.009	0.0435987	0.988627	0.123777	1	3.15981e+09	3.39175e+09	4.04306e+09	3.42227e+09	6.19	2.84	9.57	4.97		High	High	High	High	2.64	2.66	2.46	2.67	0.000844595	17.46
High	[K].GVPYVVTHDGR.[T]		3.63017	85	eS4A	eS4A [135-145]	P0CX35 RS4A_YEAST	0	1199.62	1.008	1.115	0.999849	0.0153651	1	0.048084	8.71085e+08	8.59584e+08	8.77628e+08	9.58557e+08	1.91	2.17	2.92	7.22		High	High	High	High	3.36	3.63	3.25	3.33	0.000844595	19.08
High	[K].WTANLLPAR.[Q]		2.97815	85	uS8A	uS8A [89-97]	P0C0W1 RS22A_YEAST	0	1041.58	0.858	1.299	0.0280774	0.00367611	0.0873194	0.0156105	2.36296e+09	1.90129e+09	2.02664e+09	2.46993e+09	5.26	2.1	7.26	6.69		High	High	High	High	3.22	3.23	3.24	3.27	0.000844595	32.37
High	[K].VWLDPNETSEIAQANSR.[N]		6.68307	84	eL19A	eL19A [22-38]	P0CX82 RL19A_YEAST	0	1929.93	0.775	1.146	0.00594468	0.0727621	0.026209	0.165008	1.71749e+09	1.43072e+09	1.33089e+09	1.63941e+09	10.05	2.52	1.96	2.76		High	High	High	High	4.5	4.67	4.73	4.57	0.000844595	36.09
High	[K].VEEMNNIIAASR.[R]		4.76638	84	eL36A; eL36B	eL36A [87-98]; eL36B [87-98]	P05745 RL36A_YEAST ;O14455 RL36B_YEAST	0	1346.67	0.913	1.237	0.314115	0.190501	0.572124	0.356499	1.86892e+09	1.60259e+09	1.70574e+09	1.98188e+09	6.57	4.73	1.72	11.4	NotUnique	High	High	High	High	4.23	4.3	4.1	3.96	0.000844595	28.58
High	[K].WPEYVR.[LV]		1.23052	84	eL8B; eL8A	eL8B [52-57]; eL8A [52-57]	P29453 RL8B_YEAST ;P17076 RL8A_YEAST	0	849.425	0.894	1.052	0.597794	0.773669	0.90606	0.996791	9.12685e+08	8.62669e+08	8.15652e+08	9.07855e+08	5.35	8.29	9.59	6.32	NotUnique	High	High	High	High	1.46	1.51	1.33	1.45	0.00348675	25.88
High	[K].DIFPLQNIHVR.[K]		3.77471	84	eS1A; eS1B	eS1A [203-213]; eS1B [203-213]	P33442 RS3A1_YEAST ;P23248 RS3A2_YEAST	0	1351.75	1.05	1.153	0.993123	0.294545	1	0.507498	3.34475e+09	3.41414e+09	3.51229e+09	3.93526e+09	0.62	10.06	13.31	2.32	NotUnique	High	High	High	High	3.68	3.11	3.02	3.17	0.000844595	39.03
High	[K].ILSQAPTELELQVAQAFVELENSSPELK.[A]		8.35295	84	eS7A	eS7A [8-35]	P26786 RS7A_YEAST	0	3083.61	1.219	1.802	0.0300901	5.37876e-05	0.092618	0.00059285	1.20328e+09	9.52616e+08	1.46654e+09	1.71635e+09	5.75	1.34	12.99	6.04		High	High	High	High	5.89	7.76	5.6	7.19	0.000844595	69.3
High	[K].AAIVQIDATPFR.[Q]		4.07317	84	eS8A	eS8A [99-110]	P0CX39 RS8A_YEAST	0	1301.72	1.299	0.854	0.0399755	0.25869	0.115682	0.457824	2.35047e+09	2.96739e+09	3.05319e+09	2.53522e+09	6.04	7.22	11.42	1.41		High	High	High	High	3.82	3.72	3.78	3.68	0.000844595	37.34
High	[R].VDFKNPHDIIEGINAGEIEIPEN.[-]		7.02926	84	uL11A	uL11A [143-165]	P0CX53 RL12A_YEAST	1	2563.27	0.931	0.972	0.0821246	0.576618	0.206087	0.828715	1.08228e+09	1.07506e+09	1.00749e+09	1.04458e+09	4.51	1.89	1.89	0.71		High	High	High	High	8.14	7.68	7.21	7.77	0.000844595	48.38
High	[K].NPHDIIEGINAGEIEIPEN.[-]		4.15223	84	uL11A	uL11A [147-165]	P0CX53 RL12A_YEAST	0	2074.01	1.016	1.049	0.995049	0.451187	1	0.695813	6.62902e+08	6.98334e+08	6.73797e+08	7.32858e+08	7.26	2.88	8.41	3.13		High	High	High	High	3.14	4.57	4.7	4.67	0.000844595	45.39
High	[K].LLQLAGVEDVYTQSNGKTR.[T]	1xDeamidated [N15]	7.18677	84	uS5	uS5 [187-205]	P25443 RS2_YEAST	1	2093.09	0.894	0.822	0.198812	0.00606761	0.401102	0.0227384	1.08377e+08	1.26314e+08	9.68708e+07	1.03886e+08	3.59	4.24	5.77	8		High	High	High	High	5.05	4.65	4.35	5.04	0.000844595	22.55
High	[K].AQRPITGASLDLIK.[E]		5.42903	83	eL24B; eL24A	eL24B [78-91]; eL24A [78-91]	P24000 RL24B_YEAST ;P04449 RL24A_YEAST	0	1482.86	0.964	0.891	0.444101	0.519427	0.735589	0.767871	3.90047e+09	4.00628e+09	3.76034e+09	3.56898e+09	4.65	2.42	12.14	5.77	NotUnique	High	High	High	High	4.75	4.37	4.59	4.64	0.000844595	29.31
High	[K].LVLNISVGESGDRLTR.[A]		4.4418	83	uL5A	uL5A [17-32]	P0C0W9 RL11A_YEAST	1	1728.96	0.917	1.44	0.31773	0.000587665	0.578007	0.00376457	3.34022e+08	2.48215e+08	3.06242e+08	3.57397e+08	3.56	8.58	3.7	5.59		High	High	High	High	3.82	3.98	4.14	4.47	0.000844595	34.23
High	[K].FADGFLIHSGQPVNDFIDTATR.[H]	1xDeamidated [N/Q]	8.71044	83	uS3	uS3 [152-173]	P05750 RS3_YEAST	0	2422.17	1.107	1.071	0.156582	0.532032	0.333403	0.783414	245242751	2.51841e+08	2.7138e+08	2.69761e+08	12.03	4.26	6.81	2.48		High	High	High	High	5.07	5.69	5.44	6.27	0.000844595	45.76
High	[K].HGAVHLSTYLK.[V]		5.66381	82	eL21A	eL21A [22-32]	Q02753 RL21A_YEAST	0	1225.67	0.804	0.748	0.0249678	0.0158057	0.0808354	0.0489518	1.71915e+09	1.63259e+09	1.38199e+09	1.22063e+09	3.31	5.29	1.65	13.91		High	High	High	High	5.42	4.96	5.12	5	0.000844595	18.84
High	[K].TYKYPSLK.[G]		2.06248	82	eL29	eL29 [26-33]	P05747 RL29_YEAST	1	999.551	1.043	0.995	0.824187	0.895062	1	1	8.14641e+08	7.61094e+08	8.49374e+08	7.56943e+08	6.21	4.95	3.43	6.95		High	High	High	High	2.28	3.2	2.2	3.17	0.000844595	18.83
High	[K].VVFRDPYK.[Y]		2.37867	82	uL2A	uL2A [61-68]	P0CX45 RL2A_YEAST	1	1023.56	0.884	1.042	0.384822	0.753338	0.662283	0.987973	2.2541e+09	2.09142e+09	1.992e+09	2.17917e+09	8.82	3.91	10.24	5.7		High	High	High	High	3.24	3.17	3.27	3.22	0.000844595	21.07
High	[K].LSNPSGGWGVPR.[K]		3.776	82	uL30A	uL30A [207-218]	P05737 RL7A_YEAST	0	1226.63	0.906	0.894	0.271972	0.402691	0.512169	0.6408	1.9402e+09	1.91292e+09	1.75721e+09	1.71068e+09	6.65	7.46	6.23	5.6		High	High	High	High	3.65	3.87	3.77	4.17	0.000844595	27.18
High	[R].RGPLVVYAEDNGIVK.[A]	1xDeamidated [N11]	6.13406	82	uL4A; uL4B	uL4A [203-217]; uL4B [203-217]	P10664 RL4A_YEAST ;P49626 RL4B_YEAST	1	1630.88	0.264	0.532	0.00488505	0.355539	0.0222574	0.583833	2.06922e+09	1.57888e+09	5.45668e+08	8.40423e+08	34.05	4.92	8.34	44.25	NotUnique	High	High	High	High	4.75	4.78	4.47	4.37	0.000844595	29.83
High	[K].TFTVDVSSPTENGVFDPASYAK.[Y]		6.43042	81	eL22A	eL22A [14-35]	P05749 RL22A_YEAST	0	2332.1	1.067	0.937	0.546182	0.975808	0.850183	1	5.73308e+08	6.14889e+08	6.11839e+08	5.76043e+08	9.43	0.48	10.89	7.44		High	High	High	High	5.09	4.33	5.73	5.66	0.000844595	46.38
High	[K].RGAAGIWTCSCCK.[K]	3xCarbamidomethyl [C9; C11; C12]	5.15417	81	eL43A	eL43A [49-61]	P0CX25 RL43A_YEAST	1	1526.67	0.849	1.09	0.0888776	0.25956	0.218048	0.45828	1226600640	1.1578e+09	1.04136e+09	1.26202e+09	7.45	6.91	4.22	5.09		High	High	High	High	4.22	4.75	3.7	4.7	0.000844595	19.26
High	[K].LVSTIDANFADKYDEVK.[K]		5.38418	81	eL8B; eL8A	eL8B [214-230]; eL8A [214-230]	P29453 RL8B_YEAST ;P17076 RL8A_YEAST	1	1927.96	0.814	0.938	0.0177372	0.455255	0.0615463	0.701365	6.10307e+08	6.17637e+08	4.96958e+08	5.79147e+08	7.07	3.78	6.9	6.93	NotUnique	High	High	High	High	4.53	4.58	4.19	4.48	0.000844595	33.99
High	[R].VVEVCLADLQGSEDHSFR.[K]	1xCarbamidomethyl [C5]	6.71935	81	eS1A; eS1B	eS1A [65-82]; eS1B [65-82]	P33442 RS3A1_YEAST ;P23248 RS3A2_YEAST	0	2060.97	1.001	1.039	0.969487	0.758243	1	0.993537	9.66807e+08	8.97695e+08	9.67936e+08	9.32665e+08	2.05	5.97	8.86	4.3	NotUnique	High	High	High	High	5.12	5.46	4.8	5.31	0.000844595	36.97
High	[R].TIRYPDPNIK.[V]		3.72943	81	eS4A	eS4A [146-155]	P0CX35 RS4A_YEAST	1	1216.67	1.087	0.994	0.862537	0.929609	1	1	713891560	7.1373e+08	7.76289e+08	7.09248e+08	1.6	6.05	9.4	12.48		High	High	High	High	3.57	3.87	3.52	3.88	0.000844595	21.38
High	[R].AEALNISGEFFR.[N]		4.37482	81	uL13B	uL13B [37-48]	P26785 RL16B_YEAST	0	1353.68	0.796	1.087	0.0292649	0.350042	0.0904497	0.577878	1.65097e+09	1.42724e+09	1.31356e+09	1.55153e+09	10.42	3.89	6.32	3.15		High	High	High	High	3.93	3.85	3.89	3.98	0.000844595	42.72
High	[K].TGTKPAAVFTETLK.[H]		6.16475	81	uL4A	uL4A [347-360]	P10664 RL4A_YEAST	0	1463.81	1.091	1.082	0.766663	0.325026	1	0.548047	9.89075e+08	1.03638e+09	1.0787e+09	1.12132e+09	4.87	10.54	7.91	4.43		High	High	High	High	4.34	4.86	4.76	4.62	0.000844595	24.34
High	[-].MSLVVQEQGSFQHILR.[L]	1xMet-loss [N-Term]	5.92895	81	uS13A	uS13A [1-16]	P0CX55 RS18A_YEAST	0	1740.94	6.034	10.194	2.03811e-08	7.54842e-09	2.69817e-06	1.77039e-06	56949886	4.74278e+07	3.43611e+08	4.83496e+08	7.02	11.42	9.34	7.02		High	High	High	High	3.51	3.17	4.79	4.6	0.000844595	33.94
High	[K].GATYGKPTNQGVNELK.[Y]	1xDeamidated [N/Q]	7.54342	80	eL15B; eL15A	eL15B [78-93]; eL15A [78-93]	P54780 RL15B_YEAST ;P05748 RL15A_YEAST	0	1677.84	0.895	1.146	0.0972588	0.161109	0.234014	0.310414	1.61833e+08	1.3652e+08	1.44805e+08	1.56458e+08	2.06	6.7	4.94	5.58	NotUnique	High	High	High	High	5.24	4.84	4.74	5.55	0.000844595	18.15
High	[K].NFGVWVR.[Y]		1.78148	80	eL20A	eL20A [74-80]	P0CX23 RL20A_YEAST	0	877.468	0.918	0.966	0.415857	0.76432	0.702784	0.993847	1.50975e+09	1.38787e+09	1.38564e+09	1.34015e+09	7.12	2.88	7.51	10.21		High	High	High	High	1.99	2.41	2.45	2.06	0.00163132	32.34
High	[R].EYTINLHK.[R]		2.09574	80	eL31A; eL31B	eL31A [11-18]; eL31B [11-18]	P0C2H8 RL31A_YEAST ;P0C2H9 RL31B_YEAST	0	1017.54	0.898	1.011	0.157328	0.68496	0.334517	0.926674	1465973438	1.46139e+09	1.31638e+09	1.4781e+09	1.67	2.36	4.97	7.52	NotUnique	High	High	High	High	2.25	2.13	2.22	2.08	0.000844595	20.15
High	[K].AGKFPTPVSHNDDLYGK.[V]		6.09756	80	uL1B	uL1B [131-147]	P0CX44 RL1B_YEAST	1	1845.91	0.971	0.961	0.722197	0.689306	1	0.930777	1.7105e+09	1.67531e+09	1.661e+09	1.60914e+09	3.26	1.76	9.63	13.55		High	High	High	High	4.52	4.36	4.43	4.84	0.000844595	21.35
High	[R].DGKAPEAEQVLSAAATFPIAQPATDVEAR.[A]		10.87	79	eL13B	eL13B [129-157]	P40212 RL13B_YEAST	1	2953.49	0.978	0.985	0.981008	0.971552	1	1	1.01321e+09	1.02335e+09	9.90514e+08	1.00769e+09	7.02	13.62	4.67	5.6		High	High	High	High	7.35	9.02	8.79	6.4	0.000844595	48.77
High	[K].SELEYYAMLSK.[T]		3.0185	79	eL30	eL30 [54-64]	P14120 RL30_YEAST	0	1333.63	0.978	1.007	0.955651	0.923315	1	1	6.70718e+08	6.5549e+08	6.56089e+08	6.59762e+08	5.07	6.42	7.73	5.01		High	High	High	High	2.73	2.71	2.87	2.69	0.000844595	38.55
High	[K].GLQTVVVEEDA.[-]		2.16028	79	eL31A; eL31B	eL31A [103-113]; eL31B [103-113]	P0C2H8 RL31A_YEAST ;P0C2H9 RL31B_YEAST	0	1159.58	0.947	0.885	0.920485	0.351165	1	0.579094	4.3819e+08	4.66012e+08	4.15014e+08	4.12594e+08	14.48	4.51	12.83	8.6	NotUnique	High	High	High	High	2.22	1.87	2.14	2.33	0.000844595	31.38
High	[R].TDTTYPAGFMDVITLDATNENFR.[L]	1xOxidation [M10]	5.43589	79	eS4A	eS4A [78-100]	P0CX35 RS4A_YEAST	0	2608.19	0.945	0.77	0.98139	0.749028	1	0.985471	2.79024e+07	2.74087e+07	2.63613e+07	2.11102e+07	4.75	8.08	26.97	21.54		High	High	High	High	3.55	3.17	2.97	3	0.000844595	50.88
High	[R].IETGNFSWASEGISKK.[T]		5.01757	79	eS8A	eS8A [60-75]	P0CX39 RS8A_YEAST	1	1753.88	1.077	1.011	0.663285	0.968875	0.968125	1	4.90939e+08	5.26848e+08	5.28697e+08	5.3282e+08	3.9	2.9	4.11	7.55		High	High	High	High	4.1	4.2	4.81	3.97	0.000844595	31.36
High	[K].TSFFQALGVPTK.[I]		4.68062	79	uL10	uL10 [133-144]	P05317 RLA0_YEAST	0	1295.7	1.001	0.999	0.641227	0.992458	0.951682	1	1.78481e+09	1.96222e+09	1.78661e+09	1.95966e+09	18.15	3.18	3.82	3.19		High	High	High	High	3.53	3.32	3.73	3.91	0.000844595	44.85
High	[R].VLLSAPLSK.[E]		2.26384	79	uL24A; uL24B	uL24A [29-37]; uL24B [29-37]	P05743 RL26A_YEAST ;P53221 RL26B_YEAST	0	927.587	0.956	0.918	0.984328	0.542971	1	0.795638	2.25254e+09	2.24332e+09	2.15408e+09	2.0603e+09	5.51	9.51	2.51	6.3	NotUnique	High	High	High	High	2.33	2.16	2.35	2.37	0.000844595	26.28
High	[K].DYHTLANNVESK.[L]		4.92917	79	uS13A	uS13A [97-108]	P0CX55 RS18A_YEAST	0	1390.66	1.106	0.906	0.239996	0.349703	0.461331	0.577878	1.17764e+09	1.34914e+09	1.30283e+09	1.22291e+09	9.7	2.39	9.83	1.54		High	High	High	High	4.99	4.92	4.66	4.73	0.000844595	20.82
High	[K].SNGLAPEIPEDLYYLIKK.[A]		4.58816	79	uS15	uS15 [77-94]	P05756 RS13_YEAST	1	2063.11	0.914	1.305	0.117709	0.00726506	0.269453	0.0264328	7.94952e+07	6.21811e+07	7.262e+07	8.1147e+07	1.92	7.72	6.73	4.24		High	High	High	High	3.96	3.03	2.37	3.89	0.000844595	51.98
High	[K].CPFTGLVSIR.[G]	1xCarbamidomethyl [C1]	3.38793	79	uS17A	uS17A [58-67]	P0CX47 RS11A_YEAST	0	1149.61	0.81	1.344	0.00636169	0.00159927	0.0276411	0.00812648	1.20769e+09	8.71717e+08	9.78559e+08	1.17151e+09	5.37	7.5	6.03	2.71		High	High	High	High	3.06	3.33	2.9	3.55	0.000844595	36.69
High	[R].QAINLGQVVLTPLTFALPR.[G]	1xDeamidated [N/Q]	7.59379	78	eL14B	eL14B [56-74]	P38754 RL14B_YEAST	0	2052.19	3.236	3.379	0.0110749	0.0209596	0.0422423	0.0610066	3.78802e+06	4.17704e+06	1.22598e+07	1.41131e+07	19.42	40.49	21.81	44.95		High	High	High	High	4.57	5.03	4.78	4.7	0.000844595	63.83
High	[R].YTLDVEAFK.[S]		2.39275	78	eL27A	eL27A [85-93]	P0C2H6 RL27A_YEAST	0	1085.55	0.859	1.036	0.0312831	0.985487	0.0957006	1	1.62055e+09	1.40356e+09	1.39164e+09	1.45387e+09	8.58	4.97	5.62	1.81		High	High	High	High	2.14	2.42	2.33	2.17	0.000844595	36.53
High	[R].IAGVVYHPSNNELVR.[T]	1xDeamidated [N]	5.77445	78	eS8A	eS8A [78-92]	P0CX39 RS8A_YEAST	0	1668.87	1.183	0.503	0.248481	0.00857487	0.4757	0.0301442	2.81709e+08	3.08244e+08	3.33297e+08	1.54984e+08	29.82	8.74	9.39	4.47		High	High	High	High	3.94	4.44	3.64	4.48	0.000844595	25.34
High	[K].DLLAVAIAASYHYPEIEDLVDR.[I]		8.80641	78	uL10	uL10 [245-266]	P05317 RLA0_YEAST	0	2473.26	1.03	2.178	0.719242	0.00105622	1	0.0058823	3.61917e+07	2.33606e+07	3.72881e+07	5.08867e+07	14.64	16.34	11.41	10.55		High	High	High	High	4.55	4.33	6.42	4.41	0.000844595	63.85
High	[K].ETAPVIDTLAAGYGK.[I]		4.54157	78	uL15	uL15 [97-111]	P02406 RL28_YEAST	0	1505.78	0.949	1.085	0.984842	0.616467	1	0.865152	1.85694e+09	1.71736e+09	1.76153e+09	1.86383e+09	6.38	3.31	9.48	3.3		High	High	High	High	3.91	3.85	4.2	3.89	0.000844595	36.89
High	[K].TGTKPAAVFAETLKHD.[-]		6.47447	78	uL4B	uL4B [347-362]	P49626 RL4B_YEAST	1	1685.89	0.636	1.108	0.00822531	0.531495	0.0339662	0.783393	7.12512e+08	5.34955e+08	4.5347e+08	5.92642e+08	6.35	11.21	9.79	12.41		High	High	High	High	4.36	4.37	4.84	4.91	0.000844595	23.61
High	[K].AGGECITLDQLAVR.[A]	1xCarbamidomethyl [C5]	5.76288	77	eL18B	eL18B [117-130]	P0CX50 RL18B_YEAST	0	1502.76	0.767	0.781	0.0121473	0.032968	0.0451831	0.0873127	2.4107e+09	2.5527e+09	1.84818e+09	1.99272e+09	12.48	7.68	0.85	2.89		High	High	High	High	4.46	5.2	4.43	4.65	0.000844595	35.77
High	[R].IVSTEGNVPQTLAPVPYETFI.[-]		4.21018	77	eL21A; eL21B	eL21A [140-160]; eL21B [140-160]	Q02753 RL21A_YEAST ;Q12672 RL21B_YEAST	0	2275.19	1.041	1.064	0.855846	0.855972	1	1	9.07059e+08	9.16295e+08	9.43922e+08	9.74848e+08	6.04	5	6.93	2.63	NotUnique	High	High	High	High	3.95	4.15	4.05	3.64	0.000844595	56.36
High	[K].CGDCGSALQGISTLRPR.[Q]	2xCarbamidomethyl [C1; C4]	7.02272	77	eL34A	eL34A [44-60]	P87262 RL34A_YEAST	0	1847.89	0.913	0.998	0.28064	0.91226	0.523233	1	2.1875e+09	2.01618e+09	1.99618e+09	2.01163e+09	2.74	2.63	13.92	5.77		High	High	High	High	5.84	6.26	6.26	6.09	0.000844595	29.44
High	[K].YGLNHVVSLIENK.[K]		5.38247	77	eL8B	eL8B [134-146]	P29453 RL8B_YEAST	0	1485.81	0.938	1.034	0.920434	0.795289	1	1	1.26209e+09	1.09989e+09	1.18412e+09	1.13772e+09	11.19	20.81	12.27	8.97		High	High	High	High	4.96	5.39	5.2	5.29	0.000844595	35.89
High	[R].LAAPHHWLLDK.[L]		4.32388	77	eS4A	eS4A [12-22]	P0CX35 RS4A_YEAST	0	1300.72	1.031	0.956	0.841459	0.872099	1	1	1.38969e+09	1.34929e+09	1.43277e+09	1.29003e+09	12.23	8.29	7.96	12.77		High	High	High	High	3.53	3.6	4.14	3.27	0.000844595	23.81
High	[K].AHLAEIQLNGGSISEK.[V]		7.42203	77	uL3	uL3 [176-191]	P14126 RL3_YEAST	0	1666.88	0.59	0.942	0.204639	0.928884	0.410099	1	6.67303e+08	6.42401e+08	3.9361e+08	6.04963e+08	3.98	7.5	41.48	14.8		High	High	High	High	5.13	5.91	5.02	4.66	0.000844595	26.88
High	[R].IEDVTPVPSDSTRK.[K]		4.96136	76	uS11B; uS11A	uS11B [116-129]; uS11A [115-128]	P39516 RS14B_YEAST ;P06367 RS14A_YEAST	1	1543.8	1.089	1.096	0.00396584	0.00122653	0.0186357	0.00661354	1279853312	1.21669e+09	1.39416e+09	1.33354e+09	0.88	2.26	0.95	3.13	NotUnique	High	High	High	High	3.92	3.48	3.76	3.62	0.000844595	18.34
High	[R].VLNSYWVNQDSTYK.[Y]		4.99604	75	eL15B; eL15A	eL15B [115-128]; eL15A [115-128]	P54780 RL15B_YEAST ;P05748 RL15A_YEAST	0	1716.82	0.904	0.824	0.0793635	0.0667611	0.201637	0.155396	1.85012e+09	2.00786e+09	1.67289e+09	1.65513e+09	4.44	1.86	10.72	5.19	NotUnique	High	High	High	High	4.5	4.34	2.13	4.47	0.000844595	32.52
High	[R].SNGVLNVDNQTSDLVK.[S]		5.64675	75	eS17A	eS17A [96-111]	P02407 RS17A_YEAST	0	1702.86	0.853	1.02	0.367415	0.997052	0.641905	1	1.00806e+09	9.90601e+08	8.60369e+08	1.01031e+09	6.58	5.1	10.63	6.89		High	High	High	High	4.57	4.59	4.67	4.86	0.000844595	30.42
High	[R].AQHAVILDQEKYDR.[I]		5.84025	75	eS25A	eS25A [36-49]	Q3E792 RS25A_YEAST	1	1685.86	0.834	0.977	0.00473233	0.384524	0.0216273	0.617793	9.64415e+08	8.76781e+08	8.04554e+08	8.56927e+08	4.45	3.69	2.43	6.3		High	High	High	High	5.45	5.44	6.06	5.68	0.000844595	18.09
High	[R].IGQEVDGEAVGDEFKGYVFK.[I]		6.81834	75	eS6A	eS6A [32-51]	P0CX37 RS6A_YEAST	1	2187.06	1.104	1.093	0.91778	0.768393	1	0.993847	2.44084e+08	2.8901e+08	2.69413e+08	3.16022e+08	10.97	16.88	11.15	1.8		High	High	High	High	4.96	4.95	5.32	4.95	0.000844595	41.23
High	[R].ISLGLPVGAIMNCADNSGAR.[N]	1xCarbamidomethyl [C13]	6.4091	75	uL14A	uL14A [13-32]	P0CX41 RL23A_YEAST	0	2016	1.105	1.084	0.173173	0.369319	0.360037	0.600443	1.05696e+09	1.04668e+09	1.16846e+09	1.13465e+09	7.64	4.37	5.24	3.69		High	High	High	High	4.82	5.04	5.26	5.23	0.000844595	48.78
High	[K].SCGVDAMSVDDLKK.[L]	1xCarbamidomethyl [C2]; 1xOxidation [M7]	3.74944	75	uL1B	uL1B [79-92]	P0CX44 RL1B_YEAST	1	1540.7	0.842	1.206	0.0141773	0.00178204	0.0512091	0.00873741	1.36765e+08	1.20637e+08	1.15195e+08	1.45528e+08	1.02	3.9	6.85	1.78		High	High	High	High	2.56	2.64	2.49	4.34	0.000844595	19.29
High	[R].YVYAHFPINVNIVEKDGAK.[F]		6.22577	75	uL6A; uL6B	uL6A [92-110]; uL6B [92-110]	P05738 RL9A_YEAST ;P51401 RL9B_YEAST	1	2177.14	1.041	0.751	0.932071	0.028884	1	0.0785593	3.64645e+08	4.12131e+08	3.79469e+08	3.09652e+08	7.06	4.84	17.13	7.05	NotUnique	High	High	High	High	5.19	4.9	5.82	4.07	0.000844595	37.59
High	[K].IEGVATPQDAQFYLGK.[R]		4.3657	74	eL33A	eL33A [32-47]	P05744 RL33A_YEAST	0	1736.89	1.057	1.064	0.429803	0.363695	0.719859	0.593231	1.24086e+09	1.40355e+09	1.31187e+09	1.49327e+09	2.61	4.01	5.55	4.48		High	High	High	High	3.31	3.87	0.25	3.88	0.000844595	38
High	[R].RFVNVTLVNGK.[R]	1xDeamidated [N9]	3.11697	74	eS30A	eS30A [43-53]	P0CX33 RS30A_YEAST	1	1247.71	0.947	0.997	0.730557	0.981935	1	1	7.30674e+08	7.46248e+08	6.91613e+08	7.43676e+08	3.45	9.41	12.55	8.01		High	High	High	High	3.5	3.59	3.67	4.04	0.000844595	25.37
High	[R].LYACISSRPGQSGR.[C]	1xCarbamidomethyl [C4]	4.72093	74	eS8A	eS8A [165-178]	P0CX39 RS8A_YEAST	0	1551.77	0.983	1.037	0.999937	0.154238	1	0.299873	2.2857e+09	2.24408e+09	2.24599e+09	2.32665e+09	3.43	5.28	0.79	2.18		High	High	High	High	3.02	3.04	3.12	3.02	0.000844595	18.3
High	[R].GVIGVIAGGGR.[V]		3.20573	74	uL2A	uL2A [164-174]	P0CX45 RL2A_YEAST	0	955.568	1.022	0.974	0.987702	0.978523	1	1	2.76374e+09	2.61663e+09	2.82538e+09	2.54734e+09	5.65	6.46	4.95	1.37		High	High	High	High	3.17	3.4	3.21	3.34	0.000844595	26.15
High	[K].IVVQLNGR.[L]	1xDeamidated [N/Q]	2.10268	74	uS8A	uS8A [61-68]	P0C0W1 RS22A_YEAST	0	899.531	1.021	0.952	0.895955	0.824822	1	1	1.37445e+09	1.45199e+09	1.40384e+09	1.38197e+09	2.37	6.59	10.26	5.15		High	High	High	High	2.48	2.42	2.39	1.86	0.000844595	23.2
High	[R].GSSSLYTLVINDAGK.[A]		3.97668	73	eL38	eL38 [47-61]	P49167 RL38_YEAST	0	1524.79	0.826	1.314	0.0455989	0.0166866	0.128375	0.0506341	1.6171e+09	1.30005e+09	1.33637e+09	1.70771e+09	3.63	10.23	9.64	3.59		High	High	High	High	3.85	3.92	4.05	3.28	0.000844595	41.08
High	[R].QAAASVVPSASSLVITALK.[E]		7.14564	73	uL11A	uL11A [68-86]	P0CX53 RL12A_YEAST	0	1813.04	0.964	1.168	0.436271	0.0199331	0.726633	0.0585877	4.71764e+08	4.43637e+08	4.54694e+08	5.18367e+08	8.7	4.27	4.34	3.41		High	High	High	High	5.79	5.6	5.18	5.24	0.000844595	48.25
High	[R].LTADYDALDIANR.[I]		4.63968	73	uL23	uL23 [126-138]	P04456 RL25_YEAST	0	1450.72	0.749	0.995	0.00603923	0.99395	0.026332	1	1.84313e+09	1.6701e+09	1.38063e+09	1.66221e+09	10.07	3.12	2.87	5.32		High	High	High	High	3.59	4.27	3.98	3.21	0.000844595	35.16
High	[K].ASLNVGNVLPLGSVPEGTIVSNVEEKPGDR.[G]		9.70031	73	uL2A	uL2A [94-123]	P0CX45 RL2A_YEAST	0	3047.6	0.925	1.103	0.161225	0.128763	0.340869	0.260831	1.62946e+09	1.49744e+09	1.5074e+09	1.65104e+09	10.53	4.98	1.81	8.8		High	High	High	High	6.15	7.08	6.79	6.82	0.000844595	47.41
High	[K].REVVEAVTVVDTPPVVVVGVVGYVETPR.[G]		3.73694	73	uL3	uL3 [70-97]	P14126 RL3_YEAST	1	2964.64	0.745	0.922	0.227747	0.610076	0.446849	0.859496	1.52555e+07	1.62035e+07	1.13649e+07	1.49427e+07	9.37	11.15	16.94	4.94		High	High	High	High	3.34	3.66	0.26	0.6	0.000844595	69.15
High	[K].HLEDNTLLVTGPFK.[V]		7.28801	72	eL6B	eL6B [57-70]	P05739 RL6B_YEAST	0	1583.84	0.814	0.767	0.341639	0.072484	0.608997	0.165008	1.64275e+09	1.66085e+09	1.3374e+09	1.27462e+09	17.17	6.36	8.19	0.72		High	High	High	High	5.24	5.87	5.88	6.22	0.000844595	35.57
High	[R].IFAIAFTR.[K]		2.33533	72	eS1A; eS1B	eS1A [137-144]; eS1B [137-144]	P33442 RS3A1_YEAST ;P23248 RS3A2_YEAST	0	938.546	1.123	1.097	0.273477	0.171155	0.514357	0.326829	1.76326e+09	1.85247e+09	1.98099e+09	2.03237e+09	3.9	5.17	10.46	2.09	NotUnique	High	High	High	High	2.67	2.66	2.66	2.39	0.000844595	39.2
High	[K].GSLEEIIAEGQK.[K]		4.39002	72	P2B	P2B [50-61]	P02400 RLA4_YEAST	0	1273.66	0.836	0.611	0.705396	0.00186902	1	0.00906688	1.01523e+09	1.22344e+09	8.48676e+08	7.4702e+08	2.92	10.15	18.98	6.55		High	High	High	High	3.29	3.67	3.44	3.73	0.000844595	34.73
High	[K].FPTPVSHNDDLYGK.[V]		5.58866	72	uL1B	uL1B [134-147]	P0CX44 RL1B_YEAST	0	1589.76	1.163	0.809	0.067126	0.00630698	0.174691	0.0234594	6.78861e+08	8.5742e+08	7.89578e+08	6.93633e+08	9.2	2.28	3.01	7.35		High	High	High	High	3.92	4.01	4.08	4.21	0.000844595	24.05
High	[K].QRVPLSDNAIIEANLGK.[Y]		8.18217	72	uL30A	uL30A [159-175]	P05737 RL7A_YEAST	1	1838.01	0.695	0.876	5.46133e-05	0.0919756	0.000787167	0.198376	8.19003e+08	8.04937e+08	5.69596e+08	7.04882e+08	1.79	3.17	7.48	4.81		High	High	High	High	6.29	5.74	6.11	6.28	0.000844595	32.81
High	[R].IINSSEIQSAIRPAGQATQK.[R]	1xDeamidated [N/Q]	8.38293	72	uL4A; uL4B	uL4A [289-308]; uL4B [289-308]	P10664 RL4A_YEAST ;P49626 RL4B_YEAST	0	2113.12	0.874	1.099	0.0664958	0.292859	0.173654	0.505173	2.86129e+08	2.7385e+08	2.50129e+08	3.00999e+08	6.94	3.78	1.71	5.85	NotUnique	High	High	High	High	5.16	4.62	5.14	5.8	0.000844595	29.99
High	[K].HTLDIINVLTDQNPIQVVVDAITNTGPR.[E]	1xDeamidated [N/Q]	9.57671	72	uS7	uS7 [116-143]	P26783 RS5_YEAST	0	3057.62	0.813	1.327	0.725324	0.133047	1	0.267342	9.97104e+06	7.10858e+06	8.1095e+06	9.43047e+06	3.65	22.49	20.57	9.2		High	High	High	High	5.4	5.66	6.7	4.47	0.000844595	72.34
High	[R].RLPTESVPEPK.[L]		3.44074	71	eL20A	eL20A [13-23]	P0CX23 RL20A_YEAST	1	1252.69	0.948	1.021	0.352314	0.996362	0.623531	1	2003656422	1.83496e+09	1.89852e+09	1.87399e+09	5.58	1.99	4.09	5.58		High	High	High	High	2.81	2.84	3.01	2.81	0.000844595	18.78
High	[K].TSSGNEMPPQDAEGWFYKR.[A]		4.45783	71	eS19A	eS19A [39-57]	P07280 RS19A_YEAST	1	2199.98	0.855	1.19	0.926474	0.938205	1	1	5.25058e+07	5.11267e+07	4.48839e+07	6.08186e+07	23.24	27.33	20.17	25.61		High	High	High	High	5.12	2.7	4.72	3.71	0.000844595	34.15
High	[K].TFEIDDEHR.[I]		2.88114	71	eS6A	eS6A [15-23]	P0CX37 RS6A_YEAST	0	1161.52	1.146	0.954	0.0229627	0.987248	0.0758173	1	1.25912e+09	1.41098e+09	1.44278e+09	1.3455e+09	2.26	1.21	1.68	8.02		High	High	High	High	3.04	3.05	3.06	2.94	0.000844595	19.12
High	[R].NLYIIAVK.[G]		1.9226	71	uL14A	uL14A [33-40]	P0CX41 RL23A_YEAST	0	933.577	0.913	0.691	0.465169	0.000341618	0.761232	0.00240415	1.85817e+09	1.82752e+09	1.69585e+09	1.26318e+09	7.18	4.4	2.51	9.57		High	High	High	High	1.77	1.07	1.68	1.65	0.000844595	33.35
High	[K].KTITPMGGFVHYGEIK.[N]		6.02414	71	uL3	uL3 [303-318]	P14126 RL3_YEAST	1	1777.93	0.683	1.506	0.00143781	0.00556138	0.00832155	0.0212125	7.28283e+08	4.93606e+08	4.97506e+08	7.43262e+08	7.66	5.51	6.24	12.09		High	High	High	High	4.88	5.57	5.15	4.94	0.000844595	29.61
High	[R].KDQYVPEVSALDLSR.[S]		6.02059	70	eS17A	eS17A [81-95]	P02407 RS17A_YEAST	1	1719.89	0.932	1.125	0.41127	0.280157	0.696603	0.488321	9.54347e+08	8.53416e+08	8.8912e+08	9.5977e+08	4.84	5.86	2.93	5.4		High	High	High	High	4.62	4.98	4.62	4.72	0.000844595	34.5
High	[R].VEFLEDTSR.[T]		2.6484	70	eS28A	eS28A [30-38]	Q3E7X9 RS28A_YEAST	0	1095.53	1.02	1.067	0.873014	0.716942	1	0.95955	2.2987e+09	2.20422e+09	2.34363e+09	2.35239e+09	4.49	10.05	11.92	6.61		High	High	High	High	2.58	2.5	2.51	2.6	0.000844595	25.69
High	[K].RIGQEVDGEAVGDEFK.[G]		7.34448	70	eS6A	eS6A [31-46]	P0CX37 RS6A_YEAST	1	1748.84	0.894	1.098	0.147807	0.295454	0.318338	0.508479	6.97429e+08	6.2237e+08	6.23847e+08	6.83391e+08	4.53	9.54	7.17	3.93		High	High	High	High	5.04	5.45	5.77	5.55	0.000844595	25.57
High	[R].GFLSDLPDFEK.[L]		3.49946	70	uL10	uL10 [65-75]	P05317 RLA0_YEAST	0	1267.62	1.119	0.981	0.701503	0.982147	1	1	1773488396	1.93168e+09	1.98409e+09	1.89411e+09	11.48	3.59	5.01	3.93		High	High	High	High	2.87	3.37	3.13	3.05	0.000844595	47.72
High	[R].ISLGLPVGAIMNCADNSGAR.[N]	1xDeamidated [N]; 1xCarbamidomethyl [C13]	6.17861	70	uL14A	uL14A [13-32]	P0CX41 RL23A_YEAST	0	2016.98	1.002	1.066	0.846114	0.731172	1	0.974822	6.27933e+07	6.20188e+07	6.29025e+07	6.61142e+07	14.5	3.88	6.85	9.12		High	High	High	High	4.41	4.92	4.22	4.17	0.000844595	47.49
High	[R].NVPGVETANVASLNLLQLAPGAHLGR.[F]	1xDeamidated [N/Q]	7.74521	70	uL4A; uL4B	uL4A [221-246]; uL4B [221-246]	P10664 RL4A_YEAST ;P49626 RL4B_YEAST	0	2612.42	0.948	1.044	0.330387	0.902248	0.592404	1	1.04403e+08	1.01932e+08	9.90012e+07	1.06413e+08	5.14	5.37	10.47	8.03	NotUnique	High	High	High	High	5.91	6.64	5.55	4.8	0.000844595	57.58
High	[K].LAAIVEIIDQKK.[V]		4.17181	69	eL14B	eL14B [32-43]	P38754 RL14B_YEAST	1	1340.81	0.886	0.701	0.475242	0.0332487	0.769602	0.0877955	7.75156e+08	9.07757e+08	6.86734e+08	6.36705e+08	14.91	12.07	4.4	2.96		High	High	High	High	4.24	3.92	3.68	4.23	0.000844595	35.4
High	[K].ASGEIVSINQINEAHPTK.[V]	1xDeamidated [N/Q]	5.33213	69	eL20A	eL20A [54-71]	P0CX23 RL20A_YEAST	0	1908.97	0.88	0.68	0.756053	0.0170671	1	0.051684	1.06342e+08	1.04197e+08	9.36327e+07	7.08852e+07	17.92	7.39	4.91	7.51		High	High	High	High	4.34	5.17	4.76	4.54	0.000844595	24.85
High	[K].TRNPLTHSTPK.[N]		3.96944	69	eL8A	eL8A [22-32]	P17076 RL8A_YEAST	1	1251.68	0.711	0.669	0.00355874	0.000612909	0.0171529	0.00384414	7.14705e+08	7.66334e+08	5.08502e+08	5.12781e+08	10.63	2.39	5.26	7.76		High	High	High	High	4.6	4.11	4.51	4.92	0.000844595	15.29
High	[R].DVAAQDFINAYASFLQR.[Q]	1xDeamidated [N/Q]	6.21517	69	eS19A	eS19A [8-24]	P07280 RS19A_YEAST	0	1929.93	1.102	1.039	0.235514	0.981621	0.456118	1	6.25955e+07	6.56619e+07	6.89986e+07	6.82121e+07	19.57	5.79	2.21	0.86		High	High	High	High	4.26	4.75	4.26	3.91	0.000844595	51.28
High	[K].FFGLSKEDDVR.[D]		4.20972	69	eS6A	eS6A [144-154]	P0CX37 RS6A_YEAST	1	1312.65	0.908	0.877	0.753809	0.276206	1	0.483198	3.48339e+08	3.34259e+08	3.16361e+08	2.93004e+08	7.73	6.44	11.2	1.92		High	High	High	High	3.68	3.68	3.71	3.43	0.000844595	28.11
High	[R].FQTPFRR.[R]		1.39201	69	uL18	uL18 [16-22]	P26321 RL5_YEAST	1	951.516	0.92	0.98	0.0925822	0.968864	0.224928	1	456611200	4.38289e+08	4.19954e+08	4.2957e+08	3.77	3.75	4.08	5.91		High	High	High	High	1.97	1.59	1.77	1.93	0.00292184	20.4
High	[K].SCGVDAMSVDDLKK.[L]	1xCarbamidomethyl [C2]	4.38638	69	uL1B	uL1B [79-92]	P0CX44 RL1B_YEAST	1	1524.7	0.866	1.132	0.0164198	0.0747264	0.0578114	0.169183	2.07027e+09	1.7865e+09	1.79349e+09	2.02164e+09	2.28	1.21	6.08	5.03		High	High	High	High	3.81	3.87	4.17	4.15	0.000844595	23.39
High	[K].LYVSHIQVNQAPK.[Q]		5.76421	69	uL22B; uL22A	uL22B [112-124]; uL22A [112-124]	P46990 RL17B_YEAST ;P05740 RL17A_YEAST	0	1496.82	0.945	1.201	0.231018	0.00508148	0.45032	0.0199401	3.89406e+09	3.18725e+09	3.67924e+09	3.827e+09	4.76	4.15	7.5	4.88	NotUnique	High	High	High	High	5.24	5.04	5.4	5.66	0.000844595	21.94
High	[K].IPAWFLNR.[Q]	1xDeamidated [N7]	2.26734	69	uS13A	uS13A [81-88]	P0CX55 RS18A_YEAST	0	1017.55	0.684	1.044	0.000750445	0.447455	0.00497751	0.692193	1.63993e+08	1.43028e+08	1.12167e+08	1.49276e+08	7.37	6.61	2.17	8.42		High	High	High	High	2.44	2.78	2.54	2.38	0.000844595	25.53
High	[R].NVQVHQEPYVFNARPDGVHVINVGK.[T]	1xDeamidated [N/Q]	7.73362	69	uS2A	uS2A [28-52]	P32905 RSSA1_YEAST	0	2817.44	0.663	0.67	0.00581059	0.00591818	0.0257695	0.022346	1.62271e+08	1.71992e+08	1.07619e+08	1.15307e+08	5.11	4.98	5.95	18.85		High	High	High	High	7.04	8.06	6.53	6.95	0.000844595	31.89
High	[R].NGKAPEAEQVLSAAATFPIAQPATDVEAR.[A]		10.7756	68	eL13A	eL13A [129-157]	Q12690 RL13A_YEAST	1	2952.51	0.987	0.974	0.871227	0.806814	1	1	1.36769e+08	1.45366e+08	1.34923e+08	1.41517e+08	4.36	5.02	8.46	0.22		High	High	High	High	7.59	9.23	8.99	7.3	0.000844595	46.14
High	[K].GATYGKPTNQGVNELK.[Y]		7.4734	68	eL15B; eL15A	eL15B [78-93]; eL15A [78-93]	P54780 RL15B_YEAST ;P05748 RL15A_YEAST	0	1676.86	0.901	1.163	0.0320188	0.098819	0.0975532	0.209815	2115560380	1.9521e+09	1.9056e+09	2.27073e+09	6.52	2.38	9.36	2.73	NotUnique	High	High	High	High	5.31	5.44	5.52	5.59	0.000844595	17.49
High	[K].LEVPGYVDIVK.[T]		3.13849	68	eS19A	eS19A [28-38]	P07280 RS19A_YEAST	0	1231.69	0.877	1.264	0.395314	0.0425253	0.677229	0.107315	2.14295e+09	2.02718e+09	1.8784e+09	2.56207e+09	7.97	3.53	15.14	1.91		High	High	High	High	3.64	2.55	2.03	2.09	0.000844595	39.65
High	[K].QIVFEIPSETH.[-]		3.28133	68	eS7A	eS7A [180-190]	P26786 RS7A_YEAST	0	1299.66	1.107	1.006	0.252112	0.995373	0.482036	1	1.5529e+09	1.70706e+09	1.71913e+09	1.71765e+09	7.34	6.27	10.23	2.91		High	High	High	High	3.22	3.44	3.17	3.46	0.000844595	38.55
High	[K].VASANATAAESDVAK.[Q]		5.37695	68	uL13A	uL13A [178-192]	P26784 RL16A_YEAST	0	1404.7	1.259	0.976	0.0334243	0.977188	0.101014	1	1.20232e+09	1.30628e+09	1.5136e+09	1.27474e+09	10.37	3.98	6	9.38		High	High	High	High	5.01	4.85	4.88	5.01	0.000844595	17.15
High	[R].NMIIVPEMIGSVVGIYNGK.[A]	1xOxidation [M]	4.89557	68	uS19	uS19 [82-100]	Q01855 RS15_YEAST	0	2050.07	0.972	1.415	0.999907	0.0014506	1	0.00755018	33259285	2.93342e+07	3.23302e+07	4.15179e+07	6.64	5.16	11.81	2.46		High	High	High	High	4.49	3.44	3.51	4.66	0.000844595	57.14
High	[R].RAALTDFER.[F]		3.4064	67	eL14B	eL14B [109-117]	P38754 RL14B_YEAST	1	1078.56	0.979	0.985	0.602053	0.978779	0.910536	1	1.27003e+09	1.24468e+09	1.24302e+09	1.2265e+09	3.53	2.92	9.21	8.15		High	High	High	High	3.06	2.96	3.78	3.32	0.000844595	20.36
High	[R].EAAAEYAQLLAK.[R]		3.61966	67	eS6A	eS6A [203-214]	P0CX37 RS6A_YEAST	0	1277.67	0.985	1.108	0.739462	0.040111	1	0.102082	2.71824e+09	2.51549e+09	2.67778e+09	2.78749e+09	3.32	0.49	5.06	3.41		High	High	High	High	3.02	3.95	3.81	3.8	0.000844595	33.6
High	[R].ETAQAINGWELTK.[A]	1xDeamidated [N7]	3.88037	67	uL22B; uL22A	uL22B [31-43]; uL22A [31-43]	P46990 RL17B_YEAST ;P05740 RL17A_YEAST	0	1461.72	0.907	0.935	0.407489	0.210492	0.69098	0.386114	1.48305e+09	1.43276e+09	1.34546e+09	1.34016e+09	3.6	1.65	4.18	10.02	NotUnique	High	High	High	High	3.68	3.79	3.78	3.23	0.000844595	31.88
High	[K].GINKIPPKPR.[K]		3.2627	67	uL30A	uL30A [91-100]	P05737 RL7A_YEAST	1	1119.7	1.015	0.974	0.614178	0.858941	0.923423	1	1.3566e+09	1.40484e+09	1.37668e+09	1.36863e+09	7.84	2.57	2.05	1.66		High	High	High	High	3.29	3.33	3.3	3.14	0.000844595	15.54
High	[K].FLDGIYVSHK.[G]		2.63713	67	uL6A; uL6B	uL6A [175-184]; uL6B [175-184]	P05738 RL9A_YEAST ;P51401 RL9B_YEAST	0	1178.62	0.953	0.895	0.712091	0.820242	1	1	1.81233e+09	1.8041e+09	1.72674e+09	1.61498e+09	11.18	4.17	3.61	10.96	NotUnique	High	High	High	High	2.74	3.23	2.55	2.74	0.000844595	28.29
High	[-].MAHENVWFSHPR.[R]	1xMet-loss [N-Term]	3.99806	67	uS14A; uS14B	uS14A [1-12]; uS14B [1-12]	P41057 RS29A_YEAST ;P41058 RS29B_YEAST	0	1379.66	1.294	1.254	0.00429654	0.0031872	0.0200016	0.0139289	448879080	4.1999e+08	5.80901e+08	5.26618e+08	3.51	4.07	8.06	6.69	NotUnique	High	High	High	High	3.91	4.06	3.76	3.86	0.000844595	19.05
High	[R].LTNSLMMNGR.[N]	1xOxidation [M]	2.39414	67	uS7	uS7 [93-102]	P26783 RS5_YEAST	0	1152.55	1.326	0.803	0.000166799	0.00114027	0.00172436	0.00621553	295922388	3.56104e+08	3.92519e+08	2.85786e+08	3.47	6.41	4.86	0.94		High	High	High	High	2.66	2.92	2.58	2.54	0.000844595	26.62
High	[K].YGLNHVVSLIENKK.[A]		5.5963	66	eL8B	eL8B [134-147]	P29453 RL8B_YEAST	1	1613.9	0.633	1.582	0.00236498	0.000661773	0.0123523	0.00408229	8.91691e+08	5.77518e+08	5.64591e+08	9.13559e+08	4.28	8.82	10.67	11.26		High	High	High	High	4.93	5.39	5.26	4.89	0.000844595	31.73
High	[K].LVLIANDVDPIELVVFLPALCKK.[M]	1xCarbamidomethyl [C21]	7.58669	66	eL8B; eL8A	eL8B [150-172]; eL8A [150-172]	P29453 RL8B_YEAST ;P17076 RL8A_YEAST	1	2579.49	1.203	1.878	0.906223	0.00377329	1	0.0159778	7.78741e+07	6.20554e+07	9.36854e+07	1.16517e+08	17.8	21.83	18.14	9.69	NotUnique	High	High	High	High	5.62	4.71	5.05	5.65	0.000844595	66.1
High	[K].LIPEVINKEIENATK.[D]		4.18769	66	eS1A; eS1B	eS1A [188-202]; eS1B [188-202]	P33442 RS3A1_YEAST ;P23248 RS3A2_YEAST	1	1710.96	1.196	0.935	0.756902	0.46033	1	0.708454	6.02263e+08	8.1695e+08	7.20144e+08	7.63681e+08	11.38	9.36	8.9	8.82	NotUnique	High	High	High	High	4.28	4.39	4.78	4.59	0.000844595	40.35
High	[-].MASNEVLVLR.[G]	1xMet-loss+Acetyl [N-Term]	3.20729	66	RACK1	RACK1 [1-10]	P38011 GBLP_YEAST	0	1042.59	1.125	0.908	0.194062	0.278684	0.393106	0.486318	1.21595e+09	1.36382e+09	1.36752e+09	1.23841e+09	5.89	3.83	9.73	3.23		High	High	High	High	3.11	3.04	3.03	3.43	0.000844595	36.91
High	[R].AEELNISGEFFR.[N]		3.76245	66	uL13A	uL13A [38-49]	P26784 RL16A_YEAST	0	1411.69	0.905	1.066	0.0581189	0.336074	0.15641	0.560996	6.09778e+08	6.05943e+08	5.52123e+08	6.46183e+08	9.34	1.46	2.98	2.3		High	High	High	High	3.85	3.87	3.83	3.86	0.000844595	42.88
High	[K].VMPAIVVR.[Q]	1xOxidation [M2]	1.51837	66	uL14A	uL14A [73-80]	P0CX41 RL23A_YEAST	0	900.534	0.893	0.68	0.336085	0.250525	0.601183	0.446535	1.14802e+08	1.15965e+08	1.02573e+08	7.88751e+07	27.1	6.88	3.31	17.99		High	High	High	High	1.48	1.51	1.53	1.6	0.00292184	20.8
High	[K].QQAHFWKPVLNLDK.[L]	1xDeamidated [N/Q]	1.32423	66	uL15	uL15 [64-77]	P02406 RL28_YEAST	0	1724.91	0.89	0.928	0.152684	0.806806	0.326031	1	4.94022e+08	4.43243e+08	4.39819e+08	4.11435e+08	4.55	3.9	4.05	8.03		High	High	High	High	1.38	2.63	0.97	2.4	0.00348675	25.23
High	[K].TITPMGGFVHYGEIK.[N]		4.63608	66	uL3	uL3 [304-318]	P14126 RL3_YEAST	0	1649.84	0.752	0.875	0.109837	0.718824	0.258066	0.961211	1.80712e+09	1.63874e+09	1.359e+09	1.43328e+09	23.52	8.35	7.41	3.36		High	High	High	High	4.3	4.24	4.09	3.87	0.000844595	35.39
High	[K].NVPVHVSPAFR.[V]		3.54875	66	uS17A	uS17A [106-116]	P0CX47 RS11A_YEAST	0	1222.67	1.065	1.066	0.881724	0.433788	1	0.678756	3.93704e+09	3.95205e+09	4.19195e+09	4.21124e+09	2.94	3.07	8.9	5.46		High	High	High	High	3.19	3.33	3.43	3.33	0.000844595	22.26
High	[K].RQNTLSLWR.[Y]		3.32135	65	eL15B; eL15A	eL15B [193-201]; eL15A [193-201]	P54780 RL15B_YEAST ;P05748 RL15A_YEAST	1	1173.65	0.74	1.121	0.023175	0.513415	0.0762567	0.759732	1.39348e+09	1.2114e+09	1.03052e+09	1.35828e+09	1.43	11.05	15.64	10.46	NotUnique	High	High	High	High	3.17	3.65	3.54	3.85	0.000844595	24.67
High	[K].IEGVATPQEAQFYLGK.[R]		4.72587	65	eL33B	eL33B [32-47]	P41056 RL33B_YEAST	0	1750.9	0.976	0.767	0.99847	0.00666255	1	0.0244185	7.23845e+08	8.56264e+08	7.06213e+08	6.57012e+08	2.4	2.6	14.39	3.66		High	High	High	High	4.5	4.29	4.31	3.56	0.000844595	38.37
High	[R].EIAGLSPYER.[R]		2.84426	65	eL36A; eL36B	eL36A [46-55]; eL36B [46-55]	P05745 RL36A_YEAST ;O14455 RL36B_YEAST	0	1134.58	1.106	0.91	0.647593	0.391906	0.954516	0.624971	1.91576e+09	1.98809e+09	2.11973e+09	1.81015e+09	0.73	2.2	9.8	2.12	NotUnique	High	High	High	High	3.05	2.95	2.75	2.74	0.000844595	25.99
High	[K].NFGIGQAVQPK.[R]		3.06193	65	eL8B; eL8A	eL8B [33-43]; eL8A [33-43]	P29453 RL8B_YEAST ;P17076 RL8A_YEAST	0	1158.63	0.908	0.953	0.168855	0.734777	0.352035	0.978181	2.31471e+09	2.47108e+09	2.10158e+09	2.35476e+09	2.92	6.63	6.16	2.02	NotUnique	High	High	High	High	2.66	2.61	2.74	2.66	0.000844595	24.63
High	[K].VIEQPITSETAMK.[K]	1xOxidation [M12]	3.59854	65	uL23	uL23 [62-74]	P04456 RL25_YEAST	0	1462.75	0.9	1.079	0.1245	0.216091	0.280219	0.395507	1.21766e+08	1.13962e+08	1.09574e+08	1.22924e+08	2.54	2.18	6.3	3.3		High	High	High	High	3.08	3.24	3.31	2.77	0.000844595	20.15
High	[-].MANDLVQAR.[D]	1xMet-loss+Acetyl [N-Term]	2.13345	65	uS11B	uS11B [1-9]	P39516 RS14B_YEAST	0	928.485	0.971	0.656	0.831069	2.10377e-05	1	0.000297957	1.7542e+08	2.04682e+08	1.70357e+08	1.34355e+08	0.64	2.67	3.3	8.85		High	High	Low	Medium	2.61	2.83	0.4	0.36	0.000844595	32.02
High	[R].IVQIMQNPTHYK.[I]		3.6683	65	uS13A	uS13A [69-80]	P0CX55 RS18A_YEAST	0	1471.77	0.983	1.25	0.952845	0.000295872	1	0.00217096	1.96036e+09	1.6629e+09	1.92781e+09	2.07868e+09	1.32	1.76	6.53	2.86		High	High	High	High	3.66	3.73	3.59	3.63	0.000844595	23.35
High	[R].KVWLDPNETSEIAQANSR.[N]	1xDeamidated [N/Q]	7.36489	64	eL19A	eL19A [21-38]	P0CX82 RL19A_YEAST	1	2059.01	1.002	1.022	0.8103	0.979494	1	1	2.29199e+07	2.28911e+07	2.2974e+07	2.33928e+07	8.12	8.27	4.33	5.75		High	High	High	High	4.31	4.22	4.14	4.47	0.000844595	32.25
High	[K].KVTSMTPAPK.[I]	1xOxidation [M5]	3.73983	64	eL36A	eL36A [16-25]	P05745 RL36A_YEAST	1	1075.58	1.106	3.536	0.868171	1.20966e-05	1	0.000207214	1.45519e+08	6.0165e+07	1.60911e+08	2.12748e+08	4.18	25.15	4.25	4.36		High	High	High	High	2.66	3.04	1.86	2.81	0.000844595	23.86
High	[K].TGIAIGLNK.[G]		2.95266	64	eL36A; eL36B	eL36A [5-13]; eL36B [5-13]	P05745 RL36A_YEAST ;O14455 RL36B_YEAST	0	886.536	1.128	0.873	0.127363	0.112012	0.285338	0.230958	1.06589e+09	1.15043e+09	1.2021e+09	1.00422e+09	7.44	3.38	9.38	2.09	NotUnique	High	High	High	High	2.74	2.62	2.97	2.35	0.000844595	23.86
High	[K].VLEDMVFPTEIVGK.[R]	1xOxidation [M5]	4.36325	64	eS7B	eS7B [125-138]	P48164 RS7B_YEAST	0	1592.82	1.624	0.381	0.668749	0.574395	0.973181	0.827693	9.80217e+06	2.65794e+07	1.59184e+07	1.01271e+07	51.99	30.98	80.03	98.26		High	High	High	High	2.33	2.46	2.42	2.55	0.000844595	42.46
High	[K].RVVVPQALR.[V]		3.21048	64	uL13B; uL13A	uL13B [116-124]; uL13A [117-125]	P26785 RL16B_YEAST ;P26784 RL16A_YEAST	1	1037.66	1.007	0.902	0.999026	0.210701	1	0.386114	1.7047e+09	1.5998e+09	1.71718e+09	1.44272e+09	5.09	8.52	4.81	4.71	NotUnique	High	High	High	High	3.65	3.66	3.58	3.75	0.000844595	19.77
High	[K].IAVHVTVR.[G]		2.24004	64	uL5A	uL5A [65-72]	P0C0W9 RL11A_YEAST	0	894.552	0.957	1.135	0.382264	0.0433506	0.660916	0.108485	5.08715e+08	4.73634e+08	4.8698e+08	5.37809e+08	3.97	3.15	2.28	6.73		High	High	High	High	2.67	2.73	2.73	2.6	0.000844595	17.97
High	[R].FTPGSFTNYITR.[S]		3.49008	64	uS2A	uS2A [102-113]	P32905 RSSA1_YEAST	0	1403.7	1.003	1.004	0.87772	0.999991	1	1	2.99397e+09	3.19565e+09	3.0035e+09	3.20802e+09	6.97	7.1	13.9	2.38		High	High	High	High	3.3	3.09	1.86	3.3	0.000844595	39.43
High	[K].EASYVNIPVIALTDLDSPSEFVDVAIPCNNR.[G]	1xCarbamidomethyl [C28]	6.37724	64	uS2A	uS2A [135-165]	P32905 RSSA1_YEAST	0	3418.68	1.018	1.243	0.835725	0.0115798	1	0.0384881	6.06043e+08	5.5301e+08	6.17136e+08	6.87586e+08	8.79	3.45	1.38	7.2		High	High	High	High	5.47	5.58	6.08	5.75	0.000844595	65.12
High	[K].RALVEHIIQAK.[A]		3.99071	63	eL19A	eL19A [136-146]	P0CX82 RL19A_YEAST	1	1277.77	0.893	0.926	0.00904358	0.153548	0.036344	0.299308	6.39709e+08	6.60843e+08	5.71389e+08	6.12063e+08	5.85	4.77	3.31	2.16		High	High	High	High	3.95	3.61	3.88	4.28	0.000844595	18.47
High	[K].EILGTAQSVGCR.[V]	1xDeamidated [Q7]; 1xCarbamidomethyl [C11]	2.93571	63	uL11A	uL11A [131-142]	P0CX53 RL12A_YEAST	0	1291.63	0.715	0.95	0.00294634	0.548766	0.0147676	0.800195	2.1515e+08	2.02404e+08	1.53842e+08	1.92207e+08	8.12	4.64	4.95	12.49		High	High	High	High	2.63	2.74	2.66	2.66	0.000844595	27.45
High	[K].SVVSTETFEQPSQREEAKK.[V]		7.18537	62	eL27A	eL27A [94-112]	P0C2H6 RL27A_YEAST	2	2180.08	0.769	1.16	8.07633e-05	0.00514027	0.00103474	0.0200658	256882774	2.22138e+08	1.97424e+08	2.57683e+08	1.23	0.3	5.36	5.12		High	High	High	High	5.57	5.62	5	6.08	0.000844595	18.98
High	[K].RVNNPNVSLIK.[I]	1xDeamidated [N]	4.12238	62	eL33B; eL33A	eL33B [21-31]; eL33A [21-31]	P41056 RL33B_YEAST ;P05744 RL33A_YEAST	1	1254.72	0.813	1.257	0.00927799	0.0149247	0.0369886	0.0470215	6.51617e+07	5.6274e+07	5.29592e+07	7.074e+07	4.3	10.25	4.69	4.37	NotUnique	High	High	High	High	2.77	3.32	2.67	3.63	0.000844595	20.44
High	[K].QFLELTRR.[A]		2.52861	62	eL38	eL38 [10-17]	P49167 RL38_YEAST	1	1062.61	0.916	1.1	0.0247629	0.0457662	0.0805196	0.113434	160273577	1.49607e+08	1.46772e+08	1.6461e+08	3.99	4.58	2.57	0.93		High	High	High	High	2.65	2.48	2.5	2.28	0.000844595	50.13
High	[K].HFELGGEKK.[Q]		3.36425	62	eL42A	eL42A [90-98]	P0CX27 RL44A_YEAST	1	1044.55	1.048	0.853	0.708669	0.152669	1	0.298205	2.89744e+08	3.80955e+08	3.03782e+08	3.24953e+08	11.67	6.18	4.32	6.35		High	High	High	High	3.45	3.93	3.62	4	0.000844595	16.11
High	[K].DQYVPEVSALDLSR.[S]		4.37275	62	eS17A	eS17A [82-95]	P02407 RS17A_YEAST	0	1591.8	1.275	0.845	0.00156176	0.0226134	0.00883428	0.0645667	9.22755e+08	1.25497e+09	1.17634e+09	1.0609e+09	8.37	3.17	4.71	0.3		High	High	High	High	3.54	3.66	3.15	3.84	0.000844595	41.07
High	[K].SIACVLTVINEQQR.[E]	1xCarbamidomethyl [C4]; 1xDeamidated [N/Q]	4.53788	62	uL29B	uL29B [50-63]	P0CX85 RL35B_YEAST	0	1631.84	1	1.383	0.898292	0.0959467	1	0.204878	4.71847e+07	5.20711e+07	4.717e+07	7.20378e+07	13.03	9.15	22.35	0.82		High	High	High	High	3.26	3.37	3.04	3.63	0.000844595	39.38
High	[R].GPLVVYAEDNGIVK.[A]		4.33469	62	uL4A; uL4B	uL4A [204-217]; uL4B [204-217]	P10664 RL4A_YEAST ;P49626 RL4B_YEAST	0	1473.79	0.831	1.072	0.11431	0.680749	0.26566	0.925121	3.60775e+08	3.27581e+08	2.9974e+08	3.51012e+08	10.25	8.18	5.17	3.11	NotUnique	High	High	High	High	3.98	3.84	3.79	3.91	0.000844595	35.26
High	[K].HGYIGEFEYIDDHR.[S]		7.84042	62	uS8A	uS8A [44-57]	P0C0W1 RS22A_YEAST	0	1750.78	1.719	1.93	7.82331e-05	1.53862e-05	0.00101975	0.000240249	3.96017e+08	3.61302e+08	6.80891e+08	6.97204e+08	11.42	2.18	8.58	2.21		High	High	High	High	5.31	4.97	6.27	5.74	0.000844595	30.44
High	[K].VEEMNNIIAASR.[R]	1xDeamidated [N5]	4.26093	61	eL36A; eL36B	eL36A [87-98]; eL36B [87-98]	P05745 RL36A_YEAST ;O14455 RL36B_YEAST	0	1347.66	0.908	1.112	0.136955	0.562453	0.30102	0.811469	2.47956e+08	2.03778e+08	2.2517e+08	2.26596e+08	4.48	4.87	8.23	7.86	NotUnique	High	High	High	High	3.54	3.77	3.31	3.27	0.000844595	26.02
High	[R].YPDPNIKVNDTVK.[I]	1xDeamidated [N9]	1.60133	61	eS4A	eS4A [149-161]	P0CX35 RS4A_YEAST	1	1503.77	0.98	0.808	0.979895	0.0018458	1	0.00898327	5.43128e+08	6.04433e+08	5.32449e+08	4.88157e+08	8.02	4.13	3.56	4.83		High	High	High	High	0.68	2.99	0.49	1.03	0.00292184	17.25
High	[K].AELRPLQFK.[S]		3.25288	61	eS7A	eS7A [36-44]	P26786 RS7A_YEAST	0	1101.64	0.934	1.116	0.975844	0.607003	1	0.856777	2.40146e+09	2.38571e+09	2.24347e+09	2.66129e+09	2.46	8.2	13.32	10.14		High	High	High	High	3.05	3.36	2.87	3.15	0.000844595	23.66
High	[R].INELLSSLEGK.[G]		3.63905	61	P2B	P2B [39-49]	P02400 RLA4_YEAST	0	1202.66	0.945	0.767	0.287518	0.00649264	0.533402	0.0240308	1.82689e+09	2.1688e+09	1.72693e+09	1.66333e+09	0.58	1.03	12.91	2.25		High	High	High	High	3.59	3.75	3.62	3.44	0.000844595	37.58
High	[K].KYNAFIASEVLIK.[Q]	1xDeamidated [N3]	6.69958	61	uL1B	uL1B [106-118]	P0CX44 RL1B_YEAST	1	1496.84	0.752	1.022	0.000174695	0.684179	0.00176662	0.926453	7.6862e+07	6.67433e+07	5.78095e+07	6.82437e+07	6.14	2.01	4.99	5.05		High	High	High	High	5.45	5.75	5.89	4.7	0.000844595	40.2
High	[K].VNGASVPINLHPSK.[L]	1xDeamidated [N2]	5.06291	61	uL24A; uL24B	uL24A [90-103]; uL24B [90-103]	P05743 RL26A_YEAST ;P53221 RL26B_YEAST	0	1433.77	0.808	1.311	0.130608	0.13285	0.29026	0.267304	1.61269e+09	1.13591e+09	1.30381e+09	1.48876e+09	10.88	4.25	6.43	12.9	NotUnique	High	High	High	High	4.05	3.88	4.14	3.79	0.000844595	23.47
High	[R].KFLDGIYVSHK.[G]		4.62655	61	uL6A; uL6B	uL6A [174-184]; uL6B [174-184]	P05738 RL9A_YEAST ;P51401 RL9B_YEAST	1	1306.72	0.808	0.89	0.11153	0.625691	0.261518	0.871676	3.2988e+08	3.35086e+08	2.66623e+08	2.98374e+08	10.13	10.07	13.62	7.68	NotUnique	High	High	High	High	3.82	4.67	4.49	3.82	0.000844595	23.73
High	[K].LVLIANDVDPIELVVFLPALCK.[K]	1xDeamidated [N6]; 1xCarbamidomethyl [C21]	6.36308	60	eL8B; eL8A	eL8B [150-171]; eL8A [150-171]	P29453 RL8B_YEAST ;P17076 RL8A_YEAST	0	2452.38	1.395	5.44	0.331007	2.10697e-05	0.592807	0.000297957	4.59706e+06	1.5427e+06	6.41436e+06	8.39224e+06	8.35	16.88	28.46	8.39	NotUnique	High	High	High	High	5.02	3.7	4.97	5.13	0.000844595	72.39
High	[K].FDVGALMALHGEGSGEEK.[G]	1xOxidation [M7]	5.49303	60	eS1A; eS1B	eS1A [223-240]; eS1B [223-240]	P33442 RS3A1_YEAST ;P23248 RS3A2_YEAST	0	1862.86	1.121	0.975	0.808942	0.676435	1	0.920959	6.09923e+07	6.83643e+07	6.83625e+07	6.66847e+07	9.15	4.75	3	15.45	NotUnique	High	High	High	High	3.77	4.43	5.15	4.87	0.000844595	33.23
High	[R].LAQNDGLLK.[N]		2.13317	60	eS21B; eS21A	eS21B [72-80]; eS21A [72-80]	Q3E754 RS21B_YEAST ;P0C0V8 RS21A_YEAST	0	971.552	1.215	0.998	0.00266463	0.633225	0.0135975	0.874225	1.96684e+09	2.34173e+09	2.38982e+09	2.33594e+09	1.52	3.66	5.71	6.18	NotUnique	High	High	High	High	2.71	2.65	2.68	2.54	0.000844595	20.1
High	[K].EGIIKPISK.[H]		2.70488	60	eS25A	eS25A [86-94]	Q3E792 RS25A_YEAST	0	984.609	1.168	1.025	0.0148485	0.844904	0.0531214	1	1.89094e+09	1.87901e+09	2.20828e+09	1.9253e+09	3.96	4.31	5.16	3.31		High	High	High	High	2.91	2.86	2.9	2.9	0.000844595	17.58
High	[K].ILSQAPTELELQVAQAFVELENSSPELK.[A]	1xDeamidated [N/Q]	7.90979	60	eS7A	eS7A [8-35]	P26786 RS7A_YEAST	0	3084.6	1.039	1.61	0.926132	0.000227707	1	0.00178708	6.84537e+07	5.5235e+07	7.10895e+07	8.89539e+07	8.37	8.47	3.33	13.07		High	High	High	High	4.96	6.1	5.79	6.65	0.000844595	66.22
High	[K].VLEDMVFPTEIVGKR.[V]		4.66171	60	eS7B	eS7B [125-139]	P48164 RS7B_YEAST	1	1732.93	0.918	1.35	0.383987	0.00263693	0.661604	0.011978	7.40612e+07	5.532e+07	6.80123e+07	7.46777e+07	4.86	8.56	5.69	2.39		High	High	High	High	2.87	3.12	3.98	3.55	0.000844595	42.25
High	[R].FQTPFR.[R]		1.22981	60	uL18	uL18 [16-21]	P26321 RL5_YEAST	0	795.415	0.82	0.915	0.147462	0.858523	0.318051	1	972881920	8.75813e+08	7.98137e+08	8.01035e+08	4.46	8.9	16.39	9.05		High	High	High	High	2.12	2.2	2.05	2.06	0.00348675	24.75
High	[R].RDDEVLVVR.[G]		3.37629	60	uL24A; uL24B	uL24A [52-60]; uL24B [52-60]	P05743 RL26A_YEAST ;P53221 RL26B_YEAST	1	1100.61	0.864	0.993	0.0539994	0.860878	0.147173	1	1643813248	1.44067e+09	1.4204e+09	1.43068e+09	4.15	5.84	1.01	10.22	NotUnique	High	High	High	High	3.69	4.13	4.19	4.08	0.000844595	19.52
High	[R].NMIIVPEMIGSVVGIYNGK.[A]		5.91058	60	uS19	uS19 [82-100]	Q01855 RS15_YEAST	0	2034.08	0.965	1.211	0.669797	0.00541475	0.973181	0.0208256	2.64482e+08	2.08619e+08	2.55201e+08	2.52728e+08	3.67	11.86	4.57	2.86		High	High	High	High	4	4.75	4.33	4.56	0.000844595	61.47
High	[K].RLFEGNALIR.[R]		3.65736	60	uS4B; uS4A	uS4B [69-78]; uS4A [69-78]	P05755 RS9B_YEAST ;O13516 RS9A_YEAST	1	1188.68	1.004	1.013	0.987695	0.840541	1	1	1.07636e+09	1.05684e+09	1.08081e+09	1.07063e+09	10.99	3.39	8.86	16.24	NotUnique	High	High	High	High	3.86	3.63	3.86	3.8	0.000844595	27.25
High	[K].KLLQLAGVEDVYTQSNGK.[T]	1xDeamidated [N16]	7.90451	60	uS5	uS5 [186-203]	P25443 RS2_YEAST	1	1964.03	0.96	0.9	1	0.166302	1	0.319189	9.71499e+07	9.93995e+07	9.33049e+07	8.9423e+07	11.15	2.41	7.29	4.6		High	High	High	High	5.06	4.26	5.18	4.43	0.000844595	36.17
High	[K].DASLVDYVQVR.[Q]		3.42252	60	uS7	uS7 [55-65]	P26783 RS5_YEAST	0	1264.65	1.352	0.992	0.0391217	0.994597	0.113871	1	1.1168e+09	1.35503e+09	1.50947e+09	1.34385e+09	1.53	6.4	12.38	8.04		High	High	High	High	3.66	3.24	3.73	3.56	0.000844595	37.57
High	[R].QFGYVILTTSAGIMDHEEARR.[K]		5.11006	60	uS8A	uS8A [98-118]	P0C0W1 RS22A_YEAST	1	2394.19	0.567	0.851	0.0237586	0.410692	0.0777603	0.651306	4.61295e+07	4.414e+07	2.61783e+07	3.75527e+07	9.42	10.03	21.48	8.44		High	High	High	High	5.27	5.41	5.37	4.76	0.000844595	43.35
High	[K].DLETLTMHTK.[T]		2.37316	59	eL32	eL32 [81-90]	P38061 RL32_YEAST	0	1188.59	0.807	1.108	0.417558	0.360268	0.704072	0.588922	1.30126e+09	1.19197e+09	1.05025e+09	1.32123e+09	9.33	8.93	11.08	5.94		High	High	High	High	2.77	2.64	2.85	2.53	0.000844595	23.74
High	[K].LVEGLANDPENKVPLIK.[V]	1xDeamidated [N]	6.13748	59	eS12	eS12 [74-90]	P48589 RS12_YEAST	1	1850.03	1.026	1.136	1	0.100544	1	0.212276	7.05862e+07	7.47518e+07	7.24184e+07	8.49334e+07	4.43	9.64	2.48	8.83		High	High	High	High	3.99	3.96	3.43	3.41	0.000844595	34.28
High	[K].VISNPLLAR.[K]		2.53714	59	eS24A	eS24A [12-20]	P0CX31 RS24A_YEAST	0	982.604	0.924	1.101	0.260432	0.440941	0.495415	0.684943	2.40349e+09	2.30353e+09	2.2197e+09	2.53574e+09	4.04	0.71	3.97	7.99		High	High	High	High	2.79	2.73	2.83	2.8	0.000844595	29.18
High	[K].VEEQEQQQQQIIK.[I]		5.16484	59	uS10	uS10 [9-21]	P38701 RS20_YEAST	0	1627.83	1.109	0.999	0.0757763	0.920257	0.193837	1	1.08385e+09	1.06832e+09	1.20207e+09	1.06731e+09	3.41	6.88	4.39	2.55		High	High	High	High	4.61	4.65	4.62	4.56	0.000844595	18.02
High	[K].LAGEFGLK.[N]		1.95778	59	uS4B; uS4A	uS4B [30-37]; uS4A [30-37]	P05755 RS9B_YEAST ;O13516 RS9A_YEAST	0	834.472	1.009	0.974	0.932476	0.998389	1	1	1.66268e+09	1.58316e+09	1.67719e+09	1.54252e+09	5.06	4.84	5.69	13.15	NotUnique	High	High	High	High	1.17	2.02	2.23	1.99	0.000844595	24.98
High	[R].LAFYQVTPEEDEEEDEE.[-]		2.47045	58	eL22A	eL22A [105-121]	P05749 RL22A_YEAST	0	2071.85	0.957	1.528	0.529598	1.09802e-05	0.829538	0.000200723	2.48649e+08	2.33016e+08	2.37907e+08	3.56115e+08	4.52	3.02	6.57	2.01		High	High	High	High	2.23	2.27	2.37	2.39	0.000844595	41.25
High	[K].NLLTNFHGMDFTTDK.[L]	1xOxidation [M9]	5.10865	58	eS1A; eS1B	eS1A [95-109]; eS1B [95-109]	P33442 RS3A1_YEAST ;P23248 RS3A2_YEAST	0	1769.82	1.143	0.904	0.999982	0.999985	1	1	4.88718e+07	4.78407e+07	5.58849e+07	4.32304e+07	12.27	23.86	21.74	8.36	NotUnique	High	High	High	High	3.6	3.13	4.1	2.91	0.000844595	35.02
High	[K].NLLTNFHGMDFTTDKLR.[S]	1xDeamidated [N]	5.32834	58	eS1A; eS1B	eS1A [95-111]; eS1B [95-111]	P33442 RS3A1_YEAST ;P23248 RS3A2_YEAST	1	2023.99	0.942	1.354	0.115163	0.000577217	0.266445	0.00374567	3.96827e+07	3.09314e+07	3.7379e+07	4.18861e+07	8.58	1.56	6.13	2.36	NotUnique	High	High	High	High	4.77	4.2	3.97	4.48	0.000844595	44.14
High	[K].IGPLGLSPK.[K]		2.6317	58	uL11A	uL11A [32-40]	P0CX53 RL12A_YEAST	0	881.545	1.057	1.082	0.991616	0.993064	1	1	2.45196e+09	2.42253e+09	2.59107e+09	2.62213e+09	8.13	5.24	6.14	14.4		High	High	High	High	2.45	2.26	2.39	2.46	0.000844595	26.73
High	[R].AAGGVVELIA.[-]		0.816843	58	uL15	uL15 [140-149]	P02406 RL28_YEAST	0	899.52	0.903	1.369	0.6625	0.00200663	0.967921	0.00961	2.77011e+08	2.99758e+08	2.50171e+08	4.1029e+08	5.71	8.3	3.9	6.46		High	High	High	High	1.97	2.41	1.6	1.81	0.00859788	40.22
High	[K].EKVNGASVPINLHPSK.[L]	1xDeamidated [N]	6.18157	58	uL24A; uL24B	uL24A [88-103]; uL24B [88-103]	P05743 RL26A_YEAST ;P53221 RL26B_YEAST	1	1690.91	0.939	0.872	0.456981	0.0795893	0.751937	0.176486	2.4839e+08	2.72107e+08	2.33342e+08	2.37141e+08	9.78	1.22	1.32	7.86	NotUnique	High	High	High	High	3.17	4.56	4.5	4.61	0.000844595	22.59
High	[K].EVGITAVHVK.[I]		2.53261	58	uS11B; uS11A	uS11B [74-83]; uS11A [73-82]	P39516 RS14B_YEAST ;P06367 RS14A_YEAST	0	1052.61	1.125	1.001	0.475418	0.998039	0.769602	1	969604183	9.15733e+08	1.09071e+09	9.16669e+08	5.38	12.48	5.95	4.12	NotUnique	High	High	High	High	2.23	2.47	2.29	2.48	0.000844595	19.69
High	[K].VEDFLER.[R]		1.61303	58	uS4B; uS4A	uS4B [101-107]; uS4A [101-107]	P05755 RS9B_YEAST ;O13516 RS9A_YEAST	0	907.452	0.832	1.234	0.0472026	0.0264782	0.13191	0.0733657	1.83523e+09	1.64435e+09	1.52678e+09	2.02918e+09	5.33	5.24	10.31	5.68	NotUnique	High	High	High	High	2.42	2.43	2.4	2.41	0.00236593	25.51
High	[R].GYWGTNLGQPHSLATK.[T]		6.09177	58	uS5	uS5 [142-157]	P25443 RS2_YEAST	0	1729.87	1.071	0.862	0.963212	0.108462	1	0.225186	2.76831e+09	2.87602e+09	2.96619e+09	2.47898e+09	3.32	2.7	6.27	12.61		High	High	High	High	4.2	4.03	4.08	4.68	0.000844595	28.98
High	[R].QVLIRPSSK.[V]		2.64478	58	uS8A	uS8A [24-32]	P0C0W1 RS22A_YEAST	0	1027.63	1.353	0.968	0.00109148	0.993571	0.00665092	1	9.06857e+08	9.70816e+08	1.22699e+09	9.40089e+08	11.84	5.85	0.8	4.33		High	High	High	High	3.07	3.04	2.95	2.97	0.000844595	16.41
High	[R].KVWLDPNETSEIAQANSR.[N]		7.80082	57	eL19A	eL19A [21-38]	P0CX82 RL19A_YEAST	1	2058.03	0.763	0.99	0.00601751	0.938202	0.026332	1	5.51822e+08	4.77711e+08	4.21128e+08	4.73118e+08	5.64	0.97	8.6	7.53		High	High	High	High	5.32	6.12	5.57	5.65	0.000844595	31.03
High	[K].NLLTNFHGMDFTTDK.[L]		6.91788	57	eS1A; eS1B	eS1A [95-109]; eS1B [95-109]	P33442 RS3A1_YEAST ;P23248 RS3A2_YEAST	0	1753.82	1.005	1.404	0.81855	0.000114142	1	0.0010188	5.4594e+08	5.09284e+08	5.48413e+08	7.148e+08	6.19	4.3	3.74	3.67	NotUnique	High	High	High	High	4.99	5.07	5.55	4.58	0.000844595	41.84
High	[K].SLFVVGVDNVSSQQMHEVRK.[E]		7.11376	57	uL10	uL10 [24-43]	P05317 RLA0_YEAST	1	2259.16	0.726	0.798	0.000278534	0.000911534	0.00242746	0.00523521	343412974	3.50414e+08	2.49234e+08	2.79622e+08	5.54	2.22	5.28	2.94		High	High	High	High	6.29	6.49	7.12	7.16	0.000844595	31.32
High	[R].VHPFHVLR.[I]		2.31732	57	uL16	uL16 [91-98]	P41805 RL10_YEAST	0	1004.58	0.841	0.95	0.0353903	0.803197	0.104842	1	1.36419e+09	1.31571e+09	1.14693e+09	1.24928e+09	10.19	1.51	4.86	5		High	High	High	High	3.08	2.98	3.08	3.03	0.000844595	17.46
High	[K].EQLASQLVDLKK.[E]		3.18425	57	uL29B	uL29B [15-26]	P0CX85 RL35B_YEAST	1	1371.78	0.873	0.994	0.119658	0.884241	0.271657	1	1.12675e+09	1.11525e+09	9.83176e+08	1.10803e+09	4.83	1.95	12.47	13.27		High	High	High	High	3.98	3.88	3.72	3.89	0.000844595	27.59
High	[K].LDYVLALKVEDFLER.[R]		6.64128	57	uS4B; uS4A	uS4B [93-107]; uS4A [93-107]	P05755 RS9B_YEAST ;O13516 RS9A_YEAST	1	1822.99	1.058	1.369	0.602569	0.0110083	0.910536	0.0369988	2.69675e+07	1.80933e+07	2.85419e+07	2.47612e+07	2.68	7.76	13.2	2.16	NotUnique	High	High	High	High	4.64	4.85	4.65	4.5	0.000844595	56.15
High	[K].HTLDIINVLTDQNPIQVVVDAITNTGPREDTTR.[V]		10.6382	57	uS7	uS7 [116-148]	P26783 RS5_YEAST	1	3658.9	0.364	0.493	0.000858928	0.00783842	0.0055259	0.0279546	5.91916e+07	5.19986e+07	2.15535e+07	2.56234e+07	26.61	14.66	26.36	6.33		High	High	High	High	6.29	5.64	6.03	5.99	0.000844595	70.25
High	[R].NQEIFDANVQR.[L]		3.45007	56	eL13B; eL13A	eL13B [105-115]; eL13A [105-115]	P40212 RL13B_YEAST ;Q12690 RL13A_YEAST	0	1333.65	1.3	0.743	0.00306587	0.00231358	0.0152177	0.0107263	1.4803e+09	1.85533e+09	1.92482e+09	1.37777e+09	9.48	3.98	5.28	3.04	NotUnique	High	High	High	High	2.99	3.64	3.55	3.08	0.000844595	24.06
High	[K].INRPPVSVSR.[I]		3.94822	56	eL18B	eL18B [57-66]	P0CX50 RL18B_YEAST	0	1124.65	0.881	0.983	0.35363	0.774438	0.624371	0.996791	3.72691e+09	3.8496e+09	3.28307e+09	3.78493e+09	9.02	1.94	5.02	10.99		High	High	High	High	3.68	3.71	3.67	3.75	0.000844595	16.86
High	[K].LIIIAANTPVLRK.[S]		4.47774	56	eL30	eL30 [41-53]	P14120 RL30_YEAST	1	1421.92	0.76	0.995	0.00188927	0.999952	0.010261	1	2.23309e+08	1.91694e+08	1.697e+08	1.90737e+08	4.2	3.1	5.89	11.05		High	High	High	High	3.44	4.16	4.14	3.54	0.000844595	32.38
High	[K].KVTQMTPAPK.[I]		4.61671	56	eL36B	eL36B [16-25]	O14455 RL36B_YEAST	1	1100.61	1.801	0.485	8.39689e-05	2.00947e-05	0.00106669	0.000289635	148270654	2.94981e+08	2.67e+08	1.43035e+08	9.3	9.75	3.51	6.05		High	High	High	High	4.1	4.31	4.06	3.87	0.000844595	16.73
High	[K].HWGGGILGNK.[A]		3.89927	56	eL8B; eL8A	eL8B [232-241]; eL8A [232-241]	P29453 RL8B_YEAST ;P17076 RL8A_YEAST	0	1038.55	0.839	1.103	0.0261084	0.0715802	0.083625	0.164065	2023331679	1.69451e+09	1.69777e+09	1.86874e+09	1.15	7.68	5.42	6.67	NotUnique	High	High	High	High	3.32	3.15	2.89	3.56	0.000844595	21.96
High	[K].RLCDEIATIQSK.[R]	1xCarbamidomethyl [C3]	3.71639	56	eS17A	eS17A [33-44]	P02407 RS17A_YEAST	1	1433.74	1.001	0.93	0.999998	0.0869441	1	0.188609	1082726656	1.20601e+09	1.08363e+09	1.12171e+09	2.73	2.89	5.92	0.9		High	High	High	High	4.3	4.56	4.45	4.55	0.000844595	24.6
High	[R].NFLETVELQVGLK.[N]	1xDeamidated [N/Q]	4.55566	56	uL1B	uL1B [27-39]	P0CX44 RL1B_YEAST	0	1490.81	0.81	0.964	0.0221778	0.98277	0.0735498	1	6.29917e+07	5.53174e+07	5.10492e+07	5.33162e+07	8.04	10.22	2.69	2.39		High	High	High	High	3.33	3.55	3.23	3.07	0.000844595	25.64
High	[R].KAYFTAPSSQR.[R]		3.9653	56	uL24A	uL24A [17-27]	P05743 RL26A_YEAST	1	1255.64	0.984	0.964	0.961075	0.999167	1	1	2.97794e+08	2.93144e+08	2.93135e+08	2.82726e+08	2.41	6.18	6.92	8.34		High	High	High	High	3.52	3.72	3.66	3.75	0.000844595	27.32
High	[K].VLQLLR.[L]		1.27125	56	uL30A	uL30A [102-107]	P05737 RL7A_YEAST	0	741.498	0.875	1.11	0.058083	0.489855	0.15641	0.737242	1.66411e+09	1.51815e+09	1.45565e+09	1.68563e+09	7.72	4.59	4.97	10.12		High	High	High	High	1.46	1.67	1.67	1.88	0.00348675	26.93
High	[K].KVTAFVPNDGCLNFVDENDEVLLAGFGRK.[G]	1xCarbamidomethyl [C11]	6.52588	56	uS12A	uS12A [82-110]	P0CX29 RS23A_YEAST	2	3224.6	1.012	0.694	0.991562	0.145583	1	0.286014	112702481	1.5186e+08	1.14051e+08	1.05325e+08	30.44	5.61	20.27	6.37		High	High	High	High	5.47	4.9	5.98	5.34	0.000844595	44.87
High	[K].IVYALTTIK.[G]		2.51378	56	uS13A	uS13A [28-36]	P0CX55 RS18A_YEAST	0	1021.63	0.998	1.1	0.944144	0.210353	1	0.386114	2.04303e+09	1.98994e+09	2.03863e+09	2.18952e+09	3.67	0.96	5.5	4.3		High	High	High	High	2.36	2.81	1.76	2.94	0.000844595	30.94
High	[R].GLSAVAQAESMK.[F]		3.59861	56	uS3	uS3 [95-106]	P05750 RS3_YEAST	0	1191.6	0.999	1.023	0.895498	0.60769	1	0.85694	1.23529e+09	1.17098e+09	1.2346e+09	1.19787e+09	0.79	6.6	10.51	7.6		High	High	High	High	3.82	3.17	3.66	3.6	0.000844595	24.8
High	[K].TFLVANVK.[D]		1.74131	55	eL32	eL32 [73-80]	P38061 RL32_YEAST	0	891.53	0.904	0.921	0.592926	0.552255	0.899591	0.804	2.72243e+09	2.58008e+09	2.46022e+09	2.37593e+09	5.31	5.58	7.83	12.06		High	High	High	High	2.06	1.83	1.86	1.7	0.00163132	25.82
High	[R].IFLYPSNI.[-]		1.43014	55	eL33B; eL33A	eL33B [100-107]; eL33A [100-107]	P41056 RL33B_YEAST ;P05744 RL33A_YEAST	0	966.529	1.005	1.147	0.844188	0.146846	1	0.288112	6.68335e+08	7.39428e+08	6.71939e+08	8.48426e+08	8.44	5.89	5.59	2.76	NotUnique	High	High	High	High	1.61	1.65	1.81	1.69	0.00292184	47.89
High	[R].LIDLIR.[N]		1.38633	55	eL36A; eL36B	eL36A [57-62]; eL36B [57-62]	P05745 RL36A_YEAST ;O14455 RL36B_YEAST	0	742.482	0.924	1.052	0.468924	0.995181	0.765174	1	1.71003e+09	1.7326e+09	1.57925e+09	1.822e+09	9.47	2.95	7.14	9.45	NotUnique	High	High	High	High	1.96	2.02	2.06	2.06	0.00292184	30.79
High	[K].KQNRPLPQWIR.[L]		3.50514	55	eL39	eL39 [18-28]	P04650 RL39_YEAST	1	1435.83	0.591	0.887	8.66542e-05	0.190735	0.00108006	0.356499	1.07429e+09	9.51697e+08	6.34774e+08	8.43819e+08	7.97	9.46	6.14	5.72		High	High	High	High	4.79	4.88	4.56	4.7	0.000844595	21.62
High	[K].VAPAPFGAK.[S]		2.11523	55	eL8B; eL8A	eL8B [7-15]; eL8A [7-15]	P29453 RL8B_YEAST ;P17076 RL8A_YEAST	0	857.488	0.977	1.075	0.999997	0.152783	1	0.298205	1539780864	1.52992e+09	1.5051e+09	1.64438e+09	4.27	3.1	1.34	6.28	NotUnique	High	High	High	High	2.24	2.21	1.99	2.15	0.000844595	19
High	[K].LREYLEEYK.[S]		2.65199	55	uL10	uL10 [15-23]	P05317 RLA0_YEAST	1	1242.64	1.119	0.936	0.914374	0.748284	1	0.985471	1.52989e+09	1.66682e+09	1.71241e+09	1.5604e+09	2.77	5.55	11.83	4.36		High	High	High	High	3.36	3.26	3.31	3.31	0.000844595	22.43
High	[K].NWQNVGSLVVK.[S]		3.23079	55	uL1B	uL1B [197-207]	P0CX44 RL1B_YEAST	0	1243.68	0.912	1.117	0.028052	0.0432983	0.0873194	0.108485	1.94318e+09	1.76054e+09	1.77278e+09	1.96728e+09	3.78	2.03	4.15	3.2		High	High	High	High	3.3	2.87	3.16	2.95	0.000844595	34.53
High	[K].DYRPAEETEAQAEPVEA.[-]		4.42457	55	uS3	uS3 [224-240]	P05750 RS3_YEAST	0	1904.85	1.376	0.856	0.00034386	0.0424004	0.00283212	0.10719	7.92864e+08	9.94236e+08	1.09117e+09	8.51334e+08	2.98	8.72	2.02	2.82		High	High	High	High	4.21	4.4	4.45	4.64	0.000844595	24.5
High	[K].NFGIGQAVQPK.[R]	1xDeamidated [N/Q]	3.01852	54	eL8B; eL8A	eL8B [33-43]; eL8A [33-43]	P29453 RL8B_YEAST ;P17076 RL8A_YEAST	0	1159.61	0.869	1.105	0.0430773	0.0350426	0.122529	0.0910379	239588829	2.22129e+08	2.0816e+08	2.45371e+08	7.36	2.71	2.65	4.56	NotUnique	High	High	High	High	2.42	2.55	2.38	2.29	0.000844595	17.98
High	[K].LTLDFQTNKR.[L]		3.22984	54	eS17A	eS17A [24-33]	P02407 RS17A_YEAST	1	1235.67	0.987	1.12	0.769778	0.137961	1	0.274336	6.8705e+08	6.58138e+08	6.78257e+08	7.36972e+08	6.96	4.32	5.21	5.33		High	High	High	High	3.77	3.49	3.58	3.77	0.000844595	23.94
High	[K].EDDVRDFVIRR.[E]		2.71632	54	eS6A	eS6A [150-160]	P0CX37 RS6A_YEAST	2	1419.73	0.773	0.958	0.00764407	0.731604	0.0320965	0.974822	1.44287e+08	1.17101e+08	1.11471e+08	1.12182e+08	4.73	9.26	1.74	5.38		High	High	High	High	2.82	3.22	2.93	3.24	0.000844595	24.49
High	[K].ALVLFVPVPALSAYHK.[V]		5.00526	54	eS7B	eS7B [57-72]	P48164 RS7B_YEAST	0	1725.01	0.933	0.868	0.556459	0.0132922	0.85816	0.0430345	4.96752e+08	5.12627e+08	4.63504e+08	4.44833e+08	6.11	5.48	5.89	0.82		High	High	High	High	4.13	4.12	3.91	3.91	0.000844595	51.1
High	[K].QRVPLSDNAIIEANLGK.[Y]	1xDeamidated [N/Q]	5.14805	54	uL30A	uL30A [159-175]	P05737 RL7A_YEAST	1	1839	0.692	0.844	0.00712712	0.746427	0.030265	0.985471	8.49391e+07	8.50092e+07	5.87664e+07	7.17351e+07	7.06	15.84	10.52	6.62		High	High	High	High	5.63	6.2	5.77	6.04	0.000844595	30.04
High	[K].YDPSIGIFGMDFYVVMNRPGAR.[V]	1xOxidation [M]	3.81413	54	uL5A	uL5A [116-137]	P0C0W9 RL11A_YEAST	0	2521.2	0.933	1.255	0.999999	0.435595	1	0.680163	17475806	1.3959e+07	1.63115e+07	1.75226e+07	14.65	35.28	28.85	11.66		High	High	High	High	2.46	2.51	2.94	3	0.000844595	53.78
High	[R].LILIESR.[I]		1.83322	54	uS15	uS15 [115-121]	P05756 RS13_YEAST	0	843.53	1.086	1.055	0.46911	0.695005	0.765174	0.935199	1.69798e+09	1.63436e+09	1.84381e+09	1.72479e+09	4.78	7.42	3.05	9.18		High	High	High	High	2.17	2.18	2.17	2.19	0.00163132	26.58
High	[R].ALVEHIIQAK.[A]		3.76504	53	eL19A	eL19A [137-146]	P0CX82 RL19A_YEAST	0	1121.67	0.997	1.198	1	0.00533951	1	0.0207168	2.73e+09	2.49661e+09	2.72104e+09	2.99011e+09	1.49	2.81	3.22	7.85		High	High	High	High	3.39	3.42	3.5	3.71	0.000844595	22.48
High	[K].AKNPLTHSTPK.[N]		2.98947	53	eL8B	eL8B [22-32]	P29453 RL8B_YEAST	1	1193.66	1.619	0.882	0.000624033	0.308525	0.00439167	0.524948	6.20511e+08	8.81838e+08	1.00441e+09	7.77478e+08	7.89	1.12	4.34	15.69		High	High	High	High	2.1	3.97	2.47	3.67	0.000844595	15.09
High	[K].LNISYPVNGSQK.[T]	2xDeamidated [N8; N/Q]	1.86448	53	eS6A	eS6A [3-14]	P0CX37 RS6A_YEAST	0	1321.66	1.028	1.184	0.999984	0.0134682	1	0.0434168	1.6162e+08	1.45482e+08	1.66083e+08	1.72181e+08	6.14	6.63	5.24	1.43		High	High	High	High	1.31	1.74	1.08	1.46	0.000844595	49.45
High	[K].GSLEEIIAEGQKK.[F]		4.06028	53	P2B	P2B [50-62]	P02400 RLA4_YEAST	1	1401.76	0.685	0.937	0.000867862	0.552448	0.00555951	0.804	1.40334e+09	1.13967e+09	9.60895e+08	1.06805e+09	8.11	4.18	8.87	7.27		High	High	High	High	3.73	3.48	3.43	3.61	0.000844595	30.05
High	[R].EAGEVKDDGAFVK.[F]		6.42584	53	uL16	uL16 [186-198]	P41805 RL10_YEAST	1	1364.67	1.002	0.897	0.999889	0.31752	1	0.538419	1991018196	2.01717e+09	1.99571e+09	1.81007e+09	7.73	6.92	3.09	5.71		High	High	High	High	4.85	5	4.71	4.42	0.000844595	17.86
High	[K].ATVDEFPLCVHLVSNELEQLSSEALEAAR.[I]	1xCarbamidomethyl [C9]; 1xDeamidated [N/Q]	8.83365	53	uL16	uL16 [41-69]	P41805 RL10_YEAST	0	3228.57	0.962	1.287	0.999868	0.0149824	1	0.047083	3.95668e+07	3.49776e+07	3.80473e+07	4.50143e+07	7.15	16.1	5.41	1.79		High	High	High	High	6.1	4.44	5.06	6.32	0.000844595	59.81
High	[K].KWGFTNLDRPEYLK.[K]		5.87189	53	uL16	uL16 [170-183]	P41805 RL10_YEAST	1	1766.92	1.283	1.595	0.00134093	1.20461e-05	0.00782125	0.000207214	3.91873e+08	3.3765e+08	5.02757e+08	5.38688e+08	4.66	2.57	3.62	6.06		High	High	High	High	4.51	4.62	5.03	5.42	0.000844595	33.26
High	[R].TQPWSIMPDLYFYR.[DN]		4.7783	53	uS2A	uS2A [192-205]	P32905 RSSA1_YEAST	0	1816.87	1.053	1.205	0.8951	0.00331055	1	0.0142192	3.75389e+08	3.52167e+08	3.95173e+08	4.24438e+08	2.02	7.15	5.56	2.27		High	High	High	High	3.67	3.13	3.19	3.43	0.000844595	57.09
High	[K].NLPILK.[N]		1.10809	52	eL13B; eL13A	eL13B [6-11]; eL13A [6-11]	P40212 RL13B_YEAST ;Q12690 RL13A_YEAST	0	697.461	1.026	1.065	0.990001	0.579406	1	0.831128	9.20964e+08	9.76394e+08	9.44713e+08	1.03958e+09	9.95	4.76	9.5	3.21	NotUnique	High	High	High	High	1.61	1.64	1.62	1.41	0.00407886	23.95
High	[K].SVVSTETFEQPSQR.[E]		4.80843	52	eL27A	eL27A [94-107]	P0C2H6 RL27A_YEAST	0	1594.77	0.986	0.99	0.851061	0.950338	1	1	2.06731e+09	2.13899e+09	2.03837e+09	2.11725e+09	1.46	3.1	7.07	2.03		High	High	High	High	3.85	4.06	3.97	4.03	0.000844595	23.87
High	[K].RVNNPNVSLIK.[I]		2.84863	52	eL33B; eL33A	eL33B [21-31]; eL33A [21-31]	P41056 RL33B_YEAST ;P05744 RL33A_YEAST	1	1253.73	0.907	1.192	0.11573	0.00321274	0.266445	0.0139997	2.65148e+09	2.40837e+09	2.40444e+09	2.86987e+09	1.14	2.79	5.88	7.85	NotUnique	High	High	High	High	3.23	3.38	3.19	3.38	0.000844595	18.95
High	[K].YGLNHVVALIENK.[K]		5.53331	52	eL8A	eL8A [134-146]	P17076 RL8A_YEAST	0	1469.81	0.951	0.384	0.769593	1.81287e-05	1	0.000263834	5.05276e+08	9.3322e+08	4.80673e+08	3.58363e+08	8.26	0.97	17.84	8.01		High	High	High	High	5.23	5.34	5.05	5.38	0.000844595	38.22
High	[K].KNVKEEETVAK.[S]		3.92027	52	eS8A	eS8A [125-135]	P0CX39 RS8A_YEAST	2	1274.7	0.724	1.298	0.00093138	0.00105952	0.00594101	0.0058823	2.79166e+08	2.30696e+08	2.02161e+08	2.99465e+08	7.16	3.45	4.05	5.05		High	High	High	High	4.21	4.03	3.55	3.81	0.000844595	29.49
High	[K].LWTLIPEDK.[R]		2.57842	52	uL15	uL15 [78-86]	P02406 RL28_YEAST	0	1114.61	1.073	0.913	0.748859	0.510509	1	0.757986	1.40998e+09	1.75328e+09	1.51286e+09	1.59999e+09	7.25	7.52	3.93	1.76		High	High	High	High	2.51	2.43	2.37	2.29	0.000844595	40.59
High	[K].GAGSIFTSHTR.[L]		3.72716	52	uL2A	uL2A [11-21]	P0CX45 RL2A_YEAST	0	1133.57	0.885	1.119	0.265226	0.116041	0.503259	0.238281	1.97004e+09	1.72083e+09	1.74262e+09	1.92475e+09	10.31	2.63	2.36	5.5		High	High	High	High	3.06	3.31	3.17	3.3	0.000844595	18.17
High	[R].ASGNYVIIIGHNPDENKTR.[V]		6.5911	52	uL2A	uL2A [129-147]	P0CX45 RL2A_YEAST	1	2098.07	0.451	0.75	4.70846e-06	0.00148767	0.00015017	0.00767615	1.29461e+09	1.08197e+09	5.83953e+08	8.11764e+08	7.49	4.5	5.36	8.95		High	High	High	High	5.78	6.49	6.48	6.03	0.000844595	23.11
High	[K].QLENVSSNIVK.[N]		3.70439	52	uS10	uS10 [33-43]	P38701 RS20_YEAST	0	1230.67	1.061	0.997	0.112921	0.917741	0.263247	1	2.23807e+09	2.25818e+09	2.37473e+09	2.25206e+09	7.23	1.8	3.45	4.02		High	High	High	High	3.58	3.62	2.98	3.83	0.000844595	22.7
High	[R].ISFQLSK.[I]		1.36281	52	uS4B; uS4A	uS4B [45-51]; uS4A [45-51]	P05755 RS9B_YEAST ;O13516 RS9A_YEAST	0	822.472	1.064	1.083	0.931247	0.731243	1	0.974822	1.34607e+09	1.27232e+09	1.43212e+09	1.37743e+09	4.51	6.01	4.73	11.23	NotUnique	High	High	High	High	2	2	1.84	2	0.00292184	26.35
High	[K].FDVGALMALHGEGSGEEKGK.[K]		8.35077	51	eS1A; eS1B	eS1A [223-242]; eS1B [223-242]	P33442 RS3A1_YEAST ;P23248 RS3A2_YEAST	1	2031.98	0.699	1.118	0.0190935	0.582859	0.0649006	0.834484	2.52311e+08	2.01082e+08	1.76398e+08	2.24818e+08	16.38	2.72	2.67	6.61	NotUnique	High	High	High	High	5.96	6.22	5.92	5.96	0.000844595	35.65
High	[K].EDDVRDFVIR.[R]		1.97764	51	eS6A	eS6A [150-159]	P0CX37 RS6A_YEAST	1	1263.63	0.946	0.947	0.450387	0.509921	0.741901	0.757986	1.56729e+09	1.55097e+09	1.48249e+09	1.46828e+09	4.45	4.36	4.66	8.83		High	High	High	High	2.85	3.1	2.72	2.65	0.000844595	29.08
High	[R].CDGYILEGEELAFYLRR.[L]	1xCarbamidomethyl [C1]	5.1943	51	eS8A	eS8A [179-195]	P0CX39 RS8A_YEAST	1	2104.02	1.162	0.926	0.021327	0.135672	0.0713597	0.271526	2.6157e+07	2.65358e+07	3.0404e+07	2.45722e+07	3.97	1.06	5.43	3.45		High	High	High	High	4.67	4.24	4.13	4.01	0.000844595	52.17
High	[K].EILGTAQSVGCR.[V]	1xCarbamidomethyl [C11]	3.2264	51	uL11A	uL11A [131-142]	P0CX53 RL12A_YEAST	0	1290.65	1.141	1.102	0.372721	0.210376	0.648906	0.386114	2.34221e+09	2.41922e+09	2.67184e+09	2.66486e+09	3.73	5.75	11.25	5.98		High	High	High	High	3.25	3.34	3.29	3.19	0.000844595	22.19
High	[K].VEDGNILVFQVSMK.[A]		5.49361	51	uL23	uL23 [76-89]	P04456 RL25_YEAST	0	1578.82	0.899	0.983	0.0279343	0.993008	0.0873194	1	1.79383e+08	1.8333e+08	1.61193e+08	1.80226e+08	7.23	5.82	4.36	2.09		High	High	High	High	3.64	4.02	3.38	4.35	0.000844595	48.75
High	[K].ALPDAVTIIEPK.[E]		2.83953	51	uS3	uS3 [201-212]	P05750 RS3_YEAST	0	1266.73	1.263	0.969	0.349181	0.998546	0.620905	1	5.62861e+08	6.98004e+08	7.11029e+08	6.76121e+08	6.22	3.13	16.91	6.28		High	High	High	High	2.52	2.63	2.51	2.8	0.000844595	38.21
High	[K].EEEPILAPSVK.[D]		2.82723	51	uS3	uS3 [213-223]	P05750 RS3_YEAST	0	1211.65	0.868	1.172	0.188924	0.0295862	0.384257	0.0799355	9.07209e+08	7.77255e+08	7.87705e+08	9.10763e+08	4.88	5.78	7.26	9.28		High	High	High	High	2.86	2.86	2.95	2.9	0.000844595	25.2
High	[R].VAAVETLYQDMAAR.[H]		5.1259	50	eL20A	eL20A [100-113]	P0CX23 RL20A_YEAST	0	1537.77	0.943	1.06	0.848008	0.178354	1	0.337994	1.34523e+09	1.40789e+09	1.26861e+09	1.49254e+09	5.53	2.56	4.65	1.05		High	High	High	High	4	4.55	4.07	4.55	0.000844595	42
High	[K].LALVIK.[S]		1.36126	50	eL30	eL30 [14-19]	P14120 RL30_YEAST	0	656.471	0.89	0.972	0.158689	0.830488	0.336457	1	1.06646e+09	1.00464e+09	9.48961e+08	9.76785e+08	10.49	3.73	14.83	10.81		High	High	High	High	1.93	1.79	2.25	1.92	0.00292184	25.52
High	[K].QNRPLPQWIR.[L]		3.16381	50	eL39	eL39 [19-28]	P04650 RL39_YEAST	0	1307.73	0.861	1.047	0.0626893	0.51279	0.167507	0.759557	8.54944e+08	7.78219e+08	7.36189e+08	8.14589e+08	3.18	9.77	9.93	4.29		High	High	High	High	4.02	3.86	3.79	3.9	0.000844595	25.99
High	[K].NGDKPHMLK.[F]	1xOxidation [M7]	2.8222	50	eL6A	eL6A [167-175]	Q02326 RL6A_YEAST	0	1055.53	2.439	0.785	0.00680356	0.871522	0.0291387	1	8.66413e+06	1.04991e+07	2.11284e+07	8.2422e+06	19.43	19.89	16.87	27.28		High	High	High	High	2.41	3.07	2.59	1.03	0.000844595	14.23
High	[K].NGDKPHLLKF.[-]	1xDeamidated [N1]	2.62998	50	eL6B	eL6B [167-176]	P05739 RL6B_YEAST	1	1169.63	0.477	0.6	1.87867e-05	0.000543502	0.000391128	0.00355769	1.98552e+08	1.63528e+08	9.47658e+07	9.81812e+07	6.11	8.35	9.07	8.97		High	High	High	High	3.4	3.46	3.35	2.54	0.000844595	24.96
High	[K].GQLVELYVPR.[K]		2.94985	50	eS21B; eS21A	eS21B [6-15]; eS21A [6-15]	Q3E754 RS21B_YEAST ;P0C0V8 RS21A_YEAST	0	1173.66	0.891	1.193	0.352322	0.0195884	0.623531	0.0579152	1.88106e+09	1.7607e+09	1.67677e+09	2.10015e+09	10.71	8.37	2.44	0.91	NotUnique	High	High	High	High	3.11	3.25	3.11	3.33	0.000844595	35.83
High	[R].KVISNPLLAR.[K]		3.84857	50	eS24A	eS24A [11-20]	P0CX31 RS24A_YEAST	1	1110.7	1.063	1.055	0.500098	0.937702	0.797497	1	943688000	9.49217e+08	1.00347e+09	1.00186e+09	15.6	3.29	12.08	4.62		High	High	High	High	3.71	3.73	3.65	3.62	0.000844595	22.71
High	[K].GPVRENDILVLMESER.[E]		6.57537	50	eS28A	eS28A [46-61]	Q3E7X9 RS28A_YEAST	1	1856.95	0.954	1.03	0.804445	0.768744	1	0.993847	5.35347e+08	5.35279e+08	5.10496e+08	5.51285e+08	6.15	6.91	1.79	3.37		High	High	High	High	5.37	4.7	5.77	5.25	0.000844595	42.41
High	[K].LSTSVGWK.[Y]		1.90838	50	uL13B; uL13A	uL13B [140-147]; uL13A [141-148]	P26785 RL16B_YEAST ;P26784 RL16A_YEAST	0	877.478	1.03	1.02	0.959786	0.890759	1	1	1.43878e+09	1.49425e+09	1.48249e+09	1.52421e+09	2.88	3.1	10.54	5.41	NotUnique	High	High	High	High	2.36	2.46	2.28	2.38	0.000844595	22.41
High	[K].DVVVEGLRR.[A]		2.20607	50	uL16	uL16 [146-154]	P41805 RL10_YEAST	1	1042.6	0.969	0.895	0.896655	0.136097	1	0.272013	7.21767e+08	7.71661e+08	6.9975e+08	6.9099e+08	5.37	3.56	2.38	6.64		High	High	High	High	2.56	2.49	2.39	2.26	0.000844595	20.26
High	[R].FSELFK.[G]		1.43791	50	uL18	uL18 [219-224]	P26321 RL5_YEAST	0	770.408	1.098	0.776	0.502875	0.00413578	0.800222	0.0172209	2.60779e+08	3.16714e+08	2.86367e+08	2.45895e+08	10.39	1.54	3.74	8.03		High	High	High	High	1.92	1.99	1.93	2.1	0.00292184	27.37
High	[K].NDFIMVK.[G]		1.72591	50	uL3	uL3 [319-325]	P14126 RL3_YEAST	0	866.444	0.951	1.011	0.801249	0.996397	1	1	7.83335e+08	7.43417e+08	7.44604e+08	7.51474e+08	3.31	7.45	2.33	8.15		High	High	High	High	2.15	1.87	2.15	2.3	0.00163132	26.62
High	[K].YIQTEQQIEIPEGVTVSIK.[S]		6.72111	50	uL6B	uL6B [3-21]	P51401 RL9B_YEAST	0	2175.15	0.289	0.457	2.84655e-08	1.21475e-06	3.01942e-06	4.66902e-05	2.11174e+08	1.64961e+08	6.09558e+07	7.54086e+07	9.62	4.2	6.18	1.48		High	High	High	High	5.41	5.13	4.98	4.94	0.000844595	42.58
High	[R].LLNTNVDGNIK.[I]		3.05973	50	uS13A	uS13A [17-27]	P0CX55 RS18A_YEAST	0	1200.66	1.021	1.188	0.997	0.00512698	1	0.0200658	3.0871e+09	2.88081e+09	3.15313e+09	3.42113e+09	4.24	1.31	2.24	5.48		High	High	High	High	2.97	3.11	2.93	3.24	0.000844595	22.8
High	[K].ILTGTVVSTK.[M]		2.35456	50	uS17A	uS17A [70-79]	P0CX47 RS11A_YEAST	0	1018.61	1.093	1.11	0.583198	0.130728	0.891145	0.263744	3.89392e+09	3.95071e+09	4.25474e+09	4.38669e+09	5.06	6.26	7.67	5.86		High	High	High	High	2.81	2.36	2.39	2.55	0.000844595	20.75
High	[R].RINELTLLVQK.[R]		2.69223	50	uS3	uS3 [65-75]	P05750 RS3_YEAST	1	1326.81	0.797	1.001	0.119551	0.987254	0.271657	1	1.27031e+09	1.07953e+09	1.01208e+09	1.08089e+09	11.5	4.55	4.74	3.22		High	High	High	High	3.42	3.93	3.88	3.97	0.000844595	31.56
High	[R].LTNSLMMNGR.[N]	1xDeamidated [N]	3.12442	50	uS7	uS7 [93-102]	P26783 RS5_YEAST	0	1137.54	1.133	1.151	0.994383	0.411031	1	0.651306	375690889	3.28617e+08	4.25511e+08	3.78215e+08	4.43	6.22	18.11	5.11		High	High	High	High	3.05	3.55	3.31	3.43	0.000844595	24.5
High	[K].RQVLIRPSSK.[V]		3.42548	50	uS8A	uS8A [23-32]	P0C0W1 RS22A_YEAST	1	1183.73	1.324	1.028	0.0191445	0.999999	0.0649268	1	803191784	9.70056e+08	1.06381e+09	9.97391e+08	6.81	9.25	11.88	5.35		High	High	High	High	4.38	4.4	4.14	4.25	0.000844595	15.65
High	[R].YWYFLQK.[L]		1.84876	49	eL20A	eL20A [41-47]	P0CX23 RL20A_YEAST	0	1047.53	1.243	0.964	0.00209061	0.739121	0.0111524	0.981387	7.24499e+08	7.85003e+08	9.00494e+08	7.56629e+08	6.2	7.11	1.86	2.89		High	High	High	High	1.49	2.2	2.08	1.84	0.000844595	41.59
High	[K].KASGEIVSINQINEAHPTK.[V]		9.57073	49	eL20A	eL20A [53-71]	P0CX23 RL20A_YEAST	1	2036.08	0.749	0.824	0.00703664	0.0156029	0.0299657	0.0485244	7.96397e+08	7.98199e+08	5.96131e+08	6.581e+08	8.54	6.48	2.72	8.03		High	High	High	High	5.62	6.95	6.13	5.87	0.000844595	22.51
High	[R].AFLIEEQK.[I]		1.7759	49	eL34A	eL34A [92-99]	P87262 RL34A_YEAST	0	977.53	0.95	0.887	0.655083	0.629358	0.960082	0.873824	2.078e+09	2.00533e+09	1.9736e+09	1.77886e+09	2.7	9.94	1.82	9.56		High	High	High	High	1.97	2.05	2.31	2.05	0.00163132	25.09
High	[K].IAGYTTHLMK.[R]		3.13422	49	eS17A	eS17A [50-59]	P02407 RS17A_YEAST	0	1134.6	1.056	1.36	0.994236	0.00160708	1	0.00813854	1.73637e+09	1.55573e+09	1.8341e+09	2.11631e+09	7.36	6.46	5.7	8.12		High	High	High	High	2.95	2.83	2.56	2.33	0.000844595	20.58
High	[R].VDFKNPHDIIEGINAGEIEIPEN.[-]	1xDeamidated [N]	6.88929	49	uL11A	uL11A [143-165]	P0CX53 RL12A_YEAST	1	2564.25	0.932	1.184	0.784766	0.00878626	1	0.030347	4.41599e+07	4.14143e+07	4.11377e+07	4.90496e+07	3.53	6.41	6.87	0.84		High	High	High	High	5.63	5.92	6.16	5.85	0.000844595	46.91
High	[R].EHVKELLK.[Y]		2.36269	49	uL1B	uL1B [11-18]	P0CX44 RL1B_YEAST	1	995.588	1.377	0.986	8.79034e-05	0.808753	0.00108006	1	1.4275e+08	1.68622e+08	1.96572e+08	1.66209e+08	8	2.8	0.53	1.85		High	High	High	High	3.42	3.41	3.4	3.34	0.000844595	16.08
High	[R].HFWGLR.[V]		1.31899	49	uS13A	uS13A [127-132]	P0CX55 RS18A_YEAST	0	815.431	1.375	1.296	0.0341668	0.207933	0.102637	0.383856	6.35966e+08	6.70504e+08	8.74632e+08	8.68848e+08	11.45	6.31	24.43	6.48		High	High	High	High	2.05	2.04	1.98	2.06	0.00348675	24.08
High	[K].RLFEGNALIR.[R]	1xDeamidated [N6]	3.23118	49	uS4B; uS4A	uS4B [69-78]; uS4A [69-78]	P05755 RS9B_YEAST ;O13516 RS9A_YEAST	1	1189.67	0.994	1.024	0.69295	0.999685	1	1	7.54654e+07	7.54191e+07	7.50222e+07	7.72362e+07	9.45	2.31	5.39	10.75	NotUnique	High	High	High	High	3.57	3.71	3.29	4.15	0.000844595	29.72
High	[R].QPIFVAHTAGR.[Y]		3.18509	49	uS7	uS7 [66-76]	P26783 RS5_YEAST	0	1196.65	1.108	1.087	0.165838	0.0240452	0.34768	0.0677515	2105812820	2.08204e+09	2.33352e+09	2.26292e+09	6.11	3.55	1.92	2.21		High	High	High	High	3.37	3.51	3.58	3.5	0.000844595	18.46
High	[R].AVQDNGESAFR.[T]	1xDeamidated [N5]	3.10549	48	eL13B; eL13A	eL13B [158-168]; eL13A [158-168]	P40212 RL13B_YEAST ;Q12690 RL13A_YEAST	0	1194.54	1.164	0.836	0.00187961	0.000871198	0.0102524	0.00502279	5.62434e+08	6.20794e+08	6.54544e+08	5.18971e+08	4.2	2.06	2.63	2.67	NotUnique	High	High	High	High	3.03	3.22	3.18	2.91	0.000844595	18.58
High	[K].VWLDPNETSEIAQANSR.[N]	1xDeamidated [N/Q]	6.35926	48	eL19A	eL19A [22-38]	P0CX82 RL19A_YEAST	0	1930.91	1.061	1.009	0.743092	0.99871	1	1	7.39991e+07	8.31854e+07	7.85287e+07	8.39729e+07	5.74	3	7.59	7.82		High	High	High	High	4.56	4.52	4.43	4.41	0.000844595	37.47
High	[K].HLYHVLYK.[E]		2.94785	48	eL19A	eL19A [118-125]	P0CX82 RL19A_YEAST	0	1072.59	1.221	1.055	0.0175194	0.643731	0.0609317	0.884467	8.08125e+08	7.44509e+08	9.86854e+08	7.85133e+08	9.78	3.35	6.99	2.9		High	High	High	High	3.02	3.45	2.98	2.71	0.000844595	17.35
High	[K].EWFDIK.[A]		1.36598	48	eS1A; eS1B	eS1A [28-33]; eS1B [28-33]	P33442 RS3A1_YEAST ;P23248 RS3A2_YEAST	0	837.414	1.08	0.99	0.859883	0.837895	1	1	1.33844e+09	1.3032e+09	1.44598e+09	1.29071e+09	6.53	4.77	9.01	4.58	NotUnique	High	High	High	High	1.47	1.42	1.36	1.5	0.00292184	36.35
High	[K].DAVSVFGFR.[T]		2.59629	48	eS24A	eS24A [53-61]	P0CX31 RS24A_YEAST	0	997.51	0.965	1.284	0.928777	0.0192405	1	0.057112	2.10266e+09	1.96846e+09	2.02929e+09	2.52742e+09	2.57	9.34	1.69	6.74		High	High	High	High	2.75	2.9	2.91	2.87	0.000844595	41.06
High	[-].MSTESALSYAALILADSEIEISSEK.[L]	1xOxidation [M1]	6.29001	48	P1A	P1A [1-25]	P05318 RLA1_YEAST	0	2674.3	11.582	10.343	0.0350396	0.0722273	0.104215	0.165008	893355	1.49222e+06	1.0347e+07	1.5434e+07	115.43	51.98	20.2	37.86		n/a	High	High	High		2.77	3.72	5.02	0.000844595	66.31
High	[K].LLTLTNAANVPVENIWADIFAK.[A]	1xDeamidated [N]	6.04152	48	P1A	P1A [26-47]	P05318 RLA1_YEAST	0	2414.3	0.884	1.688	0.988674	0.00194182	1	0.00935947	7.48206e+07	5.14204e+07	6.61227e+07	8.68132e+07	7.1	15.24	17.33	3.7		High	High	High	High	3.49	4.2	4.07	3.72	0.000844595	67.89
High	[K].KLDYVLALK.[V]		3.54739	48	uS4B; uS4A	uS4B [92-100]; uS4A [92-100]	P05755 RS9B_YEAST ;O13516 RS9A_YEAST	1	1062.66	0.978	1.077	0.799021	0.952687	1	1	2.28519e+08	2.0682e+08	2.23591e+08	2.2274e+08	3.15	4.11	13.75	7.51	NotUnique	High	High	High	High	3.73	3.98	3.97	3.78	0.000844595	29.93
High	[R].GYWGTNLGQPHSLATK.[T]	1xDeamidated [N/Q]	4.23611	48	uS5	uS5 [142-157]	P25443 RS2_YEAST	0	1730.85	1.099	0.952	0.492555	0.624599	0.788825	0.871676	5.87488e+07	6.0312e+07	6.45671e+07	5.74024e+07	8.52	6.81	6.33	1.99		High	High	High	High	2.27	4.33	4.19	2.85	0.000844595	16.19
High	[K].SSVGVIINK.[M]		2.61513	47	eL21A; eL21B	eL21A [70-78]; eL21B [70-78]	Q02753 RL21A_YEAST ;Q12672 RL21B_YEAST	0	916.546	1.092	0.823	0.222643	0.034794	0.437982	0.090549	1.99282e+09	2.37216e+09	2.17592e+09	1.95173e+09	2.18	6.48	6.76	3.57	NotUnique	High	High	High	High	2.46	2.54	2.43	2.54	0.000844595	20.44
High	[K].WYPSEDVAALKK.[T]		2.94721	47	eL6A	eL6A [9-20]	Q02326 RL6A_YEAST	1	1406.73	0.921	0.928	0.449078	0.73915	0.740559	0.981387	1.27623e+09	1.16823e+09	1.1749e+09	1.08369e+09	9.88	3.31	6.13	8.29		High	High	High	High	2.51	2.56	2.08	2.61	0.000844595	28.33
High	[KR].NPLTHSTPK.[N]		2.76875	47	eL8B; eL8A	eL8B [24-32]; eL8A [24-32]	P29453 RL8B_YEAST ;P17076 RL8A_YEAST	0	994.532	1.43	0.566	6.65875e-05	1.97833e-06	0.000915731	6.05208e-05	3.30158e+08	5.62875e+08	4.72076e+08	3.18511e+08	4.17	3.25	4.36	7.09	NotUnique	High	High	High	High	3.26	1.98	2.97	2.82	0.000844595	15.49
High	[K].QLGEWAGLGK.[I]		3.38175	47	eS12	eS12 [96-105]	P48589 RS12_YEAST	0	1058.56	1.008	1.01	0.981636	0.966879	1	1	1.96306e+09	1.91954e+09	1.97856e+09	1.93887e+09	7.18	2.77	7.23	11.71		High	High	High	High	3.38	3.04	3.09	2.87	0.000844595	31.91
High	[K].VTGFKDEVLETV.[-]		2.67248	47	eS1A	eS1A [244-255]	P33442 RS3A1_YEAST	1	1336.7	0.969	1.252	0.889174	0.00166873	1	0.0082973	9.959e+08	8.60889e+08	9.65165e+08	1.07759e+09	4.67	3.89	6.1	3		High	High	High	High	3.36	3.49	3.34	3.38	0.000844595	36.68
High	[K].GPVRENDILVLMESER.[E]	1xDeamidated [N6]	6.79517	47	eS28A	eS28A [46-61]	Q3E7X9 RS28A_YEAST	1	1857.94	1.026	1.175	0.73642	0.110875	1	0.228928	2.32056e+07	2.19594e+07	2.37976e+07	2.5811e+07	16.17	3.61	2.49	1.05		High	High	High	High	4.6	4.79	4.93	4.82	0.000844595	44.5
High	[K].ADLRPLQIK.[S]		3.28705	47	eS7B	eS7B [36-44]	P48164 RS7B_YEAST	0	1053.64	1.025	1.015	0.982811	0.995041	1	1	708466588	7.27477e+08	7.26269e+08	7.38078e+08	6.94	4.26	4.39	0.48		High	High	High	High	2.98	2.66	2.95	2.87	0.000844595	22.2
High	[K].LLPFVK.[G]		1.08195	47	uL10	uL10 [76-81]	P05317 RLA0_YEAST	0	716.471	0.907	1.043	0.149317	0.968824	0.320512	1	1.47654e+09	1.50863e+09	1.33922e+09	1.57369e+09	11.75	2.37	2.86	2.56		High	High	High	High	1.41	1.1	0.91	1.6	0.00407886	31.66
High	[K].WGFTNLDRPEYLK.[K]		5.84463	47	uL16	uL16 [171-183]	P41805 RL10_YEAST	0	1638.83	1.09	1.009	0.876913	0.900332	1	1	1.29864e+09	1.30008e+09	1.41497e+09	1.31239e+09	5.42	7.91	13.75	7.94		High	High	High	High	5.09	5	4.77	4.95	0.000844595	38.82
High	[K].RAGELTQEELER.[I]		5.21628	47	uS13A	uS13A [57-68]	P0CX55 RS18A_YEAST	1	1430.72	1.008	0.948	0.852218	0.423393	1	0.666381	1127445312	1.17655e+09	1.13602e+09	1.11513e+09	3.93	4.39	1.87	2.87		High	High	High	High	4.26	3.88	4.3	4.41	0.000844595	18.28
High	[R].RAYLHYIPK.[Y]		2.25398	47	uS17A	uS17A [88-96]	P0CX47 RS11A_YEAST	1	1160.66	1.104	0.891	0.166108	0.147035	0.347759	0.288112	3.55514e+08	3.31915e+08	3.92423e+08	2.95786e+08	12.44	4.85	1.73	2.51		High	High	High	High	3.01	3.11	2.81	3.1	0.000844595	17.91
High	[R].TQDVLGENGRR.[I]	1xDeamidated [N8]	3.64529	47	uS3	uS3 [55-65]	P05750 RS3_YEAST	1	1245.62	1.383	0.718	0.00317545	0.00231843	0.0156066	0.0107263	728488153	9.46573e+08	1.00777e+09	6.79978e+08	9.61	3.03	8.7	4.28		High	High	High	High	3.02	3.01	2.93	3.06	0.000844595	17.37
High	[R].TIGIAVDHR.[R]		3.00461	46	eL13B; eL13A	eL13B [92-100]; eL13A [92-100]	P40212 RL13B_YEAST ;Q12690 RL13A_YEAST	0	981.548	1.08	0.882	0.0402402	0.0203261	0.115778	0.0595095	1481239593	1.6207e+09	1.60019e+09	1.42919e+09	3.91	5.37	1.76	1.93	NotUnique	High	High	High	High	2.01	1.98	2.23	2.39	0.000844595	18
High	[K].TSAVAALTEVR.[A]		4.18144	46	eL8B; eL8A	eL8B [194-204]; eL8A [194-204]	P29453 RL8B_YEAST ;P17076 RL8A_YEAST	0	1117.62	1.019	0.969	0.98168	0.984833	1	1	1.95885e+09	2.02488e+09	1.99585e+09	1.96263e+09	8.77	3.55	2.3	7.58	NotUnique	High	High	High	High	3.49	3.48	3.39	3.22	0.000844595	28.35
High	[-].MENDKGQLVELYVPR.[K]	1xAcetyl [N-Term]	7.00311	46	eS21B; eS21A	eS21B [1-15]; eS21A [1-15]	Q3E754 RS21B_YEAST ;P0C0V8 RS21A_YEAST	1	1832.92	0.839	1.335	0.488273	0.010584	0.784026	0.0358137	5.43166e+08	4.58591e+08	4.5567e+08	6.12402e+08	15.46	1.51	0.86	3.64	NotUnique	High	High	High	High	5.45	5.16	5.28	5.2	0.000844595	42.53
High	[K].SVDELITEGNEK.[L]		3.37937	46	P2A	P2A [49-60]	P05319 RLA2_YEAST	0	1333.65	1.067	1.049	0.323843	0.622777	0.586282	0.870352	1.8467e+09	1.99609e+09	1.97096e+09	2.09363e+09	1.09	6.69	7.72	6.58		High	High	High	High	2.84	3.08	3.36	2.8	0.000844595	25.25
High	[K].ASMIISGSR.[D]		2.45375	46	RACK1	RACK1 [119-127]	P38011 GBLP_YEAST	0	921.482	1.329	0.97	0.000308015	0.986746	0.00257941	1	8.84369e+08	9.96078e+08	1.17551e+09	9.66475e+08	1.56	1.72	2.77	9.18		High	High	High	High	2.53	2.52	2.53	2.5	0.000844595	18.78
High	[-].MSVEPVVVIDGK.[G]	1xMet-loss+Acetyl [N-Term]	3.47119	46	uL13A	uL13A [1-12]	P26784 RL16A_YEAST	0	1183.66	0.466	0.32	1.60772e-05	2.28173e-06	0.000354407	6.55984e-05	225401944	2.46819e+08	1.05108e+08	7.89171e+07	1.35	1.75	16.23	6.94		High	High	High	High	2.91	2.97	3.22	3.29	0.000844595	37.86
High	[K].YLEQVLDHQR.[A]		3.83382	46	uL22A	uL22A [47-56]	P05740 RL17A_YEAST	0	1300.66	0.959	0.968	0.999198	0.908119	1	1	1.95251e+09	1.96915e+09	1.87314e+09	1.90692e+09	6.87	7.02	10.27	7.89		High	High	High	High	3.07	3.38	3.54	3.84	0.000844595	23.7
High	[R].GVAMNPVDHPHGGGNHQHIGK.[A]		7.23225	46	uL2A	uL2A [201-221]	P0CX45 RL2A_YEAST	0	2159.03	0.2	0.195	8.4349e-06	9.54025e-06	0.000217998	0.000183344	8.18743e+08	1.06158e+09	1.63747e+08	2.06483e+08	26.06	12.63	11.14	8.08		High	High	High	High	6.16	6.32	3.59	5.32	0.000844595	15.8
High	[K].YDPSIGIFGMDFYVVMNRPGAR.[V]	1xOxidation [M]; 1xDeamidated [N17]	1.79058	46	uL5A	uL5A [116-137]	P0C0W9 RL11A_YEAST	0	2522.18	0.948	1.838	0.655213	7.61986e-05	0.960082	0.000761478	4.74934e+07	3.17729e+07	4.50011e+07	5.83948e+07	5.62	12.39	2.66	3.99		High	High	High	High	1.62	0.87	1.9	1.42	0.00163132	54.22
High	[K].WSFEEVEVK.[D]		2.35868	46	uS7	uS7 [46-54]	P26783 RS5_YEAST	0	1152.56	1.066	1.006	0.050148	0.998436	0.138	1	1.13644e+09	1.32139e+09	1.21126e+09	1.32903e+09	2.74	2.18	7.93	2.36		High	High	High	High	2.72	2.75	2.8	2.7	0.000844595	38.04
High	[K].QFVVDVLHPNR.[A]		3.93509	45	eS24A	eS24A [22-32]	P0CX31 RS24A_YEAST	0	1323.72	0.986	0.985	0.625665	0.750232	0.933411	0.985625	1.41306e+09	1.44652e+09	1.39326e+09	1.42494e+09	6.03	1.59	4.69	5.98		High	High	High	High	3.67	3.36	3.52	3.31	0.000844595	31.41
High	[K].FGVPVR.[S]		1.38644	45	RACK1	RACK1 [54-59]	P38011 GBLP_YEAST	0	674.398	1.042	1.052	0.977087	0.968516	1	1	1.92871e+09	1.93126e+09	2.00916e+09	2.03263e+09	9.79	4.27	9.57	15.73		High	High	High	High	1.82	1.86	1.67	1.8	0.00292184	21.33
High	[K].ADDDSVTIISAGNDK.[M]	1xDeamidated [N13]	5.02675	45	RACK1	RACK1 [162-176]	P38011 GBLP_YEAST	0	1521.69	1.057	0.935	0.714294	0.923444	1	1	3.4959e+07	3.16988e+07	3.69344e+07	2.96334e+07	13.06	9.58	37.97	38.65		High	High	High	High	4.91	3.45	4.4	4.52	0.000844595	26.17
High	[K].KAMYTLSAQDEVFSLAFSPNR.[Y]	1xOxidation [M3]	4.62776	45	RACK1	RACK1 [229-249]	P38011 GBLP_YEAST	1	2391.16	0.747	0.739	0.00203516	0.00267561	0.0110134	0.0120442	46892117	4.91071e+07	3.50074e+07	3.63122e+07	8.88	2.55	8.18	4.49		High	High	High	High	5.57	4.59	4.69	5.01	0.000844595	46.36
High	[K].SLFVVGVDNVSSQQMHEVRK.[E]	1xOxidation [M15]	6.1764	45	uL10	uL10 [24-43]	P05317 RLA0_YEAST	1	2275.15	1.306	1.03	0.024967	0.930089	0.0808354	1	54315027	5.86747e+07	7.09366e+07	6.04565e+07	4.52	7.54	9.3	8.17		High	High	High	High	4.21	5.22	5.03	4.46	0.000844595	28.07
High	[K].VIEQPITSETAMKK.[V]		3.27166	45	uL23	uL23 [62-75]	P04456 RL25_YEAST	1	1574.85	0.917	0.975	0.193656	0.940503	0.392814	1	1.42469e+08	1.3063e+08	1.3067e+08	1.27425e+08	5.87	7.31	5.41	5.26		High	High	High	High	3.63	3.01	2.55	3.21	0.000844595	20.12
High	[K].SKEQLASQLVDLK.[K]		5.58734	45	uL29B	uL29B [13-25]	P0CX85 RL35B_YEAST	1	1458.82	0.915	0.941	0.299353	0.154898	0.548571	0.300766	3.88151e+08	3.67521e+08	3.55214e+08	3.4579e+08	2.44	0.18	3.58	11.88		High	High	High	High	4.44	4.61	4.89	4.43	0.000844595	28.74
High	[K].HFIQGGSFGNR.[E]		3.45257	45	uL30A	uL30A [222-232]	P05737 RL7A_YEAST	0	1219.6	1.076	1.182	0.383407	0.00149529	0.661366	0.00767615	3.74913e+08	3.44786e+08	4.03385e+08	4.0769e+08	3.67	3.88	4.23	1.42		High	High	High	High	3.54	3.29	3.24	3.3	0.000844595	18.69
High	[K].HIDVTFTK.[V]		2.52396	45	uL6A; uL6B	uL6A [40-47]; uL6B [40-47]	P05738 RL9A_YEAST ;P51401 RL9B_YEAST	0	960.515	0.822	1.119	0.0113446	0.0225181	0.0427275	0.0644173	2.89132e+09	2.54385e+09	2.37644e+09	2.84532e+09	2.9	1.57	3.16	8.75	NotUnique	High	High	High	High	3.11	3.04	3.25	3.13	0.000844595	20.04
High	[K].EKVEEQEQQQQQIIK.[I]		6.21226	45	uS10	uS10 [7-21]	P38701 RS20_YEAST	1	1884.97	1.093	1.127	0.735579	0.124993	1	0.254572	6.39981e+08	5.31574e+08	6.99646e+08	5.99101e+08	6.59	3.44	7	1.93		High	High	High	High	7.45	7.43	7.38	7.41	0.000844595	17.36
High	[R].TKTPGPGGQAALR.[A]		4.49987	45	uS11B; uS11A	uS11B [92-104]; uS11A [91-103]	P39516 RS14B_YEAST ;P06367 RS14A_YEAST	1	1253.7	1.193	1.027	0.00640085	0.994426	0.0277308	1	2.68679e+09	2.68583e+09	3.2061e+09	2.75898e+09	7.3	6.14	3.54	3.46	NotUnique	High	High	High	High	5.38	4.99	5.29	5.14	0.000844595	16.13
High	[R].VCSSHTGLIRK.[Y]	1xCarbamidomethyl [C2]	3.71982	45	uS14A	uS14A [23-33]	P41057 RS29A_YEAST	1	1257.67	1.424	1.054	0.000343525	0.918643	0.00283212	1	1.30572e+08	1.62967e+08	1.85869e+08	1.7176e+08	7.2	1.55	7.13	8.07		High	High	High	High	3.48	3.48	3.44	3.62	0.000844595	15.27
High	[R].EKANDIGFHK.[Y]		3.06527	45	uS14B	uS14B [45-54]	P41058 RS29B_YEAST	1	1158.59	1.807	0.872	0.000100212	0.442511	0.0011873	0.685961	110126235	1.76251e+08	1.99045e+08	1.53767e+08	10.74	11.65	3.58	0.39		High	High	High	High	3.37	3.64	3.56	3.96	0.000844595	16.04
High	[K].LSVIPIRR.[G]		1.91612	45	uS5	uS5 [134-141]	P25443 RS2_YEAST	1	953.625	0.962	1.187	0.826232	0.437549	1	0.681793	1327114816	1.24316e+09	1.27645e+09	1.47593e+09	6.96	5.14	12.73	14.13		High	High	High	High	2.38	2.45	2.44	2.29	0.000844595	22.37
High	[K].VNGSPITLVEPEILRFK.[V]		0.884911	45	uS9B	uS9B [31-47]	P0CX52 RS16B_YEAST	1	1912.09	0.739	1.36	0.00294677	0.0158633	0.0147676	0.0490292	1.835e+06	1.04114e+06	1.35519e+06	1.41548e+06	5.3	3.89	1.13	12.73		High	High	High	High	0.56	0.64	0.6	0.26	0.00731383	71.07
High	[K].NQWFFSK.[L]	1xDeamidated [N/Q]	1.61666	44	eL27A	eL27A [127-133]	P0C2H6 RL27A_YEAST	0	957.446	1.019	0.918	0.993821	0.444596	1	0.688482	41181048	4.5878e+07	4.19814e+07	4.2109e+07	5.7	7.75	6.69	5.54		High	High	High	High	2	1.86	1.99	2.04	0.00236593	41.4
High	[K].IAGYTTHLMK.[R]	1xOxidation [M9]	2.74342	44	eS17A	eS17A [50-59]	P02407 RS17A_YEAST	0	1150.59	1.122	1.129	0.0830416	0.262639	0.207466	0.463171	6.89988e+07	7.51144e+07	7.74346e+07	8.48042e+07	9.77	5.73	10.63	3.15		High	High	High	High	2.63	3.12	3.23	3.18	0.000844595	17.38
High	[K].LSGCYAPRPSAGPHK.[L]	1xCarbamidomethyl [C4]	6.68614	44	eS4A	eS4A [23-37]	P0CX35 RS4A_YEAST	0	1597.79	0.877	1.227	0.588171	0.108096	0.896916	0.224739	3.14588e+09	2.38757e+09	2.75785e+09	2.9288e+09	9.53	7.06	6.23	7.95		High	High	High	High	5.26	5.69	5.88	5.46	0.000844595	16.24
High	[R].HDGGFDLVHIKDSLDNTFVTR.[L]		8.14928	44	eS4A	eS4A [201-221]	P0CX35 RS4A_YEAST	1	2386.18	0.427	0.502	4.44725e-05	0.000746847	0.000701729	0.00446025	1.39003e+08	1.4001e+08	5.93555e+07	7.03524e+07	21.5	8.31	9.71	1.63		High	High	High	High	5.62	4.9	6.73	4.58	0.000844595	44.5
High	[K].FFGLSK.[E]		1.29617	44	eS6A	eS6A [144-149]	P0CX37 RS6A_YEAST	0	698.387	1.023	1.021	0.900129	0.999038	1	1	1.2947e+09	1.28188e+09	1.32499e+09	1.30942e+09	8.1	1.89	9.69	8.55		High	High	High	High	1.65	1.62	1.58	1.68	0.00348675	29.22
High	[K].SDVMSVDIDKK.[A]		3.74369	44	RACK1	RACK1 [108-118]	P38011 GBLP_YEAST	1	1236.61	1.188	1.075	0.0321621	0.184197	0.097791	0.346004	1.674e+09	1.7693e+09	1.9884e+09	1.90126e+09	3.88	1.43	4.45	7.38		High	High	High	High	3.57	3.73	3.32	3.74	0.000844595	20.94
High	[K].VFSLDPQYLVDDLRPEFAGYSK.[A]	1xDeamidated [Q7]	7.68018	44	RACK1	RACK1 [262-283]	P38011 GBLP_YEAST	0	2560.26	0.573	0.52	0.00047356	0.000157315	0.00362266	0.00130845	7.22937e+07	7.35999e+07	4.14412e+07	3.82762e+07	4.07	17.38	6.63	7.39		High	High	High	High	4.55	5.78	5.24	5.55	0.000844595	54.53
High	[R].ASGNYVIIIGHNPDENK.[T]	1xDeamidated [N]	4.85489	44	uL2A	uL2A [129-145]	P0CX45 RL2A_YEAST	0	1841.9	0.897	0.71	0.0440613	3.33446e-05	0.124706	0.000409701	4.92085e+07	5.97704e+07	4.41578e+07	4.24464e+07	3.16	3.88	5.73	4.46		High	High	High	High	4.09	4.28	4.29	4.22	0.000844595	29.8
High	[K].EDTVSWFK.[Q]		1.99682	44	uL5A	uL5A [157-164]	P0C0W9 RL11A_YEAST	0	1011.48	0.793	0.932	0.0112019	0.412795	0.0426185	0.652721	1.85124e+09	1.78226e+09	1.46838e+09	1.66192e+09	8.33	2.83	6.54	4.54		High	High	High	High	2.49	2.61	2.63	2.39	0.000844595	33.15
High	[K].IPAWFLNR.[Q]		2.59356	44	uS13A	uS13A [81-88]	P0CX55 RS18A_YEAST	0	1016.57	1.09	1.11	0.949759	0.479526	1	0.72568	1.95795e+09	2.06852e+09	2.13371e+09	2.29648e+09	6.84	6.29	5.96	5.87		High	High	High	High	2.77	3.06	3	2.97	0.000844595	40.42
High	[K].DYHTLANNVESK.[L]	1xDeamidated [N]	4.65863	44	uS13A	uS13A [97-108]	P0CX55 RS18A_YEAST	0	1391.64	1.125	0.841	0.000115177	1.24377e-05	0.00131794	0.000209484	1.01739e+08	1.13256e+08	1.14428e+08	9.52532e+07	1.81	0.28	1.48	2.49		High	High	High	High	4.24	4.97	4.77	4.45	0.000844595	18.25
High	[-].MSAVPSVQTFGK.[K]	1xMet-loss+Acetyl [N-Term]	2.47179	44	uS9B	uS9B [1-12]	P0CX52 RS16B_YEAST	0	1162.61	1.152	0.668	0.108067	6.08358e-05	0.254306	0.000644946	6.75621e+08	9.27497e+08	7.78052e+08	6.19918e+08	3.03	1.52	9.09	3.66		High	High	High	High	2.83	2.4	2.83	2.6	0.000844595	33.37
High	[K].IIVFPR.[DN]		1.27961	43	eL13B; eL13A	eL13B [123-128]; eL13A [123-128]	P40212 RL13B_YEAST ;Q12690 RL13A_YEAST	0	744.477	0.946	0.864	0.1981	0.0280469	0.400205	0.0768597	1.93707e+09	1.92005e+09	1.83255e+09	1.65809e+09	7.17	2.33	4.02	3.76	NotUnique	High	High	High	High	1.76	1.56	1.72	1.79	0.00348675	28.2
High	[-].MDNKTPVTLAK.[V]	1xAcetyl [N-Term]; 1xDeamidated [N3]	4.40143	43	eS28A	eS28A [1-11]	Q3E7X9 RS28A_YEAST	1	1260.65	1.235	0.812	0.00601223	0.0242094	0.026332	0.0680862	1.43814e+08	1.53308e+08	1.77571e+08	1.24426e+08	9.81	4.96	4.47	0.2		High	High	High	High	2.85	3.46	2.64	3.12	0.000844595	16.17
High	[R].FVNVTLVNGKR.[R]	1xDeamidated [N8]	3.72918	43	eS30A	eS30A [44-54]	P0CX33 RS30A_YEAST	1	1247.71	1.092	1.042	0.228515	0.921104	0.447442	1	1.13213e+08	1.16941e+08	1.23684e+08	1.21834e+08	7.76	5.27	0.91	6.29		High	High	High	High	3.52	3.63	3.47	3.39	0.000844595	24.23
High	[K].AILMQR.[H]		1.09953	43	eS4A	eS4A [63-68]	P0CX35 RS4A_YEAST	0	731.423	1.371	1.016	0.0164474	0.959462	0.0578114	1	784682572	9.83748e+08	1.07579e+09	9.99309e+08	14.48	4.26	1.4	2.27		High	High	High	High	1.32	1.51	1.31	1.3	0.00407886	18.43
High	[K].DSLDNTFVTR.[L]		2.55416	43	eS4A	eS4A [212-221]	P0CX35 RS4A_YEAST	0	1167.56	1.075	1.057	0.855952	0.372123	1	0.603694	1.10748e+09	1.07998e+09	1.19091e+09	1.14133e+09	3.19	8.18	8.44	3.8		High	High	High	High	3.18	2.96	3.23	3.26	0.000844595	27
High	[K].VLLDSKDVQQIDYK.[L]		5.87148	43	eS7A; eS7B	eS7A [152-165]; eS7B [152-165]	P26786 RS7A_YEAST ;P48164 RS7B_YEAST	1	1663.89	1.12	0.965	0.280192	0.630677	0.523049	0.873824	5.65025e+08	6.06056e+08	6.33077e+08	5.84764e+08	6.58	6.34	3.04	8.38	NotUnique	High	High	High	High	5.49	5.09	4.75	5.08	0.000844595	28.95
High	[-].MSQPVVVIDAK.[D]	1xMet-loss+Acetyl [N-Term]	2.77654	43	uL13B	uL13B [1-11]	P26785 RL16B_YEAST	0	1097.62	0.891	0.795	0.199531	0.00109067	0.401844	0.00601073	4.57914e+08	4.87591e+08	4.07956e+08	3.87659e+08	2.94	6.17	6.93	3.21		High	High	High	High	2.02	2.12	2.12	2.17	0.000844595	30.14
High	[K].VLEQLSGQTPVQSK.[A]		5.01955	43	uL5A	uL5A [36-49]	P0C0W9 RL11A_YEAST	0	1513.82	0.998	0.936	0.985232	0.0295959	1	0.0799355	2.49073e+09	2.66095e+09	2.48619e+09	2.49144e+09	2.48	0.63	1.99	3.28		High	High	High	High	4.27	3.62	3.89	3.78	0.000844595	23.22
High	[K].TWETYEMR.[I]		2.47691	43	uS10	uS10 [78-85]	P38701 RS20_YEAST	0	1115.48	1.002	1.293	0.810846	0.0133299	1	0.0430635	5.72782e+08	4.6566e+08	5.73798e+08	6.02323e+08	3.49	8.25	9.41	8.2		High	High	High	High	3.09	2.93	2.78	2.88	0.000844595	26.9
High	[K].SNGLAPEIPEDLYYLIKK.[A]	1xDeamidated [N2]	4.66537	43	uS15	uS15 [77-94]	P05756 RS13_YEAST	1	2064.09	0.81	1.029	0.0278222	0.994204	0.0872787	1	2.96391e+07	2.41472e+07	2.4022e+07	2.48463e+07	6.85	9.8	3.78	4.01		High	High	High	High	3.83	3.88	3.61	4.17	0.000844595	54.17
High	[K].LSSESVIEQIVK.[Y]	1xDeamidated [Q9]	2.73725	43	uS15	uS15 [28-39]	P05756 RS13_YEAST	0	1332.73	0.973	1.677	0.798444	1.06854e-05	1	0.000199266	4.97528e+07	3.66611e+07	4.83913e+07	6.1484e+07	7.25	5.07	5.09	1.42		High	High	High	High	2.87	2.99	3.03	2.49	0.000844595	36.86
High	[R].IFEFPK.[T]		1.20524	42	eL18B	eL18B [93-98]	P0CX50 RL18B_YEAST	0	780.429	0.758	0.989	0.00188086	0.990545	0.0102524	1	1.85514e+09	1.8779e+09	1.40687e+09	1.85631e+09	7.44	3.57	11.52	2.17		High	High	High	High	1.45	1.57	1.63	1.3	0.00348675	31.16
High	[K].NFGVWVR.[Y]	1xDeamidated [N1]	2.07306	42	eL20A	eL20A [74-80]	P0CX23 RL20A_YEAST	0	878.452	0.87	0.868	0.0360793	0.0640972	0.106672	0.14966	3.70649e+07	3.97873e+07	3.22618e+07	3.4534e+07	4.7	2.11	2.86	8.65		High	High	High	High	1.93	1.94	2.21	2.18	0.000844595	42.18
High	[K].HGAVHMSTYLK.[I]		5.43561	42	eL21B	eL21B [22-32]	Q12672 RL21B_YEAST	0	1243.63	0.629	0.708	0.000140715	0.000445518	0.00150665	0.00300825	8.72326e+08	7.87192e+08	5.48882e+08	5.57056e+08	4	4.04	6.69	8.73		High	High	High	High	4.77	5.01	4.69	5.11	0.000844595	17.15
High	[K].IEGVATPQDAQFYLGKR.[I]		4.12175	42	eL33A	eL33A [32-48]	P05744 RL33A_YEAST	1	1892.99	0.857	1.048	0.0368822	0.266006	0.108618	0.467459	1.93047e+08	1.78829e+08	1.654e+08	1.87381e+08	6.93	2.72	4.61	8.93		High	High	High	High	4.99	4.67	4.42	4.39	0.000844595	33.36
High	[K].YGLNHVVALIENKK.[A]		5.66658	42	eL8A	eL8A [134-147]	P17076 RL8A_YEAST	1	1597.91	0.326	0.783	5.56306e-07	0.0121581	3.20732e-05	0.040055	3.70268e+08	2.60649e+08	1.20667e+08	2.04209e+08	4.5	1.98	9.87	10.85		High	High	High	High	4.75	5.48	4.75	4.86	0.000844595	33.35
High	[R].NIVEAAAVR.[D]		2.75609	42	eS26A	eS26A [43-51]	P39938 RS26A_YEAST	0	942.537	1.14	1.148	0.0917133	0.028268	0.223542	0.0773245	3.00466e+09	3.08151e+09	3.42427e+09	3.53796e+09	3.93	5.33	2.13	7		High	High	High	High	2.69	2.55	2.2	2.47	0.000844595	20.62
High	[K].TFEIDDEHRIR.[V]		3.91629	42	eS6A	eS6A [15-25]	P0CX37 RS6A_YEAST	1	1430.7	1.186	0.788	0.0269184	0.00254951	0.0851279	0.0116592	7.58124e+08	8.8901e+08	8.99385e+08	7.00191e+08	9.67	1.8	3.73	0.57		High	High	High	High	3.57	3.42	3.63	3.45	0.000844595	20.87
High	[K].YHPGYFGK.[V]		1.96608	42	uL15	uL15 [48-55]	P02406 RL28_YEAST	0	968.462	0.992	0.835	0.994375	0.0953169	1	0.204406	1404418908	1.35456e+09	1.39376e+09	1.13119e+09	11.02	5.64	2.17	9.61		High	High	High	High	2.18	2.12	1.81	2.77	0.000844595	17.85
High	[K].VNTLVRPNGTKK.[A]	1xDeamidated [N8]	4.87766	42	uL23	uL23 [110-121]	P04456 RL25_YEAST	1	1327.77	1.322	0.617	0.0188284	0.00130352	0.064145	0.00692902	258764576	3.98497e+08	3.42148e+08	2.45851e+08	8.05	13.45	6.35	7.51		High	High	High	High	4.06	4.35	4.54	4.06	0.000844595	15.9
High	[K].EQLASQLVDLK.[K]		3.39197	42	uL29B	uL29B [15-25]	P0CX85 RL35B_YEAST	0	1243.69	0.888	0.894	0.365096	0.196021	0.639344	0.36456	1.72424e+09	1.78346e+09	1.53127e+09	1.5944e+09	4.62	5.99	5.33	9.13		High	High	High	High	3.07	2.35	3.13	2.59	0.000844595	34.04
High	[R].GPLVVYAEDNGIVK.[A]	1xDeamidated [N10]	4.60318	42	uL4A; uL4B	uL4A [204-217]; uL4B [204-217]	P10664 RL4A_YEAST ;P49626 RL4B_YEAST	0	1474.78	0.794	1.298	0.112374	0.251483	0.262382	0.447712	2.3412e+08	2.03018e+08	1.85868e+08	2.63515e+08	16.6	2.33	5.51	15.55	NotUnique	High	High	High	High	4.17	3.85	2.94	4.11	0.000844595	34.71
High	[R].INELTLLVQK.[R]		3.3191	42	uS3	uS3 [66-75]	P05750 RS3_YEAST	0	1170.71	1.166	1.169	0.284449	0.0495863	0.528364	0.121058	1.27907e+09	1.31795e+09	1.49163e+09	1.54012e+09	1.34	1.2	10.74	1.6		High	High	High	High	3.89	3.76	3.94	4.03	0.000844595	37.6
High	[K].IEGVATPQDAQFYLGK.[R]	2xDeamidated [Q8; Q11]	1.26386	41	eL33A	eL33A [32-47]	P05744 RL33A_YEAST	0	1738.85	1.14	0.692	0.0582927	0.000226055	0.156596	0.00178346	1.61923e+08	2.07606e+08	1.84654e+08	1.43702e+08	8.42	2.59	3.74	4.69		High	High	High	High	0.61	0.88	0.78	0.92	0.00348675	40.97
High	[K].NGDKPHMLKF.[-]	1xDeamidated [N1]	2.6462	41	eL6A	eL6A [167-176]	Q02326 RL6A_YEAST	1	1187.59	0.649	0.857	5.92346e-05	0.0201798	0.000845645	0.0591967	1.29512e+08	1.21297e+08	8.40557e+07	1.03978e+08	3.22	2.8	6.08	8.64		High	High	High	High	3.2	3.49	2.67	2.62	0.000844595	23.15
High	[K].EANLFPEQQTK.[E]		3.29771	41	eL6B	eL6B [118-128]	P05739 RL6B_YEAST	0	1304.65	1.231	1.157	0.000148096	0.000688492	0.00156335	0.00421244	3.53849e+08	2.82442e+08	4.35655e+08	3.26718e+08	1.9	2.63	4.26	2.37		High	High	High	High	3.49	3.53	3.4	3.71	0.000844595	23.53
High	[K].KVSGFKDEVLETV.[-]		2.46471	41	eS1B	eS1B [243-255]	P23248 RS3A2_YEAST	2	1450.78	0.781	1.293	0.00851687	0.0113963	0.0347869	0.0381317	5.12837e+08	4.20389e+08	4.00578e+08	5.43443e+08	5.4	0.46	11.34	4.66		High	High	High	High	3.06	3.44	3.6	3.3	0.000844595	30.97
High	[K].KGEQELEGLTDTTVPKR.[L]		8.46542	41	eS6A	eS6A [116-132]	P0CX37 RS6A_YEAST	2	1901	0.833	0.988	0.0217854	0.995932	0.0726127	1	3.76682e+08	3.58746e+08	3.13652e+08	3.5461e+08	8.08	5.83	9.73	3.17		High	High	High	High	6.3	6.02	6.47	6.55	0.000844595	22.91
High	[K].YLAAYLLLNAAGNTPDATK.[I]	1xDeamidated [N9]	6.80236	41	P2A	P2A [3-21]	P05319 RLA2_YEAST	0	1981.03	1.103	1.725	0.0993236	7.6813e-05	0.237527	0.000762534	3.41805e+07	2.72492e+07	3.77062e+07	4.69928e+07	7.21	7.81	10.7	3.83		High	High	High	High	4.35	4.6	4.36	4.91	0.000844595	48.06
High	[R].DKTLISWK.[L]		1.42547	41	RACK1	RACK1 [39-46]	P38011 GBLP_YEAST	1	990.562	0.977	0.891	0.982769	0.503946	1	0.753907	7.08495e+07	7.5394e+07	6.91854e+07	6.71541e+07	4.31	13.64	11.7	9.96		High	High	High	High	2.42	2.53	2.76	2.51	0.00292184	25.36
High	[K].WGFTNLDRPEYLKK.[R]		5.7626	41	uL16	uL16 [171-184]	P41805 RL10_YEAST	1	1766.92	1.309	1.624	0.00840634	5.62327e-05	0.0344695	0.000610818	3.91408e+08	3.28626e+08	5.12269e+08	5.33599e+08	6.41	4.2	6.87	5.57		High	High	High	High	4.83	5.48	5.26	5.69	0.000844595	33.26
High	[K].LVFVVR.[I]		1.45458	41	uL30A	uL30A [83-88]	P05737 RL7A_YEAST	0	732.477	0.902	1.115	0.217538	0.623007	0.429468	0.870352	1.35861e+09	1.23852e+09	1.22485e+09	1.38128e+09	11.46	4.34	5.17	8.6		High	High	High	High	1.74	1.82	1.8	0.98	0.00292184	28.84
High	[R].AYLHYIPK.[Y]		2.12552	41	uS17A	uS17A [89-96]	P0CX47 RS11A_YEAST	0	1004.56	0.989	0.996	0.947136	0.583966	1	0.835272	1734523072	1.63243e+09	1.71509e+09	1.62618e+09	8.05	5.92	3.22	9.45		High	High	High	High	2.84	2.74	1.59	2.82	0.000844595	21.21
High	[R].LAPELNQAIWK.[R]	1xDeamidated [N6]	3.11962	40	eL31A; eL31B	eL31A [51-61]; eL31B [51-61]	P0C2H8 RL31A_YEAST ;P0C2H9 RL31B_YEAST	0	1283.7	1.061	1.077	0.999952	0.854327	1	1	85478964	9.82913e+07	9.06629e+07	1.05862e+08	10.96	8.33	8.23	0.76	NotUnique	High	High	High	High	3.24	3.08	3.22	3.19	0.000844595	38.46
High	[R].KQSGFGGQTKPVFHK.[K]	1xDeamidated [Q]	0.93235	40	eL42A	eL42A [46-60]	P0CX27 RL44A_YEAST	1	1646.86	0.975	0.864	0.915719	0.00759276	1	0.0273423	2.3564e+07	2.64459e+07	2.29734e+07	2.28512e+07	3.01	6.31	3.07	5.31		High	Medium	Low	Medium	0.25	1.27	0.79	0.82	0.00669792	40.8
High	[K].YGLNHVVSLIENK.[K]	1xDeamidated [N4]	4.90204	40	eL8B	eL8B [134-146]	P29453 RL8B_YEAST	0	1486.79	0.865	1.724	0.267926	0.000217938	0.507097	0.00172851	5.06243e+07	3.66647e+07	4.37807e+07	6.32184e+07	3.53	11.29	10.02	2.56		High	High	High	High	4.82	4.7	4.64	3.66	0.000844595	41.01
High	[K].VISEILTR.[E]		1.98382	40	eS1B	eS1B [167-174]	P23248 RS3A2_YEAST	0	930.562	0.923	1.19	0.320843	0.0710808	0.582414	0.16317	1.77208e+09	1.59375e+09	1.63556e+09	1.89686e+09	6.37	8.76	11.09	5.38		High	High	High	High	2.25	2.36	2.07	2.23	0.000844595	25.65
High	[R].KFELGR.[Q]		0.914678	40	eS8A	eS8A [26-31]	P0CX39 RS8A_YEAST	1	749.43	1.541	0.952	5.13886e-05	0.964914	0.000770315	1	402821166	4.98512e+08	6.20834e+08	4.74499e+08	10.07	3.86	2.97	3.94		High	High	High	High	1.89	2.01	2.06	1.9	0.00731383	17.24
High	[R].GPFHFR.[A]		1.34816	40	uL13B; uL13A	uL13B [68-73]; uL13A [69-74]	P26785 RL16B_YEAST ;P26784 RL16A_YEAST	0	760.389	0.929	0.996	0.69498	0.982992	1	1	3.91353e+08	3.46211e+08	3.63668e+08	3.44686e+08	1.98	3.16	1.41	12.27	NotUnique	High	High	High	High	1.57	1.65	1.55	1.6	0.00292184	19.97
High	[R].YKFPGQQK.[I]		1.64918	40	uL16	uL16 [157-164]	P41805 RL10_YEAST	1	995.531	1.054	0.932	0.435802	0.408287	0.726633	0.648329	1091080416	1.11965e+09	1.14985e+09	1.04356e+09	10.8	3.14	5.79	8.05		High	High	High	High	1.98	2.49	2.37	2.45	0.00236593	17.23
High	[K].KGSLENNIR.[E]		2.88802	40	uL16	uL16 [203-211]	P41805 RL10_YEAST	1	1030.56	1.971	0.379	1.51788e-07	1.7686e-08	1.03423e-05	2.20927e-06	1.25582e+08	2.72968e+08	2.47471e+08	1.03383e+08	6.75	2.12	3.17	3.77		High	High	High	High	3.55	3.54	3.53	3.31	0.000844595	15.97
High	[R].KGAGSIFTSHTR.[L]		5.43795	40	uL2A	uL2A [10-21]	P0CX45 RL2A_YEAST	1	1261.66	0.74	0.786	0.0033006	0.058686	0.016116	0.138974	1.91325e+09	1.95632e+09	1.41579e+09	1.53681e+09	6.24	8.69	4.19	5.96		High	High	High	High	5.17	4.95	5.33	5.11	0.000844595	16.52
High	[R].HGHLGFLPR.[K]		3.26295	40	uL3	uL3 [11-19]	P14126 RL3_YEAST	0	1033.57	0.845	0.622	0.082185	0.00862698	0.206087	0.0301442	1.06077e+09	1.12946e+09	8.96222e+08	7.02871e+08	20.23	6.05	4.97	10.55		High	High	High	High	3.09	2.87	3.8	3.08	0.000844595	19.45
High	[K].KGPVRLPTK.[V]		2.67364	40	uS10	uS10 [53-61]	P38701 RS20_YEAST	2	995.636	1.667	0.935	0.000718988	0.994329	0.00481144	1	4.30664e+08	5.7494e+08	7.17846e+08	5.37665e+08	10.84	4.2	14.17	12.84		High	High	High	High	2.69	2.87	2.95	2.8	0.000844595	15.78
High	[R].AGELTQEELER.[I]		4.16939	40	uS13A	uS13A [58-68]	P0CX55 RS18A_YEAST	0	1274.62	1.124	1.117	0.0207718	0.0126952	0.0696576	0.0415197	1700209408	1.65302e+09	1.91049e+09	1.84643e+09	4.17	2.28	4.05	4.99		High	High	High	High	3.44	3.39	3.57	3.72	0.000844595	21.59
High	[R].GSGIVASPAVKK.[L]		2.83635	40	uS5	uS5 [175-186]	P25443 RS2_YEAST	1	1113.66	1.272	0.76	0.000647605	0.00174236	0.00451517	0.00859146	4.50602e+08	5.74941e+08	5.73097e+08	4.3714e+08	7.89	4.97	2.46	3.78		High	High	High	High	2.87	3.1	3.04	3.35	0.000844595	16.37
High	[K].VEVDSFSGAK.[I]		2.60931	39	eL24B	eL24B [3-12]	P24000 RL24B_YEAST	0	1038.51	1.037	0.827	0.999469	0.224892	1	0.408623	1.06094e+09	1.21838e+09	1.09992e+09	1.008e+09	5.13	3.43	15.13	4.91		High	High	High	High	2.63	2.64	2.68	2.75	0.000844595	20.75
High	[K].VVIVKPHDEGSK.[S]		4.532	39	eL27A	eL27A [23-34]	P0C2H6 RL27A_YEAST	0	1307.73	1.433	0.961	0.00936944	0.914881	0.0370575	1	2083268800	2.71123e+09	2.98441e+09	2.60472e+09	8.71	10.97	2.85	9.95		High	High	High	High	3.59	3.28	3.51	3.51	0.000844595	15.73
High	[K].KVVIVKPHDEGSK.[S]		5.81573	39	eL27A	eL27A [22-34]	P0C2H6 RL27A_YEAST	1	1435.83	0.749	0.773	0.00432852	0.0014287	0.0200881	0.00746208	1.1734e+09	1.71388e+09	8.78499e+08	1.32441e+09	7.58	3.26	4.63	7.65		High	High	High	High	4.67	4.69	4.27	4.85	0.000844595	15.16
High	[K].CGDCGSALQGISTLRPR.[Q]	2xCarbamidomethyl [C1; C4]; 1xDeamidated [Q9]	4.11887	39	eL34A	eL34A [44-60]	P87262 RL34A_YEAST	0	1848.87	0.856	1.238	0.0382301	0.00391099	0.112148	0.0164218	7.64082e+07	7.52546e+07	6.53824e+07	9.31704e+07	4.4	3.96	7.54	6.89		High	High	High	High	2.97	3.6	3.82	3.49	0.000844595	51.78
High	[K].KVTQMTPAPK.[I]	1xOxidation [M5]	3.64664	39	eL36B	eL36B [16-25]	O14455 RL36B_YEAST	1	1116.61	0.482	1.115	0.00492775	0.987461	0.022384	1	6.97715e+07	4.55502e+07	3.36409e+07	5.07699e+07	5.2	30.75	9.44	17.96		High	High	High	High	2.81	2.58	1.33	2.6	0.000844595	17.05
High	[K].LTLDFQTNK.[R]		2.7097	39	eS17A	eS17A [24-32]	P02407 RS17A_YEAST	0	1079.57	0.866	1.352	0.086721	0.0726472	0.21416	0.165008	1.34381e+09	1.02066e+09	1.16409e+09	1.38033e+09	3.76	0.6	17.82	10.12		High	High	High	High	2.61	1.82	2.29	1.62	0.000844595	29.87
High	[K].IGIVEISPK.[G]		2.46124	39	eS19A	eS19A [111-119]	P07280 RS19A_YEAST	0	955.582	0.924	0.865	0.978946	0.615089	1	0.864122	3.17538e+09	2.999e+09	2.93511e+09	2.59517e+09	6.12	9.61	8.32	2.42		High	High	High	High	2.66	2.56	2.65	2.84	0.000844595	28
High	[R].TIRYPDPNIKVNDTVK.[I]	1xDeamidated [N12]	3.95914	39	eS4A	eS4A [146-161]	P0CX35 RS4A_YEAST	2	1874	1.566	1.995	0.000196426	3.15929e-06	0.00185184	8.02674e-05	20770021	1.29886e+07	3.25302e+07	2.59187e+07	8.05	4.96	7.7	1.75		High	High	Low	Medium	4.31	4.3	1.09	1.54	0.000844595	38.72
High	[K].LNISYPVNGSQK.[T]		3.75807	39	eS6A	eS6A [3-14]	P0CX37 RS6A_YEAST	0	1319.7	1.002	1.128	0.999456	0.104782	1	0.219677	2.93549e+08	2.7358e+08	2.94275e+08	3.08468e+08	6.89	7.61	7.3	3.94		High	High	High	High	3.33	3.62	3.48	3.32	0.000844595	25.65
High	[-].MSVEPVVVIDGK.[G]	1xMet-loss [N-Term]	3.07186	39	uL13A	uL13A [1-12]	P26784 RL16A_YEAST	0	1141.65	3.303	2.636	1.79105e-08	5.67314e-08	2.68479e-06	4.47581e-06	1.58022e+08	1.70777e+08	5.21896e+08	4.50094e+08	2.04	5.82	1.9	8.63		High	High	High	High	2.67	2.81	2.74	2.7	0.000844595	27.09
High	[K].KQIAFPQR.[K]		2.36287	39	uL29B	uL29B [107-114]	P0CX85 RL35B_YEAST	1	987.573	1.025	0.918	0.761788	0.137992	1	0.274336	7.1708e+08	7.51244e+08	7.34856e+08	6.89689e+08	5.82	2.68	4.12	2.13		High	High	High	High	3.02	3.1	3.09	3.05	0.000844595	17.37
High	[K].ILTPESQLKK.[ST]		2.22716	39	uL30A	uL30A [6-15]	P05737 RL7A_YEAST	1	1156.69	0.855	1.134	0.208558	0.243735	0.416282	0.437555	1373738147	1.23873e+09	1.17429e+09	1.40464e+09	11.24	8.28	4.8	6.89		High	High	High	High	2.41	1.83	2.3	2.29	0.000844595	18.19
High	[R].SGQGAFGNMCR.[G]	1xCarbamidomethyl [C10]	3.79269	39	uL4A; uL4B	uL4A [85-95]; uL4B [85-95]	P10664 RL4A_YEAST ;P49626 RL4B_YEAST	0	1184.49	0.975	1.304	0.999999	0.0346824	1	0.090549	1.18525e+09	9.01361e+08	1.15544e+09	1.17524e+09	4.17	12	6.76	4.27	NotUnique	High	High	High	High	3.92	3.72	3.7	3.62	0.000844595	19.64
High	[K].GISSSAIPYSR.[N]		2.92746	39	uS15	uS15 [10-20]	P05756 RS13_YEAST	0	1137.59	1.015	1.1	0.99585	0.0971269	1	0.207103	1.73499e+09	1.67495e+09	1.7618e+09	1.84196e+09	0.8	2.67	6.8	1.06		High	High	High	High	3.23	3.05	3.25	3.36	0.000844595	23.19
High	[K].GLTPSQIGVLLR.[D]		3.72089	39	uS15	uS15 [44-55]	P05756 RS13_YEAST	0	1253.76	0.887	1.19	0.16709	0.0815383	0.349328	0.179217	5.30524e+08	4.89159e+08	4.7042e+08	5.81946e+08	13.83	6.2	4.97	3.64		High	High	High	High	3.64	3.26	3.55	3.57	0.000844595	42.62
High	[K].TGVVYNVTK.[S]		2.59917	38	eL21A; eL21B	eL21A [61-69]; eL21B [61-69]	Q02753 RL21A_YEAST ;Q12672 RL21B_YEAST	0	980.541	1.165	0.853	0.00381197	0.00927139	0.0181401	0.0316579	1.28053e+09	1.44448e+09	1.49162e+09	1.2326e+09	3.59	1.93	5.3	4.53	NotUnique	High	High	High	High	3.12	2.74	2.81	2.7	0.000844595	18.72
High	[K].NQWFFSK.[L]		1.26254	38	eL27A	eL27A [127-133]	P0C2H6 RL27A_YEAST	0	956.462	0.899	0.852	0.0117103	0.0137593	0.0438842	0.0440245	1.573e+09	1.61704e+09	1.41435e+09	1.37702e+09	2.36	2.67	1.48	5.68		High	High	High	High	2.15	2.14	0.91	2.15	0.00348675	34.45
High	[R].IAYVYR.[A]		1.18291	38	eL33B; eL33A	eL33B [49-54]; eL33A [49-54]	P41056 RL33B_YEAST ;P05744 RL33A_YEAST	0	784.435	1.002	0.986	0.909283	0.943503	1	1	1591019136	1.6821e+09	1.59385e+09	1.65776e+09	3.23	1.97	7.59	8.24	NotUnique	High	High	High	High	1.9	1.79	1.77	1.8	0.00348675	20.22
High	[K].NGDKPHLLK.[F]	1xDeamidated [N1]	3.26528	38	eL6B	eL6B [167-175]	P05739 RL6B_YEAST	0	1022.56	1.525	0.758	0.000215065	0.00875395	0.0019778	0.0303052	321353555	4.32093e+08	4.89994e+08	3.27363e+08	10.72	2.74	6.77	4.51		High	High	High	High	3.34	3.7	3.42	3.3	0.000844595	16.34
High	[R].KEWFDIK.[A]		1.81436	38	eS1A; eS1B	eS1A [27-33]; eS1B [27-33]	P33442 RS3A1_YEAST ;P23248 RS3A2_YEAST	1	965.509	1.268	1.042	0.016293	0.919571	0.0576018	1	1.34592e+08	1.41064e+08	1.7063e+08	1.4692e+08	8.79	3.4	4.35	5.77	NotUnique	High	High	High	High	2.94	3.31	3.28	2.64	0.00163132	28.96
High	[K].FFGLSKEDDVRDFVIR.[R]		4.68823	38	eS6A	eS6A [144-159]	P0CX37 RS6A_YEAST	2	1943	0.973	1.165	0.975756	0.229119	1	0.414795	1.3115e+08	1.10733e+08	1.27603e+08	1.29002e+08	14.45	0.85	12.64	9.03		High	High	High	High	4.07	4.02	2.85	4.87	0.000844595	42.82
High	[K].ILSQAPSELELQVAK.[T]		4.68291	38	eS7B	eS7B [8-22]	P48164 RS7B_YEAST	0	1625.91	0.914	0.797	0.80201	0.0599403	1	0.141497	1.05889e+09	1.09889e+09	9.67351e+08	8.75632e+08	10.67	9.67	3.15	4.11		High	High	High	High	3.69	3.73	2.93	3.84	0.000844595	35.26
High	[K].TRGPFHFR.[A]		2.31778	38	uL13B; uL13A	uL13B [66-73]; uL13A [67-74]	P26785 RL16B_YEAST ;P26784 RL16A_YEAST	1	1017.54	0.917	0.807	0.205211	0.00181242	0.410148	0.00884958	3.1457e+08	3.61687e+08	2.88353e+08	2.91961e+08	3.32	2.57	4.87	5.17	NotUnique	High	High	High	High	3.44	3.17	3.54	3.27	0.000844595	22.76
High	[K].KNWQNVGSLVVK.[S]		5.392	38	uL1B	uL1B [196-207]	P0CX44 RL1B_YEAST	1	1371.77	0.851	1.085	0.159731	0.467198	0.338188	0.714623	1.10761e+08	1.02733e+08	9.43121e+07	1.11472e+08	12.04	7.88	1.85	15.8		High	High	High	High	3.13	3.54	3.29	4.37	0.000844595	26.4
High	[R].DDEVLVVR.[G]		2.42262	38	uL24A; uL24B	uL24A [53-60]; uL24B [53-60]	P05743 RL26A_YEAST ;P53221 RL26B_YEAST	0	944.505	1.062	0.775	0.903177	0.0255419	1	0.0710339	955135872	1.08776e+09	1.01406e+09	8.43354e+08	10.77	5.02	6.22	10.07	NotUnique	High	High	High	High	2.65	2.62	2.94	3	0.000844595	24.24
High	[K].ATLELLK.[L]		1.53235	38	uL30A	uL30A [122-128]	P05737 RL7A_YEAST	0	787.492	0.895	0.96	0.0983203	0.912277	0.236189	1	1.34293e+09	1.34792e+09	1.20248e+09	1.29417e+09	10.82	3.38	16.2	10.78		High	High	High	High	2.19	2.15	2.24	2.22	0.00292184	27.51
High	[K].ILTPESQLK.[K]		2.32256	38	uL30A	uL30A [6-14]	P05737 RL7A_YEAST	0	1028.6	0.798	1.091	0.00903549	0.815695	0.036344	1	1989169621	1.8856e+09	1.58707e+09	2.05711e+09	2.61	2.91	10.06	6.87		High	High	High	High	2.47	2.34	2.59	2.43	0.000844595	22.41
High	[R].IGRIEDVTPVPSDSTR.[K]		6.99495	38	uS11B; uS11A	uS11B [113-128]; uS11A [112-127]	P39516 RS14B_YEAST ;P06367 RS14A_YEAST	1	1741.91	0.963	1.055	0.953661	0.683711	1	0.926453	1.55844e+08	1.57478e+08	1.50137e+08	1.66076e+08	9.5	7.61	5.97	2.36	NotUnique	High	High	High	High	4.24	4.55	5	4.79	0.000844595	24.12
High	[R].KYDLNICR.[Q]	1xCarbamidomethyl [C7]	2.09688	38	uS14B	uS14B [33-40]	P41058 RS29B_YEAST	1	1081.55	0.932	0.802	0.143348	0.028916	0.310968	0.0785593	4.94688e+08	6.13028e+08	4.61076e+08	4.91808e+08	6.26	4.37	10.38	4.74		High	High	High	High	2.75	2.79	2.95	2.7	0.000844595	20.73
High	[R].KAQCPIIER.[L]	1xCarbamidomethyl [C4]	3.32517	38	uS7	uS7 [84-92]	P26783 RS5_YEAST	1	1114.6	1.424	0.835	3.63103e-05	0.0114865	0.000609189	0.0382627	5.80119e+08	7.26314e+08	8.26048e+08	6.06183e+08	5.06	5.87	2.55	4.38		High	High	High	High	3.04	3.37	3.2	3.28	0.000844595	16.52
High	[K].LYTFLAR.[R]		1.55602	37	eL18B	eL18B [32-38]	P0CX50 RL18B_YEAST	0	883.504	0.895	0.918	0.268768	0.197654	0.508049	0.367141	1.82662e+09	1.96673e+09	1.63391e+09	1.80611e+09	4.13	1.82	5.21	14.37		High	High	High	High	2.01	2.28	2.06	2.15	0.00292184	32.13
High	[K].RLAASVVGVGK.[R]		4.42866	37	eL19A	eL19A [9-19]	P0CX82 RL19A_YEAST	1	1056.65	0.938	0.943	0.635306	0.625699	0.944535	0.871676	2.02531e+09	2.00722e+09	1.89997e+09	1.89373e+09	5.92	1.26	1.27	4.85		High	High	High	High	3.81	3.82	3.89	3.79	0.000844595	17.95
High	[K].FPLPHR.[V]		1.35582	37	eL20A	eL20A [150-155]	P0CX23 RL20A_YEAST	0	766.436	0.897	1.083	0.111865	0.0432059	0.2616	0.108485	154633360	1.50296e+08	1.38733e+08	1.62845e+08	4.04	2.08	2.35	6.03		High	High	High	High	1.96	1.95	1.93	1.9	0.00292184	19.16
High	[R].LPTESVPEPK.[L]		3.09362	37	eL20A	eL20A [14-23]	P0CX23 RL20A_YEAST	0	1096.59	0.955	1.303	0.853495	0.00760622	1	0.0273423	2.28777e+08	1.82738e+08	2.18423e+08	2.38086e+08	8.52	4.23	1.41	7.29		High	High	High	High	3.09	3.01	3.19	2.95	0.000844595	21.24
High	[K].SVVSTETFEQPSQREEAK.[K]		7.59533	37	eL27A	eL27A [94-111]	P0C2H6 RL27A_YEAST	1	2051.99	0.985	1.13	0.999387	0.322271	1	0.544014	7.36609e+08	6.08122e+08	7.2551e+08	6.87149e+08	4.81	8.31	3.84	9.84		High	High	High	High	3.88	5.48	5.65	5.34	0.000844595	21.83
High	[K].VYYFQGGNNELGTAVGK.[L]	1xDeamidated [N/Q]	5.5941	37	eL30	eL30 [67-83]	P14120 RL30_YEAST	0	1817.87	0.662	1.267	0.205086	0.972994	0.410148	1	1.74728e+08	1.44702e+08	1.15657e+08	1.8328e+08	21.2	9.39	5.87	29.22		High	High	High	High	4.03	3.55	3.96	3.9	0.000844595	35.24
High	[K].NGDKPHMLK.[F]	1xDeamidated [N1]	3.2936	37	eL6A	eL6A [167-175]	Q02326 RL6A_YEAST	0	1040.52	2.769	0.657	0.000269548	0.0995964	0.00236288	0.210869	76265006	1.38431e+08	2.11159e+08	9.09817e+07	19.61	19.94	7.54	9.21		High	High	High	High	3.3	3.76	2.59	3.85	0.000844595	15.7
High	[K].WYPSEDVAAPK.[K]		3.16157	37	eL6B	eL6B [9-19]	P05739 RL6B_YEAST	0	1262.61	0.769	1.168	0.00677749	0.17297	0.0291102	0.329876	1.42464e+09	1.19586e+09	1.09599e+09	1.39656e+09	4.47	4.34	6.53	9.55		High	High	High	High	2.4	2.59	2.33	2.5	0.000844595	27.44
High	[K].KVVDPFTR.[K]		1.89884	37	eS1B	eS1B [19-26]	P23248 RS3A2_YEAST	1	961.547	0.978	1.178	0.727244	0.00475084	1	0.0189907	287895692	2.69163e+08	2.81607e+08	3.1705e+08	6.04	4.93	1.87	4.92		High	High	High	High	2.74	2.9	2.94	2.77	0.000844595	20.54
High	[R].YPDPNIK.[V]		1.47511	37	eS4A	eS4A [149-155]	P0CX35 RS4A_YEAST	0	846.436	1.31	0.918	0.000357611	0.483503	0.00292928	0.72988	294434336	3.7626e+08	3.85677e+08	3.45546e+08	5.79	1.51	3.12	6.18		High	High	High	High	1.84	1.96	1.68	1.82	0.00292184	18.55
High	[R].INELLSSLEGK.[G]	1xDeamidated [N2]	3.40044	37	P2B	P2B [39-49]	P02400 RLA4_YEAST	0	1203.65	0.534	0.658	3.001e-06	0.000118254	0.000118381	0.00102464	3.92742e+07	3.70564e+07	2.098e+07	2.43967e+07	8.69	3.78	6.44	3.05		High	High	High	High	2.93	3.36	3.32	3.16	0.000844595	43.99
High	[K].REAGEVKDDGAFVK.[F]		6.20323	37	uL16	uL16 [185-198]	P41805 RL10_YEAST	2	1520.77	0.807	0.855	0.132042	0.474034	0.292365	0.720772	1413068618	1.37655e+09	1.14008e+09	1.17692e+09	11.42	11.22	3.43	5.63		High	High	High	High	5.08	5	4.67	4.96	0.000844595	16.6
High	[R].GAWGKPHGLAAR.[V]		4.93002	37	uL16	uL16 [117-128]	P41805 RL10_YEAST	0	1220.66	0.768	0.736	0.0262406	0.00653719	0.0838691	0.0241361	1532903936	1.45273e+09	1.17794e+09	1.06886e+09	10.29	7.81	3.98	6.62		High	High	High	High	3.36	3.06	3.32	3.32	0.000844595	16.66
High	[K].FPTPVSHNDDLYGK.[V]	1xDeamidated [N8]	5.47987	37	uL1B	uL1B [134-147]	P0CX44 RL1B_YEAST	0	1590.74	0.64	1.273	0.0049808	0.266712	0.0225565	0.467604	6.43486e+07	5.10778e+07	4.1165e+07	6.50182e+07	3.4	5.15	12.55	12.81		High	High	High	High	4.24	4.05	4.36	4.15	0.000844595	27.49
High	[K].GDDEANGATSFDR.[T]	1xDeamidated [N6]	4.32258	37	uL3	uL3 [288-300]	P14126 RL3_YEAST	0	1355.53	1.328	0.834	0.000699927	0.00589354	0.00472608	0.0223091	1.21997e+08	1.57634e+08	1.61962e+08	1.31504e+08	4.82	7.04	5.39	2.2		High	High	High	High	4.05	4.32	3.94	4.07	0.000844595	18.37
High	[R].IGRIEDVTPVPSDSTRK.[K]		5.72129	37	uS11B; uS11A	uS11B [113-129]; uS11A [112-128]	P39516 RS14B_YEAST ;P06367 RS14A_YEAST	2	1870	1.083	0.929	0.934333	0.292177	1	0.504578	2.23767e+08	2.48704e+08	2.42331e+08	2.31011e+08	3.15	4.47	8.19	7.51	NotUnique	High	High	High	High	4.56	3.78	4.39	4.56	0.000844595	21.41
High	[R].LLNTNVDGNIK.[I]	1xDeamidated [N]	2.93067	37	uS13A	uS13A [17-27]	P0CX55 RS18A_YEAST	0	1201.64	1.082	1.2	0.185129	0.0032328	0.377563	0.0140463	6.62265e+07	5.96781e+07	7.16744e+07	7.16315e+07	2.38	4.63	4.28	3.15		High	High	High	High	2.55	1.86	2.86	3.1	0.000844595	23.47
High	[R].NAPAWFK.[L]		1.45524	37	uS15	uS15 [21-27]	P05756 RS13_YEAST	0	833.43	1.025	1.085	0.99245	0.774691	1	0.996791	1.2612e+09	1.1975e+09	1.2931e+09	1.29909e+09	6.06	7.26	4.59	9.66		High	High	High	High	2.15	1.93	1.97	1.94	0.00292184	26.33
High	[R].FQVMVLR.[K]		1.70601	36	eL14B	eL14B [118-124]	P38754 RL14B_YEAST	0	892.507	0.835	1.095	0.0113299	0.463094	0.0427275	0.709794	1.54198e+09	1.34658e+09	1.28808e+09	1.47434e+09	2.85	1.67	6.12	8.82		High	High	High	High	2.24	2.17	2.17	2.19	0.00236593	33.43
High	[R].YNWICDPVHK.[H]	1xCarbamidomethyl [C5]	2.61883	36	eL15A	eL15A [148-157]	P05748 RL15A_YEAST	0	1331.62	0.844	0.888	0.00992431	0.0340817	0.0385403	0.0893154	2.11683e+09	2.13192e+09	1.78629e+09	1.89355e+09	3.33	3.38	3.92	6.24		High	High	High	High	3.06	3.46	2.77	2.6	0.000844595	28.82
High	[R].QNTLSLWR.[Y]		2.54636	36	eL15B; eL15A	eL15B [194-201]; eL15A [194-201]	P54780 RL15B_YEAST ;P05748 RL15A_YEAST	0	1017.55	0.771	0.924	0.0440923	0.257541	0.124706	0.456868	6.12895e+08	5.66057e+08	4.7284e+08	5.23026e+08	5.66	1.59	9.01	13.53	NotUnique	High	High	High	High	2.82	2.53	2.54	2.66	0.000844595	32.11
High	[R].LPSQVVWIR.[R]		3.30235	36	eL19A	eL19A [89-97]	P0CX82 RL19A_YEAST	0	1097.65	0.786	0.775	0.0927541	0.0542622	0.224981	0.13077	4.06654e+09	4.03731e+09	3.1961e+09	3.13044e+09	16.16	6.09	1.64	1.22		High	High	High	High	2.75	2.93	2.92	2.97	0.000844595	35.64
High	[K].TLTVDVSSPTENGVFDPASYSK.[Y]	1xDeamidated [N12]	6.43212	36	eL22B	eL22B [14-35]	P56628 RL22B_YEAST	0	2315.09	0.475	0.577	1.72098e-06	1.68756e-05	8.32176e-05	0.000255521	57740388	5.40336e+07	2.74512e+07	3.11915e+07	9.34	6.62	4.74	2.8		High	High	High	High	4.38	4.43	3.78	4.5	0.000844595	44.07
High	[R].RLIDLIR.[N]		2.12704	36	eL36A; eL36B	eL36A [56-62]; eL36B [56-62]	P05745 RL36A_YEAST ;O14455 RL36B_YEAST	1	898.583	0.988	0.98	0.502248	0.872634	0.800074	1	1.15414e+09	1.13648e+09	1.14032e+09	1.11356e+09	5.19	0.75	20.44	12.15	NotUnique	High	High	High	High	3.06	3.14	3.05	2.95	0.000844595	29.75
High	[K].VVGASVVVVK.[N]		3.51943	36	eS12	eS12 [115-124]	P48589 RS12_YEAST	0	956.614	1.195	1.01	0.0053203	0.839676	0.0239493	1	1.90756e+09	2.31148e+09	2.27929e+09	2.33566e+09	6.02	3.04	3.29	3.77		High	High	High	High	3.55	3.48	3.01	3.52	0.000844595	22.16
High	[R].SYFLDVK.[C]		1.66921	36	eS27A	eS27A [30-36]	P35997 RS27A_YEAST	0	871.456	0.974	0.995	0.906109	0.955686	1	1	1.92069e+09	1.8448e+09	1.87011e+09	1.83537e+09	3.95	1.55	10.32	8.81		High	High	High	High	1.4	1.68	1.69	1.69	0.00236593	30.71
High	[K].LWTLIPEDKR.[D]		3.05499	36	uL15	uL15 [78-87]	P02406 RL28_YEAST	1	1270.72	0.791	1.329	0.00284743	0.00427989	0.0144199	0.0175288	3.32984e+08	2.62674e+08	2.63551e+08	3.48998e+08	2.87	1.71	9.04	7.23		High	High	High	High	3.06	3.23	3.31	2.91	0.000844595	33.51
High	[K].VNTLVRPNGTK.[K]	1xDeamidated [N8]	4.26476	36	uL23	uL23 [110-120]	P04456 RL25_YEAST	0	1199.67	1.234	0.806	0.00111222	0.000595758	0.00674986	0.00376811	8.41266e+08	1.05072e+09	1.03784e+09	8.47384e+08	5.64	5.15	0.97	1.77		High	High	High	High	4.6	4.71	4.47	4.66	0.000844595	16.62
High	[K].KAHLAEIQLNGGSISEK.[V]	1xDeamidated [N10]	6.66539	36	uL3	uL3 [175-191]	P14126 RL3_YEAST	1	1795.95	0.713	0.626	0.0345595	0.0195552	0.103196	0.0579152	2.73783e+08	2.99448e+08	1.95132e+08	1.87411e+08	8.67	10.77	11.88	13.89		High	High	High	High	4.58	4.56	3.74	3.95	0.000844595	23.63
High	[-].MSRPQVTVHSLTGEATANALPLPAVFSAPIRPDIVHTVFTSVNK.[N]	1xMet-loss+Acetyl [N-Term]	12.6646	36	uL4A; uL4B	uL4A [1-44]; uL4B [1-44]	P10664 RL4A_YEAST ;P49626 RL4B_YEAST	0	4580.46	0.929	0.802	0.993682	0.963009	1	1	368718432	3.49227e+08	3.42499e+08	2.80134e+08	15.25	15.97	28.31	11.93	NotUnique	High	High	High	High	10.13	8.46	8.98	8.08	0.000844595	55.6
High	[K].CKEVGITAVHVK.[I]	1xCarbamidomethyl [C1]	4.49139	36	uS11B; uS11A	uS11B [72-83]; uS11A [71-82]	P39516 RS14B_YEAST ;P06367 RS14A_YEAST	1	1340.74	0.933	1.074	0.960582	0.987833	1	1	1255662992	1.02165e+09	1.17108e+09	1.09685e+09	9.8	10.44	5.51	12.07	NotUnique	High	High	High	High	3.36	4.53	3.64	4.22	0.000844595	17.19
High	[R].LLGTAFK.[S]		1.49745	36	uS12A	uS12A [33-39]	P0CX29 RS23A_YEAST	0	749.456	1.115	1.225	0.759466	0.0242749	1	0.0681426	1.3395e+09	1.31036e+09	1.49404e+09	1.60576e+09	8.24	2.5	9.48	2.81		High	High	High	High	1.6	1.91	1.89	1.59	0.00292184	23.87
High	[R].TVAVLPPNWK.[Y]	1xDeamidated [N8]	1.13654	36	uS15	uS15 [131-140]	P05756 RS13_YEAST	0	1125.63	1.561	1.751	0.0015553	0.000620671	0.00883102	0.00387661	7.1561e+07	4.86507e+07	1.1174e+08	8.51639e+07	7.9	11.49	10.37	5.95		High	High	High	High	1.26	0.95	1.23	1.01	0.00407886	64.55
High	[K].TAIEGSYIDKK.[C]		3.31002	36	uS17A	uS17A [47-57]	P0CX47 RS11A_YEAST	1	1224.65	1.125	0.903	0.0349169	0.131467	0.104057	0.264878	1.84061e+09	1.96641e+09	2.07072e+09	1.77584e+09	1.86	3.42	3.66	5.28		High	High	High	High	3.37	3.38	3.45	3.36	0.000844595	17.68
High	[R].LVIVTDPR.[SL]		2.73983	36	uS2A	uS2A [120-127]	P32905 RSSA1_YEAST	0	912.551	1.016	1.079	0.723538	0.141619	1	0.280061	2.92789e+09	2.89006e+09	2.97476e+09	3.11802e+09	1.83	3.58	3.38	2.7		High	High	High	High	1.98	2.48	2.27	2.31	0.000844595	23.39
High	[K].EASYVNIPVIALTDLDSPSEFVDVAIPCNNR.[G]	1xCarbamidomethyl [C28]; 1xDeamidated [N29]	6.74658	36	uS2A	uS2A [135-165]	P32905 RSSA1_YEAST	0	3419.67	1.081	1.533	0.99378	0.000737831	1	0.0044418	6.43978e+07	5.53318e+07	6.95938e+07	8.48449e+07	10.57	6.55	7.34	9.11		High	High	High	High	5.7	4.86	5.61	5.7	0.000844595	66.02
High	[K].LSVIPIR.[R]		1.64177	36	uS5	uS5 [134-140]	P25443 RS2_YEAST	0	797.524	0.87	1.079	0.183415	0.434745	0.375599	0.679544	9.01735e+08	9.14354e+08	7.84233e+08	9.869e+08	5.59	3.25	9.85	6.76		High	High	High	High	2.28	2.3	2.28	2.01	0.00236593	29.05
High	[R].AGIIIAK.[L]		1.89641	36	uS5	uS5 [127-133]	P25443 RS2_YEAST	0	685.461	1.271	0.839	0.00447914	0.114932	0.0205958	0.236653	797281146	1.04369e+09	1.01317e+09	8.75168e+08	5.63	3.35	5.69	10.92		High	High	High	High	1.83	1.87	1.83	1.77	0.000844595	19.17
High	[R].RQAVDVSPLRR.[V]		4.66697	36	uS7	uS7 [157-167]	P26783 RS5_YEAST	2	1296.75	1.012	0.998	0.999999	0.928839	1	1	777882712	7.55589e+08	7.87036e+08	7.541e+08	6.69	3.89	6.05	10.45		High	High	High	High	4.6	4.67	4.82	4.47	0.000844595	16.9
High	[K].MGVPYAIIK.[G]		2.30754	35	eL8B	eL8B [173-181]	P29453 RL8B_YEAST	0	991.564	0.999	1.547	0.875059	0.00106688	1	0.00590132	990609152	8.05685e+08	9.89489e+08	1.24619e+09	4.71	3.72	12.73	8.92		High	High	High	High	2.15	2.01	2.21	2.2	0.000844595	34.1
High	[K].LVSTIDANFADK.[Y]	1xDeamidated [N8]	3.36146	35	eL8B; eL8A	eL8B [214-225]; eL8A [214-225]	P29453 RL8B_YEAST ;P17076 RL8A_YEAST	0	1294.65	0.71	0.582	0.000200829	4.41427e-06	0.00188152	0.000105032	1.24749e+08	1.40267e+08	8.85147e+07	8.15716e+07	6.94	2.23	2.84	5.85	NotUnique	High	High	High	High	2.61	2.89	3.01	0.98	0.000844595	28.34
High	[-].MENDKGQLVELYVPR.[K]	1xAcetyl [N-Term]; 1xDeamidated [N3]	6.47612	35	eS21B; eS21A	eS21B [1-15]; eS21A [1-15]	Q3E754 RS21B_YEAST ;P0C0V8 RS21A_YEAST	1	1833.91	0.994	1.491	0.911426	0.000275446	1	0.00206447	7.73183e+07	6.73071e+07	7.68179e+07	1.00325e+08	9.31	3.46	5	4.75	NotUnique	High	High	High	High	4.26	4.69	4.62	4.51	0.000844595	45.21
High	[K].QIVFEIPSQTN.[-]		2.11956	35	eS7B	eS7B [180-190]	P48164 RS7B_YEAST	0	1275.66	0.963	0.952	0.98449	0.772819	1	0.996791	1.91911e+08	1.98099e+08	1.84801e+08	1.88562e+08	6.08	2.05	5.77	1.96		High	High	High	High	2.37	2.56	2.6	2.4	0.000844595	42.28
High	[K].KVSSASAAASESDVAK.[Q]		9.59907	35	uL13B	uL13B [176-191]	P26785 RL16B_YEAST	1	1507.76	1.287	0.75	0.00145756	0.000180805	0.00840339	0.00146501	3.18715e+08	4.41492e+08	4.10089e+08	3.31012e+08	2.03	1.57	5.93	6.85		High	High	High	High	7.01	6.21	6.88	6.73	0.000844595	15.96
High	[R].RVLLSAPLSK.[E]		3.73608	35	uL24A; uL24B	uL24A [28-37]; uL24B [28-37]	P05743 RL26A_YEAST ;P53221 RL26B_YEAST	1	1083.69	1.051	0.981	0.990712	0.909888	1	1	912098848	9.53624e+08	9.59054e+08	9.35345e+08	6.15	2.97	6.7	1.15	NotUnique	High	High	High	High	3.48	3.54	3.44	3.34	0.000844595	22.23
High	[K].VNGASVPINLHPSK.[L]		4.38174	35	uL24A; uL24B	uL24A [90-103]; uL24B [90-103]	P05743 RL26A_YEAST ;P53221 RL26B_YEAST	0	1432.79	1.048	0.947	0.586413	0.829376	0.895145	1	1.14628e+09	1.15697e+09	1.20137e+09	1.09619e+09	12.66	2.17	0.99	9.09	NotUnique	High	High	High	High	3.85	3.89	4.18	4.3	0.000844595	22.57
High	[R].KALEEVSLK.[W]		3.61108	35	uL3	uL3 [349-357]	P14126 RL3_YEAST	1	1016.6	1.022	0.944	0.771616	0.217471	1	0.397063	755076192	7.7976e+08	7.71387e+08	7.36233e+08	4.19	2.51	2.57	3.84		High	High	High	High	4	4.1	3.76	4.07	0.000844595	18.22
High	[K].SLYTNTSR.[K]		2.01119	35	uL3	uL3 [341-348]	P14126 RL3_YEAST	0	941.469	0.992	0.528	0.991057	1.61297e-06	1	5.25617e-05	1.99456e+08	2.49821e+08	1.97817e+08	1.32015e+08	8.07	5.87	2.83	2.55		High	High	High	High	1.76	2.06	1.91	2.15	0.000844595	28.07
High	[R].VPLSDNAIIEANLGK.[Y]	1xDeamidated [N]	7.01536	35	uL30A	uL30A [161-175]	P05737 RL7A_YEAST	0	1554.84	0.806	1.443	0.0399255	0.00491849	0.115682	0.0195048	2.91717e+07	2.72575e+07	2.35007e+07	3.93322e+07	5.99	15.15	3.55	1.81		High	High	High	High	4.52	4.84	4.52	4.92	0.000844595	35.94
High	[K].DEIVLSGNSVEDVSQNAADLQQICR.[V]	1xDeamidated [N8]; 1xCarbamidomethyl [C24]	7.76386	35	uL6A; uL6B	uL6A [142-166]; uL6B [142-166]	P05738 RL9A_YEAST ;P51401 RL9B_YEAST	0	2761.29	1.014	0.912	0.999747	0.813638	1	1	5.48334e+07	6.0224e+07	5.56226e+07	5.49383e+07	12.19	6.29	9.91	7	NotUnique	High	High	High	High	5.72	4.79	4.99	4.26	0.000844595	44.62
High	[R].IEDVTPVPSDSTR.[K]		4.87598	35	uS11B; uS11A	uS11B [116-128]; uS11A [115-127]	P39516 RS14B_YEAST ;P06367 RS14A_YEAST	0	1415.7	1.074	1.025	0.117919	0.614459	0.269453	0.864047	1.10416e+09	1.09609e+09	1.18628e+09	1.12342e+09	2.59	5.81	3.33	3.06	NotUnique	High	High	High	High	3.57	4.2	3.95	3.89	0.000844595	21.72
High	[K].TPGPGGQAALR.[A]		3.60869	35	uS11B; uS11A	uS11B [94-104]; uS11A [93-103]	P39516 RS14B_YEAST ;P06367 RS14A_YEAST	0	1024.55	1.29	0.918	0.0011504	0.280616	0.00689779	0.488552	755996999	8.84562e+08	9.75544e+08	8.12064e+08	4.16	4.49	5.18	7.47	NotUnique	High	High	High	High	3.16	3.32	3.21	3.47	0.000844595	16.9
High	[R].GMTSKPAGFMK.[K]	1xOxidation [M]	2.95786	35	uS19	uS19 [48-58]	Q01855 RS15_YEAST	0	1170.56	1.174	1.272	0.217742	0.0683492	0.429468	0.158355	1.59754e+08	1.38612e+08	1.87542e+08	1.76369e+08	11.73	4.13	1.51	9.81		High	High	High	High	2.78	3.02	2.5	2.63	0.000844595	16.58
High	[R].RINELTLLVQK.[R]	1xDeamidated [N3]	2.61887	35	uS3	uS3 [65-75]	P05750 RS3_YEAST	1	1327.79	0.951	0.964	0.581254	0.864275	0.889082	1	3.65796e+07	3.58723e+07	3.47706e+07	3.45953e+07	9.1	8.37	3.86	9.9		High	High	High	High	3.81	3.41	3.55	3.55	0.000844595	33.76
High	[R].INELTLLVQK.[R]	1xDeamidated [N2]	2.93451	35	uS3	uS3 [66-75]	P05750 RS3_YEAST	0	1171.69	0.839	0.873	0.0256121	0.0221293	0.0826146	0.0636695	1.03587e+08	1.03777e+08	8.69526e+07	9.06274e+07	7.35	4.6	6.17	4.38		High	High	High	High	3.76	3.96	3.52	4.05	0.000844595	22.56
High	[R].LFEGNALIR.[R]		2.04531	35	uS4B; uS4A	uS4B [70-78]; uS4A [70-78]	P05755 RS9B_YEAST ;O13516 RS9A_YEAST	0	1032.58	0.866	1.188	0.265598	0.0829128	0.503326	0.181661	1.85909e+09	1.61927e+09	1.60968e+09	1.92311e+09	8.25	2.07	3.54	6.58	NotUnique	High	High	High	High	2.26	2.05	2.38	2.23	0.000844595	31.63
High	[K].LDYVLALK.[V]		2.30664	35	uS4B; uS4A	uS4B [93-100]; uS4A [93-100]	P05755 RS9B_YEAST ;O13516 RS9A_YEAST	0	934.561	0.92	1.205	0.420361	0.0374659	0.706414	0.0963317	1.73501e+09	1.61593e+09	1.59553e+09	1.94718e+09	12.86	8.79	3.65	1.95	NotUnique	High	High	High	High	2.22	2.27	2.53	2.42	0.000844595	35.82
High	[R].RQAVDVSPLR.[R]		3.37565	35	uS7	uS7 [157-166]	P26783 RS5_YEAST	1	1140.65	1.116	1.123	0.0456462	0.0121509	0.128375	0.040055	1.13405e+09	1.11624e+09	1.26506e+09	1.25339e+09	6.46	3.14	1.86	2.94		High	High	High	High	3.47	3.58	3.84	3.59	0.000844595	18.43
High	[R].VVILAR.[A]		1.18745	34	eL32	eL32 [106-111]	P38061 RL32_YEAST	0	670.461	1.167	1.014	0.923062	0.998103	1	1	1.28223e+09	1.31405e+09	1.49679e+09	1.33287e+09	4.51	9.23	15.19	10.43		High	High	High	High	1.74	1.74	1.73	1.85	0.00348675	19.59
High	[K].VSVEGVNVEK.[F]		3.08233	34	eL6A; eL6B	eL6A [91-100]; eL6B [91-100]	Q02326 RL6A_YEAST ;P05739 RL6B_YEAST	0	1059.57	0.904	1.228	0.115892	0.0279618	0.266445	0.0767669	2465253521	2.35639e+09	2.22977e+09	2.89447e+09	9.22	5.62	5.22	6.11	NotUnique	High	High	High	High	3.4	3.23	3.15	3.32	0.000844595	22.01
High	[R].KVVGASVVVVK.[N]		4.70324	34	eS12	eS12 [114-124]	P48589 RS12_YEAST	1	1084.71	1	1.068	0.929128	0.428773	1	0.67161	338434360	3.06364e+08	3.38591e+08	3.27181e+08	9.81	2.66	4.7	5.18		High	High	High	High	4.07	4.26	4.13	4.12	0.000844595	18.16
High	[R].LCDEIATIQSK.[R]	1xCarbamidomethyl [C2]	3.80561	34	eS17A	eS17A [34-44]	P02407 RS17A_YEAST	0	1277.64	1.185	0.754	0.0664439	0.00795543	0.173654	0.0282587	1010455472	1.12736e+09	1.19691e+09	8.50266e+08	11.31	1.89	6.63	7.05		High	High	High	High	3.93	3.81	3.76	3.76	0.000844595	24.26
High	[K].ITDFIK.[F]		1.19265	34	eS4A	eS4A [169-174]	P0CX35 RS4A_YEAST	0	736.424	1.234	0.989	0.00250672	0.998664	0.0129442	1	2.21855e+09	2.5843e+09	2.73875e+09	2.55478e+09	5.04	2.78	3.94	4.45		High	High	High	High	1.75	1.78	1.99	1.96	0.00348675	23.09
High	[K].LAAVPAAGPASAGGAAAASGDAAAEEEKEEEAAEESDDDMGFGLFD.[-]		3.97233	34	P2A	P2A [61-106]	P05319 RLA2_YEAST	1	4367.89	1.091	1.781	0.14504	7.71264e-06	0.314184	0.000164685	2.77239e+07	2.27834e+07	3.02354e+07	4.05699e+07	6.84	7.79	3.12	5.56		High	High	High	High	3.8	2.47	2.86	2.28	0.000844595	53.07
High	[R].SYIFGGHVSQYMEELADDDEER.[F]		7.74831	34	uL18	uL18 [197-218]	P26321 RL5_YEAST	0	2590.1	0.799	1.321	0.00943122	0.0152965	0.037106	0.0479697	6.89056e+07	5.02771e+07	5.50797e+07	6.64239e+07	6.94	7.76	0.77	6.99		High	High	High	High	6.5	6.4	6.17	5.7	0.000844595	47.46
High	[K].LLEMSTEDFVK.[L]		2.8304	34	uS19	uS19 [25-35]	Q01855 RS15_YEAST	0	1311.65	1.235	1.269	0.0494365	0.00588941	0.136474	0.0223091	1079208704	1.12919e+09	1.33241e+09	1.43327e+09	3.92	4.07	9.26	3.1		High	High	High	High	3.01	2.98	3.17	3.55	0.000844595	37.92
High	[R].TLLIADSR.[R]		2.27881	34	uS9B	uS9B [115-122]	P0CX52 RS16B_YEAST	0	888.515	0.997	1.121	0.762005	0.102865	1	0.216262	2407035322	2.18024e+09	2.39931e+09	2.44377e+09	4.89	4.93	2.6	5.15		High	High	High	High	2.59	2.63	2.4	2.41	0.000844595	23.03
High	[R].VLNSYWVNQDSTYK.[Y]	1xDeamidated [N/Q]	4.44634	33	eL15B; eL15A	eL15B [115-128]; eL15A [115-128]	P54780 RL15B_YEAST ;P05748 RL15A_YEAST	0	1717.81	0.783	0.842	0.000370385	0.00454324	0.00301743	0.0185063	1.95868e+08	2.05658e+08	1.53292e+08	1.73237e+08	3.56	2.26	5.81	5.31	NotUnique	High	High	High	High	3.95	3.62	4.07	4.05	0.000844595	33.56
High	[K].LHMGTDDVR.[L]	1xOxidation [M3]	2.53597	33	eL31A	eL31A [42-50]	P0C2H8 RL31A_YEAST	0	1059.49	0.987	1.094	0.982957	0.425356	1	0.666955	58603666	6.28814e+07	5.78565e+07	6.87655e+07	5.81	11.52	2.68	10.35		High	High	High	High	2.34	1.98	2.26	2.27	0.000844595	15.07
High	[K].VTSMTPAPK.[I]		2.17337	33	eL36A	eL36A [17-25]	P05745 RL36A_YEAST	0	931.492	2.125	0.897	0.000508134	0.993995	0.00378952	1	132569807	2.02604e+08	2.81757e+08	1.81704e+08	13.12	16.25	4.5	8.39		High	High	High	High	2.67	2.57	2.75	2.63	0.000844595	16.27
High	[K].KVTGFKDEVLETV.[-]		2.39976	33	eS1A	eS1A [243-255]	P33442 RS3A1_YEAST	2	1464.79	0.995	0.878	0.516084	0.19162	0.812615	0.357706	3.0894e+08	3.32699e+08	3.07434e+08	2.92251e+08	7.74	2.26	8.58	2.91		High	High	High	High	3.66	3.5	3.23	3.4	0.000844595	31.54
High	[R].EVQNSTLAQLTSK.[L]	1xDeamidated [N/Q]	3.40669	33	eS1B	eS1B [175-187]	P23248 RS3A2_YEAST	0	1419.73	1.029	0.871	0.710229	0.122468	1	0.250109	9.43313e+07	9.47521e+07	9.70285e+07	8.25404e+07	2.15	5.48	9.39	10.96		High	High	High	High	3.43	3.49	3.6	3.56	0.000844595	28.2
High	[K].KFEPTYR.[L]		1.48026	33	eS24A	eS24A [84-90]	P0CX31 RS24A_YEAST	1	940.489	1.396	0.951	0.0105654	0.972165	0.0408184	1	759201599	8.47939e+08	1.05991e+09	8.06566e+08	15.79	9.3	4.85	3.37		High	High	High	High	2.33	2.34	2.33	2.53	0.00292184	16.63
High	[K].LVYVTGGR.[N]		2.02589	33	eS4A	eS4A [180-187]	P0CX35 RS4A_YEAST	0	864.494	1.108	1.229	0.418827	0.129109	0.705418	0.26118	2.34288e+09	2.18499e+09	2.59557e+09	2.6847e+09	12.65	8.19	11.35	6.04		High	High	High	High	1.93	2.2	1.94	2.19	0.000844595	19.37
High	[R].GAIVGPDLAVLALVIVKK.[G]		4.09504	33	eS6A	eS6A [99-116]	P0CX37 RS6A_YEAST	1	1776.14	0.984	1.149	0.999526	0.181909	1	0.343428	7.88322e+06	6.77545e+06	7.76029e+06	7.78748e+06	11.5	6.24	5.2	4.53		High	High	High	High	4.26	2.95	3.88	3.8	0.000844595	59.23
High	[K].TFIDLESSSPELK.[A]		4.35465	33	eS7B	eS7B [23-35]	P48164 RS7B_YEAST	0	1465.74	1.312	0.965	0.00858477	0.828549	0.0349689	1	4.74552e+08	5.59237e+08	6.22733e+08	5.39879e+08	5.76	0.62	10.28	3.72		High	High	High	High	3.21	3.58	3.57	3.58	0.000844595	37.75
High	[K].NPHDIIEGINAGEIEIPEN.[-]	1xDeamidated [N]	3.88186	33	uL11A	uL11A [147-165]	P0CX53 RL12A_YEAST	0	2074.99	1.133	1.384	0.999939	0.252903	1	0.449705	1.37346e+07	1.45142e+07	1.55592e+07	2.00889e+07	1.31	4.08	28.24	12.01		High	High	High	High	2.89	3.86	3.97	3.91	0.000844595	44.57
High	[R].FTNKDIICQIISSTITGDVVLAAAYSHELPR.[Y]	1xDeamidated [N3]; 1xCarbamidomethyl [C8]	8.37347	33	uL18	uL18 [55-85]	P26321 RL5_YEAST	1	3433.77	0.612	1.482	0.100635	0.285883	0.239615	0.495994	1.46885e+07	1.02374e+07	8.98908e+06	1.51682e+07	22.4	17.49	22.8	16.26		High	High	High	High	5.98	5.69	4.24	6.48	0.000844595	71.32
High	[K].VIEQPITSETAMK.[K]		4.0377	33	uL23	uL23 [62-74]	P04456 RL25_YEAST	0	1446.75	1.083	0.86	0.163701	0.0317305	0.344163	0.0846335	8.4917e+08	9.51311e+08	9.19751e+08	8.18453e+08	1.27	5.82	4.33	7.26		High	High	High	High	3.84	3.91	3.83	3.7	0.000844595	23.64
High	[K].VNTLVRPNGTKK.[A]		4.87917	33	uL23	uL23 [110-121]	P04456 RL25_YEAST	1	1326.79	1.303	0.659	0.0136963	0.000928797	0.0497112	0.00531399	144017501	2.18715e+08	1.87646e+08	1.44155e+08	5.08	4.74	4.86	14.27		High	High	High	High	4.52	4.41	4.7	4.35	0.000844595	15.39
High	[K].AAGSYYVEAQHK.[L]		3.72283	33	uL30A	uL30A [71-82]	P05737 RL7A_YEAST	0	1323.63	0.955	0.955	0.99877	0.424546	1	0.666381	1.47761e+09	1.36934e+09	1.41066e+09	1.30805e+09	9.76	1.04	2.94	7.71		High	High	High	High	3.64	3.54	3.23	3.34	0.000844595	16.75
High	[K].TAIEGSYIDK.[K]		2.9941	33	uS17A	uS17A [47-56]	P0CX47 RS11A_YEAST	0	1096.55	1.148	0.928	0.040452	0.594906	0.11599	0.844473	8.4957e+08	9.60661e+08	9.75681e+08	8.91895e+08	2.63	0.79	7.54	5.19		High	High	High	High	2.5	2.55	2.62	2.58	0.000844595	21.09
High	[K].GWVPVTK.[L]		1.32331	33	uS5	uS5 [34-40]	P25443 RS2_YEAST	0	786.451	1.225	0.975	0.149458	0.999845	0.320512	1	1.14421e+09	1.25371e+09	1.40216e+09	1.22231e+09	15.01	1.91	11.06	6.64		High	High	High	High	1.69	1.79	1.81	1.68	0.00348675	22.66
High	[R].RGYWGTNLGQPHSLATK.[T]		5.59688	33	uS5	uS5 [141-157]	P25443 RS2_YEAST	1	1885.97	1.069	0.809	0.478059	0.0209101	0.771379	0.0609811	7.69996e+07	8.52018e+07	8.23163e+07	6.8935e+07	1.85	8.2	10.75	9.04		High	High	High	High	6.15	6.19	6.18	4.93	0.000844595	23.67
High	[K].VEIDSFSGAK.[I]		2.57246	32	eL24A	eL24A [3-12]	P04449 RL24A_YEAST	0	1052.53	0.997	0.866	0.992521	0.000814195	1	0.00478061	1.17154e+09	1.24395e+09	1.16807e+09	1.07665e+09	1.51	3.32	1.54	4.77		High	High	High	High	2.53	2.69	2.7	2.68	0.000844595	23.48
High	[K].LHMGTEDVR.[L]		3.47152	32	eL31B	eL31B [42-50]	P0C2H9 RL31B_YEAST	0	1057.51	1.081	0.987	0.550024	0.896284	0.852287	1	2.89482e+08	2.96802e+08	3.12881e+08	2.92825e+08	4.22	5.96	8.62	12.02		High	High	High	High	2.77	2.81	2.89	2.91	0.000844595	17.14
High	[R].IAAQTLEEDE.[-]		1.09527	32	eS19A	eS19A [135-144]	P07280 RS19A_YEAST	0	1118.52	1.219	1.008	0.0173673	0.999993	0.0605433	1	720400785	7.75554e+08	8.78091e+08	7.81439e+08	10.61	7.17	5.53	2.18		High	High	High	High	2.27	1.86	2.02	2.25	0.00407886	23.92
High	[R].IFAIAFTRK.[Q]		2.67262	32	eS1A; eS1B	eS1A [137-145]; eS1B [137-145]	P33442 RS3A1_YEAST ;P23248 RS3A2_YEAST	1	1066.64	0.739	1.371	0.0489866	0.00544605	0.135732	0.0208256	5.39366e+07	4.01389e+07	3.98527e+07	5.50233e+07	7.92	10.89	11.65	6.8	NotUnique	High	High	High	High	2.86	3.2	3.05	2.65	0.000844595	30.4
High	[-].MVLVQDLLHPTAASEAR.[K]	1xMet-loss+Acetyl [N-Term]; 1xDeamidated [Q5]	3.6517	32	eS27A	eS27A [1-17]	P35997 RS27A_YEAST	0	1762.93	0.806	0.832	0.00117005	0.0190503	0.00698767	0.0568536	3.17648e+07	3.08612e+07	2.55903e+07	2.56624e+07	8.44	3.27	4.28	1.85		High	High	High	High	3.52	3.1	2.94	3.21	0.000844595	52.1
High	[R].QWFEAHYGQTLGKK.[K]		2.88792	32	eS8A	eS8A [111-124]	P0CX39 RS8A_YEAST	1	1692.85	1.014	1.258	0.900116	0.00275767	1	0.0123395	4.43421e+07	3.38601e+07	4.49668e+07	4.26079e+07	6.11	6.04	2.76	5.96		High	High	High	High	2.96	3.27	3.35	3.54	0.000844595	48.2
High	[K].VASANATAAESDVAK.[Q]	1xDeamidated [N5]	5.86291	32	uL13A	uL13A [178-192]	P26784 RL16A_YEAST	0	1405.68	1.012	0.98	0.945689	0.296451	1	0.50961	7.37963e+07	7.85208e+07	7.46662e+07	7.69693e+07	2.01	0.11	1.72	7.17		High	High	High	High	4.8	4.28	4.61	4.72	0.000844595	19.1
High	[K].YLDQVLDHQR.[A]		4.3476	32	uL22B	uL22B [47-56]	P46990 RL17B_YEAST	0	1286.65	0.859	0.865	0.00787514	0.0367869	0.0327912	0.0947484	1.14571e+09	1.20699e+09	9.83774e+08	1.04452e+09	3.41	3.05	9.83	3.91		High	High	High	High	3.37	3.38	3.29	3.23	0.000844595	23.2
High	[K].LHLDKDR.[K]		1.55853	32	uL24A; uL24B	uL24A [109-115]; uL24B [109-115]	P05743 RL26A_YEAST ;P53221 RL26B_YEAST	1	896.495	3.547	4.487	1.15133e-07	5.47664e-08	9.08342e-06	4.47581e-06	2.90784e+07	2.11144e+07	1.03146e+08	9.47461e+07	7.5	3.57	6.9	10.8	NotUnique	High	High	High	High	2.07	2.03	2.19	2.29	0.00292184	15.09
High	[K].TWETYEMR.[I]	1xOxidation [M7]	1.49521	32	uS10	uS10 [78-85]	P38701 RS20_YEAST	0	1131.48	1.11	0.619	0.898954	0.266579	1	0.467604	6.76908e+07	8.00031e+07	7.51031e+07	4.95498e+07	4.95	22.92	9.56	24.04		High	High	High	High	1.84	1.5	1.83	1.54	0.00292184	21.64
High	[R].IYASFNDTFVHVTDLSGK.[E]	1xDeamidated [N6]	6.93902	32	uS11B; uS11A	uS11B [20-37]; uS11A [19-36]	P39516 RS14B_YEAST ;P06367 RS14A_YEAST	0	2014.98	0.958	1.047	0.870486	0.988188	1	1	147182316	1.5521e+08	1.40974e+08	1.625e+08	15.06	6.11	9.12	2.81	NotUnique	High	High	High	High	5.32	5.09	4.96	5.32	0.000844595	44.35
High	[R].KYGLNICR.[Q]	1xCarbamidomethyl [C7]	1.79162	32	uS14A	uS14A [33-40]	P41057 RS29A_YEAST	1	1023.54	0.993	1.06	0.785316	0.740599	1	0.981956	1.41188e+08	1.49324e+08	1.40208e+08	1.58296e+08	8.75	5.97	3.73	1.9		High	High	High	High	2.39	2.47	2.49	2.43	0.00163132	48.37
High	[K].QPHIFNNPK.[V]		1.68594	32	uS17A	uS17A [16-24]	P0CX47 RS11A_YEAST	0	1094.57	1.105	1.134	0.800901	0.388768	1	0.621946	2.08092e+09	1.8378e+09	2.29891e+09	2.08462e+09	11.69	12.08	9.3	9.5		High	High	High	High	2.09	2.61	2.39	2.49	0.00236593	16.99
High	[K].LVLAAR.[I]		1.15883	32	uS2A	uS2A [57-62]	P32905 RSSA1_YEAST	0	642.43	1.471	0.78	7.46042e-05	0.00115486	0.000998498	0.00625122	5.21355e+08	7.3424e+08	7.67046e+08	5.72452e+08	2.74	1.66	6.5	6.03		High	High	High	High	1.77	1.74	1.07	1.76	0.00348675	18.26
High	[K].AQGVAVQLKR.[Q]		3.06809	31	eL21A; eL21B	eL21A [121-130]; eL21B [121-130]	Q02753 RL21A_YEAST ;Q12672 RL21B_YEAST	1	1069.65	1.168	0.783	0.999927	0.259335	1	0.45828	61848320	7.72363e+07	7.22614e+07	6.04966e+07	29.08	29.34	6.46	2.28	NotUnique	High	High	High	High	3.47	3.48	3.54	3.64	0.000844595	16.94
High	[K].VGDIVDIK.[A]		2.17769	31	eL21A; eL21B	eL21A [36-43]; eL21B [36-43]	Q02753 RL21A_YEAST ;Q12672 RL21B_YEAST	0	858.493	0.921	1.263	0.0478162	0.00050121	0.13298	0.00335408	1.3318e+09	1.27229e+09	1.22656e+09	1.60675e+09	4.97	4.34	5.5	0.35	NotUnique	High	High	High	High	2.44	2.79	2.5	2.79	0.000844595	23.98
High	[K].VTQMTPAPK.[I]	1xOxidation [M4]	2.56319	31	eL36B	eL36B [17-25]	O14455 RL36B_YEAST	0	988.513	0.602	1.986	0.550945	0.593619	0.852287	0.844473	2.39049e+08	1.47284e+08	1.44013e+08	2.92467e+08	29.44	46.17	6.96	30.56		High	High	High	High	2.65	2.51	2.53	2.59	0.000844595	45.14
High	[R].FKNGFQTGSASK.[A]	1xDeamidated [N3]	3.6664	31	eL37A	eL37A [74-85]	P49166 RL37A_YEAST	1	1272.62	1.279	0.901	0.0218931	0.258196	0.0727667	0.457489	6.7204e+07	7.91356e+07	8.59394e+07	7.12664e+07	11.62	2.55	6.71	4.09		High	High	High	High	3.3	3.3	3.06	3.48	0.000844595	16.7
High	[K].VLQALEK.[I]		1.2623	31	eS19A	eS19A [104-110]	P07280 RS19A_YEAST	0	800.488	1.435	0.855	0.000161658	0.0303689	0.00168282	0.0818758	1.34681e+09	1.81665e+09	1.93297e+09	1.55288e+09	2.16	7.36	7.18	3.75		High	High	High	High	2.01	2.02	2.03	1.94	0.00348675	18.36
High	[K].TSDDYVLR.[I]		2.1291	31	eS1A; eS1B	eS1A [129-136]; eS1B [129-136]	P33442 RS3A1_YEAST ;P23248 RS3A2_YEAST	0	968.468	1.493	0.79	0.000180281	0.011453	0.00176662	0.0382361	8.83771e+08	1.13335e+09	1.31903e+09	8.94963e+08	5.08	4.39	5	8.58	NotUnique	High	High	High	High	2.93	2.92	2.61	2.89	0.000844595	20.56
High	[R].HDGGFDLVHIK.[D]		2.72614	31	eS4A	eS4A [201-211]	P0CX35 RS4A_YEAST	0	1237.63	0.568	0.692	0.000975866	0.0135151	0.00614632	0.0434745	9.5712e+08	9.18052e+08	5.43718e+08	6.34991e+08	4.08	8.64	15.55	9.57		High	High	High	High	3.67	3.84	3.83	3.62	0.000844595	25.33
High	[K].DSNKDVVVEGLR.[R]		3.45573	31	uL16	uL16 [142-153]	P41805 RL10_YEAST	1	1330.7	0.866	0.827	0.130704	0.00527288	0.29026	0.02053	1.11358e+09	1.153e+09	9.64656e+08	9.53804e+08	6.24	1.67	0.94	8.29		High	High	High	High	3.25	3.64	3.61	4.07	0.000844595	21.48
High	[R].LLGPQLSK.[A]		1.67347	31	uL1B	uL1B [123-130]	P0CX44 RL1B_YEAST	0	855.53	1.025	0.976	0.98932	0.99314	1	1	2.09209e+09	2.08052e+09	2.14496e+09	2.03114e+09	3.24	5.21	9.32	4.41		High	High	High	High	2.27	1.9	2.27	2.28	0.00236593	22
High	[K].LPNCPRPNMSICIFGDAFDVDR.[A]	2xCarbamidomethyl [C4; C12]; 1xDeamidated [N]	7.98623	31	uL1B	uL1B [55-76]	P0CX44 RL1B_YEAST	0	2595.18	0.768	1.184	0.135936	0.178942	0.299219	0.338252	2.91235e+07	2.61352e+07	2.23602e+07	3.09345e+07	10.26	19.26	6.03	10.99		High	High	High	High	5.81	5.14	5.99	5.53	0.000844595	52.04
High	[K].AVKELYEVDVLK.[V]		4.09448	31	uL23	uL23 [98-109]	P04456 RL25_YEAST	1	1405.79	0.831	0.774	0.0479309	0.00429215	0.133053	0.0175311	2.21504e+08	2.23118e+08	1.83995e+08	1.72773e+08	1.82	3	6.86	11.36		High	High	High	High	4.24	4.06	4.18	4.49	0.000844595	31.66
High	[K].NDFIMVK.[G]	1xOxidation [M5]	1.36998	31	uL3	uL3 [319-325]	P14126 RL3_YEAST	0	882.439	1.338	0.726	0.875439	0.163678	1	0.314555	1.47053e+08	1.92895e+08	1.96808e+08	1.40124e+08	19.03	16.16	21.44	20.83		High	High	High	High	1.97	1.65	1.94	1.73	0.00292184	22.98
High	[-].MSTELTVQSER.[A]	1xMet-loss+Acetyl [N-Term]	3.37478	31	uS17A	uS17A [1-11]	P0CX47 RS11A_YEAST	0	1191.59	1.252	0.755	0.00114985	0.000861161	0.00689779	0.0049841	4.67502e+08	5.90752e+08	5.85412e+08	4.4593e+08	6.48	2.56	6.17	2.28		High	High	High	High	3.02	3.24	3.36	3.44	0.000844595	23.6
High	[K].LAAPENEKPAPVR.[T]		5.12964	31	uS19	uS19 [65-77]	Q01855 RS15_YEAST	0	1391.76	1.098	1.108	0.0932778	0.346667	0.225886	0.574204	6000022248	5.68676e+09	6.58954e+09	6.30025e+09	5.47	3.13	3.81	6.97		High	High	High	High	4.08	4.03	4.32	4.28	0.000844595	16.7
High	[K].FAAHTGATPIAGR.[F]		5.15272	31	uS2A	uS2A [89-101]	P32905 RSSA1_YEAST	0	1269.67	1.082	1.144	0.719299	0.650339	1	0.891095	4.65004e+09	4.26283e+09	5.0324e+09	4.87829e+09	5.93	2.76	7.69	11.25		High	High	High	High	3.98	3.97	3.89	3.98	0.000844595	17.09
High	[K].EFQIIDTLLPGLQDEVMNIKPVQK.[Q]	1xDeamidated [N/Q]	5.18824	31	uS5	uS5 [65-88]	P25443 RS2_YEAST	0	2769.47	1.071	1.426	0.556049	0.02364	0.85816	0.066735	7991130	7.46854e+06	8.55806e+06	1.06465e+07	21.39	9.52	2.5	11.86		High	High	High	High	4.09	3.69	3.68	4.69	0.000844595	59.27
High	[K].AQCPIIER.[L]	1xCarbamidomethyl [C3]	1.63184	31	uS7	uS7 [85-92]	P26783 RS5_YEAST	0	986.509	1.279	0.959	3.8281e-05	0.381075	0.000630585	0.613976	8.21472e+08	9.36385e+08	1.05053e+09	8.98414e+08	4.04	3.4	1.77	2.96		High	High	High	High	2.12	1.98	1.99	2.31	0.00236593	18.13
High	[R].AALTDFER.[F]		2.07525	30	eL14B	eL14B [110-117]	P38754 RL14B_YEAST	0	922.463	0.957	0.817	1	0.0856936	1	0.186707	1.50506e+09	1.60008e+09	1.44016e+09	1.30746e+09	5.7	3.59	5.42	9.07		High	High	High	High	2.26	2.17	2.45	2.19	0.000844595	24.28
High	[K].YLEELQR.[K]		1.38107	30	eL15A	eL15A [6-12]	P05748 RL15A_YEAST	0	950.494	0.853	1.041	0.0178612	0.999371	0.0618335	1	1.83871e+09	1.88606e+09	1.56834e+09	1.96375e+09	3.4	2.8	9.04	8.33		High	High	High	High	2.11	2.07	2.16	2.08	0.00292184	22.47
High	[K].EANLFPEQQNK.[E]		3.02582	30	eL6A	eL6A [118-128]	Q02326 RL6A_YEAST	0	1317.64	0.975	1.036	0.617254	0.248198	0.926108	0.443572	1.61046e+08	1.72805e+08	1.56993e+08	1.78992e+08	5.69	3.89	2.29	3.25		High	High	High	High	2.9	3.29	3.49	3.25	0.000844595	23.11
High	[K].NGDKPHLLKF.[-]		2.1491	30	eL6B	eL6B [167-176]	P05739 RL6B_YEAST	1	1168.65	0.635	0.522	0.000295411	2.4976e-05	0.00252591	0.000337288	1.74794e+08	1.9726e+08	1.10944e+08	1.0296e+08	4.25	7.06	8.19	8.51		High	High	High	High	1.94	2.12	2.79	1.8	0.000844595	21.47
High	[K].YGLNHVVSLIENKK.[A]	1xDeamidated [N]	3.8306	30	eL8B	eL8B [134-147]	P29453 RL8B_YEAST	1	1614.88	0.073	0.818	0.146739	0.998756	0.316948	1	5.99256e+06	6.99876e+06	437058	5.72441e+06	10.31	9.09	153.79	5.64		High	High	High	High	4.24	4.24	3.98	3.69	0.000844595	30.74
High	[K].NRAPPQRPR.[F]		4.44065	30	eS26A	eS26A [94-102]	P39938 RS26A_YEAST	1	1091.62	17.53	0.756	0.00722306	0.993559	0.0305858	1	1.44024e+07	3.77847e+07	2.52475e+08	2.85553e+07	42.78	48.02	10.5	109.9		High	High	High	High	3.68	3.31	3.22	3.72	0.000844595	14.29
High	[R].FVNVTLVNGK.[R]		2.7806	30	eS30A	eS30A [44-53]	P0CX33 RS30A_YEAST	0	1090.63	0.9	0.968	0.821367	0.956248	1	1	4.16542e+08	3.96665e+08	3.74973e+08	3.83962e+08	3.26	5.71	11.46	4.01		High	High	High	High	2.71	2.63	2.58	2.41	0.000844595	28.11
High	[R].LVYDVK.[G]		1.22336	30	eS4A	eS4A [101-106]	P0CX35 RS4A_YEAST	0	736.424	1.445	0.761	0.00131588	0.0387802	0.00773532	0.0988632	7.48399e+08	1.08373e+09	1.08118e+09	8.24558e+08	11.8	7.07	5.14	9.62		High	High	High	High	1.6	1.65	1.68	1.6	0.00348675	19.44
High	[K].LSIAEERDR.[R]		2.41744	30	eS4A	eS4A [246-254]	P0CX35 RS4A_YEAST	1	1088.57	1.644	0.779	0.000191485	0.022197	0.00181669	0.0637421	4.54755e+08	6.18182e+08	7.47421e+08	4.81734e+08	12.21	8.2	3.44	3.15		High	High	High	High	2.53	2.71	2.79	2.45	0.000844595	16.78
High	[K].ERHDGGFDLVHIK.[D]		3.69354	30	eS4A	eS4A [199-211]	P0CX35 RS4A_YEAST	1	1522.78	0.718	0.469	0.000180315	3.38667e-07	0.00176662	1.75056e-05	5.4554e+07	6.88603e+07	3.91495e+07	3.22647e+07	2.48	7.62	5.7	2.04		High	High	High	High	4.7	5.06	4.73	4.2	0.000844595	37.29
High	[K].VSSVLSALEGK.[S]		3.75507	30	P2A	P2A [38-48]	P05319 RLA2_YEAST	0	1089.62	1.024	1.238	0.789438	0.00543238	1	0.0208256	1.47223e+09	1.46828e+09	1.50804e+09	1.81712e+09	9.8	7.11	1.57	2.07		High	High	High	High	3.53	3.28	3.53	3.47	0.000844595	35.63
High	[K].KATVDEFPLCVHLVSNELEQLSSEALEAAR.[I]	1xCarbamidomethyl [C10]; 1xDeamidated [N16]	7.90131	30	uL16	uL16 [40-69]	P41805 RL10_YEAST	1	3356.67	0.939	0.985	0.328093	0.928856	0.591831	1	16748252	1.50243e+07	1.57199e+07	1.47925e+07	12.37	9.06	9.17	3.69		High	High	High	High	5.1	5.07	4.87	7.1	0.000844595	55.68
High	[K].DSNKDVVVEGLRR.[A]		3.56141	30	uL16	uL16 [142-154]	P41805 RL10_YEAST	2	1486.8	0.826	0.891	0.000845224	0.0564121	0.00550865	0.134867	695977624	6.74707e+08	5.74556e+08	6.0112e+08	6.33	1.93	3.73	4.21		High	High	High	High	4.14	4.91	4.76	4.57	0.000844595	18.65
High	[K].FAVQVDK.[V]		1.77015	30	uL24A; uL24B	uL24A [78-84]; uL24B [78-84]	P05743 RL26A_YEAST ;P53221 RL26B_YEAST	0	806.441	1.393	0.676	8.75388e-05	2.73916e-05	0.00108006	0.000353965	8.25199e+08	1.22711e+09	1.14958e+09	8.30121e+08	5.08	2.08	4.77	5.37	NotUnique	High	High	High	High	2.15	2.14	1.99	2.24	0.00163132	19.98
High	[R].VGKGDDEANGATSFDR.[T]	1xDeamidated [N9]	7.23558	30	uL3	uL3 [285-300]	P14126 RL3_YEAST	1	1639.72	0.992	1.055	0.797781	0.740889	1	0.981956	1.89689e+08	1.78121e+08	1.8808e+08	1.8789e+08	3.69	1.22	6.03	7.25		High	High	High	High	5.3	4.98	4.72	5.22	0.000844595	17.47
High	[K].RLLGTAFK.[S]		1.79269	30	uS12A	uS12A [32-39]	P0CX29 RS23A_YEAST	1	905.557	1.158	1.109	0.541045	0.249834	0.845221	0.445835	728076032	6.60464e+08	8.42797e+08	7.32746e+08	1.2	4.5	10.17	11.06		High	High	High	High	2.95	3.09	2.68	2.92	0.00163132	20.31
High	[-].MSLPATFDLTPEDAQLLLAANTHLGAR.[N]	1xMet-loss [N-Term]	7.29208	30	uS2A	uS2A [1-27]	P32905 RSSA1_YEAST	0	2735.44	10.554	15.223	3.96966e-11	2.3973e-12	2.97526e-08	1.79678e-09	1.90529e+07	1.59215e+07	2.01078e+08	2.42372e+08	1.4	9.08	3.13	4.55		High	High	High	High	5.07	4.42	4.57	3.78	0.000844595	55.52
High	[R].GFTLAEVK.[A]		1.61918	29	eL13B; eL13A	eL13B [74-81]; eL13A [74-81]	P40212 RL13B_YEAST ;Q12690 RL13A_YEAST	0	864.483	0.9	1.029	0.32093	0.992383	0.582414	1	1.92078e+09	1.76788e+09	1.72801e+09	1.81865e+09	10.1	3.67	10.31	4.53	NotUnique	High	High	High	High	2.31	2.09	2.11	2.37	0.00236593	27.84
High	[K].LEIQQHAR.[Y]		2.19347	29	eL43A	eL43A [29-36]	P0CX25 RL43A_YEAST	0	994.543	1.793	0.35	6.53309e-06	5.65421e-08	0.000184776	4.47581e-06	1.4659e+08	3.39797e+08	2.62811e+08	1.19041e+08	4.84	6.65	5.19	4.72		High	High	High	High	2.79	2.74	2.43	2.42	0.000844595	15.95
High	[K].QDASPKPYAVK.[Y]		3.50012	29	eL8B; eL8A	eL8B [123-133]; eL8A [123-133]	P29453 RL8B_YEAST ;P17076 RL8A_YEAST	0	1203.64	1.237	0.751	0.00570208	0.00260442	0.0254387	0.0118663	1419680172	1.6258e+09	1.75608e+09	1.22136e+09	10.09	6.3	4.63	3.56	NotUnique	High	High	High	High	3.58	3.8	3.75	2.94	0.000844595	16.16
High	[K].KHWGGGILGNK.[A]		4.62662	29	eL8B; eL8A	eL8B [231-241]; eL8A [231-241]	P29453 RL8B_YEAST ;P17076 RL8A_YEAST	1	1166.64	0.399	0.593	3.09917e-06	0.000108655	0.000119119	0.000993135	9.87464e+07	9.50429e+07	3.93972e+07	5.6353e+07	4.75	3.48	8.65	11.6	NotUnique	High	High	High	High	4.02	3.16	2.53	3.73	0.000844595	31.81
High	[K].NLYVIK.[A]		1.21692	29	eS10A	eS10A [39-44]	Q08745 RS10A_YEAST	0	749.456	1.139	1.113	0.149272	0.0886603	0.320512	0.191778	2.69273e+09	2.85004e+09	3.06804e+09	3.17335e+09	6.61	2.38	7.36	0.68		High	High	High	High	1.85	1.88	1.69	1.59	0.00348675	22.93
High	[K].NWGAETDELSMIMEHFSQQ.[-]	1xDeamidated [N1]; 1xOxidation [M]	2.21234	29	eS12	eS12 [125-143]	P48589 RS12_YEAST	0	2269.94	1.043	1.46	0.993678	0.00543698	1	0.0208256	1.54415e+06	1.1854e+06	1.61027e+06	1.73045e+06	8.75	6.87	8.85	10.9		High	High	High	High	0.96	1.07	1.23	0.49	0.000844595	67.88
High	[K].RHSYAQSSHIR.[A]		5.09306	29	eS1A; eS1B	eS1A [152-162]; eS1B [152-162]	P33442 RS3A1_YEAST ;P23248 RS3A2_YEAST	1	1341.68	1.183	1.001	0.889325	0.749457	1	0.985471	6.94709e+07	7.95233e+07	8.21506e+07	7.95921e+07	7.18	26.98	17.56	5.21	NotUnique	High	High	High	High	4.25	4.75	3.56	3.57	0.000844595	21
High	[-].MVLVQDLLHPTAASEAR.[K]	1xMet-loss [N-Term]; 1xDeamidated [Q5]	2.5218	29	eS27A	eS27A [1-17]	P35997 RS27A_YEAST	0	1720.92	1.242	1.615	4.85325e-05	2.03511e-07	0.000735477	1.22025e-05	1.31841e+08	1.02421e+08	1.6377e+08	1.6546e+08	3.14	0.74	3.2	3.59		High	High	High	High	1.16	3.09	1.26	1.03	0.000844595	36.03
High	[K].RLAAPHHWLLDK.[L]		4.8854	29	eS4A	eS4A [11-22]	P0CX35 RS4A_YEAST	1	1456.82	0.833	2.261	0.542552	0.0265447	0.846291	0.0734141	8.51283e+07	4.39622e+07	7.08787e+07	9.94079e+07	4.28	6.13	20.55	31.47		High	High	High	High	3.91	2.99	3.74	4.35	0.000844595	21.51
High	[K].SVDELITEGNEK.[L]	1xDeamidated [N10]	2.57733	29	P2A	P2A [49-60]	P05319 RLA2_YEAST	0	1334.63	1.207	1.558	0.0384886	9.60292e-05	0.112684	0.000899674	5.49806e+07	5.00754e+07	6.6376e+07	7.80202e+07	5.56	7.89	2.17	6.94		High	High	High	High	1.21	2.07	1.54	1.22	0.000844595	26.24
High	[K].ELYEVDVLK.[V]		2.10464	29	uL23	uL23 [101-109]	P04456 RL25_YEAST	0	1107.59	0.847	0.852	0.000523201	0.000674004	0.0038445	0.0041407	1.19664e+09	1.21657e+09	1.01374e+09	1.03663e+09	2.93	1.74	4.06	1.54		High	High	High	High	2.08	2.23	2.11	2.12	0.000844595	34.42
High	[R].LDSYKVIEQPITSETAMK.[K]		6.1598	29	uL23	uL23 [57-74]	P04456 RL25_YEAST	1	2053.05	0.722	1.431	0.000766166	0.000310881	0.0050594	0.00224044	3.17769e+07	2.47574e+07	2.29271e+07	3.54395e+07	1.86	5.29	10.25	3.39		High	High	High	High	5.4	5.2	5.04	5.05	0.000844595	32.96
High	[R].EEIFIANEGVHTGQFIYAGK.[K]		5.50609	29	uL2A	uL2A [73-92]	P0CX45 RL2A_YEAST	0	2223.11	0.764	0.932	0.210218	0.874935	0.417927	1	3.52429e+07	3.1993e+07	2.69132e+07	2.98117e+07	8.97	9.22	13.87	4.86		High	High	High	High	3.79	3.42	4.81	3.29	0.000844595	39.53
High	[K].YDADVLDK.[-]		2.12556	29	uL5A	uL5A [167-174]	P0C0W9 RL11A_YEAST	0	938.447	1.274	1.034	0.0150354	0.992607	0.0534955	1	737495296	8.72255e+08	9.39502e+08	9.01675e+08	6.16	9.93	2.94	6.34		High	High	High	High	2.38	2.39	2.42	2.41	0.000844595	21.91
High	[K].RYIDLEAPVQIVK.[R]		3.92978	29	uS10	uS10 [89-101]	P38701 RS20_YEAST	1	1543.88	0.777	0.916	0.141784	0.984793	0.308915	1	5.45943e+08	4.98578e+08	4.24033e+08	4.56866e+08	21.25	12.69	5.19	2.03		High	High	High	High	4.03	3.71	3.84	3.57	0.000844595	35.44
High	[K].VTAFVPNDGCLNFVDENDEVLLAGFGR.[K]	1xCarbamidomethyl [C10]; 1xDeamidated [N]	7.98964	29	uS12A	uS12A [83-109]	P0CX29 RS23A_YEAST	0	2969.4	1.624	5.979	0.884282	0.0283888	1	0.0775132	2.01095e+06	482702	3.26663e+06	2.88614e+06	42.36	82.37	5.99	12.65		High	High	High	High	3.35	4.88	4.15	4.05	0.000844595	47.56
High	[R].LQTQVYK.[L]		1.37014	29	uS4B; uS4A	uS4B [109-115]; uS4A [109-115]	P05755 RS9B_YEAST ;O13516 RS9A_YEAST	0	879.493	1.247	0.7	0.00841617	0.000234707	0.0344695	0.00181354	2.94745e+08	4.09011e+08	3.6763e+08	2.86148e+08	6.44	4.85	2.94	7.67	NotUnique	High	High	High	High	1.57	1.94	1.55	1.81	0.00292184	27.08
High	[R].QAVDVSPLR.[R]		2.86859	29	uS7	uS7 [158-166]	P26783 RS5_YEAST	0	984.547	1.284	0.982	0.0247179	0.762252	0.0805196	0.993847	4.5038e+08	4.62603e+08	5.78503e+08	4.54108e+08	4.54	9.65	6.37	2.55		High	High	High	High	3.01	3.18	3.06	2.87	0.000844595	21.89
High	[K].NQLRDWIR.[F]		1.65531	28	eL22B; eL22A	eL22B [87-94]; eL22A [87-94]	P56628 RL22B_YEAST ;P05749 RL22A_YEAST	1	1100.6	0.741	0.941	0.0197353	0.972041	0.0666289	1	4.22308e+07	3.39292e+07	3.12958e+07	3.19298e+07	8.15	15.59	10.96	4.57	NotUnique	High	High	High	High	2.28	2.33	2.29	2.28	0.00236593	25.5
High	[K].KGITEEVAKK.[R]		3.47767	28	eL24B; eL24A	eL24B [61-70]; eL24A [61-70]	P24000 RL24B_YEAST ;P04449 RL24A_YEAST	2	1102.65	2.179	0.496	0.00139693	0.00302389	0.00811625	0.0132927	47046865	7.88495e+07	1.02494e+08	3.91133e+07	16.17	8.09	8.91	24.81	NotUnique	High	High	High	High	3.16	3.65	3.82	3.35	0.000844595	15.18
High	[-].MAGLKDVVTR.[E]	1xMet-loss [N-Term]	2.73399	28	eL31A; eL31B	eL31A [1-10]; eL31B [1-10]	P0C2H8 RL31A_YEAST ;P0C2H9 RL31B_YEAST	1	958.568	1.119	0.8	0.0993525	0.00330729	0.237527	0.0142192	1374103136	1.66409e+09	1.53696e+09	1.33105e+09	5.22	6.33	2.49	7.67	NotUnique	High	High	High	High	2.85	2.75	2.42	2.72	0.000844595	17.7
High	[K].VTQMTPAPK.[I]	1xDeamidated [Q3]	1.6297	28	eL36B	eL36B [17-25]	O14455 RL36B_YEAST	0	973.502	1.536	0.717	5.27462e-05	0.000294812	0.000775162	0.00217096	1.24531e+08	1.75671e+08	1.91287e+08	1.25897e+08	7.5	5.37	3.85	4.01		High	Low	High	High	1.98	0.55	2.13	1.78	0.00236593	17.04
High	[K].KLEIQQHAR.[Y]		3.37564	28	eL43A	eL43A [28-36]	P0CX25 RL43A_YEAST	1	1122.64	3.698	1.105	3.0946e-08	0.386253	3.01942e-06	0.619907	282816538	5.41398e+08	1.04592e+09	5.98195e+08	4.83	1.36	5.01	11.15		High	High	High	High	3.64	3.69	3.7	3.58	0.000844595	15.4
High	[K].LVEGLANDPENK.[V]		4.45321	28	eS12	eS12 [74-85]	P48589 RS12_YEAST	0	1298.66	1.299	0.874	0.00515182	0.0537073	0.0232608	0.129641	349370181	4.35242e+08	4.5396e+08	3.80443e+08	7.47	2.42	4.52	4.14		High	High	High	High	3.78	3.69	3.61	3.67	0.000844595	20.93
High	[-].MVLVQDLLHPTAASEAR.[K]	1xOxidation [M1]	5.45015	28	eS27A	eS27A [1-17]	P35997 RS27A_YEAST	0	1866.97	2.139	4.372	2.4248e-05	1.54693e-07	0.000472048	1.0082e-05	4.68784e+07	2.41334e+07	1.0026e+08	1.05508e+08	10.63	4.33	4.68	12.94		n/a	n/a	High	High			4.12	5.11	0.000844595	35.07
High	[K].YEDVVAKLEDK.[R]		3.32925	28	uL13B	uL13B [148-158]	P26785 RL16B_YEAST	1	1308.67	1.084	0.657	0.0909923	5.14037e-06	0.222435	0.000117041	2.27442e+08	3.26664e+08	2.4664e+08	2.14622e+08	6.6	3.66	1.88	2.59		High	High	High	High	3.14	3.2	2.74	3.69	0.000844595	15.56
High	[R].LPAASLGDMVMATVKK.[G]		6.15726	28	uL14A	uL14A [49-64]	P0CX41 RL23A_YEAST	1	1631.89	0.863	1.001	0.0217984	0.935573	0.0726127	1	9.10924e+07	8.04092e+07	7.86487e+07	8.04582e+07	5.06	6.24	5.93	6.36		High	High	High	High	5.72	5.78	5.65	6.14	0.000844595	16.33
High	[R].IYDLGK.[K]		1.20164	28	uL16	uL16 [33-38]	P41805 RL10_YEAST	0	708.393	1.511	0.689	0.000103937	0.00023908	0.00121296	0.00182847	252385806	3.84154e+08	3.81413e+08	2.6469e+08	5.5	6.05	3.98	6.38		High	High	High	High	1.76	1.87	1.64	1.6	0.00348675	19.63
High	[K].AGKFPTPVSHNDDLYGK.[V]	1xDeamidated [N11]	5.07706	28	uL1B	uL1B [131-147]	P0CX44 RL1B_YEAST	1	1846.9	0.725	1.213	0.00324764	0.0571248	0.0159092	0.136309	4.85847e+07	4.20814e+07	3.52009e+07	5.10464e+07	7.47	5.61	8.52	7.09		High	High	High	High	5.08	5.14	5.31	5.29	0.000844595	23.05
High	[K].SKEQLASQLVDLKK.[E]		4.56016	28	uL29B	uL29B [13-26]	P0CX85 RL35B_YEAST	2	1586.91	0.657	0.84	0.00836513	0.107268	0.0344487	0.223325	8.03637e+07	9.44025e+07	5.27702e+07	7.93195e+07	2.69	0.69	15.83	11.49		High	High	High	High	4.93	5.37	3.72	5.41	0.000844595	23.21
High	[R].AIILER.[N]		1.22178	28	uL30A	uL30A [42-47]	P05737 RL7A_YEAST	0	714.451	1.039	0.934	0.855836	0.439986	1	0.68417	9.99729e+08	1.17415e+09	1.03841e+09	1.09647e+09	2.54	5.16	7.74	6.92		High	High	High	High	1.65	1.46	1.43	1.64	0.00348675	20.59
High	[K].RQAYAVSEK.[A]		3.03692	28	uL4A; uL4B	uL4A [47-55]; uL4B [47-55]	P10664 RL4A_YEAST ;P49626 RL4B_YEAST	1	1051.55	0.909	0.862	0.0923515	0.0332674	0.224732	0.0877955	161248268	1.98412e+08	1.4662e+08	1.7101e+08	9.43	4.16	0.96	2.93	NotUnique	High	High	High	High	3.37	3.35	3.12	3.34	0.000844595	46.73
High	[R].GMTSKPAGFMK.[K]		3.37927	28	uS19	uS19 [48-58]	Q01855 RS15_YEAST	0	1154.57	1.025	1.411	0.643987	1.1893e-05	0.952008	0.000207214	5.9263e+08	4.73194e+08	6.07438e+08	6.67582e+08	2.41	2.37	3.84	4.53		High	High	High	High	3.38	3.59	3.54	3.51	0.000844595	18.06
High	[K].LLNGLAIRR.[A]	1xDeamidated [N3]	2.67174	28	uS3	uS3 [109-117]	P05750 RS3_YEAST	1	1026.64	1.032	0.94	0.913027	0.887622	1	1	3.06503e+07	2.76233e+07	3.16312e+07	2.5961e+07	9.26	6.76	5.22	4.84		High	High	High	High	2.38	2.59	2.07	2.55	0.000844595	23.48
High	[-].MSAVPSVQTFGKK.[K]	1xMet-loss+Acetyl [N-Term]	2.51083	28	uS9B	uS9B [1-13]	P0CX52 RS16B_YEAST	1	1290.71	0.756	1.093	0.0273874	0.998423	0.086429	1	3.33312e+08	3.09226e+08	2.5195e+08	3.37878e+08	3.09	10.97	5.92	9.91		High	High	High	High	2.96	3.02	2.7	2.77	0.000844595	34.05
High	[R].LAASVVGVGK.[R]		3.04648	27	eL19A	eL19A [10-19]	P0CX82 RL19A_YEAST	0	900.551	1.145	0.948	0.29353	0.909126	0.541207	1	1.75002e+09	2.07651e+09	2.00456e+09	1.96852e+09	2.67	4.03	12.67	5.79		High	High	High	High	2.98	3.06	3.18	2.96	0.000844595	20.48
High	[R].GTLFVR.[G]		1.14141	27	eL24B; eL24A	eL24B [18-23]; eL24A [18-23]	P24000 RL24B_YEAST ;P04449 RL24A_YEAST	0	692.409	1.02	0.987	0.999758	0.95765	1	1	1.12616e+09	1.21192e+09	1.14916e+09	1.19624e+09	2.93	7.13	6.46	7.61	NotUnique	High	High	High	High	1.5	1.59	1.5	1.56	0.00407886	21.64
High	[R].NEEEDAKNPLFSYVEPVLVASAK.[G]	1xDeamidated [N1]	4.36905	27	eL31A; eL31B	eL31A [80-102]; eL31B [80-102]	P0C2H8 RL31A_YEAST ;P0C2H9 RL31B_YEAST	1	2550.26	0.912	1.609	0.790223	0.000296896	1	0.00217096	3.01248e+07	2.11263e+07	2.74848e+07	3.39852e+07	4.13	13.89	5.31	5.4	NotUnique	High	High	High	High	3.39	3.36	2.36	2.37	0.000844595	57.31
High	[K].SVGFGLVYNSVAEAKK.[F]		4.40472	27	eS24A	eS24A [69-84]	P0CX31 RS24A_YEAST	1	1668.9	0.786	0.964	0.0783174	0.999639	0.199656	1	2.1558e+08	1.9377e+08	1.69419e+08	1.86887e+08	12.97	3.16	3.87	7.92		High	High	High	High	3.55	4.17	4.32	4.6	0.000844595	35.65
High	[K].QGVLLPTR.[I]		2.12383	27	eS6A	eS6A [65-72]	P0CX37 RS6A_YEAST	0	883.536	1.032	1.047	0.785389	0.70719	1	0.94904	2.10809e+09	1.99675e+09	2.17602e+09	2.09069e+09	2.5	3.8	5.7	0.62		High	High	High	High	2.69	2.81	2.7	2.79	0.000844595	22.21
High	[K].ASLNVGNVLPLGSVPEGTIVSNVEEKPGDR.[G]	1xDeamidated [N]	6.85369	27	uL2A	uL2A [94-123]	P0CX45 RL2A_YEAST	0	3048.58	0.692	1.565	0.00951813	0.0131337	0.0373499	0.0426878	4.06007e+07	3.12683e+07	2.80985e+07	4.89295e+07	8.8	13.88	14.43	4.74		High	High	High	High	5.79	5.8	5.18	4.76	0.000844595	41.08
High	[K].AVGAHSDLLK.[V]		3.94379	27	uL4A; uL4B	uL4A [171-180]; uL4B [171-180]	P10664 RL4A_YEAST ;P49626 RL4B_YEAST	0	1010.56	1.229	0.853	0.0697974	0.0863636	0.18008	0.187894	1.83155e+09	2.08944e+09	2.25024e+09	1.78271e+09	9.47	3.04	6.52	12.95	NotUnique	High	High	High	High	3.63	3.19	3.87	3.59	0.000844595	17.06
High	[K].SLVDNMITGVTK.[G]	1xDeamidated [N5]	3.27363	27	uL6A; uL6B	uL6A [73-84]; uL6B [73-84]	P05738 RL9A_YEAST ;P51401 RL9B_YEAST	0	1278.66	2.231	1.698	2.02082e-06	2.65892e-05	9.17942e-05	0.000346585	7.05844e+07	5.31898e+07	1.57488e+08	9.03145e+07	8.97	6.16	3.33	6.36	NotUnique	High	High	High	High	3.13	3.06	3.14	2.75	0.000844595	40.34
High	[K].VSAAAGKANKQFAK.[F]	1xDeamidated [N/Q]	0.775476	27	uS17A	uS17A [142-155]	P0CX47 RS11A_YEAST	2	1391.76	0.903	3.272	0.114918	3.05474e-08	0.266445	3.0527e-06	23259216	9.35588e+06	2.10002e+07	3.06142e+07	10.11	3.49	1.53	6.02		High	High	High	High	1.47	1.45	1.58	1.47	0.00986193	47.7
High	[K].LAAPENEKPAPVR.[T]	1xDeamidated [N6]	6.34668	27	uS19	uS19 [65-77]	Q01855 RS15_YEAST	0	1392.75	0.968	0.02	0.999671	0.325894	1	0.548893	1.75596e+08	1.53134e+08	1.69911e+08	3.11975e+06	86.56	0.55	86.35	20.17		High	High	High	High	4.38	4.2	4.2	4.14	0.000844595	16.95
High	[-].MSLPATFDLTPEDAQLLLAANTHLGAR.[N]	1xMet-loss+Acetyl [N-Term]; 1xDeamidated [N/Q]	6.80276	27	uS2A	uS2A [1-27]	P32905 RSSA1_YEAST	0	2778.43	1.214	0.924	0.991945	0.689856	1	0.930777	3.63757e+07	4.1694e+07	4.41436e+07	3.85242e+07	23.93	8.94	6.63	58.93		High	High	High	High	4.29	4.39	4.43	3.52	0.000844595	60.95
High	[K].WTANLLPAR.[Q]	1xDeamidated [N4]	2.27589	27	uS8A	uS8A [89-97]	P0C0W1 RS22A_YEAST	0	1042.57	1.162	1.466	0.998753	0.144135	1	0.283913	2.78546e+07	4.51834e+07	3.23739e+07	6.62457e+07	46.31	28.52	17.93	1.13		High	High	High	High	2.94	2.93	2.9	2.81	0.000844595	18.9
High	[K].FSNIDIR.[V]		1.6241	27	uS9B	uS9B [60-66]	P0CX52 RS16B_YEAST	0	864.457	1.022	1.145	0.37975	0.0145773	0.657327	0.0461973	2024745607	2.03566e+09	2.06883e+09	2.33042e+09	6.38	4.02	4.37	1.31		High	High	High	High	1.94	1.73	2.06	2.17	0.00236593	23.1
High	[K].RQNTLSLWR.[Y]	1xDeamidated [N/Q]	3.0927	26	eL15B; eL15A	eL15B [193-201]; eL15A [193-201]	P54780 RL15B_YEAST ;P05748 RL15A_YEAST	1	1174.63	0.748	0.961	0.0399688	0.653671	0.115682	0.894842	2.1303e+07	2.15464e+07	1.59273e+07	2.07144e+07	5.59	7.12	7.54	17.04	NotUnique	High	High	High	High	3.85	3.64	3.53	3.31	0.000844595	27.71
High	[K].ALFLSK.[I]		1.16489	26	eL18B	eL18B [51-56]	P0CX50 RL18B_YEAST	0	678.418	0.868	1.043	0.100865	0.999806	0.239615	1	7.95543e+08	8.44523e+08	6.90865e+08	8.80835e+08	13.54	6.76	18.33	6.55		High	High	High	High	1.47	1.51	1.53	1.52	0.00348675	23.77
High	[K].GQNTLILR.[G]		1.77639	26	eL18B	eL18B [134-141]	P0CX50 RL18B_YEAST	0	914.542	0.789	1.068	0.00163093	0.101242	0.00919084	0.213313	2136586564	2.05131e+09	1.68575e+09	2.19008e+09	4.21	4.15	3.86	3.84		High	High	High	High	2.45	2.45	2.44	2.35	0.00163132	21.76
High	[R].RTDAPFNK.[V]		2.28413	26	eL18B	eL18B [39-46]	P0CX50 RL18B_YEAST	1	948.49	1.384	0.501	0.0005657	1.49191e-06	0.00408227	5.08267e-05	1.46238e+08	2.51827e+08	2.02458e+08	1.2627e+08	3.29	9.56	3.88	4.07		High	High	High	High	2.8	2.48	3.02	2.88	0.000844595	15.87
High	[R].KSELEYYAMLSK.[T]	1xOxidation [M9]	4.84766	26	eL30	eL30 [53-64]	P14120 RL30_YEAST	1	1477.72	1.174	1.865	0.239639	7.57923e-05	0.461331	0.000761478	28452708	1.94067e+07	3.33893e+07	3.62002e+07	1.78	14.39	5.11	6.88		High	High	High	High	3.26	3.27	3.32	2.61	0.000844595	28.22
High	[RK].VVDPFTRK.[E]		1.55754	26	eS1A; eS1B	eS1A [20-27]; eS1B [20-27]	P33442 RS3A1_YEAST ;P23248 RS3A2_YEAST	1	961.547	1.142	0.978	0.389995	0.999643	0.669648	1	2.59063e+08	2.63063e+08	2.9591e+08	2.57162e+08	5.33	6.29	7.47	9.87	NotUnique	High	High	High	High	2.13	2.2	2.18	2.37	0.00292184	19.79
High	[K].LAEVYKAEK.[D]		2.46649	26	eS24A	eS24A [44-52]	P0CX31 RS24A_YEAST	1	1050.58	1.308	0.728	0.00222974	0.00134491	0.0117277	0.00707378	150454730	1.80737e+08	1.96773e+08	1.316e+08	10.42	5.08	7.33	3.28		High	High	High	High	3.02	2.85	2.79	2.49	0.000844595	16.44
High	[R].AQHAVILDQEK.[Y]		4.04322	26	eS25A	eS25A [36-46]	Q3E792 RS25A_YEAST	0	1251.67	1.199	0.986	0.0179607	0.983061	0.0620349	1	1.70272e+09	1.78053e+09	2.04118e+09	1.75479e+09	3.85	3.62	6.53	7.21		High	High	High	High	4.33	4.42	4.36	4.2	0.000844595	16.9
High	[K].AVVESVGAEVDEARINELLSSLEGK.[G]		12.0852	26	P2B	P2B [25-49]	P02400 RLA4_YEAST	1	2614.36	0.739	0.838	0.0351522	0.184001	0.104343	0.346004	335172528	2.98291e+08	2.47824e+08	2.49939e+08	9.11	7.09	11.86	4.68		High	High	High	High	6.89	7.32	7.17	7.44	0.000844595	57.23
High	[K].YNAFIASEVLIK.[Q]	1xDeamidated [N2]	3.4147	26	uL1B	uL1B [107-118]	P0CX44 RL1B_YEAST	0	1368.74	1.135	1.091	0.163118	0.386923	0.343902	0.620317	46582362	4.88582e+07	5.28759e+07	5.3318e+07	10.61	2.56	2.7	1.93		High	High	High	High	3.5	3.35	3.56	3.02	0.000844595	48.7
High	[K].KQIAFPQRK.[Y]		2.69064	26	uL29B	uL29B [107-115]	P0CX85 RL35B_YEAST	2	1115.67	1.017	0.905	0.805826	0.388662	1	0.621946	588751244	6.26315e+08	5.99009e+08	5.66624e+08	10.12	6.82	3.23	5.52		High	High	High	High	3.49	3.57	3.33	3.46	0.000844595	16.12
High	[R].GVAMNPVDHPHGGGNHQHIGK.[A]	1xOxidation [M4]	6.09142	26	uL2A	uL2A [201-221]	P0CX45 RL2A_YEAST	0	2175.03	0.052	0.739	0.00333409	0.187626	0.0162266	0.351565	2.51154e+08	8.86294e+07	1.31427e+07	6.54633e+07	50.45	78.4	8.46	54.77		High	High	High	High	5.75	5.11	6.01	6.07	0.000844595	15.18
High	[R].ASGNYVIIIGHNPDENKTR.[V]	1xDeamidated [N]	5.34514	26	uL2A	uL2A [129-147]	P0CX45 RL2A_YEAST	1	2099.05	0.666	0.653	0.000668067	0.000110986	0.00459373	0.00100829	5.31642e+07	5.36145e+07	3.54168e+07	3.50197e+07	7.67	4.46	2.84	8.36		High	High	High	High	4.47	4.19	5.57	5.66	0.000844595	25.71
High	[K].ALEEVSLK.[W]		1.91659	26	uL3	uL3 [350-357]	P14126 RL3_YEAST	0	888.504	1.104	0.93	0.413302	0.365255	0.699254	0.594482	9.05324e+08	1.03296e+09	9.99438e+08	9.60268e+08	4.53	5.48	3.24	7.6		High	High	High	High	2.01	2.26	2.34	2.28	0.000844595	22.37
High	[K].YIQTEQQIEVPEGVTVSIK.[S]	1xDeamidated [Q]	3.13723	26	uL6A	uL6A [3-21]	P05738 RL9A_YEAST	0	2162.12	0.709	1.393	0.00080118	0.00076721	0.00524441	0.00454565	1.56574e+07	1.23571e+07	1.10976e+07	1.72138e+07	5.59	8.66	3.8	6.47		High	High	Medium	High	0.79	0.33	0.43	2.69	0.000844595	49.85
High	[R].YIDLEAPVQIVK.[R]	1xDeamidated [Q9]	2.15675	26	uS10	uS10 [90-101]	P38701 RS20_YEAST	0	1388.77	0.949	0.951	0.800322	0.760705	1	0.993847	2.3944e+08	2.64834e+08	2.27247e+08	2.51969e+08	13.96	5.67	3.4	4.83		High	High	High	High	1.44	0.95	0.95	0.99	0.000844595	42.55
High	[-].MSTELTVQSER.[A]	1xMet-loss [N-Term]; 1xDeamidated [Q8]	1.1962	26	uS17A	uS17A [1-11]	P0CX47 RS11A_YEAST	0	1150.56	1.083	0.952	0.374929	0.39191	0.651238	0.624971	1.48894e+08	1.45528e+08	1.61323e+08	1.38562e+08	0.31	5	3.05	8.79		Low	Medium	Medium	High	0.31	0.7	0.19	0.79	0.00348675	23.55
High	[R].GSGIVASPAVK.[K]		2.66748	26	uS5	uS5 [175-185]	P25443 RS2_YEAST	0	985.568	1.317	0.912	2.22574e-05	0.058248	0.000444851	0.138155	873420927	1.03939e+09	1.15031e+09	9.48141e+08	3.66	2.15	3.01	3.97		High	High	High	High	2.77	2.61	2.18	2.71	0.000844595	18.11
High	[R].RVNQAIALLTIGAR.[E]		7.11689	26	uS7	uS7 [167-180]	P26783 RS5_YEAST	1	1495.91	1.114	0.788	0.295871	0.0506868	0.544807	0.123143	4.25535e+08	4.68347e+08	4.74016e+08	3.68917e+08	15.32	4.37	9.22	3.05		High	High	High	High	5.2	5.64	5.52	5.64	0.000844595	36.17
High	[K].AAGLTAAYAR.[T]		3.62681	25	eL13B; eL13A	eL13B [82-91]; eL13A [82-91]	P40212 RL13B_YEAST ;Q12690 RL13A_YEAST	0	964.521	1.102	1.001	0.592402	0.964595	0.899591	1	2361927424	2.23264e+09	2.60236e+09	2.23551e+09	5.31	5.09	8.02	4.33	NotUnique	High	High	High	High	3.55	3.46	3.35	3.52	0.000844595	19.55
High	[R].TIGIAVDHRR.[Q]		2.9877	25	eL13B; eL13A	eL13B [92-101]; eL13A [92-101]	P40212 RL13B_YEAST ;Q12690 RL13A_YEAST	1	1137.65	1.007	0.868	0.669176	0.326975	0.973181	0.550096	9.74771e+08	1.08741e+09	9.81302e+08	9.44047e+08	6.39	9.01	5.69	5.45	NotUnique	High	High	High	High	2.28	2.39	2.42	2.14	0.000844595	16.5
High	[K].VHFDQAGKK.[V]		3.15903	25	eL13B; eL13A	eL13B [24-32]; eL13A [24-32]	P40212 RL13B_YEAST ;Q12690 RL13A_YEAST	1	1029.55	5.373	2.769	1.58631e-05	0.000452297	0.000354407	0.00304033	7.20628e+07	8.24861e+07	3.8717e+08	2.2841e+08	5.76	11.62	21.71	21.41	NotUnique	High	High	High	High	3.23	3.2	2.7	2.83	0.000844595	14.94
High	[K].RDALLKEDA.[-]		1.70522	25	eL19A	eL19A [181-189]	P0CX82 RL19A_YEAST	2	1030.55	1.386	0.748	0.0090082	0.0326985	0.036344	0.0868179	778402064	1.02338e+09	1.07883e+09	7.65538e+08	15.41	8.2	5.61	1.83		High	High	High	High	2.79	2.75	2.85	2.54	0.00236593	16.82
High	[K].ALNEEAEARR.[L]		3.85627	25	eL19A	eL19A [154-163]	P0CX82 RL19A_YEAST	1	1158.59	1.738	0.738	3.42713e-05	0.00158391	0.000597357	0.00807577	1.24446e+08	2.0245e+08	2.16335e+08	1.49357e+08	9.83	6.65	4.49	1.5		High	High	High	High	3.25	3.32	3.39	3.41	0.000844595	16.04
High	[K].SRYWYFLQK.[L]		1.43388	25	eL20A	eL20A [39-47]	P0CX23 RL20A_YEAST	1	1290.66	1.117	2.995	0.563337	1.59796e-05	0.864435	0.000246943	4.39661e+07	2.44199e+07	4.91225e+07	7.31461e+07	5.66	14.16	17.82	6.14		High	High	High	High	2.98	2.36	2.98	3.22	0.00292184	34.74
High	[K].CRQEFLER.[V]	1xCarbamidomethyl [C1]	1.79472	25	eL21A; eL21B	eL21A [101-108]; eL21B [101-108]	Q02753 RL21A_YEAST ;Q12672 RL21B_YEAST	1	1137.55	0.94	0.967	0.984572	0.691026	1	0.931518	1502897664	1.40232e+09	1.41295e+09	1.35552e+09	13.21	3.38	5.42	8.09	NotUnique	High	High	High	High	2.6	3.4	3.14	3.34	0.00163132	17.25
High	[K].LHMGTDDVR.[L]		2.85999	25	eL31A	eL31A [42-50]	P0C2H8 RL31A_YEAST	0	1043.49	1.303	0.913	0.0736762	0.858815	0.189111	1	8.09611e+08	9.11694e+08	1.0549e+09	8.32333e+08	10.92	10.84	9.41	10.34		High	High	High	High	2.6	2.56	2.58	2.84	0.000844595	16.99
High	[R].FRGNISQPK.[I]		1.91358	25	eL32	eL32 [46-54]	P38061 RL32_YEAST	1	1046.57	1.594	0.582	3.5509e-05	1.33232e-05	0.000604863	0.000218599	539498480	9.24463e+08	8.60167e+08	5.37811e+08	6.54	7.18	3.43	2.98		High	High	High	High	3.33	3.18	3.17	3.21	0.000844595	15.99
High	[R].VNNPNVSLIK.[I]		3.26036	25	eL33B; eL33A	eL33B [22-31]; eL33A [22-31]	P41056 RL33B_YEAST ;P05744 RL33A_YEAST	0	1097.63	1.051	1.083	0.560592	0.418283	0.861874	0.659313	6.54884e+08	6.64417e+08	6.88431e+08	7.19884e+08	9.54	2.06	4.88	4.21	NotUnique	High	High	High	High	3.27	3.71	3.17	3.34	0.000844595	22.65
High	[R].RFKNGFQTGSASK.[A]	1xDeamidated [N4]	3.16599	25	eL37A	eL37A [73-85]	P49166 RL37A_YEAST	2	1428.72	0.838	0.864	0.0639321	0.344899	0.169318	0.573175	3.46878e+07	3.72319e+07	2.90803e+07	3.21643e+07	6.99	3.28	19.99	2		High	High	Low	Low	4.27	3.74	0.78	0.69	0.000844595	36.97
High	[R].FKNGFQTGSAK.[A]	1xDeamidated [N3]	2.66253	25	eL37B	eL37B [74-84]	P51402 RL37B_YEAST	1	1185.59	1.22	0.983	0.0519934	0.968739	0.142223	1	44787850	4.84098e+07	5.46297e+07	4.75757e+07	9.5	4.56	5.16	6.26		High	High	High	High	2.9	2.58	1.1	1.6	0.000844595	16.7
High	[R].GAAGIWTCSCCK.[K]	3xCarbamidomethyl [C8; C10; C11]	4.11105	25	eL43A	eL43A [50-61]	P0CX25 RL43A_YEAST	0	1370.56	0.905	1.184	0.0684588	0.00746464	0.177543	0.0269626	346723296	3.31535e+08	3.13805e+08	3.92421e+08	6.61	3.33	2	2.52		High	High	High	High	3.41	3.41	3.77	3.76	0.000844595	23.12
High	[K].NGDKPHMLK.[F]	1xDeamidated [N1]; 1xOxidation [M7]	2.81975	25	eL6A	eL6A [167-175]	Q02326 RL6A_YEAST	0	1056.51	0.73	1.016	0.370185	0.999293	0.645992	1	1.89356e+07	2.23145e+07	1.38304e+07	2.26633e+07	16.72	29.64	8.32	4.67		High	High	High	High	2.98	2.79	3.37	2.82	0.000844595	14.49
High	[K].MGVPYAIVK.[G]		2.4578	25	eL8A	eL8A [173-181]	P17076 RL8A_YEAST	0	977.549	0.568	0.548	7.15459e-05	3.18685e-05	0.000973999	0.000394878	323896288	3.28391e+08	1.83976e+08	1.79907e+08	8.98	1.42	8.82	6.59		High	High	High	High	1.94	2.29	2.01	1.87	0.000844595	30.76
High	[K].ALTRGEALLVVLVSSVTEANIIK.[L]		6.81815	25	eS12	eS12 [51-73]	P48589 RS12_YEAST	1	2396.41	0.955	1.215	0.916969	0.411706	1	0.651687	9.61953e+06	7.72764e+06	9.18554e+06	9.39113e+06	13.51	20.94	19.63	11.35		High	High	High	High	5.67	4.41	4.71	6.04	0.000844595	68.22
High	[K].RVVDPFTR.[K]		2.48319	25	eS1A	eS1A [19-26]	P33442 RS3A1_YEAST	1	989.553	1.083	0.954	0.407158	0.999622	0.69098	1	196680785	2.09298e+08	2.12961e+08	1.9958e+08	6.65	4.82	6.89	5.88		High	High	High	High	3.12	3.32	3.33	3.37	0.000844595	20.95
High	[K].LRVDEVQGK.[N]		2.84573	25	eS1A; eS1B	eS1A [86-94]; eS1B [86-94]	P33442 RS3A1_YEAST ;P23248 RS3A2_YEAST	1	1043.58	1.759	0.581	0.000187449	0.000624908	0.00178972	0.00388687	712821280	1.11935e+09	1.25352e+09	6.49834e+08	15.91	8.37	0.42	2.92	NotUnique	High	High	High	High	3.11	3.2	3.15	3.2	0.000844595	16.57
High	[R].HSYAQSSHIR.[A]		4.53212	25	eS1A; eS1B	eS1A [153-162]; eS1B [153-162]	P33442 RS3A1_YEAST ;P23248 RS3A2_YEAST	0	1185.58	3.348	2.78	5.06475e-06	1.30903e-05	0.000158168	0.000218026	138825235	1.98834e+08	4.64819e+08	5.52719e+08	11.3	7.32	5.35	15.39	NotUnique	High	High	High	High	4.09	3.73	3.96	3.94	0.000844595	14.83
High	[K].NVWSYSR.[-]		1.4511	25	eS21B; eS21A	eS21B [81-87]; eS21A [81-87]	Q3E754 RS21B_YEAST ;P0C0V8 RS21A_YEAST	0	911.437	1.035	1.143	0.589309	0.0228854	0.897043	0.0648852	1.12615e+09	1.15559e+09	1.16551e+09	1.32117e+09	1.53	2.61	3.06	8.79	NotUnique	High	High	High	High	1.93	1.77	1.82	1.74	0.00292184	22.8
High	[K].GEQELEGLTDTTVPK.[R]		4.97733	25	eS6A	eS6A [117-131]	P0CX37 RS6A_YEAST	0	1616.8	1.094	1.035	0.162975	0.92095	0.343902	1	1.63551e+08	1.72289e+08	1.78849e+08	1.7824e+08	3.76	1.37	11.49	5.58		High	High	High	High	3.75	3.87	3.54	4.11	0.000844595	31.29
High	[K].NVKEEETVAK.[S]		3.25643	25	eS8A	eS8A [126-135]	P0CX39 RS8A_YEAST	1	1146.6	0.987	0.996	0.956301	0.907035	1	1	8.28001e+07	8.82675e+07	8.17524e+07	8.79064e+07	6.62	5.69	4.24	14.55		High	High	High	High	3.11	2.87	3.23	3.16	0.000844595	15.12
High	[-].MASNEVLVLR.[G]	1xMet-loss+Acetyl [N-Term]; 1xDeamidated [N4]	3.32902	25	RACK1	RACK1 [1-10]	P38011 GBLP_YEAST	0	1043.57	1.359	0.918	0.925721	0.974562	1	1	20808915	2.84457e+07	2.8273e+07	2.61179e+07	38.4	5.49	50.73	6.24		High	High	High	High	3.32	3.42	3.53	2.98	0.000844595	37.49
High	[R].VWQVMTAN.[-]		1.01075	25	RACK1	RACK1 [312-319]	P38011 GBLP_YEAST	0	948.461	1.088	0.809	0.656222	0.0268721	0.960622	0.0741828	2.48101e+08	2.89341e+08	2.70038e+08	2.33951e+08	5.6	2.17	11.59	8.35		High	High	High	High	1.83	2.1	1.91	1.84	0.00539811	33.02
High	[R].SYIFGGHVSQYMEELADDDEERFSELFK.[G]	1xOxidation [M12]	6.84515	25	uL18	uL18 [197-224]	P26321 RL5_YEAST	1	3357.49	1.335	1.355	0.154669	0.173847	0.329798	0.331127	9.543e+06	9.11783e+06	1.2744e+07	1.23509e+07	1.58	27.32	4.38	10.21		High	High	High	High	6.21	6.29	5.67	6.61	0.000844595	52.63
High	[R].ADPAFKPTEK.[K]		2.89695	25	uL18	uL18 [249-258]	P26321 RL5_YEAST	0	1103.57	1.213	0.803	0.0112771	0.0197216	0.0427275	0.0581942	1.54152e+09	1.73793e+09	1.86935e+09	1.39562e+09	8.3	8.06	6.16	5.53		High	High	High	High	2.98	3.08	3.03	2.96	0.000844595	16.29
High	[R].VGKGDDEANGATSFDR.[T]		7.03029	25	uL3	uL3 [285-300]	P14126 RL3_YEAST	1	1638.74	0.96	0.975	0.821659	0.999959	1	1	738671040	6.80929e+08	7.09148e+08	6.64243e+08	11.17	7.08	10.05	4.38		High	High	High	High	5.04	5.26	5.58	5.34	0.000844595	16.94
High	[K].HAFMGTLKK.[D]	1xOxidation [M4]	2.37765	25	uL3	uL3 [377-385]	P14126 RL3_YEAST	1	1048.56	0.248	3.04	0.201971	0.788881	0.405838	1	181720138	5.44511e+07	4.50458e+07	1.65529e+08	53.27	76.3	9.61	53.39		High	High	High	High	2.95	2.76	2.8	2.91	0.000844595	15.28
High	[K].AGHQTSAESWGTGR.[A]		4.68299	25	uL4A; uL4B	uL4A [56-69]; uL4B [56-69]	P10664 RL4A_YEAST ;P49626 RL4B_YEAST	0	1444.66	1.049	0.917	0.625802	0.603971	0.933411	0.855721	1992817088	2.01663e+09	2.09133e+09	1.85024e+09	12.39	3.83	2.44	4.31	NotUnique	High	High	High	High	4.37	4.44	4.28	4.22	0.000844595	16.55
High	[K].TGTKPAAVFAETLK.[H]		3.34282	25	uL4B	uL4B [347-360]	P49626 RL4B_YEAST	0	1433.8	0.725	1.03	0.027776	1	0.0872787	1	386137504	3.35395e+08	2.79844e+08	3.45478e+08	11.07	4.65	12.26	3.67		High	High	High	High	3.85	3.71	4.33	4.37	0.000844595	25.65
High	[K].NAEQHNLVK.[K]		3.45834	25	uS10	uS10 [44-52]	P38701 RS20_YEAST	0	1052.55	1.267	0.901	0.0367189	0.0836659	0.10835	0.182555	88537204	1.14759e+08	1.12159e+08	1.03407e+08	7.75	4.3	2.58	11.37		High	High	High	High	3.49	3.33	3.47	3.23	0.000844595	17.26
High	[K].ADRDESSPYAAMLAAQDVAAK.[C]	1xDeamidated [Q16]	4.29797	25	uS11B; uS11A	uS11B [51-71]; uS11A [50-70]	P39516 RS14B_YEAST ;P06367 RS14A_YEAST	1	2181.01	0.989	1.258	0.940497	0.0359334	1	0.0928692	1.51024e+07	1.48309e+07	1.49316e+07	1.86628e+07	15.08	4.58	7.62	3.78	NotUnique	Medium	High	High	High	0.36	4.84	4.82	5.37	0.000844595	52.14
High	[-].MSLVVQEQGSFQHILR.[L]	1xMet-loss [N-Term]; 2xDeamidated [Q8; Q12]	1.2813	25	uS13A	uS13A [1-16]	P0CX55 RS18A_YEAST	0	1742.91	0.82	0.676	0.111655	0.00076019	0.261518	0.00452192	1.00645e+08	1.04975e+08	8.2515e+07	7.09872e+07	7.45	2.47	9.24	7		High	High	Low	High	1.62	1.68	0.34	1.88	0.00348675	23.58
High	[R].VCSSHTGLVRK.[Y]	1xCarbamidomethyl [C2]	2.3003	25	uS14B	uS14B [23-33]	P41058 RS29B_YEAST	1	1243.66	2.059	0.606	0.000117457	0.0029328	0.00133385	0.0130067	1.08895e+07	1.93774e+07	2.24199e+07	1.17493e+07	16.95	6.07	6.06	7.06		High	High	High	High	2.73	2.67	3.15	2.88	0.000844595	15.07
High	[R].RLQTQVYK.[L]		2.33596	25	uS4B; uS4A	uS4B [108-115]; uS4A [108-115]	P05755 RS9B_YEAST ;O13516 RS9A_YEAST	1	1035.59	1.86	0.647	4.85739e-05	0.00215041	0.000735477	0.0101049	607976389	9.60887e+08	1.13057e+09	6.2122e+08	10.51	7.78	4.21	8.57	NotUnique	High	High	High	High	2.86	2.83	2.82	2.72	0.000844595	16.11
High	[R].DLLTRDEKDPK.[R]		2.25021	25	uS4B; uS4A	uS4B [58-68]; uS4A [58-68]	P05755 RS9B_YEAST ;O13516 RS9A_YEAST	2	1329.7	0.631	0.509	0.000298563	7.8003e-06	0.00252591	0.000164685	1.17901e+07	1.87695e+07	7.43613e+06	9.54872e+06	6.6	1.61	8	9.48	NotUnique	High	High	High	High	2.93	2.82	3.13	3.03	0.000844595	33.83
High	[K].HGAVHMSTYLK.[I]	1xOxidation [M6]	4.50757	24	eL21B	eL21B [22-32]	Q12672 RL21B_YEAST	0	1259.62	0.652	0.7	0.000566453	0.00149523	0.00408227	0.00767615	6.95805e+07	7.86048e+07	4.53994e+07	5.50169e+07	1.58	2.67	6.5	12.67		High	High	High	High	3.91	3.63	3.58	3.57	0.000844595	15.45
High	[K].IKPFIK.[V]		1.11813	24	eL27A	eL27A [68-73]	P0C2H6 RL27A_YEAST	0	745.497	1.038	1.028	0.836362	0.851319	1	1	5.39761e+08	5.33303e+08	5.60114e+08	5.48059e+08	3.77	3.4	2.38	4.52		High	High	High	High	1.62	1.58	1.65	1.58	0.00407886	17.64
High	[R].EYTINLHKR.[L]		2.52959	24	eL31A; eL31B	eL31A [11-19]; eL31B [11-19]	P0C2H8 RL31A_YEAST ;P0C2H9 RL31B_YEAST	1	1173.64	0.628	0.591	0.00604283	0.000392679	0.026332	0.00270012	243507416	2.55425e+08	1.52952e+08	1.51006e+08	10.97	6.1	9.06	12.83	NotUnique	High	High	High	High	2.77	3.1	3.03	2.72	0.000844595	17.2
High	[K].RLHGVSFK.[K]		2.64809	24	eL31A; eL31B	eL31A [19-26]; eL31B [19-26]	P0C2H8 RL31A_YEAST ;P0C2H9 RL31B_YEAST	1	943.547	0.591	0.59	0.000175842	6.55204e-05	0.00176662	0.000677346	3.06787e+08	3.37458e+08	1.81225e+08	1.99099e+08	9.89	7.63	4.9	5.66	NotUnique	High	High	High	High	3.9	3.8	3.6	3.96	0.000844595	16.35
High	[K].VRGSSSLYTLVINDAGK.[A]		5.06534	24	eL38	eL38 [45-61]	P49167 RL38_YEAST	1	1779.96	0.734	0.594	0.329419	0.0148639	0.592085	0.0470063	1.44412e+08	1.53309e+08	1.05995e+08	9.11237e+07	25.2	9.33	7.5	1.23		High	High	High	High	5.25	5.61	5.14	4.57	0.000844595	35.54
High	[K].NGDKPHMLK.[F]		3.04166	24	eL6A	eL6A [167-175]	Q02326 RL6A_YEAST	0	1039.54	2.553	1.18	0.00266688	0.897904	0.0135975	1	3.25211e+07	4.51493e+07	8.30389e+07	5.3286e+07	12.36	15.37	19.34	19.48		High	High	High	High	2.7	3.01	2.98	2.71	0.000844595	14.98
High	[K].ALIAEIKK.[T]		1.71712	24	eL6A; eL6B	eL6A [144-151]; eL6B [144-151]	Q02326 RL6A_YEAST ;P05739 RL6B_YEAST	1	885.577	0.853	0.903	0.976699	0.8283	1	1	35290520	3.34924e+07	3.01198e+07	3.0247e+07	11.11	6.22	18.4	3.11	NotUnique	High	High	High	High	2.37	2.06	2.35	2.1	0.00236593	18.33
High	[K].FNVEYFAK.[E]		1.6022	24	eL6A; eL6B	eL6A [101-108]; eL6B [101-108]	Q02326 RL6A_YEAST ;P05739 RL6B_YEAST	0	1017.5	0.948	1.059	0.11791	0.769414	0.269453	0.993847	2.12004e+09	2.04481e+09	2.01049e+09	2.16538e+09	4.06	1.18	8.05	4.88	NotUnique	High	High	High	High	2.51	2.22	2.28	2.31	0.00292184	33.5
High	[K].YRPETAAEK.[K]		3.01763	24	eL8B; eL8A	eL8B [97-105]; eL8A [97-105]	P29453 RL8B_YEAST ;P17076 RL8A_YEAST	0	1064.54	1.331	0.512	0.0424919	0.000560714	0.121094	0.00365439	8.36207e+07	1.31534e+08	1.1132e+08	6.73651e+07	9.66	9.06	7.35	15.3	NotUnique	High	High	High	High	3.58	3.61	3.58	4.03	0.000844595	15.07
High	[K].YRPETAAEKK.[E]		3.49742	24	eL8B; eL8A	eL8B [97-106]; eL8A [97-106]	P29453 RL8B_YEAST ;P17076 RL8A_YEAST	1	1192.63	11.19	3.601	1.13193e-07	3.98929e-05	9.08342e-06	0.000463562	1.12488e+07	1.73873e+07	1.25877e+08	6.26151e+07	14.46	2.95	16.87	17.15	NotUnique	High	High	High	High	3.31	3.45	3.59	3.47	0.000844595	14.58
High	[R].SRGESDDSLNR.[L]		4.77025	24	eS21B; eS21A	eS21B [61-71]; eS21A [61-71]	Q3E754 RS21B_YEAST ;P0C0V8 RS21A_YEAST	1	1235.56	1.056	1.062	0.998694	0.99998	1	1	2.85476e+07	3.25476e+07	3.01577e+07	3.45497e+07	5.83	3.44	3.2	14.07	NotUnique	High	High	High	High	4.24	3.81	3.76	4.03	0.000844595	14.99
High	[K].AEKDAVSVFGFR.[T]		3.10809	24	eS24A	eS24A [50-61]	P0CX31 RS24A_YEAST	1	1325.68	0.943	0.914	0.999721	0.109012	1	0.226015	5.14565e+07	5.24926e+07	4.85283e+07	4.7972e+07	2	4.78	7.92	4.47		High	High	High	High	3.77	3.29	2.97	3.42	0.000844595	32.71
High	[R].ENDILVLMESER.[E]	1xDeamidated [N2]	4.41326	24	eS28A	eS28A [50-61]	Q3E7X9 RS28A_YEAST	0	1448.69	1.046	1.307	0.909981	0.00859062	1	0.0301442	1.10324e+07	1.01813e+07	1.15449e+07	1.3306e+07	9.39	7.5	10.6	1.26		High	High	High	High	3.58	3.43	3.46	3.34	0.000844595	47.95
High	[R].RFVNVTLVNGK.[R]		2.56289	24	eS30A	eS30A [43-53]	P0CX33 RS30A_YEAST	1	1246.73	0.873	0.656	0.996513	0.0139453	1	0.0444765	2.292e+08	2.35166e+08	2.00111e+08	1.54365e+08	13.55	7.08	18.33	10.14		High	High	High	High	3.93	4.42	4.59	3.47	0.000844595	23.53
High	[K].NVSCYRPR.[R]	1xCarbamidomethyl [C4]	2.83624	24	eS6A	eS6A [80-87]	P0CX37 RS6A_YEAST	0	1051.51	1.937	0.798	3.96596e-05	0.07998	0.000639244	0.176829	6.04652e+08	9.79881e+08	1.1711e+09	7.81813e+08	10.42	6.73	13.27	4.03		High	High	High	High	2.63	2.63	2.71	2.65	0.000844595	15.82
High	[K].QGFPMK.[Q]		1.03785	24	eS6A	eS6A [59-64]	P0CX37 RS6A_YEAST	0	707.355	1.368	0.88	0.000854925	0.0386161	0.0055259	0.0986125	143776016	1.75589e+08	1.96634e+08	1.54436e+08	9.12	5.74	1.79	2.23		High	High	High	High	1.61	1.65	1.9	1.85	0.00407886	18.36
High	[R].RILPKPSR.[T]		2.06153	24	eS7A; eS7B	eS7A [97-104]; eS7B [97-104]	P26786 RS7A_YEAST ;P48164 RS7B_YEAST	1	966.621	1.27	1.068	0.0871747	0.873873	0.214926	1	7.62841e+08	9.01334e+08	9.68928e+08	9.62176e+08	1.59	6.79	8.88	14.31	NotUnique	High	High	High	High	2.77	2.89	3.08	3.04	0.000844595	15.36
High	[R].TLTAVHDKVLEDMVFPTEIVGK.[R]		6.63253	24	eS7B	eS7B [117-138]	P48164 RS7B_YEAST	1	2442.29	1.128	1.068	0.325424	0.839128	0.588433	1	1.18895e+07	1.23736e+07	1.34068e+07	1.32101e+07	6.06	10.89	10.21	11.13		High	High	High	High	4.47	5.1	4.08	5.09	0.000844595	46.04
High	[K].FELGRQPANTK.[I]		2.91829	24	eS8A	eS8A [27-37]	P0CX39 RS8A_YEAST	1	1260.67	1.249	1.19	0.00426286	0.109567	0.0199066	0.22654	3.0115e+07	2.87408e+07	3.76101e+07	3.41945e+07	7.71	4.82	3.7	5.28		High	High	High	High	2.6	2.15	1.96	3.08	0.000844595	33.9
High	[K].SDVMSVDIDK.[K]		3.50958	24	RACK1	RACK1 [108-117]	P38011 GBLP_YEAST	0	1108.52	1.062	0.827	0.4165	0.00872631	0.703078	0.0303052	1.38903e+08	1.55418e+08	1.47483e+08	1.28538e+08	0.75	4.32	7.46	5.56		High	High	High	High	3.47	3.47	3.45	3.69	0.000844595	25.25
High	[R].VVVPQALR.[V]		1.92644	24	uL13B; uL13A	uL13B [117-124]; uL13A [118-125]	P26785 RL16B_YEAST ;P26784 RL16A_YEAST	0	881.557	0.962	0.922	0.864522	0.645091	1	0.884713	1.72195e+09	1.86651e+09	1.65666e+09	1.72175e+09	1.38	1.76	19.35	4.14	NotUnique	High	High	High	High	2.08	2.36	2.32	2.34	0.000844595	23.28
High	[K].YHDFLRK.[A]		1.58791	24	uL13B; uL13A	uL13B [53-59]; uL13A [54-60]	P26785 RL16B_YEAST ;P26784 RL16A_YEAST	1	978.516	0.969	0.565	0.934547	6.81071e-05	1	0.000694507	71779616	8.85174e+07	6.95249e+07	5.00521e+07	12.2	4.1	3.37	7.81	NotUnique	High	High	High	High	2.43	2.68	2.46	2.51	0.00292184	16.85
High	[R].IPNVPVIVK.[A]		2.56905	24	uL15	uL15 [118-126]	P02406 RL28_YEAST	0	978.635	0.698	1.253	0.00587135	0.0417147	0.0259621	0.105872	1.32242e+09	1.06895e+09	9.23176e+08	1.33922e+09	4.02	3.84	12.97	7.66		High	High	High	High	2.93	2.81	2.96	2.95	0.000844595	31.27
High	[R].DAFHLR.[V]		1.32906	24	uL16	uL16 [83-88]	P41805 RL10_YEAST	0	758.394	1.309	1.09	0.0559281	0.797992	0.151603	1	6.81534e+08	7.877e+08	8.91827e+08	8.58431e+08	18.53	6.87	5.35	10.56		High	High	High	High	1.95	1.88	1.56	1.78	0.00348675	19.38
High	[K].LGLDETYK.[G]		1.72374	24	uL18	uL18 [113-120]	P26321 RL5_YEAST	0	938.483	0.919	1.093	0.113785	0.508996	0.26485	0.757986	3.85985e+08	3.63035e+08	3.54819e+08	3.96901e+08	1.99	7.21	8.61	1.75		High	High	High	High	2.43	2.42	2.47	2.39	0.00163132	22.86
High	[R].ADPAFKPTEKK.[F]		2.95561	24	uL18	uL18 [249-259]	P26321 RL5_YEAST	1	1231.67	1.357	0.778	0.00877471	0.0030217	0.0355494	0.0132927	7.24102e+07	1.00624e+08	9.82877e+07	7.82583e+07	1.13	2.43	3.58	14.53		High	High	High	High	2.95	2.96	2.95	3.32	0.000844595	15.45
High	[K].AYFTAPSSQR.[R]		2.82351	24	uL24A	uL24A [18-27]	P05743 RL26A_YEAST	0	1127.55	0.997	1.013	0.658357	0.594702	0.962807	0.844473	8.71276e+08	8.78041e+08	8.68507e+08	8.89457e+08	1.97	5.06	8.87	6.48		High	High	High	High	2.52	2.46	2.65	2.7	0.000844595	21.2
High	[K].LSRPSLPK.[I]		1.22986	24	uL29B	uL29B [36-43]	P0CX85 RL35B_YEAST	0	897.552	1.035	0.994	0.859327	0.99481	1	1	887222400	8.99636e+08	9.18024e+08	8.94246e+08	3.21	4.1	1.89	3.53		High	High	High	High	1.98	2	2.21	2.23	0.00348675	17.67
High	[K].GHGFEGVTHR.[W]		3.39585	24	uL3	uL3 [223-232]	P14126 RL3_YEAST	0	1096.53	0.838	0.708	0.106185	0.0163564	0.25027	0.0500831	976593328	1.52513e+09	8.18224e+08	1.0798e+09	14.2	14.57	1.22	10.43		High	High	High	High	3.27	3.39	3.33	3.85	0.000844595	15.71
High	[R].NAAYQKEYETAER.[N]		4.45118	24	uL30A	uL30A [48-60]	P05737 RL7A_YEAST	1	1572.73	0.847	0.803	0.101902	0.358057	0.241205	0.586588	61772070	6.04159e+07	5.23387e+07	4.84853e+07	19.59	8.8	6.34	2.55		High	High	High	High	3.4	3.87	4.05	3.79	0.000844595	16.84
High	[K].TAEQVAAER.[A]		3.42525	24	uL30A	uL30A [22-30]	P05737 RL7A_YEAST	0	974.49	1.425	1.377	0.0336355	0.0227666	0.101244	0.0647573	66745348	6.35049e+07	9.51365e+07	8.74743e+07	17.37	7.15	4.28	6.54		High	High	High	High	3.26	3.22	3.31	3.28	0.000844595	15.73
High	[K].GDIPGVR.[F]		1.15551	24	uS12A	uS12A [115-121]	P0CX29 RS23A_YEAST	0	713.394	1.82	0.542	0.00013785	0.000127462	0.0014866	0.0010918	84994800	1.77555e+08	1.54655e+08	9.6282e+07	4.29	2.67	4.17	15.4		High	High	High	High	1.61	1.53	1.56	1.49	0.00407886	18.52
High	[R].VCSSHTGLIR.[K]	1xCarbamidomethyl [C2]	3.53383	24	uS14A	uS14A [23-32]	P41057 RS29A_YEAST	0	1129.58	1.355	1.033	0.00057615	0.970767	0.00413229	1	1799175488	1.97835e+09	2.4386e+09	2.04375e+09	8.15	6.54	3.84	4.61		High	High	High	High	3.15	3.07	3.11	3.44	0.000844595	16.34
High	[R].EKANDIGFNK.[F]		3.37479	24	uS14A	uS14A [45-54]	P41057 RS29A_YEAST	1	1135.57	1.858	0.684	3.09823e-05	0.00103165	0.000552886	0.00581369	9.02925e+07	1.3795e+08	1.6775e+08	9.44242e+07	10.46	2.27	1.78	10.74		High	High	High	High	3.08	2.84	2.89	3.02	0.000844595	16.74
High	[R].VCSSHTGLVR.[K]	1xCarbamidomethyl [C2]	3.54345	24	uS14B	uS14B [23-32]	P41058 RS29B_YEAST	0	1115.56	1.86	0.593	0.00215392	0.00167164	0.0114494	0.0082973	514541728	9.54843e+08	9.56978e+08	5.65905e+08	14.43	14.87	4.03	11.96		High	High	High	High	3.47	3.48	3.28	3.5	0.000844595	15.7
High	[K].NAGLGFK.[T]		1.46543	24	uS17A	uS17A [37-43]	P0CX47 RS11A_YEAST	0	706.388	1.753	0.552	7.5945e-05	3.90721e-05	0.00100267	0.000460407	342845846	6.3431e+08	6.01145e+08	3.50196e+08	4.72	1.68	7.69	9.83		High	High	High	High	2.39	2.4	2.32	2.26	0.00292184	18.75
High	[R].VNQAIALLTIGAR.[E]	1xDeamidated [N/Q]	4.47166	24	uS7	uS7 [168-180]	P26783 RS5_YEAST	0	1340.79	0.836	1.317	0.721154	0.00911779	1	0.0312759	2.93964e+07	2.33394e+07	2.45737e+07	3.07319e+07	6.77	8.15	14.21	4.81		High	High	High	High	3.67	3.77	3.55	3.73	0.000844595	46.16
High	[K].YLIDHIK.[V]		1.26889	23	eL22B; eL22A	eL22B [36-42]; eL22A [36-42]	P56628 RL22B_YEAST ;P05749 RL22A_YEAST	0	901.514	0.881	0.999	0.234132	0.503234	0.455206	0.753595	1293141600	1.18644e+09	1.13939e+09	1.18582e+09	3.83	8.97	4.33	4.6	NotUnique	High	High	High	High	1.49	1.33	1.14	1.49	0.00348675	21.74
High	[R].SLKPEVR.[K]		1.74811	23	eL24B; eL24A	eL24B [95-101]; eL24A [95-101]	P24000 RL24B_YEAST ;P04449 RL24A_YEAST	0	828.494	1.677	0.431	0.000120369	3.15008e-06	0.00135378	8.02674e-05	71662914	1.52157e+08	1.20171e+08	6.55456e+07	8.84	4.63	9.15	7.02	NotUnique	High	High	High	High	1.77	1.76	1.51	1.86	0.00163132	15.62
High	[R].KSELEYYAMLSK.[T]		2.81879	23	eL30	eL30 [53-64]	P14120 RL30_YEAST	1	1461.73	1.167	1.016	0.0134413	0.941011	0.0491425	1	1.12482e+08	1.09656e+08	1.3125e+08	1.11416e+08	5.93	1.66	2.73	2.16		High	High	High	High	3.41	3.38	3.46	3.15	0.000844595	32.56
High	[K].TPGGILR.[A]		1.5767	23	eL34A	eL34A [25-31]	P87262 RL34A_YEAST	0	713.43	1.163	0.812	0.00697816	0.00655623	0.0298013	0.0241469	1.34274e+09	1.69951e+09	1.56121e+09	1.37971e+09	5.6	3.05	4.25	6.06		High	High	High	High	2.02	2	2.03	2.06	0.00292184	18.16
High	[K].QFLELTR.[R]		1.66509	23	eL38	eL38 [10-16]	P49167 RL38_YEAST	0	906.504	0.917	0.895	0.404804	0.0351135	0.687982	0.0910642	1.99018e+09	1.98424e+09	1.82494e+09	1.77543e+09	4.53	3.32	7.01	6.42		High	High	High	High	2.21	2.06	2.07	1.98	0.00236593	29.6
High	[K].AERVEDQKVVDK.[A]		1.96233	23	eL6A	eL6A [132-143]	Q02326 RL6A_YEAST	2	1415.75	0.988	0.631	0.942292	0.078504	1	0.174337	2.53961e+07	3.31635e+07	2.50977e+07	2.09178e+07	11.13	18.68	15.94	8.35		High	High	High	Low	3.33	4.17	3.55	0.44	0.000844595	36.43
High	[K].VNGVPLRR.[V]	1xDeamidated [N2]	1.43122	23	eL6A; eL6B	eL6A [71-78]; eL6B [71-78]	Q02326 RL6A_YEAST ;P05739 RL6B_YEAST	1	911.542	1.386	0.668	0.00055804	0.000706067	0.00406069	0.00430242	167671960	2.33556e+08	2.32407e+08	1.56002e+08	8.37	7.1	5.19	4.64	NotUnique	High	High	High	High	1.95	2.04	1.78	1.85	0.00292184	16.5
High	[K].NGDKPHLLK.[F]		2.70475	23	eL6B	eL6B [167-175]	P05739 RL6B_YEAST	0	1021.58	1.912	0.842	2.48401e-06	0.0155156	0.000103431	0.0484308	1.89694e+08	2.87369e+08	3.6264e+08	2.41973e+08	7.98	7.5	0.91	2.73		High	High	High	High	2.29	3.27	2.86	2.77	0.000844595	15.55
High	[K].YGLNHVVALIENK.[K]	1xDeamidated [N]	4.60125	23	eL8A	eL8A [134-146]	P17076 RL8A_YEAST	0	1470.8	0.513	0.582	2.65545e-05	0.0001413	0.000502089	0.00119666	4.46963e+07	3.90164e+07	2.29333e+07	2.27195e+07	6.61	3.23	11.2	6.82		High	High	High	High	3.91	3.89	2.59	4.42	0.000844595	37.63
High	[R].LGTLVNQK.[T]	1xDeamidated [N6]	1.67284	23	eL8B; eL8A	eL8B [186-193]; eL8A [186-193]	P29453 RL8B_YEAST ;P17076 RL8A_YEAST	0	873.504	1.574	0.563	6.04091e-05	1.7318e-05	0.000851894	0.000257026	129801624	2.15452e+08	2.04325e+08	1.21374e+08	8.52	6.92	5.2	3.9	NotUnique	High	High	High	High	1.74	2.01	1.39	1.85	0.00236593	18.18
High	[K].LTLDFQTNKR.[L]	1xDeamidated [N8]	1.47816	23	eS17A	eS17A [24-33]	P02407 RS17A_YEAST	1	1236.66	1.135	1.142	0.175788	0.209422	0.362433	0.385656	5.71484e+07	6.94347e+07	6.48807e+07	7.92812e+07	6.91	1.9	3.33	9.46		High	High	High	High	2.05	1.36	1.37	1.6	0.00292184	26.77
High	[K].LIPEVINK.[E]		1.05331	23	eS1A; eS1B	eS1A [188-195]; eS1B [188-195]	P33442 RS3A1_YEAST ;P23248 RS3A2_YEAST	0	925.572	0.975	1.071	0.990121	0.675988	1	0.920959	2075584768	1.97352e+09	2.02464e+09	2.11403e+09	4.86	10.11	9.11	6.19	NotUnique	High	High	High	High	1.27	1.73	1.44	1.77	0.00407886	24.5
High	[K].KVVDPFTRK.[E]		2.43633	23	eS1B	eS1B [19-27]	P23248 RS3A2_YEAST	2	1089.64	0.965	0.939	0.986027	0.476614	1	0.722937	223141208	2.09667e+08	2.15419e+08	1.96811e+08	5.4	6.07	6.89	10.28		High	High	High	High	2.82	3.08	3.03	3.03	0.000844595	17.16
High	[K].KGVPYVVTHDGR.[T]		4.68604	23	eS4A	eS4A [134-145]	P0CX35 RS4A_YEAST	1	1327.71	0.839	0.901	0.346557	0.474094	0.616971	0.720772	2566797498	2.3838e+09	2.15413e+09	2.1469e+09	10.93	8.5	4.85	1.76		High	High	High	High	4.48	4.23	4.15	4.37	0.000844595	16.78
High	[K].VLEDMVFPTEIVGKR.[V]	1xOxidation [M5]	1.46251	23	eS7B	eS7B [125-139]	P48164 RS7B_YEAST	1	1748.93	1.242	2.449	0.115874	4.36893e-05	0.266445	0.000492408	29255447	1.60781e+07	3.63407e+07	3.93718e+07	15.45	8.62	9.1	6.76		High	Medium	High	Low	1.68	1.71	1.9	0.7	0.00292184	66.38
High	[R].VFGALK.[G]		1.11802	23	uL18	uL18 [159-164]	P26321 RL5_YEAST	0	634.392	1.106	0.891	0.351521	0.20684	0.623531	0.382616	717734669	8.56396e+08	7.93525e+08	7.62763e+08	7.23	4.74	4.23	6.17		High	High	High	High	1.73	1.66	1.74	1.67	0.00407886	20.2
High	[R].LLGPQLSK.[A]	1xDeamidated [Q5]	0.99984	23	uL1B	uL1B [123-130]	P0CX44 RL1B_YEAST	0	856.514	1.006	0.844	0.921579	0.148162	1	0.28994	3.00234e+08	3.34211e+08	3.02064e+08	2.82093e+08	10.51	4.09	5.55	7.17		High	High	High	High	1.05	1.04	1	1.07	0.00539811	22.55
High	[R].YGATSTNPAK.[S]		3.18481	23	uL22B; uL22A	uL22B [4-13]; uL22A [4-13]	P46990 RL17B_YEAST ;P05740 RL17A_YEAST	0	1009.49	0.894	0.974	0.197634	0.621841	0.399802	0.870345	5.65903e+07	5.21835e+07	5.06075e+07	5.08495e+07	7.52	1.21	3.28	5.73	NotUnique	High	High	High	High	2.82	2.97	2.86	3.05	0.000844595	15.53
High	[R].RFNSSIGR.[T]		2.63605	23	uL22B; uL22A	uL22B [62-69]; uL22A [62-69]	P46990 RL17B_YEAST ;P05740 RL17A_YEAST	1	936.501	2.369	0.812	3.70256e-07	0.0594365	2.31256e-05	0.140529	9.09057e+07	1.45408e+08	2.1531e+08	1.18081e+08	7.41	6.45	3.06	5.69	NotUnique	High	High	High	High	3.35	3.3	3.36	3.33	0.000844595	16.11
High	[K].VNTLVRPNGTK.[K]		4.31002	23	uL23	uL23 [110-120]	P04456 RL25_YEAST	0	1198.69	1.302	0.717	0.00217273	0.00059444	0.0115085	0.00376811	136644229	1.72055e+08	1.7791e+08	1.23332e+08	8.58	5.33	4.71	6.75		High	High	High	High	4.73	4.61	4.34	4.49	0.000844595	16.24
High	[K].QSLDVSSDR.[R]		2.28932	23	uL24A; uL24B	uL24A [4-12]; uL24B [4-12]	P05743 RL26A_YEAST ;P53221 RL26B_YEAST	0	1006.48	1.025	0.553	0.458372	1.45646e-05	0.753399	0.000231571	55477942	7.51462e+07	5.68744e+07	4.15272e+07	8.35	1.71	6.61	7.72	NotUnique	High	High	High	High	2.41	2.93	2.6	2.89	0.000844595	16.87
High	[R].KAYFTAPSSER.[R]		3.71608	23	uL24B	uL24B [17-27]	P53221 RL26B_YEAST	1	1256.63	0.917	1.105	0.329923	0.476974	0.59228	0.722937	1.38913e+08	1.20725e+08	1.27401e+08	1.33368e+08	6.94	3.53	0.7	6.86		High	High	High	High	3.57	3.66	3.58	3.45	0.000844595	18
High	[R].IVQIMQNPTHYK.[I]	1xOxidation [M5]	2.74475	23	uS13A	uS13A [69-80]	P0CX55 RS18A_YEAST	0	1487.77	1.153	0.869	0.121077	0.448211	0.273748	0.692647	102644105	9.53767e+07	1.184e+08	8.29237e+07	7.32	6.53	7.41	5.11		High	High	High	High	3.29	2.64	3.34	3.01	0.000844595	18.82
High	[R].YSNLVCKK.[A]	1xCarbamidomethyl [C6]	2.70593	23	uS13A	uS13A [42-49]	P0CX55 RS18A_YEAST	1	1011.53	1.93	0.427	0.000183715	3.93143e-05	0.0017767	0.000460407	18412134	3.4557e+07	3.55341e+07	1.47467e+07	13.62	16.08	4.24	3.58		High	High	High	High	2.66	2.64	2.78	2.62	0.000844595	15.88
High	[K].YDLNICR.[Q]	1xCarbamidomethyl [C6]	1.52327	23	uS14B	uS14B [34-40]	P41058 RS29B_YEAST	0	953.451	0.818	0.805	0.18566	0.389968	0.378131	0.623201	6.13889e+08	6.11054e+08	5.01979e+08	4.92138e+08	5.64	8.04	14.17	14.73		High	High	High	High	2.07	2	2.47	2.54	0.00292184	24.83
High	[R].QGVLGIK.[V]		1.67776	23	uS3	uS3 [179-185]	P05750 RS3_YEAST	0	714.451	1.331	0.916	0.00167599	0.464724	0.00937427	0.711564	8.48732e+08	1.01871e+09	1.12954e+09	9.33235e+08	4.21	2.45	8.55	4.68		High	High	High	High	2.08	2.02	1.96	2.01	0.00236593	21.1
High	[R].YVMESGAK.[G]		1.77392	23	uS3	uS3 [125-132]	P05750 RS3_YEAST	0	884.418	1.67	0.585	0.000317367	8.32087e-05	0.00264296	0.000799551	1.12062e+08	1.81944e+08	1.87117e+08	1.0645e+08	12.47	5.03	3.21	6.97		High	High	High	High	1.63	1.77	1.82	1.72	0.00163132	16.44
High	[R].TQDVLGENGRR.[I]		2.35815	23	uS3	uS3 [55-65]	P05750 RS3_YEAST	1	1244.63	1.846	0.6	2.51252e-05	8.23156e-05	0.000482854	0.000796071	166847224	2.72681e+08	3.07955e+08	1.63519e+08	8.71	7.96	1.01	7.47		High	High	High	High	2.94	3.42	3.13	3.09	0.000844595	16.22
High	[R].LTNSLMMNGR.[N]	2xDeamidated [N3; N8]	3.01832	23	uS7	uS7 [93-102]	P26783 RS5_YEAST	0	1138.52	0.83	1.384	0.28191	0.133536	0.524948	0.267965	2.64727e+07	1.98868e+07	2.19851e+07	2.7522e+07	8.25	12.21	9.54	12.57		High	High	High	High	3.29	3.29	3.45	3.3	0.000844595	25.43
High	[K].KAFTSYDR.[T]		2.04284	23	uS9B	uS9B [107-114]	P0CX52 RS16B_YEAST	1	987.489	2.521	1.13	1.62954e-06	0.588367	8.32176e-05	0.839164	97702595	1.38432e+08	2.46334e+08	1.56486e+08	9.4	3.28	4.43	9.1		High	High	High	High	2.83	3.02	2.83	2.94	0.000844595	16.36
High	[K].WAAAGVCEK.[W]	1xCarbamidomethyl [C7]	2.30976	22	eL14B	eL14B [85-93]	P38754 RL14B_YEAST	0	991.467	1.015	0.917	0.969053	0.356924	1	0.585372	9.14039e+08	9.56703e+08	9.27323e+08	8.77618e+08	2.93	1.94	5.44	5.65		High	High	High	High	2.74	2.96	2.95	2.84	0.000844595	18.71
High	[K].KVLIDGPK.[A]		2.53764	22	eL14B	eL14B [43-50]	P38754 RL14B_YEAST	1	869.545	1.318	0.652	0.0150601	0.00389437	0.0534955	0.0163979	511383276	6.53419e+08	6.74005e+08	4.26112e+08	14.35	8.09	4.72	6.31		High	High	High	High	2.75	2.59	2.44	2.58	0.000844595	16.68
High	[K].RLAASVVGVGKR.[K]		4.73441	22	eL19A	eL19A [9-20]	P0CX82 RL19A_YEAST	2	1212.75	0.898	0.896	0.859764	0.777386	1	0.999401	132958298	1.30049e+08	1.1943e+08	1.16475e+08	13.01	12.28	6.29	7.71		High	High	High	High	4.91	5.14	4.64	5.4	0.000844595	16.62
High	[K].EYQVIGR.[R]		1.56258	22	eL20A	eL20A [6-12]	P0CX23 RL20A_YEAST	0	864.457	1.299	0.755	3.65757e-05	2.54008e-05	0.000609189	0.000339962	8.09772e+08	1.10969e+09	1.05187e+09	8.3771e+08	1.68	3.29	2.7	4.63		High	High	High	High	1.83	2.12	2.08	2.05	0.00292184	18.94
High	[K].LVFYQVTPEDADEEEDDE.[-]		2.98848	22	eL22B	eL22B [105-122]	P56628 RL22B_YEAST	0	2142.89	0.266	0.266	8.58154e-09	8.26735e-09	1.83768e-06	1.77039e-06	35252588	3.76306e+07	9.38157e+06	1.00176e+07	6.45	5.74	4.14	3.47		High	High	High	High	2.61	2.6	2.24	2.25	0.000844595	43.31
High	[R].RSLKPEVR.[K]		2.71658	22	eL24B; eL24A	eL24B [94-101]; eL24A [94-101]	P24000 RL24B_YEAST ;P04449 RL24A_YEAST	1	984.595	3.398	1.395	2.08829e-06	0.00894442	9.20689e-05	0.0308223	2.43855e+08	4.22044e+08	8.28688e+08	5.88659e+08	5.9	8.93	6.05	16.09	NotUnique	High	High	High	High	2.76	3.01	3	2.98	0.000844595	15.07
High	[K].QKGIDSVVR.[R]		2.03855	22	eL32	eL32 [35-43]	P38061 RL32_YEAST	1	1001.57	0.638	0.902	0.000179487	0.911842	0.00176662	1	4.05716e+08	3.30309e+08	2.58844e+08	2.97854e+08	6.62	6.86	5.61	10.85		High	High	High	High	2.84	3.07	2.84	2.46	0.000844595	25.13
High	[K].WYPSEDVAALK.[K]		2.7486	22	eL6A	eL6A [9-19]	Q02326 RL6A_YEAST	0	1278.64	0.824	1.062	0.00172429	0.361031	0.00953768	0.589527	5.71906e+08	5.28428e+08	4.71161e+08	5.61007e+08	1.72	4.46	4.73	3.7		High	High	High	High	2.31	2.75	1.37	2.67	0.000844595	34.53
High	[K].LQEEERER.[K]		2.23502	22	eS17A	eS17A [73-80]	P02407 RS17A_YEAST	1	1088.53	1.411	1.959	0.000690793	1.05716e-05	0.00468552	0.000199266	7.85288e+07	5.44266e+07	1.10774e+08	1.06634e+08	1.17	6.82	1.84	9.9		High	High	High	High	2.21	2.41	2.37	2.67	0.000844595	34.66
High	[K].LPLSVINVSAQR.[D]	1xDeamidated [N/Q]	3.12643	22	eS17A	eS17A [117-128]	P02407 RS17A_YEAST	0	1297.75	1.191	1.859	0.0108434	2.22719e-06	0.0415712	6.54619e-05	5.64214e+07	4.31526e+07	6.71849e+07	8.02015e+07	6.66	6.16	5.06	1.78		High	High	High	High	2.99	3.09	2.69	3.09	0.000844595	22.07
High	[K].HIDASGSINRK.[V]		4.9536	22	eS19A	eS19A [93-103]	P07280 RS19A_YEAST	1	1197.63	5.057	1.63	1.36989e-07	0.00132204	9.88869e-06	0.00697794	1.78639e+08	2.70849e+08	9.03448e+08	4.41578e+08	8.34	6.09	13.18	11.26		High	High	High	High	4.49	4.29	4.41	4.15	0.000844595	15.15
High	[K].IGGSLAR.[I]		1.61615	22	eS25A	eS25A [71-77]	Q3E792 RS25A_YEAST	0	673.399	1.113	1.055	0.279621	0.966831	0.523049	1	8.10242e+07	7.26505e+07	9.01742e+07	7.66444e+07	16.91	5.55	0.92	1.88		High	High	High	High	2.13	2.44	2.08	2.44	0.00236593	16.35
High	[-].MVLVQDLLHPTAASEARK.[H]	1xMet-loss [N-Term]	4.32795	22	eS27A	eS27A [1-18]	P35997 RS27A_YEAST	1	1848.03	0.676	0.799	0.000209169	0.0136899	0.00194748	0.0439427	1.23035e+08	1.17803e+08	8.32207e+07	9.41168e+07	6.03	5.77	5.38	8.85		High	High	High	High	4.86	3.55	4.37	4.35	0.000844595	28.53
High	[R].IGTIVHK.[E]		1.56373	22	eS4A	eS4A [192-198]	P0CX35 RS4A_YEAST	0	767.477	1.548	0.504	6.29006e-05	3.64874e-06	0.000873037	9.11576e-05	1.44228e+08	2.49077e+08	2.23325e+08	1.25448e+08	5.65	7.37	7.55	4.13		High	High	High	High	2.24	1.98	2.09	2.33	0.00292184	15.84
High	[R].AVVLMGK.[N]		1.71241	22	uL10	uL10 [49-55]	P05317 RLA0_YEAST	0	717.433	1.178	1.054	0.607298	0.983716	0.913995	1	6.80782e+08	7.11059e+08	8.02172e+08	7.49596e+08	5.2	9.51	12.12	8.1		High	High	High	High	2.07	2.07	1.81	1.83	0.00236593	19.6
High	[K].VSSASAAASESDVAK.[Q]		4.63731	22	uL13B	uL13B [177-191]	P26785 RL16B_YEAST	0	1379.66	1.277	0.708	0.0186703	0.0164962	0.0638966	0.0503622	9.3316e+08	1.19685e+09	1.1921e+09	8.47472e+08	10.43	12.34	4.82	4.07		High	High	High	High	4.99	4.68	4.81	4.76	0.000844595	16.59
High	[K].YHDFLR.[K]		1.20211	22	uL13B; uL13A	uL13B [53-58]; uL13A [54-59]	P26785 RL16B_YEAST ;P26784 RL16A_YEAST	0	850.421	0.923	1.046	0.277055	0.822452	0.519781	1	4.13579e+08	3.34274e+08	3.8169e+08	3.49746e+08	11.47	5.4	2.01	4.43	NotUnique	High	High	High	High	1.86	1.92	1.94	1.62	0.00348675	19.62
High	[K].AGMTTIVR.[D]		2.09932	22	uL3	uL3 [51-58]	P14126 RL3_YEAST	0	848.466	0.992	1.091	0.956892	0.0613599	1	0.143941	1.32136e+09	1.3812e+09	1.31073e+09	1.50709e+09	5.32	9.49	4.73	8.75		High	High	High	High	2.36	2.34	2.14	2.35	0.000844595	19.29
High	[K].KAHLAEIQLNGGSISEK.[V]		7.52132	22	uL3	uL3 [175-191]	P14126 RL3_YEAST	1	1794.97	0.631	0.663	0.00800807	0.00902804	0.0331605	0.0310391	4.02221e+07	4.56555e+07	2.5387e+07	3.02791e+07	19.93	3.78	4.89	3.43		High	High	High	High	4.61	4.76	4.28	4.39	0.000844595	22.73
High	[K].LDQVWGSETVASSK.[V]	1xDeamidated [Q3]	2.59005	22	uL4A; uL4B	uL4A [258-271]; uL4B [258-271]	P10664 RL4A_YEAST ;P49626 RL4B_YEAST	0	1507.73	0.942	0.549	0.940953	0.000593212	1	0.00376811	1.07683e+08	1.41303e+08	1.01436e+08	7.76075e+07	12.05	7.47	13.53	3.12	NotUnique	High	High	High	Low	2.27	1.41	2.02	0.26	0.000844595	35.57
High	[R].IYASFNDTFVHVTDLSGKETIAR.[V]	1xDeamidated [N6]	7.877	22	uS11B; uS11A	uS11B [20-42]; uS11A [19-41]	P39516 RS14B_YEAST ;P06367 RS14A_YEAST	1	2585.29	2.149	0.482	0.000213022	0.000114861	0.00197111	0.0010188	1.64779e+07	3.20665e+07	3.54046e+07	1.54428e+07	10.57	5.88	14.25	8.4	NotUnique	High	High	High	High	6.05	5.9	5.02	5.6	0.000844595	42.57
High	[K].SSPFGGSSHAK.[G]		4.25829	22	uS12A	uS12A [40-50]	P0CX29 RS23A_YEAST	0	1061.5	1.808	0.342	3.3476e-06	2.30767e-08	0.000125451	2.47085e-06	2.1325e+08	4.80582e+08	3.85625e+08	1.64594e+08	6.62	2.87	5.99	4.51		High	High	High	High	4.05	4.05	3.87	3.91	0.000844595	15.49
High	[K].ADVDLHKR.[A]		2.80319	22	uS13A	uS13A [50-57]	P0CX55 RS18A_YEAST	1	953.516	9.483	6.915	4.68102e-07	1.02153e-06	2.80674e-05	4.13859e-05	8.65533e+06	6.30349e+06	8.20744e+07	4.35877e+07	11.25	16	12.97	18.65		High	High	High	High	2.46	2.65	2.47	2.76	0.000844595	14.95
High	[K].ANDIGFNK.[F]		1.96159	22	uS14A	uS14A [47-54]	P41057 RS29A_YEAST	0	878.437	1.828	0.483	2.32292e-06	1.05092e-06	9.94872e-05	4.14562e-05	9.43854e+07	1.71118e+08	1.72583e+08	8.26613e+07	6.42	5.61	1.15	5.95		High	High	High	High	2.12	2.09	2	1.86	0.000844595	18.01
High	[R].TQDVLGENGR.[R]		3.52758	22	uS3	uS3 [55-64]	P05750 RS3_YEAST	0	1088.53	1.671	0.922	1.73345e-05	0.559667	0.000371206	0.809007	109505036	1.30522e+08	1.83023e+08	1.20389e+08	7.77	1.15	5.75	5.23		High	High	High	High	3.35	3.22	3.14	3.27	0.000844595	17.25
High	[R].NQEIFDANVQR.[L]	1xDeamidated [N/Q]	2.96506	21	eL13B; eL13A	eL13B [105-115]; eL13A [105-115]	P40212 RL13B_YEAST ;Q12690 RL13A_YEAST	0	1334.63	1.034	0.787	0.550469	0.00489544	0.852287	0.0194649	45522497	5.44785e+07	4.70858e+07	4.28555e+07	2.49	3.69	8.27	5.07	NotUnique	High	High	High	High	2.87	2.92	2.83	2.76	0.000844595	29.24
High	[R].RRNPYNTR.[S]		2.32046	21	eL34A	eL34A [9-16]	P87262 RL34A_YEAST	2	1076.57	0.684	1.026	2.10083e-05	0.941243	0.000429868	1	3.23227e+07	2.66672e+07	2.20979e+07	2.73552e+07	3.48	5.18	2.36	4.57		High	High	High	High	2.19	1.11	2.02	2.34	0.000844595	34.95
High	[-].MSDVEEVVEVQEETVVEQTAEVTIEDALK.[V]		6.38021	21	eS12	eS12 [1-29]	P48589 RS12_YEAST	0	3248.56	0.663	0.96	0.00152008	0.989973	0.00869694	1	7.2554e+07	6.5974e+07	4.80968e+07	6.33504e+07	11.8	6.1	6.55	2.28		Medium	High	High	High	0.35	0.63	2.28	2.69	0.000844595	43.51
High	[K].NLLTNFHGMDFTTDK.[L]	1xDeamidated [N]	4.94094	21	eS1A; eS1B	eS1A [95-109]; eS1B [95-109]	P33442 RS3A1_YEAST ;P23248 RS3A2_YEAST	0	1754.81	0.867	1.34	0.908178	0.0321397	1	0.0855726	1.75758e+07	1.45988e+07	1.52354e+07	1.95692e+07	14.65	4.45	10.18	4.2	NotUnique	High	High	High	High	2.87	2.74	3.25	3.49	0.000844595	44.3
High	[-].MVLVQDLLHPTAASEAR.[K]		5.97934	21	eS27A	eS27A [1-17]	P35997 RS27A_YEAST	0	1850.98	61.446	66.163	1.28508e-12	8.31668e-13	1.92634e-09	1.24667e-09	9302936	9.64114e+06	5.7163e+08	6.37888e+08	10.65	10.5	2.77	1.46		n/a	n/a	High	High			4.37	4.49	0.000844595	40.75
High	[R].ENDILVLMESER.[E]	1xOxidation [M8]	2.4463	21	eS28A	eS28A [50-61]	Q3E7X9 RS28A_YEAST	0	1463.7	0.969	0.941	0.99557	0.792514	1	1	1.4585e+07	1.61807e+07	1.41328e+07	1.5228e+07	10.9	61.14	13.02	12.62		High	High	High	High	1.99	2.41	2.27	2.15	0.000844595	37.25
High	[R].TKDSNKDVVVEGLR.[R]		6.04922	21	uL16	uL16 [140-153]	P41805 RL10_YEAST	2	1559.84	0.795	0.917	3.07103e-05	0.0525552	0.000552886	0.127476	328673648	2.93085e+08	2.61411e+08	2.6878e+08	0.56	2.74	4.56	2.23		High	High	High	High	4.18	4.41	4.34	4.43	0.000844595	17.58
High	[R].ETAQAINGWELTK.[A]		3.54469	21	uL22B; uL22A	uL22B [31-43]; uL22A [31-43]	P46990 RL17B_YEAST ;P05740 RL17A_YEAST	0	1460.74	0.841	1.227	0.00930466	0.0213697	0.0369965	0.0619599	9.9802e+08	8.48164e+08	8.39662e+08	1.04092e+09	4.39	2.81	7.83	8.12	NotUnique	High	High	High	High	3.97	4.03	3.44	4.08	0.000844595	32.37
High	[R].KAYFTAPSSQR.[R]	1xDeamidated [Q10]	3.48397	21	uL24A	uL24A [17-27]	P05743 RL26A_YEAST	1	1256.63	1.01	1.04	0.996839	0.997847	1	1	3.06228e+08	2.92805e+08	3.09322e+08	3.04429e+08	7.56	6.37	6.05	6.67		Low	Medium	High	Low	0.55	0.61	3.43	0.65	0.000844595	19.38
High	[K].TVAVDSVFEQNEMIDAIAVTK.[G]	1xDeamidated [N/Q]; 1xOxidation [M13]	2.64757	21	uL3	uL3 [202-222]	P14126 RL3_YEAST	0	2297.12	0.63	0.845	0.325978	0.510718	0.588723	0.757986	3.10332e+06	3.39952e+06	1.95652e+06	2.8742e+06	41.16	22.31	36.48	34.73		High	High	High	High	2.4	2.31	2.01	2.07	0.000844595	45.71
High	[K].NDFIMVK.[G]	1xDeamidated [N1]	1.59982	21	uL3	uL3 [319-325]	P14126 RL3_YEAST	0	867.428	0.721	1.23	0.000636133	0.0252575	0.0044559	0.0703735	7.31774e+07	6.10173e+07	5.27784e+07	7.50688e+07	8.25	5.37	5.75	4.29		High	High	High	High	1.81	1.65	1.51	1.42	0.00292184	32.64
High	[R].IKGINKIPPKPR.[K]		3.25479	21	uL30A	uL30A [89-100]	P05737 RL7A_YEAST	2	1360.88	0.304	0.523	2.15997e-08	1.6893e-06	2.69817e-06	5.38778e-05	201055298	2.1564e+08	6.12098e+07	1.12874e+08	5.78	6.88	5.78	2.72		High	High	High	High	3.46	3.46	3.09	3.25	0.000844595	15.97
High	[R].DNSQVFGVAR.[I]		2.86244	21	uS11B; uS11A	uS11B [10-19]; uS11A [9-18]	P39516 RS14B_YEAST ;P06367 RS14A_YEAST	0	1092.54	1.16	0.887	0.0290792	0.0435625	0.0900614	0.108834	1.77485e+09	1.97349e+09	2.05851e+09	1.74955e+09	3.25	3.41	4.14	4.33	NotUnique	High	High	High	High	3.01	3.27	3.06	3.16	0.000844595	23.43
High	[K].KADVDLHKR.[A]		4.07939	21	uS13A	uS13A [49-57]	P0CX55 RS18A_YEAST	2	1081.61	1.637	2.045	1.59876e-05	1.42313e-06	0.000354407	4.96109e-05	2.41564e+07	1.69274e+07	3.95434e+07	3.46164e+07	5.89	6.45	2.12	6.33		High	High	High	High	3.07	0.92	3.3	3.72	0.000844595	17.36
High	[R].FTPGSFTNYITR.[S]	1xDeamidated [N8]	3.0679	21	uS2A	uS2A [102-113]	P32905 RSSA1_YEAST	0	1404.68	0.995	1.118	0.499877	0.0757217	0.797497	0.170741	8.65049e+07	8.55448e+07	8.607e+07	9.56751e+07	5.75	4.27	6.77	3.28		High	High	High	High	2.95	2.91	3.43	3.58	0.000844595	35.96
High	[-].MTRSSVLADALNAINNAEK.[T]		2.39912	21	uS8A	uS8A [1-19]	P0C0W1 RS22A_YEAST	1	2018.03	0.612	1.139	0.000186602	0.129394	0.00178972	0.261404	1.78546e+07	1.70188e+07	1.09306e+07	1.93818e+07	5.45	11.61	1.2	5.81		High	Medium	Medium	High	1.73	0.75	0.75	2.17	0.000844595	53.32
High	[K].FLQVMQK.[H]		1.52006	21	uS8A	uS8A [37-43]	P0C0W1 RS22A_YEAST	0	893.491	1.043	1.222	0.999695	0.0173002	1	0.052197	1.33422e+09	1.22739e+09	1.39113e+09	1.49998e+09	6.62	3.69	6.47	3.39		High	High	High	High	1.7	1.68	1.64	1.96	0.00292184	23.35
High	[R].FTAGAR.[A]		1.33226	20	eL18B	eL18B [106-111]	P0CX50 RL18B_YEAST	0	622.331	0.633	0.841	0.00391912	0.701393	0.0184741	0.942104	2.14043e+07	1.96935e+07	1.35547e+07	1.65661e+07	12.2	15	9.27	6.86		High	High	High	High	1.6	1.74	1.88	1.62	0.00348675	21.58
High	[R].DALLKEDA.[-]		1.24047	20	eL19A	eL19A [182-189]	P0CX82 RL19A_YEAST	1	874.452	1.431	0.606	1.46488e-05	1.57577e-06	0.000341462	5.24907e-05	2.2715e+08	3.74244e+08	3.25008e+08	2.26639e+08	3.15	1.57	3.77	6.03		High	High	High	High	1.65	1.92	1.89	1.89	0.00348675	20.31
High	[K].KTCSSCGYPAAK.[T]	2xCarbamidomethyl [C3; C6]	6.05225	20	eL37A	eL37A [32-43]	P49166 RL37A_YEAST	1	1329.59	1.793	0.343	0.14286	0.0340681	0.310359	0.0893154	4.01098e+06	1.20431e+07	7.19271e+06	4.12853e+06	50.1	7.09	27.63	26.24		High	High	High	High	2.73	3.75	3.61	3.33	0.000844595	15.08
High	[-].MAREITDIK.[Q]	1xMet-loss [N-Term]	1.84645	20	eL38	eL38 [1-9]	P49167 RL38_YEAST	1	945.536	1.417	0.612	7.62537e-05	1.07676e-05	0.00100267	0.000199266	2.64732e+08	3.92884e+08	3.75198e+08	2.40367e+08	9.35	1.83	1.66	2.16		High	High	High	High	2.82	2.74	2.8	2.51	0.000844595	16.44
High	[K].TERVEDQKVVDK.[A]		3.351	20	eL6B	eL6B [132-143]	P05739 RL6B_YEAST	2	1445.76	1.979	0.341	1.46676e-05	4.79883e-07	0.000341462	2.17983e-05	1.04414e+07	2.37916e+07	2.06643e+07	8.11015e+06	7.27	6.86	6.38	9.59		High	High	High	High	3.6	3.32	3.88	2.26	0.000844595	15.42
High	[K].VDEEGRAIPGEYITYALSGYVR.[S]		1.74057	20	eS21B	eS21B [39-60]	Q3E754 RS21B_YEAST	1	2458.22	1.147	3.435	0.163619	2.89558e-07	0.344163	1.60758e-05	6.5371e+06	2.94278e+06	7.49608e+06	1.01081e+07	3.35	14.34	5.12	1.91		High	High	High	High	1.12	1.06	1.12	1.63	0.00163132	54.17
High	[K].SASKETAPVIDTLAAGYGK.[I]		3.1361	20	uL15	uL15 [93-111]	P02406 RL28_YEAST	1	1878.98	0.828	1.35	0.0234353	0.00278395	0.0768699	0.0124201	3.03041e+07	2.0765e+07	2.51037e+07	2.80245e+07	6.56	7.2	5.73	5.96		High	High	Low	Low	4.2	4.04	0.66	0.84	0.000844595	35.89
High	[K].KWGFTNLDRPEYLKK.[R]		2.59922	20	uL16	uL16 [170-184]	P41805 RL10_YEAST	2	1895.02	0.941	1.067	0.40347	0.987968	0.686494	1	4.12172e+07	3.68313e+07	3.8796e+07	3.93066e+07	3.21	0.53	26.12	15.05		High	High	High	High	3.21	3.87	3.81	4.38	0.000844595	33.33
High	[K].KGSLENNIR.[E]	1xDeamidated [N6]	2.93633	20	uL16	uL16 [203-211]	P41805 RL10_YEAST	1	1031.55	2.483	2.094	7.00275e-06	1.20943e-05	0.000190857	0.000207214	34058901	2.14592e+07	8.45587e+07	4.49288e+07	7.46	6.99	10.75	6.36		Low	High	High	High	0.87	2.63	3.18	2.74	0.000844595	18.28
High	[R].LTADYDALDIANRIGYI.[-]		4.58186	20	uL23	uL23 [126-142]	P04456 RL25_YEAST	1	1896.97	0.885	0.838	0.0518674	0.0174223	0.142138	0.0524418	1.05022e+07	1.11526e+07	9.29138e+06	9.34573e+06	5.83	4.91	3.97	3.38		High	High	High	High	4.04	4.09	3.89	3.94	0.000844595	54.06
High	[K].GRFQTPAEK.[H]		2.12579	20	uL3	uL3 [368-376]	P14126 RL3_YEAST	1	1033.54	1.666	0.478	2.82065e-05	1.85026e-06	0.000515629	5.7782e-05	70042858	1.35016e+08	1.16672e+08	6.46026e+07	6.05	7.58	5.35	2.31		High	High	High	High	2.82	2.36	3.2	2.5	0.000844595	15.99
High	[K].VEEQEQQQQQIIK.[I]	1xDeamidated [Q]	4.06488	20	uS10	uS10 [9-21]	P38701 RS20_YEAST	0	1628.81	1.37	1.121	0.231345	0.958339	0.450371	1	1.2823e+07	1.65393e+07	1.75668e+07	1.85389e+07	21.3	21.28	2.93	32.98		High	High	High	High	3.28	3.74	4.05	4.25	0.000844595	18.82
High	[K].KLLQLAGVEDVYTQSNGK.[T]		6.68512	20	uS5	uS5 [186-203]	P25443 RS2_YEAST	1	1963.05	0.575	1.449	0.000400488	0.00298999	0.00312672	0.0132212	3.86694e+07	2.96971e+07	2.22316e+07	4.30193e+07	10.68	10.63	9.27	2		High	High	High	High	4.01	1.7	3.63	3.11	0.000844595	44.38
High	[R].LNLRVEHIK.[H]		3.0979	19	eL21A; eL21B	eL21A [89-97]; eL21B [89-97]	Q02753 RL21A_YEAST ;Q12672 RL21B_YEAST	1	1121.68	0.812	0.835	0.0194395	0.0726737	0.0657783	0.165008	3.3852e+07	3.37403e+07	2.74896e+07	2.81732e+07	2.85	3.8	6.43	7.71	NotUnique	High	High	High	High	3.37	2.81	2.66	2.78	0.000844595	18.34
High	[K].CRQEFLER.[V]	1xCarbamidomethyl [C1]; 1xDeamidated [Q3]	1.62991	19	eL21A; eL21B	eL21A [101-108]; eL21B [101-108]	Q02753 RL21A_YEAST ;Q12672 RL21B_YEAST	1	1138.53	1.369	1.361	0.000391044	0.00016832	0.00308513	0.00138633	2.20903e+07	2.0245e+07	3.02515e+07	2.75586e+07	5.31	3.85	5.12	3.64	NotUnique	High	High	High	High	2.84	2.8	2.81	2.84	0.00236593	18.96
High	[K].SVVSTETFEQPSQR.[E]	1xDeamidated [Q]	3.99647	19	eL27A	eL27A [94-107]	P0C2H6 RL27A_YEAST	0	1595.75	0.891	0.731	0.99491	0.639691	1	0.880362	1.25885e+07	1.37323e+07	1.12202e+07	1.00432e+07	25.69	28.36	20.51	18.38		High	High	High	High	1.99	2.76	2.76	3.15	0.000844595	25
High	[K].RGAAGIWTCSCCKK.[T]	3xCarbamidomethyl [C9; C11; C12]	3.68623	19	eL43A	eL43A [49-62]	P0CX25 RL43A_YEAST	2	1654.76	0.468	0.542	3.83478e-09	1.21093e-08	1.14967e-06	1.77068e-06	6.64638e+07	6.22144e+07	3.11229e+07	3.37188e+07	1.5	1.53	2.68	3.75		High	High	High	High	3.13	3.61	3.59	3.83	0.000844595	16.9
High	[K].MGVPYAIVK.[G]	1xOxidation [M1]	1.92215	19	eL8A	eL8A [173-181]	P17076 RL8A_YEAST	0	993.544	0.7	1.426	0.00251284	0.00353548	0.0129442	0.0150988	1.67338e+08	1.26461e+08	1.17115e+08	1.80317e+08	4.95	3.06	14.01	3.49		High	High	High	High	2.07	1.6	2.02	1.45	0.000844595	22.79
High	[R].LKVPPTIAQFQYTLDR.[N]	1xDeamidated [Q11]	3.53595	19	eL8B; eL8A	eL8B [69-84]; eL8A [69-84]	P29453 RL8B_YEAST ;P17076 RL8A_YEAST	1	1891.03	1.17	2.325	0.176018	4.26492e-06	0.362433	0.000103115	2.83168e+06	1.31222e+06	3.31224e+06	3.05112e+06	13.68	3.64	4.89	1.75	NotUnique	High	High	Low	Low	3.73	4.33	0.23	0.23	0.000844595	62.89
High	[K].LAEVYK.[A]		1.05553	19	eS24A	eS24A [44-49]	P0CX31 RS24A_YEAST	0	722.408	1.96	0.503	0.000397253	0.00023383	0.00311771	0.00181354	119331278	2.29432e+08	2.33843e+08	1.15515e+08	14.01	9.34	8.06	10.16		High	High	High	High	1.76	1.97	1.83	1.78	0.00407886	17.02
High	[K].TLVQGPR.[S]		1.57672	19	eS27A	eS27A [23-29]	P35997 RS27A_YEAST	0	770.452	1.703	0.621	0.000169213	0.000430679	0.00173733	0.00293449	533779369	8.67054e+08	9.09207e+08	5.38588e+08	11.87	7.36	5.44	5.93		High	High	High	High	1.99	1.97	1.99	1.97	0.00292184	16.65
High	[K].SLFVVGVDNVSSQQMHEVR.[K]	1xDeamidated [N9]	4.19798	19	uL10	uL10 [24-42]	P05317 RLA0_YEAST	0	2132.04	1.113	1.078	0.474015	0.995882	0.769602	1	3.85646e+07	4.02309e+07	4.2906e+07	4.33888e+07	9.89	11.18	13.97	2.61		High	Medium	High	High	3.21	0.95	4.08	2	0.000844595	21.58
High	[R].NLYIIAVK.[G]	1xDeamidated [N1]	1.95401	19	uL14A	uL14A [33-40]	P0CX41 RL23A_YEAST	0	934.561	0.968	0.996	0.903832	0.999928	1	1	2.70068e+07	2.8103e+07	2.61439e+07	2.79892e+07	4.15	0.94	26.41	6.67		High	High	High	High	1.76	1.59	1.63	1.61	0.000844595	40.14
High	[K].RNFLETVELQVGLK.[N]	1xDeamidated [N/Q]	4.93647	19	uL1B	uL1B [26-39]	P0CX44 RL1B_YEAST	1	1646.91	0.681	1.105	0.000373367	0.495465	0.00302258	0.74419	5.82712e+06	4.48522e+06	3.96719e+06	4.95652e+06	2.89	7.56	3.27	10.12		High	High	High	High	2.97	2.77	2.89	3.39	0.000844595	52.97
High	[K].QIAFPQR.[K]		1.75722	19	uL29B	uL29B [108-114]	P0CX85 RL35B_YEAST	0	859.478	0.94	1.117	0.520085	0.0983046	0.818055	0.209316	551658624	5.06456e+08	5.18654e+08	5.65547e+08	4.62	3.79	4.9	6.35		High	High	High	High	2.16	2.07	2.24	2.24	0.00163132	21.65
High	[R].VLVHTQIR.[K]		1.90601	19	uL3	uL3 [160-167]	P14126 RL3_YEAST	0	965.589	1.121	0.902	0.23711	0.871577	0.458026	1	2.16061e+09	2.3284e+09	2.42278e+09	2.09931e+09	12.46	8.71	4.89	3.25		High	High	High	High	2.37	2.24	2.11	2.16	0.000844595	16.83
High	[K].IPEIPLVVSTDLESIQK.[T]	1xDeamidated [Q16]	5.37086	19	uL4A; uL4B	uL4A [145-161]; uL4B [145-161]	P10664 RL4A_YEAST ;P49626 RL4B_YEAST	0	1882.04	1.076	1.626	0.90168	0.0246816	1	0.0690255	3.6879e+06	4.5379e+06	3.9688e+06	7.37689e+06	30.19	5.36	10.44	9.92	NotUnique	High	High	High	High	2.43	2.75	3.12	3.09	0.000844595	57.01
High	[R].VTGGMKVKADR.[D]	1xOxidation [M5]	0.786276	19	uS11B; uS11A	uS11B [43-53]; uS11A [42-52]	P39516 RS14B_YEAST ;P06367 RS14A_YEAST	2	1177.64	2.447	1.411	0.00339749	0.0417413	0.0164817	0.105872	2.07043e+07	3.69647e+07	5.06715e+07	5.21652e+07	3.6	30.87	13.39	4.27	NotUnique	Medium	Medium	High	Medium	1.21	1.15	1.15	1.31	0.00986193	15
High	[R].NMIIVPEMIGSVVGIYNGK.[A]	2xDeamidated [N1; N17]; 1xOxidation [M]	3.04624	19	uS19	uS19 [82-100]	Q01855 RS15_YEAST	0	2052.04	0.99	0.913	0.758633	0.60557	1	0.856368	5.24418e+07	5.70962e+07	5.18974e+07	5.21177e+07	9.79	1.25	17.43	4.05		High	High	High	High	2.44	1.24	1.77	2.03	0.000844595	31.01
High	[K].VLIDGPK.[A]		1.47673	18	eL14B	eL14B [44-50]	P38754 RL14B_YEAST	0	741.451	1.158	0.863	0.792823	0.482835	1	0.729607	1034806976	1.14489e+09	1.19836e+09	9.87568e+08	11.2	2.25	18.9	5.56		High	High	High	High	1.83	1.45	2	1.93	0.00292184	18.6
High	[K].TLTVDVSSPTENGVFDPASYSK.[Y]		6.1627	18	eL22B	eL22B [14-35]	P56628 RL22B_YEAST	0	2314.11	0.215	0.231	6.7626e-09	1.01165e-08	1.68952e-06	1.77068e-06	3.94888e+07	3.91398e+07	8.50803e+06	9.05082e+06	10.71	2.65	4.11	2.76		High	High	High	High	4.85	4.96	4.65	4.07	0.000844595	42.94
High	[K].VAVVVR.[G]		1.07022	18	eL27A	eL27A [10-15]	P0C2H6 RL27A_YEAST	0	642.43	1.155	0.676	0.445439	0.00267169	0.736178	0.0120442	2.57323e+07	3.47178e+07	2.97086e+07	2.34598e+07	5.81	15.05	9.65	6.14		High	High	High	High	1.45	1.37	1.37	1.41	0.00407886	17.42
High	[K].LIIIAANTPVLR.[K]	1xDeamidated [N7]	2.82504	18	eL30	eL30 [41-52]	P14120 RL30_YEAST	0	1294.81	0.872	1.061	0.14241	0.999805	0.30983	1	20930404	1.8212e+07	1.82487e+07	1.93247e+07	9.5	4.56	0.9	7.34		High	High	High	High	3.39	3.45	3.42	3.43	0.000844595	42.17
High	[K].YTLGYK.[S]		1.04138	18	eL30	eL30 [23-28]	P14120 RL30_YEAST	0	744.393	1.249	0.751	0.0201487	0.0102479	0.0677195	0.0348335	591255168	7.85556e+08	7.38305e+08	5.90237e+08	4.97	3.77	6.72	8.42		High	High	High	High	1.63	1.67	1.93	1.45	0.00407886	20.18
High	[K].IEGVATPQEAQFYLGK.[R]	1xDeamidated [Q]	2.397	18	eL33B	eL33B [32-47]	P41056 RL33B_YEAST	0	1751.89	0.622	1.791	0.00264313	0.000812176	0.0135687	0.00478061	8.91407e+06	5.46065e+06	5.54529e+06	9.78045e+06	16.09	11.99	8.49	12.83		High	High	High	Medium	1.33	2.14	2.73	0.78	0.000844595	45.59
High	[R].LGSFTR.[A]		0.963344	18	eL36A; eL36B	eL36A [77-82]; eL36B [77-82]	P05745 RL36A_YEAST ;O14455 RL36B_YEAST	0	680.373	1.646	0.578	3.20098e-05	1.71838e-05	0.000564502	0.000257026	2.19747e+08	3.69276e+08	3.6164e+08	2.13556e+08	3.24	6.78	7.43	4.21	NotUnique	High	High	High	High	1.89	1.94	1.93	1.88	0.00605245	17.56
High	[K].LSEGTSFR.[R]		1.6689	18	eS27A	eS27A [73-80]	P35997 RS27A_YEAST	0	896.447	1.72	0.63	0.000375203	0.000535932	0.00302258	0.00353904	1091497329	1.80346e+09	1.87705e+09	1.13663e+09	7.99	4.93	8.28	9.7		High	High	High	High	2.33	2.29	2.48	2.59	0.00236593	17.77
High	[K].GEQELEGLTDTTVPKR.[L]		3.4049	18	eS6A	eS6A [117-132]	P0CX37 RS6A_YEAST	1	1772.9	0.876	1.016	0.288574	0.630739	0.53404	0.873824	39154540	3.51477e+07	3.43166e+07	3.56972e+07	4.72	11.21	1.55	8.46		Medium	High	High	High	0.45	4.29	3.76	3.65	0.000844595	26.35
High	[K].AAGANVDNVWADVYAK.[A]	1xDeamidated [N]	3.8707	18	P1B	P1B [31-46]	P10622 RLA3_YEAST	0	1664.79	1.561	2.012	0.209902	0.107028	0.417927	0.223136	1.6505e+07	1.57049e+07	2.57586e+07	3.15955e+07	14.49	7.7	37.16	22.46		High	High	High	High	1.09	2.64	3.4	3.53	0.000844595	35.5
High	[K].ASMIISGSR.[D]	1xOxidation [M3]	1.78145	18	RACK1	RACK1 [119-127]	P38011 GBLP_YEAST	0	937.477	1.332	0.941	0.000173271	0.500327	0.00176662	0.75074	8.76872e+07	1.03306e+08	1.16801e+08	9.72611e+07	5.16	0.81	5.59	3.57		High	High	High	High	2.34	2.37	2.15	2.41	0.00163132	16.44
High	[K].HAFMGTLKK.[D]		2.85742	18	uL3	uL3 [377-385]	P14126 RL3_YEAST	1	1032.57	0.962	0.969	0.961226	0.984836	1	1	405091136	3.88148e+08	3.89719e+08	3.75992e+08	18.19	17.71	3.32	7.69		High	High	High	High	3.35	3.54	3.66	3.53	0.000844595	16.3
High	[K].HAFMGTLK.[K]		2.63618	18	uL3	uL3 [377-384]	P14126 RL3_YEAST	0	904.471	0.889	1.18	0.0382306	0.00328743	0.112148	0.0142013	1678622720	1.44295e+09	1.49216e+09	1.70297e+09	3.71	0.85	5.17	3.97		High	High	High	High	3.13	2.42	3.43	3.42	0.000844595	18.05
High	[R].SGQGAFGNMCR.[G]	1xDeamidated [N8]; 1xCarbamidomethyl [C10]	3.39232	18	uL4A; uL4B	uL4A [85-95]; uL4B [85-95]	P10664 RL4A_YEAST ;P49626 RL4B_YEAST	0	1185.48	0.975	1.026	0.998887	0.959763	1	1	61390372	5.79208e+07	5.98453e+07	5.94182e+07	7.02	8.8	4.77	9.7	NotUnique	High	High	High	High	2.56	3.47	3.53	3.2	0.000844595	21.28
High	[K].VTAFVPNDGCLNFVDENDEVLLAGFGRK.[G]	1xCarbamidomethyl [C10]	5.82284	18	uS12A	uS12A [83-110]	P0CX29 RS23A_YEAST	1	3096.51	1.008	1.1	0.977949	0.0470522	1	0.116196	2.41999e+08	2.19352e+08	2.43859e+08	2.41252e+08	5.65	4.73	2.69	4.88		High	High	High	High	5.74	5.67	5.04	5.61	0.000844595	54.8
High	[R].LDSEKHIDFAPTSPFGGARPGR.[V]		6.77198	18	uS4B; uS4A	uS4B [150-171]; uS4A [150-171]	P05755 RS9B_YEAST ;O13516 RS9A_YEAST	1	2355.18	0.351	0.405	0.000384791	0.000350175	0.00305186	0.00245286	4.12842e+07	3.53475e+07	1.44772e+07	1.43283e+07	11.35	16.41	25.15	2.84	NotUnique	High	High	High	High	7.01	6.22	6.33	4.51	0.000844595	28.04
High	[-].MSAVPSVQTFGK.[K]	1xMet-loss [N-Term]	2.5101	18	uS9B	uS9B [1-12]	P0CX52 RS16B_YEAST	0	1120.6	5.77	6.489	1.29215e-09	5.57337e-10	6.45643e-07	2.78482e-07	52122787	4.49803e+07	3.00756e+08	2.91883e+08	2.07	7.87	4.4	4.47		Medium	High	High	High	0.53	2.65	2.91	2.7	0.000844595	24.41
High	[R].YNWICNPVHK.[H]	1xCarbamidomethyl [C5]	1.86152	17	eL15B	eL15B [148-157]	P54780 RL15B_YEAST	0	1330.64	0.848	0.796	0.0242955	0.0165504	0.0793443	0.0504249	1.32407e+07	1.32799e+07	1.12252e+07	1.05699e+07	12.1	3.16	5.07	1.92		High	High	High	High	2.32	2.42	2.05	2.24	0.000844595	27.26
High	[K].RIAYVYR.[A]		1.5603	17	eL33B; eL33A	eL33B [48-54]; eL33A [48-54]	P41056 RL33B_YEAST ;P05744 RL33A_YEAST	1	940.536	0.871	0.919	0.0414668	0.0896259	0.118624	0.193587	3.90956e+08	3.69871e+08	3.40661e+08	3.40025e+08	0.78	3.97	6	2.91	NotUnique	High	High	High	High	2.76	2.74	2.75	2.9	0.00292184	17.6
High	[K].VEEMNNIIAASR.[R]	1xOxidation [M4]; 1xDeamidated [N5]	3.74157	17	eL36A; eL36B	eL36A [87-98]; eL36B [87-98]	P05745 RL36A_YEAST ;O14455 RL36B_YEAST	0	1363.65	1.095	1.09	0.307948	0.780905	0.561574	1	1.771e+07	1.63311e+07	1.93896e+07	1.78015e+07	24.48	8.41	1.76	1.73	NotUnique	High	High	High	High	3.23	3.05	3.55	3.69	0.000844595	20.95
High	[K].VEEMNNIIAASR.[R]	2xDeamidated [N5; N6]	0.88909	17	eL36A; eL36B	eL36A [87-98]; eL36B [87-98]	P05745 RL36A_YEAST ;O14455 RL36B_YEAST	0	1348.64	0.85	1.1	0.0264287	0.219316	0.0842662	0.399945	1.79068e+07	1.39913e+07	1.52253e+07	1.53879e+07	6.03	3.6	8.6	2.57	NotUnique	Medium	Medium	High	Low	0.49	0.37	0.71	0.48	0.00731383	23.26
High	[K].NWGAETDELSMIMEHFSQQ.[-]	1xDeamidated [N1]	5.12937	17	eS12	eS12 [125-143]	P48589 RS12_YEAST	0	2253.94	0.902	1.448	0.504328	0.00286663	0.801684	0.012751	7.99817e+06	6.17396e+06	7.21292e+06	8.93835e+06	4.7	4.61	7.49	11.04		High	High	High	High	3.13	4.28	3.71	4.23	0.000844595	68.21
High	[K].HIDASGSINR.[K]		3.31207	17	eS19A	eS19A [93-102]	P07280 RS19A_YEAST	0	1069.54	1.163	0.692	0.0851104	0.00164004	0.211226	0.00821343	5.67106e+07	6.94694e+07	6.59536e+07	4.80886e+07	8.62	10.21	5.6	5.92		High	High	High	High	3.07	2.69	2.83	2.82	0.000844595	15.87
High	[K].VISEILTK.[E]		1.77315	17	eS1A	eS1A [167-174]	P33442 RS3A1_YEAST	0	902.556	1.008	1.46	0.938213	6.10956e-05	1	0.000644946	8.35281e+08	7.79018e+08	8.41966e+08	1.13757e+09	4.95	2.6	6.79	3.62		High	High	High	High	1.76	2.07	1.74	1.47	0.00163132	23.99
High	[-].MDNKTPVTLAK.[V]	1xAcetyl [N-Term]	4.63675	17	eS28A	eS28A [1-11]	Q3E7X9 RS28A_YEAST	1	1259.67	1.003	1.228	0.506995	0.00164378	0.803294	0.00821343	144132288	1.35352e+08	1.44493e+08	1.66236e+08	4.88	4.89	4.76	2.59		High	High	High	High	3.92	4.3	3.88	3.68	0.000844595	23.93
High	[R].IETGNFSWASEGISK.[K]	1xDeamidated [N5]	4.82268	17	eS8A	eS8A [60-74]	P0CX39 RS8A_YEAST	0	1626.76	1.195	1.101	0.00287937	0.263744	0.0145326	0.464575	3.41098e+07	3.64389e+07	4.07485e+07	4.01246e+07	3.03	2.06	5.75	4.09		High	High	High	High	4.08	3.87	3.93	3.26	0.000844595	40.36
High	[R].IETGNFSWASEGISKK.[T]	1xDeamidated [N5]	3.8085	17	eS8A	eS8A [60-75]	P0CX39 RS8A_YEAST	1	1754.86	1.094	1.529	0.379484	0.000721158	0.657327	0.00435893	2.23566e+07	1.83143e+07	2.44519e+07	2.80004e+07	11.74	4.55	6.42	4.57		Low	Low	Low	High	0.51	0.49	0.5	3.42	0.000844595	47.46
High	[K].VFEGIPPPYDKK.[K]		2.81654	17	uL13A	uL13A [104-115]	P26784 RL16A_YEAST	1	1389.74	1.166	3.288	0.995758	0.479753	1	0.72568	611443	322622	712705	1.0607e+06	12.81	113.64	14.48	12.2		High	High	High	High	2.88	3	3.01	3.3	0.000844595	49.4
High	[K].AYFTAPSSQR.[R]	1xDeamidated [Q9]	2.92531	17	uL24A	uL24A [18-27]	P05743 RL26A_YEAST	0	1128.53	0.898	1.059	0.379233	0.474103	0.657327	0.720772	1.05784e+09	9.6162e+08	9.50009e+08	1.01869e+09	1.97	9.78	4.31	5		High	High	High	High	3.02	3.17	2.77	2.9	0.000844595	21.78
High	[R].SGQGAFGNMCR.[G]	1xOxidation [M9]; 1xCarbamidomethyl [C10]	2.582	17	uL4A; uL4B	uL4A [85-95]; uL4B [85-95]	P10664 RL4A_YEAST ;P49626 RL4B_YEAST	0	1200.49	0.943	1.047	0.88123	0.915956	1	1	100267735	9.55767e+07	9.45662e+07	1.00069e+08	4.47	11.81	3.81	3.52	NotUnique	High	High	High	High	3.04	2.72	2.2	3.01	0.000844595	16.38
High	[R].YVYAHFPINVNIVEK.[D]	1xDeamidated [N]	3.52173	17	uL6A; uL6B	uL6A [92-106]; uL6B [92-106]	P05738 RL9A_YEAST ;P51401 RL9B_YEAST	0	1806.94	1.099	0.982	0.987034	0.890619	1	1	9.48111e+06	1.09493e+07	1.04227e+07	1.07566e+07	8.31	10.13	9.55	9.92	NotUnique	High	High	High	High	3.72	3.92	3.63	3.69	0.000844595	42.8
High	[K].LLNGLAIR.[R]		1.84366	17	uS3	uS3 [109-116]	P05750 RS3_YEAST	0	869.557	0.869	1.026	0.573255	0.997222	0.877742	1	1.16172e+09	1.09503e+09	1.00919e+09	1.12351e+09	11.78	2.2	9.75	9.18		High	High	High	High	2.4	2.17	2.19	1.71	0.000844595	30.17
High	[K].VEDFLERR.[L]		2.07575	17	uS4B; uS4A	uS4B [101-108]; uS4A [101-108]	P05755 RS9B_YEAST ;O13516 RS9A_YEAST	1	1063.55	1.003	0.989	0.826115	0.999399	1	1	3.46577e+08	3.35535e+08	3.47638e+08	3.31804e+08	11.14	3.27	5.33	4.59	NotUnique	High	High	High	High	2.66	2.6	2.57	2.63	0.000844595	21.57
High	[K].YVDEQSKNELK.[K]		3.09514	17	uS9B	uS9B [96-106]	P0CX52 RS16B_YEAST	1	1352.67	1.806	0.697	6.07364e-06	0.000362369	0.000175084	0.00252647	2.18655e+07	3.06334e+07	3.949e+07	2.13521e+07	4.65	7.19	6.51	0.36		High	High	High	High	3.04	3.2	3.03	1.45	0.000844595	16.06
High	[K].KGITEEVAK.[K]		3.58196	16	eL24B; eL24A	eL24B [61-69]; eL24A [61-69]	P24000 RL24B_YEAST ;P04449 RL24A_YEAST	1	974.552	1.58	0.439	7.53016e-06	7.5549e-08	0.00019803	5.66239e-06	2.17838e+08	3.71827e+08	3.44269e+08	1.63235e+08	7.35	5.45	1.19	1.91	NotUnique	High	High	High	High	3.81	4.13	3.9	3.68	0.000844595	15.97
High	[K].RLGSFTR.[A]		1.65887	16	eL36A; eL36B	eL36A [76-82]; eL36B [76-82]	P05745 RL36A_YEAST ;O14455 RL36B_YEAST	1	836.474	1.406	0.867	0.00389621	0.217119	0.0184741	0.396904	423067049	5.06334e+08	5.94824e+08	4.38998e+08	10.58	9.08	9.13	4.63	NotUnique	High	High	High	High	2.57	2.52	2.54	2.55	0.00236593	16.67
High	[R].VEDQKVVDK.[A]		1.87631	16	eL6A; eL6B	eL6A [135-143]; eL6B [135-143]	Q02326 RL6A_YEAST ;P05739 RL6B_YEAST	1	1059.57	0.95	1.09	0.563411	0.805629	0.864435	1	1.74821e+07	1.59564e+07	1.66049e+07	1.73861e+07	1.18	5.08	4.22	9.95	NotUnique	High	High	High	High	2.36	2.62	1.78	2.67	0.000844595	58.34
High	[R].SNGVLNVDNQTSDLVK.[S]	2xDeamidated [N6; N]	3.85036	16	eS17A	eS17A [96-111]	P02407 RS17A_YEAST	0	1704.83	0.949	0.824	0.904384	0.0601368	1	0.141737	1.29451e+07	1.36936e+07	1.22833e+07	1.12856e+07	4.6	3.85	9.85	10.23		High	High	High	High	2.96	2.61	2.81	3.19	0.000844595	33.28
High	[K].EWFDIKAPSTFENR.[N]		1.96117	16	eS1A; eS1B	eS1A [28-41]; eS1B [28-41]	P33442 RS3A1_YEAST ;P23248 RS3A2_YEAST	1	1739.84	1.395	0.964	0.0305386	0.917103	0.0938061	1	27724255	3.55852e+07	3.86724e+07	3.4291e+07	4.76	12.81	10.93	4.16	NotUnique	Low	Medium	Low	High	0.4	0.69	0.74	2.65	0.000844595	38.77
High	[RK].VVDPFTR.[K]		1.54434	16	eS1A; eS1B	eS1A [20-26]; eS1B [20-26]	P33442 RS3A1_YEAST ;P23248 RS3A2_YEAST	0	833.452	1.058	0.923	0.987365	0.125202	1	0.254651	8.49079e+08	9.26473e+08	8.98512e+08	8.55589e+08	1.6	2.81	6.96	11.27	NotUnique	High	High	High	High	2.03	1.98	2.2	2.08	0.00292184	24.6
High	[K].SDVMSVDIDKK.[A]	1xOxidation [M4]	3.5358	16	RACK1	RACK1 [108-118]	P38011 GBLP_YEAST	1	1252.61	1.276	1.077	0.129714	0.635395	0.288918	0.876225	3.00862e+07	2.8988e+07	3.83964e+07	3.1217e+07	2.46	16.69	5.25	11.66		High	High	High	High	3.88	3.57	3.79	3.43	0.000844595	16.72
High	[K].FEASQVTEK.[Q]		2.1313	16	uL29B	uL29B [95-103]	P0CX85 RL35B_YEAST	0	1038.51	1.515	0.678	1.71701e-06	2.71044e-06	8.32176e-05	7.12798e-05	6.2206e+08	9.79251e+08	9.42208e+08	6.63753e+08	4.96	1.79	2.79	3.17		High	High	High	High	2.31	2.26	2.09	2.52	0.000844595	17.59
High	[K].YIQTEQQIEVPEGVTVSIK.[S]	2xDeamidated [Q6; Q]	0.93197	16	uL6A	uL6A [3-21]	P05738 RL9A_YEAST	0	2163.11	0.438	0.735	0.000981648	0.228047	0.00615687	0.413352	1.57837e+06	797788	690622	586400	5.7	22.83	8.91	19.86		High	High	High	High	1.01	0.69	0.76	0.77	0.00669792	68.32
High	[R].YIDLEAPVQIVKR.[I]		3.34724	16	uS10	uS10 [90-102]	P38701 RS20_YEAST	1	1543.88	0.768	0.916	0.131877	0.984831	0.292365	1	5.45943e+08	4.98578e+08	4.19326e+08	4.56866e+08	21.25	12.69	5.31	2.03		High	High	High	High	3.93	2.81	3.66	3.77	0.000844595	35.44
High	[K].GCEVVVSGK.[L]	1xCarbamidomethyl [C2]	2.3663	16	uS3	uS3 [133-141]	P05750 RS3_YEAST	0	934.466	1.321	0.542	0.00377566	3.18127e-05	0.0180246	0.000394878	9.35591e+07	1.41911e+08	1.23597e+08	7.69479e+07	12.54	3.79	1.12	4.14		High	High	High	High	2.58	2.72	2.55	2.59	0.000844595	16.44
High	[-].MSAVPSVQTFGK.[K]	1xMet-loss+Acetyl [N-Term]; 1xDeamidated [Q8]	1.30434	16	uS9B	uS9B [1-12]	P0CX52 RS16B_YEAST	0	1163.59	1.595	0.465	0.0280549	0.0108404	0.0873194	0.0365162	5.72509e+07	8.68695e+07	9.13045e+07	4.04243e+07	5.13	3.27	7.85	35.73		Medium	High	High	Medium	0.88	2.04	0.17	0.93	0.00348675	15.52
High	[K].YLEELQRK.[K]		1.61252	15	eL15A	eL15A [6-13]	P05748 RL15A_YEAST	1	1078.59	0.765	0.762	0.00796618	0.00783422	0.0330784	0.0279546	29368810	3.29164e+07	2.2453e+07	2.50894e+07	5.09	2.81	8.33	11.25		High	High	High	High	2.04	2.5	2	2.25	0.00236593	18.68
High	[R].VRVWEYR.[Q]		1.08958	15	eL15B; eL15A	eL15B [25-31]; eL15A [25-31]	P54780 RL15B_YEAST ;P05748 RL15A_YEAST	1	1007.54	1.02	1.303	0.932741	0.355597	1	0.583833	5.91858e+07	4.84082e+07	6.03915e+07	6.3075e+07	5.55	4.31	3.79	18.98	NotUnique	High	High	High	High	2.66	2.57	2.48	2.48	0.00407886	21.45
High	[K].QGFVIYR.[V]		1.19402	15	eL15B; eL15A	eL15B [57-63]; eL15A [57-63]	P54780 RL15B_YEAST ;P05748 RL15A_YEAST	0	882.483	0.85	0.782	0.0344682	0.00393654	0.103129	0.0164829	1.34743e+09	1.37636e+09	1.14591e+09	1.07626e+09	3.7	5.36	4.72	8.27	NotUnique	High	High	Low	High	2.03	1.75	0.3	2.15	0.00348675	26.72
High	[K].KASGEIVSINQINEAHPTK.[V]	3xDeamidated [N10; Q11; N13]	1.14566	15	eL20A	eL20A [53-71]	P0CX23 RL20A_YEAST	1	2039.03	0.75	1.476	0.127536	0.915394	0.285338	1	2.19756e+07	2.08093e+07	1.64844e+07	3.07209e+07	30.75	26.99	19.57	22.12		High	High	High	High	2.34	3.37	2.02	2.22	0.00407886	23.07
High	[R].IFASNEVIAK.[S]	1xDeamidated [N5]	2.57698	15	eL20A	eL20A [29-38]	P0CX23 RL20A_YEAST	0	1092.59	1.772	1.929	0.00102786	0.00163722	0.00631458	0.00821343	1.26626e+08	7.80821e+07	2.24404e+08	1.50606e+08	2.32	1.37	6.31	19.86		High	High	High	High	2.3	2.36	2.37	2.32	0.000844595	46.61
High	[K].KVTSMTPAPK.[I]		4.25644	15	eL36A	eL36A [16-25]	P05745 RL36A_YEAST	1	1059.59	2.329	0.812	0.000100315	0.854323	0.0011873	1	2.28254e+07	4.12599e+07	5.31651e+07	3.35091e+07	5.91	16.14	5.74	12.65		High	High	High	High	4.04	4.24	4.08	4.18	0.000844595	15.61
High	[K].LVLIANDVDPIELVVFLPALCKK.[M]	1xDeamidated [N6]; 1xCarbamidomethyl [C21]	3.41218	15	eL8B; eL8A	eL8B [150-172]; eL8A [150-172]	P29453 RL8B_YEAST ;P17076 RL8A_YEAST	1	2580.47	0.949	3.833	0.999989	0.377348	1	0.60953	1.95011e+06	659846	1.8501e+06	2.52949e+06	7.3	118.41	26.07	1.14	NotUnique	High	High	High	High	2.69	2.2	3.08	1.74	0.000844595	66.81
High	[K].LVSTIDANFADKYDEVKK.[H]	1xDeamidated [N8]	5.36676	15	eL8B; eL8A	eL8B [214-231]; eL8A [214-231]	P29453 RL8B_YEAST ;P17076 RL8A_YEAST	2	2057.04	1.224	4.977	0.720377	0.305329	1	0.52121	1.43914e+06	457533	1.76161e+06	2.27709e+06	7.22	6.3	82.39	23.18	NotUnique	High	High	High	High	3.79	4.92	4.98	3.91	0.000844595	60.09
High	[K].SLGLKLPLSVINVSAQR.[D]		5.37665	15	eS17A	eS17A [112-128]	P02407 RS17A_YEAST	1	1795.08	1.139	1.172	0.354338	0.332265	0.624885	0.55712	1.50861e+07	1.58334e+07	1.71817e+07	1.85586e+07	10.27	4.5	11.99	2.59		High	High	High	High	5.35	5.55	5.09	5.13	0.000844595	45.96
High	[K].WQTLIEANVTVK.[T]	1xDeamidated [Q2]	2.35243	15	eS1A; eS1B	eS1A [117-128]; eS1B [117-128]	P33442 RS3A1_YEAST ;P23248 RS3A2_YEAST	0	1402.76	2.067	2.793	1.38534e-07	1.08727e-08	9.88869e-06	1.77068e-06	109213752	5.82105e+07	2.25758e+08	1.62595e+08	4.11	5.68	4.97	0.38	NotUnique	High	High	High	High	1.72	1.91	1.66	2.04	0.000844595	42.32
High	[-].MSTESALSYAALILADSEIEISSEK.[L]	1xMet-loss [N-Term]	5.29812	15	P1A	P1A [1-25]	P05318 RLA1_YEAST	0	2527.27	2.96	5.556	4.33553e-06	5.37536e-08	0.000147704	4.47581e-06	2.04069e+06	1.11967e+06	6.0407e+06	6.22117e+06	6.91	13.48	10.29	4.34		n/a	n/a	High	High			4.36	2.67	0.000844595	66.88
High	[K].AWNLNQFQIEADFIGHNSNINTLTASPDGTLIASAGK.[D]	1xDeamidated [N/Q]	6.13117	15	RACK1	RACK1 [180-216]	P38011 GBLP_YEAST	0	3929.93	1.179	1.478	0.995324	0.586856	1	0.838606	1.33412e+07	1.03643e+07	1.57259e+07	1.53196e+07	16.72	14.84	47.66	2.45		High	High	High	High	4.55	5.42	3.76	5.18	0.000844595	56.72
High	[R].AVNTGMEPGK.[T]		2.44213	15	uL10	uL10 [123-132]	P05317 RLA0_YEAST	0	1003.49	1.855	0.483	0.000687205	5.59256e-05	0.00468236	0.000610818	1.37769e+08	2.66709e+08	2.55601e+08	1.28898e+08	11.11	3.67	3.74	16.61		High	High	High	High	2.35	2.17	2.59	2.17	0.000844595	16.36
High	[K].KAEYFAK.[L]		1.7655	15	uL10	uL10 [8-14]	P05317 RLA0_YEAST	1	856.456	2.512	0.601	3.10948e-07	3.84544e-05	2.02657e-05	0.000460407	111961242	1.93148e+08	2.81236e+08	1.16119e+08	9.54	1.08	3.67	6.14		High	High	High	High	2.65	2.51	2.72	2.62	0.00163132	16.06
High	[-].MSQPVVVIDAK.[D]	1xMet-loss+Acetyl [N-Term]; 1xDeamidated [Q3]	1.69367	15	uL13B	uL13B [1-11]	P26785 RL16B_YEAST	0	1098.6	0.818	1.223	0.0150385	0.0106579	0.0534955	0.0359823	1.52206e+08	1.48583e+08	1.24528e+08	1.81689e+08	4.56	2.25	1.96	8.83		High	High	High	High	0.65	0.87	1.03	0.51	0.00236593	32.89
High	[R].LNRLPAASLGDMVMATVKK.[G]		5.51766	15	uL14A	uL14A [46-64]	P0CX41 RL23A_YEAST	2	2015.11	0.979	0.806	0.846102	0.0122697	1	0.040334	1.84896e+07	1.935e+07	1.81024e+07	1.55957e+07	0.83	14.07	6.25	4.11		High	High	High	High	5.79	6.07	5.78	5.84	0.000844595	42.21
High	[K].KGSLENNIREFPEYFAAQA.[-]		3.224	15	uL16	uL16 [203-221]	P41805 RL10_YEAST	2	2184.07	0.881	0.96	0.128361	0.960944	0.286537	1	1.06416e+07	1.31219e+07	9.38012e+06	1.25955e+07	8.84	12.49	14.44	2.42		High	High	High	High	4.3	3.75	3.31	3.6	0.000844595	43.8
High	[R].DLDRPGSK.[F]		2.22559	15	uL3	uL3 [59-66]	P14126 RL3_YEAST	0	887.458	1.001	1.334	0.923643	0.00265111	1	0.0120061	1.71069e+07	1.27296e+07	1.7127e+07	1.69785e+07	8.25	5.35	2.92	4.87		High	High	High	High	2.46	2.3	2.16	2.35	0.000844595	15.18
High	[K].ATLELLKLIEPYVAYGYPSYSTIR.[Q]		2.23689	15	uL30A	uL30A [122-145]	P05737 RL7A_YEAST	1	2760.49	0.552	0.792	0.00206241	0.0808543	0.0110842	0.178017	37994610	2.39253e+07	2.09788e+07	1.8948e+07	14.13	23.57	4.78	0.72		High	Low	Low	Low	2.02	0.11	0.12	0.14	0.000844595	67.33
High	[R].LRGALVDR.[T]		1.53532	15	uS2A	uS2A [184-191]	P32905 RSSA1_YEAST	1	899.542	1.201	0.732	0.0124493	0.00737804	0.0460777	0.0267789	1.13434e+08	1.36936e+08	1.36198e+08	1.00199e+08	11.29	2.94	7.39	6.37		High	High	High	High	2.58	2.82	2.93	2.84	0.00292184	16.46
High	[K].TEVIIR.[A]		1.29243	15	uS3	uS3 [46-51]	P05750 RS3_YEAST	0	730.446	1.6	0.675	9.50016e-08	3.77585e-07	8.37691e-06	1.8258e-05	495895584	7.64356e+08	7.93217e+08	5.16285e+08	0.91	3.01	2.99	3.28		High	High	High	High	2.28	1.95	2.11	2.13	0.00348675	18.09
High	[R].YNWICNPVHK.[H]	1xCarbamidomethyl [C5]; 1xDeamidated [N6]	2.5211	14	eL15B	eL15B [148-157]	P54780 RL15B_YEAST	0	1331.62	0.844	0.888	0.00992431	0.0340817	0.0385403	0.0893154	2.11683e+09	2.13192e+09	1.78629e+09	1.89355e+09	3.33	3.38	3.92	6.24		High	High	High	High	3.4	3.43	3.41	2.98	0.000844595	28.82
High	[K].SASLFK.[Q]		0.991751	14	eL24B; eL24A	eL24B [36-41]; eL24A [36-41]	P24000 RL24B_YEAST ;P04449 RL24A_YEAST	0	652.366	1.666	0.514	9.65502e-05	1.21647e-05	0.00116717	0.000207214	180855264	3.44495e+08	3.0124e+08	1.77092e+08	7.91	3.88	7.3	7.6	NotUnique	High	High	High	High	1.74	1.51	1.74	1.82	0.00539811	18.84
High	[K].VTSMTPAPK.[I]	1xOxidation [M4]	2.42294	14	eL36A	eL36A [17-25]	P05745 RL36A_YEAST	0	947.487	0.49	3.666	0.79504	0.675037	1	0.920728	5.18773e+07	2.15772e+07	2.54444e+07	7.90944e+07	47.2	83.1	4.55	58.53		High	High	High	High	2.55	2.53	2.54	2.58	0.000844595	15.11
High	[K].HFELGGEK.[K]		2.74304	14	eL42A	eL42A [90-97]	P0CX27 RL44A_YEAST	0	916.452	1.343	0.828	0.0036157	0.068486	0.0173161	0.158427	1332597504	1.72854e+09	1.78959e+09	1.43041e+09	12.98	1.82	5.94	4.8		High	High	High	High	2.85	2.38	3.1	3.04	0.000844595	17.26
High	[K].VNGVPLR.[R]		1.66224	14	eL6A; eL6B	eL6A [71-77]; eL6B [71-77]	Q02326 RL6A_YEAST ;P05739 RL6B_YEAST	0	754.457	1.494	0.726	0.000134925	0.00148528	0.0014656	0.00767615	75157437	1.12694e+08	1.12255e+08	8.18642e+07	7.27	8.52	2.54	3.61	NotUnique	High	High	High	High	2.48	2.44	2.16	2.41	0.00236593	17.83
High	[R].YVIATSTK.[V]		1.95457	14	eL6A; eL6B	eL6A [83-90]; eL6B [83-90]	Q02326 RL6A_YEAST ;P05739 RL6B_YEAST	0	882.493	1.653	0.481	3.7669e-06	1.0677e-07	0.000134442	7.62133e-06	2.89511e+08	5.06335e+08	4.78475e+08	2.43675e+08	1.49	3.39	6.51	3.68	NotUnique	High	High	High	High	1.78	1.59	1.8	2.05	0.000844595	17.45
High	[K].GQLVELYVPRK.[C]		1.90084	14	eS21B; eS21A	eS21B [6-16]; eS21A [6-16]	Q3E754 RS21B_YEAST ;P0C0V8 RS21A_YEAST	1	1301.76	1.208	0.991	0.505108	0.930625	0.802072	1	2.35587e+07	2.84397e+07	2.84615e+07	2.81965e+07	10.82	8.53	6.74	10.17	NotUnique	High	High	High	High	2.5	2.72	2.6	2.62	0.000844595	28.23
High	[K].FEPTYR.[L]		0.981024	14	eS24A	eS24A [85-90]	P0CX31 RS24A_YEAST	0	812.394	1.271	0.812	0.000857089	0.00272911	0.0055259	0.0122483	301580480	3.54011e+08	3.83245e+08	2.87341e+08	9.31	3.05	1.05	1.07		High	High	High	High	1.79	1.79	1.18	1.75	0.00539811	17.99
High	[-].MSDAVTIR.[T]	1xMet-loss+Acetyl [N-Term]	1.80294	14	eS24A	eS24A [1-8]	P0CX31 RS24A_YEAST	0	803.426	1.072	0.634	0.683064	7.98784e-05	0.989288	0.0007826	9.62495e+07	1.49764e+08	1.0318e+08	9.48926e+07	6.05	6.87	2.77	5.7		High	High	High	High	2.48	2.5	2.47	2.53	0.00163132	22.4
High	[K].RLLYTR.[R]		1.20557	14	eS30A	eS30A [37-42]	P0CX33 RS30A_YEAST	1	821.499	1.41	0.948	0.00730507	1	0.0308459	1	268950749	3.26996e+08	3.79338e+08	3.10074e+08	14.45	10.52	5.92	5.01		High	High	High	High	2.6	2.55	2.31	2.48	0.00348675	16.79
High	[-].MASNEVLVLR.[G]	1xMet-loss [N-Term]	2.53617	14	RACK1	RACK1 [1-10]	P38011 GBLP_YEAST	0	1000.58	11.567	13.774	1.51386e-08	1.29936e-08	2.62293e-06	1.77068e-06	1.54871e+07	1.36748e+07	1.7914e+08	1.88359e+08	14.18	9.78	7.65	11.06		High	Medium	High	High	0.67	0.91	2.66	2.67	0.000844595	24.83
High	[R].YGITHGLTNWAAAYATGLLIAR.[R]	1xDeamidated [N9]	6.09738	14	uL18	uL18 [86-107]	P26321 RL5_YEAST	0	2334.22	0.852	0.537	0.508176	0.0757458	0.803294	0.170741	5.44464e+06	6.0971e+06	4.64117e+06	3.2754e+06	11.96	9.15	10.77	36.27		High	High	High	High	6.41	6.44	6.15	6.86	0.000844595	25.19
High	[K].YLEQVLDHQR.[A]	1xDeamidated [Q]	2.44817	14	uL22A	uL22A [47-56]	P05740 RL17A_YEAST	0	1301.65	1.284	0.73	0.0641685	0.0605714	0.169519	0.142314	9.30705e+06	1.22443e+07	1.19512e+07	8.9363e+06	12.53	9.26	1.4	13.63		High	High	High	High	2.49	2.24	2.57	2.86	0.000844595	16.32
High	[K].AYFTAPSSER.[R]		2.82574	14	uL24B	uL24B [18-27]	P53221 RL26B_YEAST	0	1128.53	0.911	1.059	0.426723	0.476827	0.715501	0.722937	1.04277e+09	9.6162e+08	9.50009e+08	1.01869e+09	2.19	9.78	4.31	5		High	High	High	High	2.86	2.92	3.01	2.91	0.000844595	21.78
High	[R].LREEIFIANEGVHTGQFIYAGKK.[A]		8.07556	14	uL2A	uL2A [71-93]	P0CX45 RL2A_YEAST	2	2620.39	0.307	0.304	0.00022298	0.000124065	0.00202574	0.00106881	53597638	5.80442e+07	1.64545e+07	1.76483e+07	19.63	16.66	2.22	19.53		High	High	High	n/a	5.34	6.97	5.25		0.000844595	34.36
High	[K].AGMTTIVR.[D]	1xOxidation [M3]	2.08577	14	uL3	uL3 [51-58]	P14126 RL3_YEAST	0	864.461	0.979	1.211	0.973629	0.176923	1	0.336132	108243679	9.81211e+07	1.06006e+08	1.18787e+08	11.02	5.02	5.27	8.08		High	High	High	High	2.3	2.08	2.26	2.21	0.000844595	16.24
High	[K].GCIPGNR.[K]	1xCarbamidomethyl [C2]	1.24483	14	uL3	uL3 [326-332]	P14126 RL3_YEAST	0	773.372	0.833	1.3	0.635748	0.0485645	0.944535	0.118951	1.71433e+07	1.4933e+07	1.42772e+07	1.94153e+07	14.14	5.51	6.28	9.19		High	High	High	High	1.79	1.94	1.86	1.94	0.00348675	15.8
High	[K].GDDEANGATSFDR.[T]		4.13025	14	uL3	uL3 [288-300]	P14126 RL3_YEAST	0	1354.55	1.167	0.789	0.00114912	0.000254211	0.00689779	0.00192456	2.11619e+08	2.60724e+08	2.47031e+08	2.05764e+08	1.52	3.25	3.73	4.4		High	High	High	High	4.08	4.14	4.17	4.05	0.000844595	18.14
High	[K].WIDTASK.[F]		1.43362	14	uL3	uL3 [358-364]	P14126 RL3_YEAST	0	820.42	1.526	0.515	0.000377067	1.34163e-05	0.00302258	0.000218599	4.3908e+08	7.76309e+08	6.70178e+08	3.99455e+08	3.94	5.46	3.27	12.11		High	High	High	High	1.76	2.18	0.71	2	0.00292184	17.78
High	[R].WAENNYK.[K]		1.56507	14	uS12A	uS12A [24-30]	P0CX29 RS23A_YEAST	0	924.421	2.123	0.705	4.54161e-05	0.00427742	0.000709153	0.0175288	1.38163e+08	2.30873e+08	2.93281e+08	1.62769e+08	15.23	1.8	4.23	8.52		High	High	High	High	2.38	2.41	2.24	2.17	0.00292184	17.18
High	[R].TGPKALPDAVTIIEPKEEEPILAPSVK.[D]		1.26563	14	uS3	uS3 [197-223]	P05750 RS3_YEAST	2	2842.58	1.463	1.426	0.0285377	0.177218	0.0885672	0.336265	1.8616e+07	1.91223e+07	2.72342e+07	2.72633e+07	25.67	2.12	5.63	11.89		High	High	High	High	2.53	2.69	2.63	2.51	0.00348675	40.85
High	[R].RAAYGVVR.[Y]		2.3484	14	uS3	uS3 [117-124]	P05750 RS3_YEAST	1	891.516	2.021	0.64	5.21293e-05	0.00206147	0.000773682	0.00978464	223939434	3.44077e+08	4.52527e+08	2.20251e+08	14.3	8.45	2.87	3.43		High	High	High	High	2.82	2.97	2.94	2.89	0.000844595	16.09
High	[R].VGVLSEDK.[K]		1.863	14	uS4B; uS4A	uS4B [83-90]; uS4A [83-90]	P05755 RS9B_YEAST ;O13516 RS9A_YEAST	0	846.457	1.685	0.643	2.67816e-06	9.30106e-06	0.000108502	0.000181319	2.72382e+08	4.52649e+08	4.59035e+08	2.90906e+08	2.96	6.88	3.56	1.76	NotUnique	High	High	High	High	2.08	2.39	2.34	2.56	0.000844595	17.56
High	[R].QVLIRPSSK.[V]	1xDeamidated [Q1]	0.872049	14	uS8A	uS8A [24-32]	P0C0W1 RS22A_YEAST	0	1028.61	0.867	1.182	0.916247	0.587563	1	0.838816	1.096e+07	1.00461e+07	9.50766e+06	1.18772e+07	3.03	4.9	16.15	9.96		High	n/a	High	High	1.23		1.14	1.4	0.00731383	23.36
High	[R].AVQDNGESAFR.[T]		2.84704	13	eL13B; eL13A	eL13B [158-168]; eL13A [158-168]	P40212 RL13B_YEAST ;Q12690 RL13A_YEAST	0	1193.55	1.165	0.782	0.0336238	0.00473625	0.101244	0.0189896	968677888	1.09977e+09	1.12883e+09	8.59857e+08	8.91	4.85	1.86	5.75	NotUnique	High	High	High	High	3.19	2.96	2.96	2.79	0.000844595	17.84
High	[K].AQGVAVQLK.[R]		2.00001	13	eL21A; eL21B	eL21A [121-129]; eL21B [121-129]	Q02753 RL21A_YEAST ;Q12672 RL21B_YEAST	0	913.547	1.386	0.623	0.00121339	0.000238536	0.00718923	0.00182847	7.36359e+08	1.15751e+09	1.02023e+09	7.21266e+08	6.57	1.75	11.5	5.95	NotUnique	High	High	High	High	2.62	2.76	2.74	2.75	0.000844595	18.69
High	[R].LHGVSFKK.[R]		1.90601	13	eL31A; eL31B	eL31A [20-27]; eL31B [20-27]	P0C2H8 RL31A_YEAST ;P0C2H9 RL31B_YEAST	1	915.541	1.125	0.805	0.15227	0.0179595	0.325611	0.0539505	45551468	5.74724e+07	5.12418e+07	4.62853e+07	12.96	5.66	1.44	1.96	NotUnique	High	High	High	High	2.56	2.57	2.02	1.88	0.000844595	16.08
High	[K].LSIAEER.[D]		1.57965	13	eS4A	eS4A [246-252]	P0CX35 RS4A_YEAST	0	817.441	1.621	0.651	7.05419e-07	2.66357e-06	3.91638e-05	7.12798e-05	2.99995e+08	4.9466e+08	4.86218e+08	3.22036e+08	3.61	2.9	5.14	2.8		High	High	High	High	2.24	2.31	2.25	2.22	0.00292184	18.16
High	[R].YLVGGNK.[I]		1.30911	13	eS7A; eS7B	eS7A [142-148]; eS7B [142-148]	P26786 RS7A_YEAST ;P48164 RS7B_YEAST	0	750.414	1.633	0.452	0.000251104	1.77638e-05	0.00222725	0.000261059	6.43709e+07	1.1984e+08	1.0511e+08	5.4175e+07	9.94	2.35	9.15	11.74	NotUnique	High	High	High	High	1.88	1.94	1.91	1.83	0.00348675	16.74
High	[K].SDVMSVDIDK.[K]	1xOxidation [M4]	2.9187	13	RACK1	RACK1 [108-117]	P38011 GBLP_YEAST	0	1124.51	1.126	0.994	0.100791	0.973139	0.239615	1	1.21792e+07	1.32969e+07	1.37158e+07	1.32191e+07	12.03	5.39	3.79	5.14		High	High	High	High	3.21	3.31	3.27	3.09	0.000844595	18.72
High	[K].GSLENNIR.[E]		1.54685	13	uL16	uL16 [204-211]	P41805 RL10_YEAST	0	902.469	1.173	0.695	0.0160695	0.000112234	0.0569461	0.00101349	6.12908e+07	7.902e+07	7.188e+07	5.49355e+07	5.2	6.21	2.99	5.22		High	High	High	High	1.99	2.04	1.99	2.04	0.00292184	16.16
High	[K].KAVKELYEVDVLK.[V]		4.06744	13	uL23	uL23 [97-109]	P04456 RL25_YEAST	2	1533.89	0.849	0.914	0.0642341	0.424034	0.169519	0.666381	1.26071e+07	1.08531e+07	1.07076e+07	9.91832e+06	2.89	4.32	15.06	9.68		High	High	High	High	4.46	3.84	3.56	3.16	0.000844595	25.86
High	[K].AYFTAPSSERR.[V]		1.98683	13	uL24B	uL24B [18-28]	P53221 RL26B_YEAST	1	1284.63	0.857	0.945	4.70533e-05	0.0173062	0.000727143	0.052197	2.65124e+08	2.49535e+08	2.27185e+08	2.35688e+08	2.78	1.17	0.98	1.86		High	High	High	High	3.14	3.12	3.17	2.98	0.000844595	18.35
High	[K].KELAELK.[V]		1.86433	13	uL29B	uL29B [26-32]	P0CX85 RL35B_YEAST	1	830.498	1.724	0.402	0.000104384	3.99936e-06	0.00121296	9.82794e-05	6.3996e+07	1.21881e+08	1.10312e+08	4.90455e+07	12.7	5.08	4	7.67		High	High	High	High	2.8	2.96	2.68	2.72	0.000844595	16.3
High	[R].GVIGVIAGGGRVDKPLLK.[A]		3.20167	13	uL2A	uL2A [164-181]	P0CX45 RL2A_YEAST	1	1749.07	0.727	0.797	0.373837	0.0571971	0.650095	0.136309	4.76326e+07	4.80367e+07	3.46412e+07	3.82669e+07	16.78	4.38	12.36	10.76		High	High	High	High	2.74	3.18	3.19	2.73	0.000844595	30.59
High	[K].RAIILER.[N]		1.4118	13	uL30A	uL30A [41-47]	P05737 RL7A_YEAST	1	870.552	0.845	0.96	0.0465317	0.769089	0.130376	0.993847	951616916	8.58855e+08	8.04231e+08	8.24555e+08	7.72	3.16	7.6	2.87		High	High	High	High	2.83	2.68	2.81	2.55	0.00292184	17.36
High	[R].GLSAVAQAESMK.[F]	1xDeamidated [Q7]	3.2538	13	uS3	uS3 [95-106]	P05750 RS3_YEAST	0	1192.59	3.766	7.034	0.135716	0.00425016	0.299175	0.017506	4.29863e+06	3.15884e+06	1.61869e+07	2.22202e+07	98.61	14.63	13.83	5.09		High	n/a	High	High	1.14		2.67	3.52	0.000844595	26.29
High	[K].AAFVAIGNTYGFLTPNLWAEQPLPVSPLDIYSDEASAQKK.[R]	1xDeamidated [N]	7.7995	13	uS5	uS5 [213-252]	P25443 RS2_YEAST	1	4323.19	1.112	0.606	0.991929	0.992637	1	1	2.58795e+07	1.83053e+07	2.87873e+07	1.10867e+07	0.05	9.3	6.68	91.12		High	High	High	High	5.73	6.11	6.46	5.57	0.000844595	64.68
High	[R].LIPAPR.[G]		1.14165	13	uS5	uS5 [169-174]	P25443 RS2_YEAST	0	666.43	1.339	0.956	0.00023746	0.304842	0.00214429	0.521047	5.24247e+08	6.24725e+08	7.01812e+08	5.97472e+08	3.14	3.1	6.87	5.02		High	High	High	High	1.38	1.45	1.45	1.39	0.00407886	17.4
High	[R].QAVDVSPLRR.[V]		2.85613	13	uS7	uS7 [158-167]	P26783 RS5_YEAST	1	1140.65	1.123	1.122	0.0401388	0.0131566	0.115775	0.0426878	1.11165e+09	1.09793e+09	1.24865e+09	1.23229e+09	6.6	3.17	1.85	2.99		High	High	High	High	3.22	3.44	3.22	3.38	0.000844595	18.43
High	[R].QPIFVAHTAGR.[Y]	1xDeamidated [Q1]	3.22549	13	uS7	uS7 [66-76]	P26783 RS5_YEAST	0	1197.64	1.888	2.681	0.000462111	8.80486e-06	0.00358914	0.00017598	5.39855e+07	2.34707e+07	1.01941e+08	6.29326e+07	9.47	4.3	12.69	9.64		Low	High	High	High	0.73	2.73	0.71	2.69	0.000844595	24.53
High	[K].CGVISPR.[F]	1xCarbamidomethyl [C1]	1.78897	13	uS8A	uS8A [72-78]	P0C0W1 RS22A_YEAST	0	788.408	1.742	0.545	0.000134308	0.000107709	0.0014656	0.000990529	186384432	3.08166e+08	3.24684e+08	1.6795e+08	12.82	7.83	2.75	4.43		High	High	High	High	2.64	2.65	2.43	2.64	0.00163132	16.6
High	[-].MSTDSIVK.[A]		1.82479	12	eL14B	eL14B [1-8]	P38754 RL14B_YEAST	0	880.444	4.016	1.471	2.73534e-08	0.000611235	3.01942e-06	0.00384414	1.29517e+07	2.31861e+07	5.20098e+07	3.40992e+07	6.66	5.85	4.18	9.49		Low	Low	High	High	0.17	0.15	2.03	2.01	0.00163132	18.37
High	[R].LVEVGR.[V]		1.12351	12	eL14B	eL14B [14-19]	P38754 RL14B_YEAST	0	672.404	1.254	0.627	0.0600688	0.000429079	0.161079	0.00293449	7.66576e+07	1.13115e+08	9.61621e+07	7.09395e+07	9.21	3.27	7.07	12.37		High	High	High	High	1.71	1.66	1.7	1.65	0.00407886	16.73
High	[R].HFGMGPHK.[G]	1xOxidation [M4]	1.92107	12	eL18B	eL18B [152-159]	P0CX50 RL18B_YEAST	0	926.43	0.471	0.563	0.0404688	0.0215861	0.11599	0.0624182	2.36475e+07	2.80715e+07	1.11431e+07	1.57957e+07	14.91	2.63	17.73	39.07		High	High	High	High	1.85	1.79	1.87	1.89	0.000844595	14.41
High	[R].ILSTGR.[K]		1.19317	12	eL18B	eL18B [165-170]	P0CX50 RL18B_YEAST	0	646.388	0.728	1.682	0.525893	0.0105224	0.824595	0.0356857	3.74237e+07	2.88223e+07	2.72321e+07	4.84847e+07	11.22	1.88	21.74	11.13		High	High	High	High	1.57	1.6	1.61	1.56	0.00348675	15.78
High	[R].HFGMGPHK.[G]		2.94411	12	eL18B	eL18B [152-159]	P0CX50 RL18B_YEAST	0	910.435	0.483	0.566	5.54601e-06	2.9071e-05	0.000169663	0.000372457	8.98653e+07	1.26544e+08	4.33747e+07	7.16092e+07	2.36	5.71	2.2	12.35		High	High	High	High	2.84	2.78	2.84	2.85	0.000844595	15.4
High	[K].SDNVYLK.[L]		1.82108	12	eL18B	eL18B [21-27]	P0CX50 RL18B_YEAST	0	838.431	1.527	0.393	4.04213e-05	1.20417e-07	0.00064459	8.20477e-06	1.13164e+08	2.61122e+08	1.72823e+08	1.02542e+08	0.82	5.43	4.27	8.34		High	High	High	High	2.48	2.33	2.34	2.29	0.00163132	17.79
High	[K].ALNEEAEAR.[R]		2.94102	12	eL19A	eL19A [154-162]	P0CX82 RL19A_YEAST	0	1002.49	0.993	0.674	1	0.00460656	1	0.0186628	59751632	7.09217e+07	5.93099e+07	4.78132e+07	9.73	7.84	7.47	8.49		High	High	High	High	3.16	3.07	2.87	3.07	0.000844595	16.11
High	[K].VAEIEK.[T]		1.22435	12	eL20A	eL20A [126-131]	P0CX23 RL20A_YEAST	0	688.388	0.94	1.187	0.228646	0.0308745	0.447442	0.0828216	2.97786e+07	2.70428e+07	2.79969e+07	3.21092e+07	6.65	6.28	8.56	5.01		High	High	High	High	1.82	1.79	1.81	1.77	0.00348675	15.56
High	[R].SIHILK.[V]		1.13806	12	eL20A	eL20A [120-125]	P0CX23 RL20A_YEAST	0	710.456	1.561	0.761	7.2124e-05	0.00129241	0.000973999	0.00689439	3.76467e+08	5.05226e+08	5.87639e+08	3.84494e+08	8.31	3.07	6.07	3.33		High	High	High	High	1.7	1.72	2	1.76	0.00407886	17.35
High	[R].QEFLER.[V]		1.31845	12	eL21A; eL21B	eL21A [103-108]; eL21B [103-108]	Q02753 RL21A_YEAST ;Q12672 RL21B_YEAST	0	821.415	1.267	0.758	0.0522034	0.00471059	0.142537	0.0189816	172248080	1.99542e+08	2.18206e+08	1.51246e+08	3.99	6.62	7.82	10.49	NotUnique	High	High	High	High	1.94	1.91	1.91	1.94	0.00348675	19.52
High	[R].LHGVSFK.[K]		1.73319	12	eL31A; eL31B	eL31A [20-26]; eL31B [20-26]	P0C2H8 RL31A_YEAST ;P0C2H9 RL31B_YEAST	0	787.446	1.261	0.819	0.0039091	0.0246704	0.0184741	0.0690255	5.76972e+08	7.04337e+08	7.27705e+08	5.77183e+08	11.66	3.18	2.49	2.85	NotUnique	High	High	High	High	2.49	2.51	2.62	2.55	0.00163132	17.3
High	[K].LHMGTEDVR.[L]	1xOxidation [M3]	2.16827	12	eL31B	eL31B [42-50]	P0C2H9 RL31B_YEAST	0	1073.5	0.861	1.081	0.0097074	0.141363	0.0379854	0.279925	6.37243e+06	6.17274e+06	5.48653e+06	6.67149e+06	2.24	5.43	9.09	2.03		High	High	High	High	2.06	2.02	1.97	1.86	0.000844595	15.16
High	[K].TFLVANVK.[D]	1xDeamidated [N6]	1.42236	12	eL32	eL32 [73-80]	P38061 RL32_YEAST	0	892.514	0.862	1.135	0.11787	0.314607	0.269453	0.534084	7.36788e+06	6.54908e+06	6.3507e+06	7.43636e+06	13.61	8.13	4.39	5.24		High	High	High	High	1.87	2.11	1.83	1.7	0.00292184	27.43
High	[R].VAENWR.[K]		1.18242	12	eL32	eL32 [28-33]	P38061 RL32_YEAST	0	774.389	1.99	0.451	0.000296937	6.8082e-05	0.00252591	0.000694507	128660424	2.5741e+08	2.5607e+08	1.1603e+08	17.59	6.8	1.14	11.49		High	High	High	High	2.04	2.03	2.08	1.9	0.00348675	17.19
High	[K].TFGASVR.[I]		1.45	12	eL33B; eL33A	eL33B [93-99]; eL33A [93-99]	P41056 RL33B_YEAST ;P05744 RL33A_YEAST	0	737.394	1.643	0.481	0.000973293	8.09632e-05	0.00614632	0.000788076	2.7236e+08	5.15585e+08	4.47539e+08	2.47873e+08	9.33	4.85	7.31	15.6	NotUnique	High	High	High	High	2.05	1.97	1.95	2.07	0.00292184	17.11
High	[K].TCSSCGYPAAK.[T]	2xCarbamidomethyl [C2; C5]	3.48892	12	eL37A	eL37A [33-43]	P49166 RL37A_YEAST	0	1201.5	1.429	0.413	0.0108869	2.61993e-05	0.0416314	0.000344498	28358466	5.42342e+07	4.05238e+07	2.23919e+07	14.39	14.21	3.18	3.28		High	High	High	High	3.11	3.1	3.16	3.16	0.000844595	15.89
High	[K].TCSSCGYPSAK.[T]	2xCarbamidomethyl [C2; C5]	3.43557	12	eL37B	eL37B [33-43]	P51402 RL37B_YEAST	0	1217.49	1.314	0.314	0.0661925	1.4676e-05	0.173466	0.000231571	17483898	3.74133e+07	2.29721e+07	1.17595e+07	15.99	14.79	3.41	6.69		High	High	High	High	3.03	2.98	2.93	2.65	0.000844595	15.89
High	[R].YDCSFCGK.[K]	2xCarbamidomethyl [C3; C6]	1.78704	12	eL43A	eL43A [37-44]	P0CX25 RL43A_YEAST	0	1036.39	1.231	0.776	0.00100385	6.26618e-05	0.00621807	0.000656853	442016896	5.82181e+08	5.44177e+08	4.51826e+08	4.79	1.74	3.86	1.75		High	High	High	High	2.2	2.33	2.21	2.17	0.00163132	18.13
High	[K].NGDKPHMLKF.[-]		1.96948	12	eL6A	eL6A [167-176]	Q02326 RL6A_YEAST	1	1186.6	0.578	0.899	0.000288031	0.0944057	0.00248137	0.202742	7.73707e+07	6.41787e+07	4.47109e+07	5.77043e+07	5.04	10.16	3.9	13.67		High	High	High	High	2.27	2.75	2.42	2.32	0.000844595	19.55
High	[K].VNGVPLRR.[V]		1.47084	12	eL6A; eL6B	eL6A [71-78]; eL6B [71-78]	Q02326 RL6A_YEAST ;P05739 RL6B_YEAST	1	910.558	1.371	0.681	0.00119843	0.000822458	0.00712873	0.00479714	1.2957e+08	1.79902e+08	1.77648e+08	1.22451e+08	12.14	4.74	3.75	4.65	NotUnique	High	High	High	High	2.42	2.25	2.21	2.18	0.00292184	16.39
High	[K].EAAAIAEGK.[S]		3.07907	12	eL8B	eL8B [112-120]	P29453 RL8B_YEAST	0	859.452	0.993	1.448	0.81728	0.000107632	1	0.000990529	44459456	3.83771e+07	4.41667e+07	5.55581e+07	0.93	3.15	10	1.1		High	High	High	High	3.01	3	3.05	2.92	0.000844595	15.83
High	[R].LGTLVNQK.[T]		1.93541	12	eL8B; eL8A	eL8B [186-193]; eL8A [186-193]	P29453 RL8B_YEAST ;P17076 RL8A_YEAST	0	872.52	1.519	0.633	2.68944e-05	3.43576e-05	0.000502089	0.000416856	8.25333e+08	1.18774e+09	1.25406e+09	7.51417e+08	8.63	2.27	4.32	3.61	NotUnique	High	High	High	High	2.6	2.51	2.32	2.52	0.000844595	17.33
High	[R].KDQYVPEVSALDLSRSNGVLNVDNQTSDLVK.[S]	1xDeamidated [Q3]	2.72782	12	eS17A	eS17A [81-111]	P02407 RS17A_YEAST	2	3404.72	0.687	1.36	0.0122239	0.0627871	0.0453556	0.14683	22009142	1.56082e+07	1.51265e+07	2.12346e+07	9.27	15.86	3.36	6.97		High	High	High	High	3.52	3.19	3.8	4.19	0.000844595	30.43
High	[R].KVISEILTK.[E]		3.2447	12	eS1A	eS1A [166-174]	P33442 RS3A1_YEAST	1	1030.65	1.189	1.084	0.0476983	0.700724	0.132899	0.94205	4.82922e+07	5.01943e+07	5.74217e+07	5.44211e+07	10.32	0.46	4.22	4.67		High	High	High	High	3.11	3.02	3.11	2.95	0.000844595	20.83
High	[K].RVVDPFTRK.[E]		1.37068	12	eS1A	eS1A [19-27]	P33442 RS3A1_YEAST	2	1117.65	0.966	0.853	0.980219	0.166768	1	0.319675	7.85634e+07	7.98496e+07	7.58834e+07	6.81324e+07	11.46	11.82	4.32	5.32		High	High	High	High	3.27	3.3	3.09	3.24	0.00292184	17.3
High	[K].NLLTNFHGMDFTTDKLR.[S]	1xDeamidated [N5]; 1xOxidation [M9]	0.888997	12	eS1A; eS1B	eS1A [95-111]; eS1B [95-111]	P33442 RS3A1_YEAST ;P23248 RS3A2_YEAST	1	2039.99	0.943	1.262	0.978894	0.23498	1	0.42438	3.08839e+06	3.63739e+06	2.91174e+06	4.5914e+06	8.36	22.87	15.91	9.12	NotUnique	Low	High	Low	Low	0.44	1.4	0.43	0.51	0.00731383	57.34
High	[K].APSTFENR.[N]		2.03	12	eS1A; eS1B	eS1A [34-41]; eS1B [34-41]	P33442 RS3A1_YEAST ;P23248 RS3A2_YEAST	0	921.442	1.743	0.403	2.2627e-05	6.64901e-07	0.000446289	2.93143e-05	124067680	2.43077e+08	2.1629e+08	9.78643e+07	8.92	2.7	2.61	8.88	NotUnique	High	High	High	High	2.44	2.58	2.51	2.65	0.000844595	16.38
High	[R].YGLAEK.[V]		1.23867	12	eS24A	eS24A [94-99]	P0CX31 RS24A_YEAST	0	680.361	1.339	0.615	0.0107828	0.000937493	0.0414446	0.00534335	26429582	3.88568e+07	3.53772e+07	2.38967e+07	11.6	3.69	3.05	14.77		High	High	High	High	1.68	1.69	1.63	1.67	0.00348675	16.74
High	[K].IFGTGK.[R]		0.903171	12	eS24A	eS24A [118-123]	P0CX31 RS24A_YEAST	0	622.356	1.612	0.494	0.00153571	0.000133031	0.00875297	0.00113303	35199500	5.82669e+07	5.67259e+07	2.88062e+07	12.73	3.22	6.25	14.55		High	High	High	High	1.62	1.63	1.63	1.58	0.00731383	17.06
High	[K].IFGTGKR.[L]		1.26033	12	eS24A	eS24A [118-124]	P0CX31 RS24A_YEAST	1	778.457	2.183	0.562	1.02753e-05	0.000106945	0.000261063	0.000990529	2.53887e+07	5.13001e+07	5.54188e+07	2.88551e+07	2.93	9.92	10.41	6.24		High	High	High	High	1.99	2.02	2.02	1.98	0.00348675	15.84
High	[K].VSPADAAK.[K]		2.07553	12	eS26A	eS26A [109-116]	P39938 RS26A_YEAST	0	758.404	0.903	1.31	0.737656	0.0308854	1	0.0828216	2.67092e+07	2.25919e+07	2.41122e+07	2.95976e+07	7.7	1.3	5.23	12.08		High	High	High	High	1.91	1.98	1.91	1.87	0.000844595	15.33
High	[R].RMNPGPSVQ.[-]	1xOxidation [M2]	1.74973	12	eS30A	eS30A [55-63]	P0CX33 RS30A_YEAST	1	1001.48	1.269	0.943	0.84544	0.799688	1	1	1.3771e+07	1.58071e+07	1.74732e+07	1.49106e+07	15.76	3.86	5.51	70.03		High	High	High	High	2.16	1.77	2.22	2.17	0.00163132	15.64
High	[R].RMNPGPSVQ.[-]		2.04018	12	eS30A	eS30A [55-63]	P0CX33 RS30A_YEAST	1	985.488	1.389	0.865	0.00317269	0.0620158	0.0156066	0.145253	105165320	1.26557e+08	1.46117e+08	1.09514e+08	10.65	2.65	3.33	10.98		High	High	High	High	2.83	2.83	3.09	3.31	0.000844595	16.45
High	[R].ITDEEASYK.[L]		2.22473	12	eS4A	eS4A [114-122]	P0CX35 RS4A_YEAST	0	1055.49	2.062	0.369	0.000510825	5.94271e-05	0.00379072	0.000636295	78822440	1.73311e+08	1.62521e+08	6.40239e+07	19.88	12.32	3.7	5.29		High	High	High	High	2.79	2.53	2.6	2.67	0.000844595	16.57
High	[R].ILPKPSR.[T]		1.45081	12	eS7A; eS7B	eS7A [98-104]; eS7B [98-104]	P26786 RS7A_YEAST ;P48164 RS7B_YEAST	0	810.52	1.744	0.839	0.000522959	0.0748288	0.0038445	0.169183	391859712	5.82954e+08	6.83338e+08	4.89373e+08	7.8	12.2	3.7	10.01	NotUnique	High	High	High	High	1.74	1.69	1.77	1.79	0.00292184	15.72
High	[K].YLAAYLLLNAAGNTPDATKIK.[A]		5.07029	12	P2A	P2A [3-23]	P05319 RLA2_YEAST	1	2221.22	0.845	0.85	0.01664	0.0825125	0.0582788	0.181093	2.14637e+07	1.8746e+07	1.81435e+07	1.59422e+07	8.94	1.07	3.87	6.61		High	High	High	High	4.92	5.06	4.73	4.36	0.000844595	48.18
High	[K].AVVESVGAEVDEARINELLSSLEGKGSLEEIIAEGQK.[K]		7.67073	12	P2B	P2B [25-61]	P02400 RLA4_YEAST	2	3869	0.651	1.24	0.496703	0.908019	0.794618	1	8.03909e+06	5.46763e+06	5.23208e+06	6.77751e+06	7.22	15.11	36.3	10.39		High	High	High	High	7.32	6.87	6.78	5.69	0.000844595	61.19
High	[R].AVVLMGK.[N]	1xOxidation [M5]	1.40088	12	uL10	uL10 [49-55]	P05317 RLA0_YEAST	0	733.428	1.037	1.02	0.485744	0.958836	0.781256	1	62638836	6.73324e+07	6.49286e+07	6.86872e+07	12.54	7.83	10.35	6.1		High	High	High	High	1.46	1.49	1.5	1.44	0.00292184	16.52
High	[R].EYLEEYK.[S]		1.49049	12	uL10	uL10 [17-23]	P05317 RLA0_YEAST	0	973.451	1.006	0.876	0.999977	0.042945	1	0.108193	324585920	3.5113e+08	3.26374e+08	3.07512e+08	3.31	4.7	5.89	10.76		High	High	High	High	2.08	2.04	2.02	2	0.00292184	21.44
High	[K].KVGEDIAK.[A]		2.60485	12	uL11A	uL11A [41-48]	P0CX53 RL12A_YEAST	1	859.488	0.869	1.118	0.139266	0.743694	0.304315	0.983934	1.62232e+07	1.40029e+07	1.4105e+07	1.56612e+07	6.94	5.94	8.97	9.67		High	High	High	High	2.71	2.72	2.65	2.67	0.000844595	15.23
High	[R].TLASVTK.[E]		1.46113	12	uL11A	uL11A [124-130]	P0CX53 RL12A_YEAST	0	719.43	0.921	1.15	0.999977	0.345732	1	0.573781	51153756	4.19941e+07	4.71158e+07	4.83032e+07	14.2	6.9	1.73	6.23		High	High	High	High	1.98	2.03	1.99	1.99	0.00292184	16.16
High	[K].VTVQLK.[I]		1.18285	12	uL11A	uL11A [58-63]	P0CX53 RL12A_YEAST	0	687.44	0.949	0.614	0.993935	0.000116827	1	0.00102037	83176816	1.11718e+08	7.89347e+07	6.85792e+07	2.84	9.18	6.76	5.92		High	High	High	High	1.82	1.87	1.82	1.9	0.00348675	17.74
High	[K].VSSAEYYAK.[K]		2.06621	12	uL13A	uL13A [162-170]	P26784 RL16A_YEAST	0	1017.49	1.719	0.499	0.00103816	0.000196174	0.00635187	0.00157254	93390224	1.49787e+08	1.60564e+08	7.47316e+07	15.95	6.89	8.82	7.52		High	High	High	High	2.81	2.51	2.59	2.79	0.000844595	16.97
High	[R].LASTIAK.[Q]		1.4056	12	uL13B	uL13B [18-24]	P26785 RL16B_YEAST	0	703.435	1.007	1.099	0.857095	0.37477	1	0.606674	55417660	5.56489e+07	5.58026e+07	6.11651e+07	10.16	12.99	8.04	4.8		High	High	High	High	2.17	2.14	2.17	2.18	0.00292184	16
High	[K].KVMPAIVVR.[Q]		2.43415	12	uL14A	uL14A [72-80]	P0CX41 RL23A_YEAST	1	1012.63	0.893	1.03	0.0841266	0.889408	0.209131	1	7.70367e+06	7.28231e+06	6.88228e+06	7.50422e+06	2.52	6.41	3.37	8.3		High	High	Low	High	2.79	2.77	0.64	2.69	0.000844595	20.65
High	[R].LNRLPAASLGDMVMATVK.[K]	1xDeamidated [N2]	4.17085	12	uL14A	uL14A [46-63]	P0CX41 RL23A_YEAST	1	1888	1.004	1.459	0.534484	0.186617	0.836316	0.350112	7.17258e+06	5.72877e+06	7.20284e+06	8.35892e+06	18.84	1.86	29.7	4.32		High	High	High	High	5.4	4.07	5.31	5.02	0.000844595	48.74
High	[K].MLSCAGADR.[L]	1xOxidation [M1]; 1xCarbamidomethyl [C4]	2.66375	12	uL16	uL16 [102-110]	P41805 RL10_YEAST	0	996.424	1.152	0.733	0.60322	0.314313	0.910601	0.534084	33312222	4.43635e+07	3.83721e+07	3.25079e+07	9.18	2.67	9.97	26.88		High	High	High	High	2.73	2.65	2.58	2.68	0.000844595	15.63
High	[R].LQQGMR.[G]	1xOxidation [M5]	0.899027	12	uL16	uL16 [111-116]	P41805 RL10_YEAST	0	748.377	0.733	0.808	0.0656267	0.265651	0.172587	0.467384	73126081	8.4323e+07	5.3609e+07	6.81626e+07	11.84	8.19	6.5	8.32		High	High	High	High	0.75	0.89	0.7	0.31	0.00731383	16.53
High	[K].YMTTVSGR.[D]	1xOxidation [M2]	1.70962	12	uL16	uL16 [75-82]	P41805 RL10_YEAST	0	930.435	1.293	0.636	0.0315678	0.00206474	0.0963749	0.00978464	49920868	7.03477e+07	6.45701e+07	4.47517e+07	8.63	10.48	5.95	10.39		High	High	High	High	1.75	2.27	2.23	2.04	0.00236593	15.9
High	[K].MLSCAGADR.[L]	1xCarbamidomethyl [C4]	2.35954	12	uL16	uL16 [102-110]	P41805 RL10_YEAST	0	980.429	1.346	0.563	0.00458286	0.00054174	0.0210083	0.00355769	378333056	5.40697e+08	5.09072e+08	3.0453e+08	12.07	9.79	6.43	5.23		High	High	High	High	2.61	2.6	2.6	2.57	0.000844595	16.47
High	[K].YMTTVSGR.[D]		1.91363	12	uL16	uL16 [75-82]	P41805 RL10_YEAST	0	914.44	1.661	0.551	6.0809e-05	8.20048e-06	0.000851894	0.000168391	207933024	3.45533e+08	3.45294e+08	1.90555e+08	9.04	1.11	6.25	5.43		High	High	High	High	2.03	2.17	2.02	2.02	0.000844595	16.86
High	[K].SSMGPAFR.[L]		1.8689	12	uL1B	uL1B [208-215]	P0CX44 RL1B_YEAST	0	852.403	0.981	1.027	0.872091	0.808354	1	1	1140845056	1.05321e+09	1.11873e+09	1.08185e+09	3.9	7.48	6.04	12.15		High	High	High	High	2.37	2.64	2.44	2.37	0.000844595	19.49
High	[K].ITSSQVR.[E]		1.51561	12	uL1B	uL1B [4-10]	P0CX44 RL1B_YEAST	0	790.442	1.032	1.169	0.746466	0.340671	1	0.568037	3.99441e+07	3.95925e+07	4.12317e+07	4.62815e+07	10.85	10.15	14.05	15.97		High	High	High	High	2.13	2.2	2.12	2.16	0.00292184	15.16
High	[K].ARWPAK.[S]		0.837572	12	uL22B; uL22A	uL22B [81-86]; uL22A [81-86]	P46990 RL17B_YEAST ;P05740 RL17A_YEAST	1	728.42	3.7	1.531	4.59027e-06	0.0127145	0.000149583	0.0415197	29642460	4.27678e+07	1.09667e+08	6.54659e+07	11.24	14	10.05	11.88	NotUnique	High	High	High	High	1.97	2.05	2.08	1.91	0.00794702	15.69
High	[R].FNSSIGR.[T]		1.58159	12	uL22B; uL22A	uL22B [63-69]; uL22A [63-69]	P46990 RL17B_YEAST ;P05740 RL17A_YEAST	0	780.4	1.503	0.406	0.00246658	1.21227e-05	0.0128382	0.000207214	41783340	8.8387e+07	6.27817e+07	3.59031e+07	4.94	7.74	8.76	14.08	NotUnique	High	High	High	High	2.38	2.32	2.35	2.3	0.00292184	16.88
High	[K].KVEDGNILVFQVSMK.[A]	1xDeamidated [N6]	2.41659	12	uL23	uL23 [75-89]	P04456 RL25_YEAST	1	1707.9	0.772	1.389	0.875757	0.970719	1	1	7.4699e+06	5.29916e+06	5.76719e+06	7.36247e+06	10.6	9.6	8.07	56.69		High	Low	Low	Low	2.57	0.51	0.51	0.53	0.000844595	51.02
High	[K].AVPHYNR.[L]		1.01415	12	uL23	uL23 [50-56]	P04456 RL25_YEAST	0	856.442	1.553	0.974	0.00100104	0.986539	0.00621807	1	2.29663e+07	2.6813e+07	3.56624e+07	2.61046e+07	7.44	5.91	5.47	13.49		High	High	High	High	1.51	1.55	1.4	1.49	0.00539811	15.48
High	[K].ISSVYR.[L]		1.03541	12	uL24A; uL24B	uL24A [70-75]; uL24B [70-75]	P05743 RL26A_YEAST ;P53221 RL26B_YEAST	0	724.399	1.434	0.634	0.0057575	0.00161767	0.0256098	0.00816461	6.30697e+07	9.99705e+07	9.04369e+07	6.34152e+07	12.34	11.27	2.81	6.32	NotUnique	Low	High	High	High	0.2	1.67	1.54	1.79	0.00539811	16.59
High	[R].VDKPLLK.[A]		1.68084	12	uL2A	uL2A [175-181]	P0CX45 RL2A_YEAST	0	812.524	1.554	0.523	0.000740848	7.82931e-05	0.00493569	0.000772114	2.91256e+08	4.48819e+08	4.52497e+08	2.34608e+08	11.63	12.04	4.04	7.27		High	High	High	High	2.37	2.25	2.33	2.31	0.00236593	16.29
High	[R].TLDYAER.[H]		1.65522	12	uL2A	uL2A [31-37]	P0CX45 RL2A_YEAST	0	867.421	1.915	0.364	1.48066e-05	1.89336e-07	0.000341462	1.18256e-05	113319128	2.51439e+08	2.17048e+08	9.15797e+07	7.2	2.08	7.55	6.83		High	High	High	High	1.76	2.02	2.05	2	0.00236593	17.45
High	[K].YASVVR.[V]		0.931631	12	uL3	uL3 [154-159]	P14126 RL3_YEAST	0	694.388	0.992	0.611	0.622552	0.00178362	0.931933	0.00873741	71739776	8.8579e+07	7.11876e+07	5.40913e+07	13.75	3.01	7.8	8.08		High	High	High	High	1.65	1.55	1.48	1.55	0.00669792	16.44
High	[K].YAQDGAGIER.[E]		2.69705	12	uL3	uL3 [137-146]	P14126 RL3_YEAST	0	1079.51	1.726	0.477	0.000470091	6.90638e-05	0.00362266	0.000699504	294648512	5.33759e+08	5.08655e+08	2.54708e+08	15.52	3.52	10.64	5.73		High	High	High	High	2.79	2.88	2.86	3.09	0.000844595	16.67
High	[R].IVTLRK.[S]		0.780096	12	uL3	uL3 [335-340]	P14126 RL3_YEAST	1	729.498	1.579	0.361	0.00169248	7.59486e-06	0.00943131	0.000164685	17403978	3.7127e+07	2.74739e+07	1.33843e+07	4.92	13.4	9.9	7.39		High	High	High	High	1.6	1.43	1.37	1.47	0.00986193	15.85
High	[R].FQTPAEK.[H]		1.41119	12	uL3	uL3 [370-376]	P14126 RL3_YEAST	0	820.42	1.454	0.352	0.000527433	1.38283e-06	0.00385669	4.93538e-05	39502992	8.17218e+07	5.74463e+07	2.8785e+07	9.07	6.75	2.59	10.13		High	High	High	High	1.68	1.99	1.63	1.78	0.00292184	16.59
High	[R].KVLQLLR.[L]	1xDeamidated [Q4]	0.783757	12	uL30A	uL30A [101-107]	P05737 RL7A_YEAST	1	870.577	0.822	1.154	0.38326	0.997322	0.661366	1	1.26004e+07	1.1601e+07	1.03635e+07	1.33845e+07	13.64	4.24	5.94	21.26		High	High	High	High	1.41	1.49	1.41	1.47	0.00986193	28.65
High	[K].EYETAER.[N]		1.58181	12	uL30A	uL30A [54-60]	P05737 RL7A_YEAST	0	897.395	0.839	0.944	0.0751132	0.661341	0.19247	0.902869	1.60542e+07	1.45463e+07	1.34717e+07	1.3738e+07	6.43	3.35	6.23	8.64		High	High	High	High	1.85	1.98	1.77	1.83	0.00292184	15.4
High	[R].KVLQLLR.[L]		1.72256	12	uL30A	uL30A [101-107]	P05737 RL7A_YEAST	1	869.593	0.729	0.919	0.0044102	0.42412	0.020404	0.666381	74124776	7.85011e+07	5.40497e+07	7.21166e+07	7.14	5.07	6.71	12.27		High	High	High	High	2.35	2.41	2.26	2.51	0.00163132	21.53
High	[R].INSGTFVK.[V]	1xDeamidated [N2]	1.79427	12	uL30A	uL30A [111-118]	P05737 RL7A_YEAST	0	866.462	0.987	0.845	0.998794	0.00953398	1	0.0324805	75009928	8.84631e+07	7.40384e+07	7.47576e+07	4.79	5.02	2.12	7.07		High	High	High	High	1.69	1.79	1.75	1.42	0.00163132	19.85
High	[K].EAVAALK.[A]		1.63746	12	uL4A; uL4B	uL4A [164-170]; uL4B [164-170]	P10664 RL4A_YEAST ;P49626 RL4B_YEAST	0	701.419	1.043	0.939	0.652684	0.511275	0.959189	0.758063	28089412	3.00548e+07	2.93033e+07	2.82279e+07	15.51	6.17	8.09	13.49	NotUnique	High	High	High	High	1.98	2.13	2	1.96	0.00236593	16.73
High	[R].MFAPTK.[T]		1.08817	12	uL4A; uL4B	uL4A [99-104]; uL4B [99-104]	P10664 RL4A_YEAST ;P49626 RL4B_YEAST	0	694.359	1.394	0.806	0.0546738	0.0866589	0.148741	0.188263	505674752	6.63787e+08	7.05157e+08	5.34714e+08	18.93	5	8.45	15.66	NotUnique	High	High	High	High	1.76	1.74	1.73	1.51	0.00407886	17.24
High	[R].LNPYAK.[V]		1.13582	12	uL4A; uL4B	uL4A [327-332]; uL4B [327-332]	P10664 RL4A_YEAST ;P49626 RL4B_YEAST	0	705.393	1.233	0.558	0.0514461	0.000317698	0.141241	0.00226671	42477452	5.90883e+07	5.23654e+07	3.29682e+07	15.77	6.97	0.76	8.25	NotUnique	High	High	High	High	1.72	1.5	1.14	1.73	0.00407886	16.22
High	[K].AEEILER.[G]		1.6114	12	uL5A	uL5A [76-82]	P0C0W9 RL11A_YEAST	0	859.452	1.457	0.587	3.90141e-05	8.13931e-06	0.000635675	0.000168391	595199936	9.53511e+08	8.67034e+08	5.59687e+08	1.96	4.6	7.47	4.94		High	High	High	High	2.07	2.33	1.84	2.05	0.00236593	18.35
High	[K].LRDDLER.[L]		1.25945	12	uS13A	uS13A [109-115]	P0CX55 RS18A_YEAST	1	916.485	3.227	0.502	0.834105	0.322232	1	0.544014	1.61043e+08	3.18932e+08	5.19645e+08	1.60066e+08	12.47	7.09	5.71	86.9		High	High	High	High	3.11	3.01	2.78	2.97	0.00348675	16.21
High	[R].RYSNLVCK.[K]	1xCarbamidomethyl [C7]	2.36745	12	uS13A	uS13A [41-48]	P0CX55 RS18A_YEAST	1	1039.54	1.494	0.816	9.49566e-05	0.0198097	0.00115724	0.0583394	261184704	3.26003e+08	3.90295e+08	2.65936e+08	9.98	4.35	3.57	2.76		High	High	High	High	2.59	2.98	2.76	2.78	0.000844595	16.43
High	[R].YSNLVCK.[K]	1xCarbamidomethyl [C6]	1.46236	12	uS13A	uS13A [42-48]	P0CX55 RS18A_YEAST	0	883.434	1.816	0.569	0.000147902	0.000174412	0.00156335	0.00142089	276612576	4.5925e+08	5.02275e+08	2.61279e+08	6.9	7.77	5.16	13.72		High	High	High	High	1.97	2.21	2.13	1.96	0.00292184	17.13
High	[K].ANDIGFHK.[Y]		1.97184	12	uS14B	uS14B [47-54]	P41058 RS29B_YEAST	0	901.453	1.985	0.421	2.1221e-05	5.15323e-06	0.000429868	0.000117041	37314684	7.34717e+07	7.40559e+07	3.0918e+07	12.61	0.34	4.62	8.81		High	High	High	High	2.52	2.43	2.44	2.39	0.000844595	16.55
High	[R].KGLTPSQIGVLLR.[D]	1xDeamidated [Q7]	2.68965	12	uS15	uS15 [43-55]	P05756 RS13_YEAST	1	1382.84	0.827	1.705	0.654007	0.00536232	0.960082	0.0207168	2.49913e+06	2.00103e+06	2.06697e+06	3.41243e+06	18.82	8.87	13.06	14.92		Low	Low	Medium	High	0.29	0.51	0.65	3.15	0.000844595	55.43
High	[K].NAGLGFK.[T]	1xDeamidated [N1]	1.7001	12	uS17A	uS17A [37-43]	P0CX47 RS11A_YEAST	0	707.372	1.463	0.608	0.000246025	0.00011708	0.00219519	0.00102037	1.24167e+07	2.15361e+07	1.81641e+07	1.30943e+07	6.07	9.57	6.4	4.53		High	High	High	High	2.11	2.11	2.12	2.27	0.00236593	22.9
High	[R].GALVDR.[T]		1.54449	12	uS2A	uS2A [186-191]	P32905 RSSA1_YEAST	0	630.357	1.015	1.119	0.70459	0.168836	1	0.322812	14625422	1.39402e+07	1.48375e+07	1.55943e+07	9.11	6.04	9.88	7.39		High	High	High	High	1.5	1.69	1.56	1.71	0.00292184	15.96
High	[R].YVMESGAK.[G]	1xOxidation [M3]	2.03559	12	uS3	uS3 [125-132]	P05750 RS3_YEAST	0	900.413	0.419	2.12	0.825646	0.999623	1	1	2.30843e+07	1.18967e+07	9.66611e+06	2.5221e+07	63.89	97.16	7.82	63.66		High	High	High	High	1.93	1.65	1.47	1.63	0.000844595	14.94
High	[K].IMRDPAK.[S]	1xOxidation [M2]	1.5445	12	uS3	uS3 [188-194]	P05750 RS3_YEAST	1	846.45	1.463	0.529	0.0101574	0.000115594	0.0393435	0.00101927	2.92389e+06	4.91865e+06	4.27735e+06	2.60335e+06	9.21	5.25	7.29	14.17		High	High	High	High	1.09	1.67	1.91	1.41	0.00292184	14.32
High	[R].TQDVLGENGR.[R]	1xDeamidated [N8]	3.65505	12	uS3	uS3 [55-64]	P05750 RS3_YEAST	0	1089.52	1.89	0.483	1.21488e-06	4.30441e-07	6.50396e-05	2.01635e-05	6.78637e+07	1.17227e+08	1.28266e+08	5.66736e+07	8.43	4.22	1.72	2.49		High	High	High	High	3.18	3.28	3.3	3.37	0.000844595	17.94
High	[R].KAEASGEAADEADEADEE.[-]		4.40447	12	uS4A	uS4A [180-197]	O13516 RS9A_YEAST	1	1836.73	1.278	0.917	0.0231975	0.59401	0.0762567	0.844473	41524136	3.94726e+07	5.30733e+07	3.61796e+07	5.74	9.39	10.83	5.27		High	High	High	High	4.95	4.75	4.68	5.39	0.000844595	16.66
High	[R].LDAELK.[L]		1.28208	12	uS4B; uS4A	uS4B [24-29]; uS4A [24-29]	P05755 RS9B_YEAST ;O13516 RS9A_YEAST	0	688.388	1.238	0.808	0.0607594	0.0473133	0.16264	0.116649	2.79871e+07	3.24907e+07	3.465e+07	2.62579e+07	11.98	10.4	9.42	2.3	NotUnique	High	High	High	High	1.69	1.7	1.66	1.7	0.00348675	17.31
High	[K].CGSVTVR.[L]	1xCarbamidomethyl [C1]	1.83021	12	uS5	uS5 [162-168]	P25443 RS2_YEAST	0	778.388	1.087	1.181	0.930515	0.715542	1	0.958532	4.10376e+07	3.91717e+07	4.46046e+07	4.62465e+07	4.81	1.54	7.82	15.86		High	High	High	High	2.67	2.69	2.7	2.67	0.00163132	15.46
High	[-].MSAPEAQQQK.[R]	1xMet-loss+Acetyl [N-Term]	2.36938	12	uS5	uS5 [1-10]	P25443 RS2_YEAST	0	1028.5	1.159	1.289	0.430431	0.0149314	0.720107	0.0470215	9.28691e+06	8.08941e+06	1.07673e+07	1.04273e+07	9.62	2.93	2.29	11.83		High	High	High	High	2.05	2.06	2	2.11	0.000844595	15.61
High	[R].TLENTLK.[A]		1.57987	12	uS5	uS5 [206-212]	P25443 RS2_YEAST	0	818.462	1.848	0.436	1.13269e-05	9.79197e-07	0.000273854	4.07727e-05	202805216	4.05474e+08	3.74828e+08	1.76768e+08	5.23	7.48	7.8	3.64		High	High	High	High	2.16	2.03	2.08	2.12	0.00292184	17.43
High	[K].IGDIEK.[W]		1.05477	12	uS8A	uS8A [83-88]	P0C0W1 RS22A_YEAST	0	674.372	1.028	1.474	0.799899	0.00706269	1	0.0257591	2.64319e+07	1.89255e+07	2.71836e+07	2.78873e+07	8.94	10.93	10.84	8.01		High	High	High	High	1.71	1.69	1.85	1.74	0.00407886	16.29
High	[K].AFTSYDR.[T]		1.53463	12	uS9B	uS9B [108-114]	P0CX52 RS16B_YEAST	0	859.394	1.669	0.59	0.000590155	0.00058313	0.00421259	0.00376288	353743136	5.38528e+08	5.90513e+08	3.17746e+08	12.16	7.89	1.37	11.4		High	High	High	High	2.1	2.03	2.07	2.13	0.00292184	17.81
High	[R].LAASVVGVGKR.[K]		4.22429	11	eL19A	eL19A [10-20]	P0CX82 RL19A_YEAST	1	1056.65	0.989	1.13	0.937434	0.76279	1	0.993847	1.99491e+08	1.71976e+08	1.97235e+08	1.94333e+08	8.88	11.24	2.17	4.93		High	High	High	High	3.92	3.83	3.09	3.68	0.000844595	17.54
High	[K].FLSPSGHK.[T]		1.63132	11	eL32	eL32 [65-72]	P38061 RL32_YEAST	0	872.462	1.434	0.605	0.00130866	0.000286837	0.00772315	0.00213915	519759392	8.21944e+08	7.453e+08	4.97304e+08	8.88	11.37	3.92	1.32		High	High	High	High	2.02	2.31	2.09	1.91	0.00236593	16.04
High	[K].GIDSVVR.[R]		1.0183	11	eL32	eL32 [37-43]	P38061 RL32_YEAST	0	745.42	1.689	0.496	0.000122393	9.31393e-06	0.00135901	0.000181319	1.89668e+08	3.89614e+08	3.20336e+08	1.93176e+08	11.44	6.62	1.81	2.29		High	High	High	High	1.48	1.82	1.82	1.54	0.00539811	18.43
High	[K].HLSYQR.[S]		1.46135	11	eL33B; eL33A	eL33B [13-18]; eL33A [13-18]	P41056 RL33B_YEAST ;P05744 RL33A_YEAST	0	803.416	3.521	3.522	6.92282e-06	6.62002e-06	0.000190857	0.000148111	1.52937e+08	1.18325e+08	5.38505e+08	4.16778e+08	17.48	1.86	11.39	10.22	NotUnique	High	High	High	High	2.11	1.96	2.31	2.18	0.00292184	15.3
High	[R].QYATVSK.[T]		1.60417	11	eL34A	eL34A [61-67]	P87262 RL34A_YEAST	0	796.42	0.954	0.988	0.753418	0.992919	1	1	2.38233e+07	2.01683e+07	2.27265e+07	1.99235e+07	7.27	0.3	4.58	7.1		High	High	High	High	2.06	1.9	2.14	2.24	0.00292184	15.53
High	[R].YDCSFCGKK.[T]	2xCarbamidomethyl [C3; C6]	1.96959	11	eL43A	eL43A [37-45]	P0CX25 RL43A_YEAST	1	1164.48	1.46	0.731	0.000605966	0.0127412	0.00430495	0.0415197	2.90222e+07	3.90214e+07	4.23794e+07	2.85196e+07	12.63	7.75	4.58	3.28		High	High	High	High	2.62	2.51	2.63	2.57	0.000844595	16.43
High	[K].KEANLFPEQQNK.[E]	1xDeamidated [N4]	4.01057	11	eL6A	eL6A [117-128]	Q02326 RL6A_YEAST	1	1446.72	1.065	1.163	0.851225	0.0190243	1	0.0568536	5.05927e+07	4.67556e+07	5.38719e+07	5.43655e+07	6.55	5.56	7.14	3.75		High	Medium	Low	Low	3.03	0.89	1.24	0.93	0.000844595	30.38
High	[K].VRTDTTYPAGFMDVITLDATNENFR.[L]	1xOxidation [M12]	5.42786	11	eS4A	eS4A [76-100]	P0CX35 RS4A_YEAST	1	2863.36	0.836	1.089	0.958426	0.998178	1	1	6.67458e+06	6.28819e+06	5.57684e+06	6.84828e+06	36.65	26.16	22.97	18.04		High	High	Low	High	4.9	5.19	0.59	5.31	0.000844595	56.96
High	[R].TLTAVHDKILEDLVFPTEIVGK.[R]		5.60011	11	eS7A	eS7A [117-138]	P26786 RS7A_YEAST	1	2438.35	0.779	1.241	0.922959	0.95373	1	1	4.98532e+06	3.11001e+06	3.88327e+06	3.85926e+06	11.69	34.96	21.87	10.58		High	High	High	High	4.24	4.7	4.64	3.9	0.000844595	51.12
High	[K].DGEIMLWNLAAK.[K]	1xDeamidated [N8]	3.83498	11	RACK1	RACK1 [217-228]	P38011 GBLP_YEAST	0	1361.68	2.236	1.248	0.000287678	0.0783415	0.00248137	0.174337	8.24781e+06	7.32294e+06	1.84459e+07	9.1368e+06	20.42	14.44	2.76	0.89		High	High	High	High	3.4	3.17	3.17	3.37	0.000844595	28.28
High	[K].AEYFAK.[L]		1.15119	11	uL10	uL10 [9-14]	P05317 RLA0_YEAST	0	728.361	1.745	0.38	0.000100592	2.03232e-06	0.0011873	6.0929e-05	3.83486e+07	7.95767e+07	6.69193e+07	3.02739e+07	7.2	5.72	10.82	7.25		High	High	High	High	1.3	1.28	1.31	1.36	0.00407886	17.41
High	[-].MSVEPVVVIDGK.[G]	1xAcetyl [N-Term]	2.34009	11	uL13A	uL13A [1-12]	P26784 RL16A_YEAST	0	1314.7	1.541	0.952	0.013666	0.580042	0.0497112	0.831245	1.9761e+07	2.46872e+07	3.04604e+07	2.34956e+07	4.07	2.58	13.74	13.43		n/a	Medium	High	High		0.94	1.86	2.41	0.000844595	18.8
High	[-].MSQPVVVIDAK.[D]	1xMet-loss [N-Term]	2.62233	11	uL13B	uL13B [1-11]	P26785 RL16B_YEAST	0	1055.61	3.344	4.138	2.70648e-09	7.68722e-10	1.01426e-06	2.88079e-07	9.83964e+07	9.06091e+07	3.29059e+08	3.74923e+08	0.85	6.16	1.65	4.65		High	High	High	High	2.01	1.94	1.95	1.92	0.000844595	21.81
High	[R].INSGTFVK.[V]		1.42227	11	uL30A	uL30A [111-118]	P05737 RL7A_YEAST	0	865.478	1.17	0.853	0.0134306	0.0111976	0.0491425	0.0375508	1119527808	1.42814e+09	1.30961e+09	1.21823e+09	3.04	2.08	3.76	6.11		High	High	High	High	1.9	1.9	1.88	1.9	0.00292184	18.49
High	[R].IINSSEIQSAIRPAGQATQKR.[T]		4.10247	11	uL4A; uL4B	uL4A [289-309]; uL4B [289-309]	P10664 RL4A_YEAST ;P49626 RL4B_YEAST	1	2268.24	0.611	1.303	0.0129693	0.106587	0.0478841	0.222527	7.16819e+07	5.36921e+07	4.37939e+07	6.99454e+07	16.62	15.25	21.97	5.77	NotUnique	High	Low	High	High	4.69	0.42	3.22	4.05	0.000844595	24.57
High	[R].NFLGDK.[K]		1.34586	11	uL6A; uL6B	uL6A [116-121]; uL6B [116-121]	P05738 RL9A_YEAST ;P51401 RL9B_YEAST	0	693.357	1.753	0.475	5.35448e-05	5.01683e-06	0.000779258	0.000117041	4.38871e+07	8.82599e+07	7.69505e+07	4.19391e+07	4.73	4.27	6.3	10.94	NotUnique	High	High	High	High	1.74	1.89	1.61	1.56	0.00292184	18.86
High	[R].RYSNLVCKK.[A]	1xCarbamidomethyl [C7]	0.806931	11	uS13A	uS13A [41-49]	P0CX55 RS18A_YEAST	2	1167.63	1.507	0.884	0.00913933	0.768326	0.0366306	0.993847	9.99077e+06	1.53034e+07	1.5054e+07	1.35243e+07	3.96	6.85	7.09	20.12		High	High	High	High	2.63	2.17	2.19	3.23	0.00986193	15.4
High	[R].VQVGDIVTVGQCRPISK.[T]	1xDeamidated [Q]; 1xCarbamidomethyl [C12]	4.63116	11	uS17A	uS17A [117-133]	P0CX47 RS11A_YEAST	0	1856.99	0.95	1.247	0.713793	0.982412	1	1	5.3919e+06	5.42704e+06	5.12364e+06	6.76724e+06	83.27	3.29	19.81	13.46		High	High	High	High	4.06	3.9	4.08	3.75	0.000844595	31.38
High	[-].MSLPATFDLTPEDAQLLLAANTHLGAR.[N]	1xAcetyl [N-Term]	6.53555	11	uS2A	uS2A [1-27]	P32905 RSSA1_YEAST	0	2908.49	4.188	3.964	8.57542e-05	9.25007e-05	0.00108006	0.000872669	3.193e+06	4.00109e+06	1.33714e+07	1.586e+07	28.54	24.11	9.19	2.57		n/a	High	High	High		0.09	4.53	4.85	0.000844595	64.31
High	[K].LVADGVFYAELNEFFTR.[E]	1xDeamidated [N12]	5.58543	11	uS3	uS3 [11-27]	P05750 RS3_YEAST	0	1991.97	1.599	0.736	0.000183288	0.00495406	0.0017767	0.0195425	1.38963e+06	1.72637e+06	2.22205e+06	1.27021e+06	13.33	3.53	5.47	2.74		High	High	High	High	4.05	3.4	3.87	2.81	0.000844595	55.5
High	[K].EVAGAIR.[A]		1.70687	11	uS5	uS5 [120-126]	P25443 RS2_YEAST	0	715.41	1.115	1.039	0.0579238	0.76808	0.15641	0.993847	82694232	8.0244e+07	9.21835e+07	8.34023e+07	7.37	3.17	1.77	6.18		High	High	High	High	2.14	2.14	2.14	2.01	0.00236593	16.21
High	[K].TFLVANVKDLETLTMHTK.[T]		3.2146	10	eL32	eL32 [73-90]	P38061 RL32_YEAST	1	2061.1	0.913	1.238	0.849733	0.0759587	1	0.170964	8326383	7.00976e+06	7.59939e+06	8.67862e+06	2.84	13.63	13.61	2.09		High	High	High	High	3.58	3.54	3.5	3.4	0.000844595	58.02
High	[K].NLYVIK.[A]	1xDeamidated [N1]	1.32912	10	eS10A	eS10A [39-44]	Q08745 RS10A_YEAST	0	750.44	1.076	0.762	0.432835	0.0690667	0.723322	0.159295	15797638	2.16539e+07	1.69995e+07	1.65085e+07	3.62	8.92	9.55	12.99		High	High	High	High	1.6	1.89	1.85	1.29	0.00348675	29.1
High	[K].DIFPLQNIHVR.[K]	1xDeamidated [N7]	3.13254	10	eS1A; eS1B	eS1A [203-213]; eS1B [203-213]	P33442 RS3A1_YEAST ;P23248 RS3A2_YEAST	0	1352.73	0.967	1.372	0.785793	0.000296157	1	0.00217096	1.40079e+07	1.47576e+07	1.35438e+07	2.02498e+07	5.14	2.87	7.53	1.65	NotUnique	High	High	High	High	3.03	2.99	3.05	2.5	0.000844595	40.91
High	[K].ADDHASVQINVAK.[V]	1xDeamidated [N/Q]	1.73859	10	eS21B; eS21A	eS21B [26-38]; eS21A [26-38]	Q3E754 RS21B_YEAST ;P0C0V8 RS21A_YEAST	0	1368.68	0.93	1.025	0.667067	0.827496	0.972697	1	7.42624e+08	7.52302e+08	6.90394e+08	7.71435e+08	5.56	7.65	10.94	3.36	NotUnique	High	High	High	High	1.53	1.28	1.36	1.8	0.00163132	22.04
High	[R].LAQNDGLLK.[N]	1xDeamidated [N4]	2.29897	10	eS21B; eS21A	eS21B [72-80]; eS21A [72-80]	Q3E754 RS21B_YEAST ;P0C0V8 RS21A_YEAST	0	972.536	1.41	0.966	0.000794229	0.969915	0.0052217	1	6.83227e+07	8.82521e+07	9.63141e+07	8.52555e+07	5.4	6.99	4.9	8.1	NotUnique	High	High	Medium	High	2.42	2.38	0.47	2.5	0.000844595	21.88
High	[K].VRTDTTYPAGFMDVITLDATNENFR.[L]	1xDeamidated [N]	4.77237	10	eS4A	eS4A [76-100]	P0CX35 RS4A_YEAST	1	2848.35	1.108	1.818	0.910815	0.118352	1	0.242363	6.06257e+06	3.75775e+06	6.71515e+06	6.832e+06	2.63	38.43	10.6	15.94		Low	High	Low	Low	0.26	3.94	0.16	0.2	0.000844595	44.9
High	[K].RIGQEVDGEAVGDEFKGYVFK.[I]		7.57058	10	eS6A	eS6A [31-51]	P0CX37 RS6A_YEAST	2	2343.16	1.109	1.528	0.359554	0.0563931	0.633339	0.134867	2.99011e+07	2.65363e+07	3.31643e+07	4.05537e+07	8.95	19.44	13.18	8.12		Low	High	High	High	0.02	6.49	6.81	7.04	0.000844595	37.9
High	[K].VLLDSK.[D]		0.939909	10	eS7A; eS7B	eS7A [152-157]; eS7B [152-157]	P26786 RS7A_YEAST ;P48164 RS7B_YEAST	0	674.408	1.768	0.507	0.000475033	0.000114745	0.00362266	0.0010188	75993760	1.44923e+08	1.34368e+08	7.34789e+07	13.27	4.14	3.61	14.55	NotUnique	High	High	High	High	1.69	1.67	1.64	1.7	0.00669792	17.21
High	[K].DVQQIDYK.[L]		1.24605	10	eS7A; eS7B	eS7A [158-165]; eS7B [158-165]	P26786 RS7A_YEAST ;P48164 RS7B_YEAST	0	1008.5	1.754	0.557	1.91369e-06	2.38361e-06	8.96445e-05	6.61674e-05	186117808	3.38094e+08	3.2639e+08	1.88203e+08	2.81	1.48	3.46	8.33	NotUnique	High	High	High	High	2.14	2.09	2.13	1.94	0.00348675	19.08
High	[K].TLISWK.[L]		1.18231	10	RACK1	RACK1 [41-46]	P38011 GBLP_YEAST	0	747.44	1.008	0.926	0.909374	0.871094	1	1	9.80729e+08	9.71154e+08	9.8896e+08	8.9946e+08	12.52	5.25	1.6	8.53		High	High	High	High	1.57	1.67	1.84	1.63	0.00348675	28.09
High	[K].YTTLGK.[L]		1.13812	10	uL13B; uL13A	uL13B [134-139]; uL13A [135-140]	P26785 RL16B_YEAST ;P26784 RL16A_YEAST	0	682.377	1.001	1.051	0.973548	0.644492	1	0.8847	24146190	2.21205e+07	2.41796e+07	2.32431e+07	19.7	13.28	1.48	4.22	NotUnique	High	High	High	High	1.72	1.6	1.61	1.7	0.00407886	16.17
High	[K].DVVVEGLR.[R]		1.21099	10	uL16	uL16 [146-153]	P41805 RL10_YEAST	0	886.499	0.927	0.978	0.985332	0.976344	1	1	308152800	3.29315e+08	2.85784e+08	3.22115e+08	6.37	5.06	7.57	3.68		High	High	High	High	1.93	1.94	2.1	1.95	0.00348675	24.02
High	[K].GASDGGLYVPHSENRFPGWDFETEEIDPELLR.[S]	1xDeamidated [N14]	3.2395	10	uL18	uL18 [165-196]	P26321 RL5_YEAST	1	3633.68	0.824	1.16	0.280083	0.779411	0.523049	1	5.8768e+06	5.01466e+06	4.84365e+06	5.81557e+06	3.77	23.76	8.5	3.35		High	High	High	High	3.64	2.32	3.49	3.09	0.000844595	52.66
High	[K].EQYAAESK.[K]		1.58608	10	uL18	uL18 [263-270]	P26321 RL5_YEAST	0	925.426	0.777	0.978	0.229249	0.936542	0.448038	1	5.21133e+06	3.37816e+06	4.04788e+06	3.30491e+06	9.05	23.74	37.7	16.72		High	High	High	High	1.25	1.71	1.6	1.75	0.00292184	15.06
High	[K].QSLDVSSDRR.[K]		1.80004	10	uL24A; uL24B	uL24A [4-13]; uL24B [4-13]	P05743 RL26A_YEAST ;P53221 RL26B_YEAST	1	1162.58	1.155	0.983	0.082484	0.998234	0.206417	1	32482791	2.59276e+07	3.75145e+07	2.5489e+07	13.63	8.51	1.46	8	NotUnique	High	High	High	n/a	2.58	2.82	2.84		0.00163132	25.11
High	[R].GVAMNPVDHPHGGGNHQHIGK.[A]	1xDeamidated [N15]	5.1613	10	uL2A	uL2A [201-221]	P0CX45 RL2A_YEAST	0	2160.02	0.094	0.156	0.000665175	0.000655926	0.00459373	0.00406295	6.44608e+07	6.54118e+07	6.06701e+06	1.02189e+07	10.69	9.39	29.3	55.26		High	High	n/a	High	4.4	3.4		3.16	0.000844595	16.11
High	[K].HAFMGTLK.[K]	1xOxidation [M4]	2.32973	10	uL3	uL3 [377-384]	P14126 RL3_YEAST	0	920.466	0.945	1.191	0.994227	0.067778	1	0.157274	1.78936e+08	1.53972e+08	1.69064e+08	1.83365e+08	6.91	6.86	5.95	8.43		High	High	High	High	2.17	2.11	2.23	2.24	0.000844595	16.31
High	[-].MVALISK.[K]	1xAcetyl [N-Term]	1.88179	10	uS3	uS3 [1-7]	P05750 RS3_YEAST	0	803.47	6.246	18.249	0.11588	0.00686267	0.266445	0.0250906	1.28673e+06	642882	8.03698e+06	1.17319e+07	66.19	115.26	1.74	1.94		n/a	n/a	High	High			2.15	2.14	0.000844595	43.29
High	[-].MVALISK.[K]		1.52463	10	uS3	uS3 [1-7]	P05750 RS3_YEAST	0	761.459	5.766	19.319	3.22286e-08	1.62467e-09	3.01942e-06	4.87077e-07	1.02496e+07	4.04773e+06	5.9097e+07	7.81969e+07	13.11	6.91	1.42	10.07		Medium	n/a	High	High	0.28		2.09	2.25	0.00292184	22.39
High	[K].LLQLAGVEDVYTQSNGK.[T]	2xDeamidated [Q3; N/Q]	0.816233	10	uS5	uS5 [187-203]	P25443 RS2_YEAST	0	1836.92	1.782	0.211	0.606862	0.00606666	0.913995	0.0227384	7.99074e+06	2.41487e+07	1.42419e+07	5.08967e+06	2.66	8.37	7.53	67.8		n/a	High	High	n/a		1.11	1.8		0.00859788	38.82
High	[K].GLIKVNGSPITLVEPEILR.[F]	1xDeamidated [N6]	2.93347	10	uS9B	uS9B [27-45]	P0CX52 RS16B_YEAST	1	2049.2	1.119	0.96	0.976203	0.993021	1	1	1.96322e+06	1.88288e+06	2.19701e+06	1.80663e+06	40.76	7.4	8.32	4.28		High	High	High	High	3.32	3.13	2.81	3.24	0.000844595	51.36
High	[K].VYEPLLLVGLDKFSNIDIR.[V]		5.17058	10	uS9B	uS9B [48-66]	P0CX52 RS16B_YEAST	1	2204.23	0.923	1.053	0.283536	0.9981	0.52732	1	8.74585e+06	6.92281e+06	8.07491e+06	7.2875e+06	11.87	6.28	9.74	7.99		High	High	High	High	4.95	5.26	5.02	4.73	0.000844595	58.87
High	[K].GQNTLILR.[G]	1xDeamidated [N3]	1.42933	9	eL18B	eL18B [134-141]	P0CX50 RL18B_YEAST	0	915.526	0.779	1.077	0.00648426	0.562003	0.0280113	0.811469	7.07899e+07	6.17519e+07	5.51764e+07	6.65258e+07	5.01	8.83	4.62	4.66		Low	High	Low	High	0.61	2.2	0.52	2.19	0.00292184	23.02
High	[-].MASLPHPK.[I]	1xMet-loss [N-Term]	1.36708	9	eL32	eL32 [1-8]	P38061 RL32_YEAST	0	749.43	1.066	0.824	0.437369	0.79867	0.727227	1	2.55396e+08	2.84843e+08	2.72193e+08	2.34706e+08	5.02	6.62	65.86	8.82		High	n/a	High	High	1.55		1.73	1.46	0.00292184	21.88
High	[R].KVLQALEK.[I]		2.60877	9	eS19A	eS19A [103-110]	P07280 RS19A_YEAST	1	928.583	26.992	53.118	0.765543	0.154216	1	0.299873	1.96531e+06	824834	5.30473e+07	4.38136e+07	155.03	36.33	81.92	78.3		High	High	High	High	2.64	2.34	2.61	2.53	0.000844595	16.81
High	[K].GRVVEVCLADLQGSEDHSFRK.[IV]	1xCarbamidomethyl [C7]	6.12979	9	eS1A; eS1B	eS1A [63-83]; eS1B [63-83]	P33442 RS3A1_YEAST ;P23248 RS3A2_YEAST	2	2402.19	0.552	0.782	0.0949277	0.194228	0.228773	0.362124	3.74588e+07	3.51811e+07	2.06611e+07	2.74956e+07	22.19	13.62	17.37	14.14	NotUnique	High	High	High	High	6.63	6.43	4.09	2.89	0.000844595	31.59
High	[K].FDVGALMALHGEGSGEEKGK.[K]	1xOxidation [M7]	3.69392	9	eS1A; eS1B	eS1A [223-242]; eS1B [223-242]	P33442 RS3A1_YEAST ;P23248 RS3A2_YEAST	1	2047.98	0.606	0.724	0.00273518	0.124683	0.0138984	0.254285	7.45212e+06	7.44999e+06	4.51512e+06	5.39562e+06	11.42	7.71	11.11	15.51	NotUnique	Low	High	High	Low	0.65	4.19	3.53	0.87	0.000844595	29.37
High	[R].HLEKEGIIKPISK.[H]		1.72639	9	eS25A	eS25A [82-94]	Q3E792 RS25A_YEAST	1	1491.89	0.161	0.482	0.0188062	0.546817	0.064145	0.798129	19593120	2.09584e+07	3.14623e+06	1.01028e+07	13.62	7.78	96.91	0.03		High	High	n/a	High	3.34	2.95		2.24	0.00163132	16.66
High	[R].KFFGLSK.[E]		1.61317	9	eS6A	eS6A [143-149]	P0CX37 RS6A_YEAST	1	826.482	1.208	1.068	0.133288	0.556457	0.294688	0.805759	8.18916e+07	8.40075e+07	9.89533e+07	8.97268e+07	10.71	5.25	6.65	10.12		High	High	High	n/a	2.37	2.48	2.4		0.00236593	22.57
High	[R].INELLSSLEGKGSLEEIIAEGQKK.[F]		4.19217	9	P2B	P2B [39-62]	P02400 RLA4_YEAST	2	2585.4	1.283	0.372	0.877621	0.00424012	1	0.017506	4.00942e+06	7.64799e+06	5.14318e+06	2.84853e+06	22.59	8.47	19.11	35.97		High	High	High	High	5.17	6.01	5.31	4.77	0.000844595	47.98
High	[K].YEDVVAK.[L]		1.27306	9	uL13B; uL13A	uL13B [148-154]; uL13A [149-155]	P26785 RL16B_YEAST ;P26784 RL16A_YEAST	0	823.42	1.862	0.644	7.4739e-06	0.000169589	0.00019803	0.00138915	65333440	1.0011e+08	1.21664e+08	6.44769e+07	9.04	7.36	1.44	3.25	NotUnique	High	High	High	n/a	1.94	2.12	1.84		0.00348675	16.64
High	[K].EFGVTK.[A]		1.21529	9	uL22B; uL22A	uL22B [75-80]; uL22A [75-80]	P46990 RL17B_YEAST ;P05740 RL17A_YEAST	0	680.361	1.516	0.424	0.00102431	2.35296e-05	0.00631458	0.000320645	2.8365e+07	4.93321e+07	4.30072e+07	2.08987e+07	12.71	5.14	4.21	10.78	NotUnique	High	High	High	High	1.46	1.49	1.49	1.34	0.00348675	17.34
High	[K].VLEQLSGQTPVQSK.[A]	1xDeamidated [Q]	4.00583	9	uL5A	uL5A [36-49]	P0C0W9 RL11A_YEAST	0	1514.81	1.15	1.248	0.978398	0.0360522	1	0.0930159	1.2797e+07	1.60073e+07	1.47132e+07	1.99707e+07	13.99	21.86	3.13	11.82		n/a	High	High	High		3.55	3.5	3.4	0.000844595	24.47
High	[R].NFLGDKK.[I]		1.09099	9	uL6A; uL6B	uL6A [116-122]; uL6B [116-122]	P05738 RL9A_YEAST ;P51401 RL9B_YEAST	1	821.452	1.994	0.405	4.30315e-06	8.46572e-07	0.000147704	3.62575e-05	127282984	2.54436e+08	2.53804e+08	1.03069e+08	11.82	2.81	3.8	3.58	NotUnique	High	High	High	High	2.08	2.02	2.23	2.01	0.00407886	16.42
High	[R].QNDITDGK.[D]		1.84015	9	uS13A	uS13A [89-96]	P0CX55 RS18A_YEAST	0	890.421	0.937	1.186	0.999377	0.276251	1	0.483198	3.95642e+06	3.314e+06	3.70601e+06	3.92891e+06	18.34	7.41	12.85	3.7		High	High	High	High	1.94	2	2.17	2.03	0.00163132	15.31
High	[R].NMIIVPEMIGSVVGIYNGK.[A]	2xOxidation [M2; M8]	0.950016	9	uS19	uS19 [82-100]	Q01855 RS15_YEAST	0	2066.07															NoQuanValues	High	n/a	High	High	1.25		1.17	1.41	0.00605245
High	[R].GMTSKPAGFMK.[K]	2xOxidation [M2; M10]	2.75819	9	uS19	uS19 [48-58]	Q01855 RS15_YEAST	0	1186.56	0.642	3.451	0.48295	0.542987	0.778432	0.795638	2.65546e+06	1.76486e+06	1.70416e+06	6.09028e+06	84.1	52.53	28.74	66.23		High	High	High	High	1.46	2.64	1.39	2.45	0.000844595	15.41
High	[K].LLNGLAIRR.[A]		3.30067	9	uS3	uS3 [109-117]	P05750 RS3_YEAST	1	1025.66	1.04	0.982	0.902526	0.896386	1	1	7.06233e+06	6.28087e+06	7.34654e+06	6.16709e+06	2.26	0.73	17.63	7.81		High	High	High	High	2.75	2.52	2.93	2.68	0.000844595	23.3
High	[K].AAFVAIGNTYGFLTPNLWAEQPLPVSPLDIYSDEASAQKK.[R]	2xDeamidated [N/Q]	4.19608	9	uS5	uS5 [213-252]	P25443 RS2_YEAST	1	4324.17	2.826	0.946	0.448687	0.995814	0.740559	1	332306	473931	938933	448536	65.11	34.13	27.09	78.09		High	n/a	High	High	3.24		2.56	0.35	0.000844595	65.88
High	[R].FKVYEPLLLVGLDK.[F]		3.02387	9	uS9B	uS9B [46-59]	P0CX52 RS16B_YEAST	1	1633.96	0.994	1.046	0.999925	0.658754	1	0.900157	3.3557e+06	2.87817e+06	3.33611e+06	3.01178e+06	12.75	9.91	6.65	15.1		High	High	High	Low	3.4	3.35	3.56	0.46	0.000844595	50.18
High	[K].VTQMTPAPK.[I]		1.77234	8	eL36B	eL36B [17-25]	O14455 RL36B_YEAST	0	972.518	1.749	0.485	0.0143428	0.00357324	0.0515584	0.0152167	333963033	6.17321e+08	5.83977e+08	2.99564e+08	21.67	16.22	1.76	12.33		Medium	Medium	High	Low	1.01	0.92	1.59	0.78	0.00163132	16.23
High	[K].EAAAVAEGK.[S]		0.840662	8	eL8A	eL8A [112-120]	P17076 RL8A_YEAST	0	845.436	0.824	1.672	0.0131056	3.13826e-05	0.0482685	0.000394878	11848121	7.78916e+06	9.7611e+06	1.30216e+07	1.3	11.51	4	2.8		High	High	High	High	1.08	1.13	1.13	1.1	0.00794702	15.85
High	[K].KILSIR.[L]		0.992903	8	eL8B; eL8A	eL8B [63-68]; eL8A [63-68]	P29453 RL8B_YEAST ;P17076 RL8A_YEAST	1	729.498	1.146	0.854	0.167812	0.117356	0.350349	0.240652	28183620	3.07673e+07	3.23026e+07	2.62683e+07	14.45	6.28	1.58	6.19	NotUnique	n/a	High	High	High		1.87	1.87	1.88	0.00539811	17.23
High	[-].MENDKGQLVELYVPRK.[C]	1xAcetyl [N-Term]	2.32687	8	eS21B; eS21A	eS21B [1-16]; eS21A [1-16]	Q3E754 RS21B_YEAST ;P0C0V8 RS21A_YEAST	2	1961.02	1.063	0.994	0.965579	0.997999	1	1	1.05428e+07	1.33403e+07	1.12095e+07	1.32634e+07	16.28	9.9	5.13	5.42	NotUnique	High	High	High	High	3.41	4.08	3.65	3.5	0.000844595	35.24
High	[K].NVWSYSR.[-]	1xDeamidated [N1]	1.06847	8	eS21B; eS21A	eS21B [81-87]; eS21A [81-87]	Q3E754 RS21B_YEAST ;P0C0V8 RS21A_YEAST	0	912.421	1.096	0.807	0.296209	0.083014	0.544807	0.181661	9.74334e+06	1.15951e+07	1.06776e+07	9.35248e+06	6.7	9.54	17.96	1.23	NotUnique	High	High	High	High	0.89	1.41	1.31	1.37	0.00407886	28.81
High	[K].AVVESVGAEVDEARINELLSSLEGK.[G]	1xDeamidated [N16]	6.63097	8	P2B	P2B [25-49]	P02400 RLA4_YEAST	1	2615.34	0.806	1.015	0.223103	0.999999	0.43831	1	3.20354e+06	2.40606e+06	2.58271e+06	2.44177e+06	5.89	19.35	2.01	11.82		High	High	n/a	High	5.16	4.44		3.88	0.000844595	58.65
High	[R].LWDVATGETYQR.[F]	1xDeamidated [Q11]	0.916346	8	RACK1	RACK1 [91-102]	P38011 GBLP_YEAST	0	1439.68	0.947	1.293	0.991589	0.0216111	1	0.0624182	1.0038e+07	8.06101e+06	9.50224e+06	1.04203e+07	6.68	7.88	10.19	5.39		High	High	High	Low	0.7	0.81	0.72	0.39	0.00731383	39.15
High	[K].GNVGFVFTNEPLTEIK.[N]	1xDeamidated [N]	3.75783	8	uL10	uL10 [82-97]	P05317 RLA0_YEAST	0	1765.9	0.627	1.284	0.928088	0.4421	1	0.685961	1.0537e+07	1.05907e+07	6.60569e+06	1.36005e+07	46.95	46.41	37.62	5.95		High	High	n/a	High	2.65	3.78		3.48	0.000844595	47.89
High	[K].KGSLENNIREFPEYFAAQA.[-]	1xDeamidated [N6]	2.57432	8	uL16	uL16 [203-221]	P41805 RL10_YEAST	2	2185.06	0.879	0.816	0.963358	0.224746	1	0.408623	4.74901e+06	5.63875e+06	4.17614e+06	4.60276e+06	11.03	10.76	17.07	10.77		High	High	High	High	3.81	4.19	3.32	2.98	0.000844595	48
High	[K].KTITPMGGFVHYGEIK.[N]	1xOxidation [M6]	1.72009	8	uL3	uL3 [303-318]	P14126 RL3_YEAST	1	1793.93	1.217	0.768	0.101105	0.10132	0.239804	0.213313	137451397	2.08166e+08	1.67292e+08	1.59925e+08	10.16	4.85	12.67	9.49		High	High	High	Low	3.55	2.96	3.63	0.5	0.00236593	38.45
High	[K].NDFIMVK.[G]	1xDeamidated [N1]; 1xOxidation [M5]	1.06427	8	uL3	uL3 [319-325]	P14126 RL3_YEAST	0	883.423	0.926	1.632	0.99196	0.000816435	1	0.00478061	3.10764e+07	2.06232e+07	2.87617e+07	3.36626e+07	13.46	4.59	8.23	6.6		High	n/a	High	High	1.31		0.99	1.31	0.00407886	29.71
High	[K].GINKIPPKPR.[K]	1xDeamidated [N3]	2.03745	8	uL30A	uL30A [91-100]	P05737 RL7A_YEAST	1	1120.68	1.006	0.935	0.99997	0.470588	1	0.718341	2.45603e+07	2.55724e+07	2.47033e+07	2.3921e+07	5.27	9.31	10.44	74.74		High	High	High	High	2.63	2.61	2.29	2.86	0.000844595	16.01
High	[K].HFIQGGSFGNREEFINK.[L]	1xDeamidated [N/Q]	5.44363	8	uL30A	uL30A [222-238]	P05737 RL7A_YEAST	1	1980.96	0.803	0.842	0.0728794	0.0557598	0.187386	0.134164	2.14422e+07	2.11148e+07	1.7222e+07	1.7773e+07	2.33	4.9	13.86	9.82		High	High	High	High	3.65	3.71	3.28	3.48	0.000844595	27.05
High	[K].VNNQLIK.[V]		1.18574	8	uL6A; uL6B	uL6A [48-54]; uL6B [48-54]	P05738 RL9A_YEAST ;P51401 RL9B_YEAST	0	828.494	1.221	0.658	0.158305	0.00497101	0.336117	0.0195579	3.27098e+08	4.70206e+08	3.99431e+08	3.09549e+08	8	9.98	8.18	7.9	NotUnique	High	High	High	n/a	0.57	2.27	2.16		0.00348675	21.22
High	[K].YGLNICR.[Q]	1xCarbamidomethyl [C6]	1.20492	8	uS14A	uS14A [34-40]	P41057 RS29A_YEAST	0	895.445	1.117	1.048	0.861246	0.986333	1	1	1.05903e+09	1.07832e+09	1.1833e+09	1.13045e+09	7.96	5.14	9.47	3.8		n/a	High	High	High		2.28	2.32	2.28	0.00348675	23.35
High	[R].SFKEPR.[L]		1.05231	8	uS2A	uS2A [114-119]	P32905 RSSA1_YEAST	1	763.41	1.514	1.325	0.0265261	0.183091	0.0842662	0.345225	1.75212e+07	1.77092e+07	2.65249e+07	2.34581e+07	10.97	11.23	12.14	13.27		High	High	High	High	1.59	1.52	1.48	1.8	0.00407886	15.32
High	[R].LFEGNALIRR.[L]		2.97302	8	uS4B; uS4A	uS4B [70-79]; uS4A [70-79]	P05755 RS9B_YEAST ;O13516 RS9A_YEAST	1	1188.68	0.828	1.012	0.234988	0.59327	0.456118	0.844473	3.50001e+07	2.85303e+07	2.89808e+07	2.88635e+07	14.32	9.8	5.38	18.76	NotUnique	High	High	High	High	1.51	1.72	1.76	1.95	0.000844595	25.12
High	[R].LFEGNALIR.[R]	1xDeamidated [N5]	2.17852	8	uS4B; uS4A	uS4B [70-78]; uS4A [70-78]	P05755 RS9B_YEAST ;O13516 RS9A_YEAST	0	1033.57	0.848	1.181	0.199716	0.159128	0.401844	0.3073	9.35765e+07	8.2403e+07	7.93946e+07	9.73092e+07	7.85	2.1	5.92	6.97	NotUnique	Medium	High	Low	High	0.75	0.74	0.57	2.53	0.000844595	33.25
High	[-].MSDTEAPVEVQEDFEVVEEFTPVVLATPIPEEVQQAQTEIK.[L]	1xAcetyl [N-Term]	3.61601	8	uS7	uS7 [1-41]	P26783 RS5_YEAST	0	4643.25	1.07	1.47	0.779227	0.540972	1	0.795638	1.97829e+06	1.35481e+06	2.11771e+06	1.99207e+06	52.94	7.73	12.57	14.86		High	High	High	High	3.36	4.09	2.94	3.2	0.000844595	85.59
High	[K].IVVQLNGR.[L]		1.69922	8	uS8A	uS8A [61-68]	P0C0W1 RS22A_YEAST	0	898.547	1.16	1.107	0.0802429	0.128307	0.203183	0.26026	4.42322e+08	4.5967e+08	5.13211e+08	5.08721e+08	1.99	2.29	8.93	6.76		High	High	High	High	2.12	2.37	2.18	2.26	0.00236593	21.58
High	[K].VHFDQAGK.[K]		2.38184	7	eL13B; eL13A	eL13B [24-31]; eL13A [24-31]	P40212 RL13B_YEAST ;Q12690 RL13A_YEAST	0	901.453	1.753	0.528	0.00186537	0.00153653	0.0102424	0.00786097	2.31204e+07	4.35014e+07	4.05298e+07	2.29589e+07	15.1	7.84	15.76	13.71	NotUnique	High	High	High	High	2.09	2.16	2.27	2.1	0.000844595	15.79
High	[K].KWAAAGVCEK.[W]	1xCarbamidomethyl [C8]	4.43819	7	eL14B	eL14B [84-93]	P38754 RL14B_YEAST	1	1119.56	1.046	0.892	0.956906	0.10352	1	0.217334	40665628	4.32869e+07	4.25277e+07	3.86067e+07	9.64	6.31	1.3	7.4		High	High	n/a	High	3.57	3.31		2.92	0.000844595	16.73
High	[R].YNWICDPVHK.[H]	1xDeamidated [N2]; 1xCarbamidomethyl [C5]	1.96853	7	eL15A	eL15A [148-157]	P05748 RL15A_YEAST	0	1332.6	0.804	1.119	0.707087	0.920428	1	1	4.03365e+06	3.34202e+06	3.24154e+06	3.74079e+06	25.51	10.91	21.9	14.36		High	High	High	High	2.62	2.93	2.77	2.99	0.000844595	30.23
High	[K].YLEELQR.[K]	1xDeamidated [Q6]	1.55871	7	eL15A	eL15A [6-12]	P05748 RL15A_YEAST	0	951.478	1.273	0.934	0.0113797	0.766549	0.0427525	0.993847	39612336	5.20224e+07	5.04439e+07	4.86079e+07	7.51	7.9	1.72	4.04		High	High	n/a	High	1.8	1.94		1.16	0.00292184	23.6
High	[K].QGFVIYR.[V]	1xDeamidated [Q1]	1.40081	7	eL15B; eL15A	eL15B [57-63]; eL15A [57-63]	P54780 RL15B_YEAST ;P05748 RL15A_YEAST	0	883.467	0.824	0.991	0.0635363	0.998914	0.168867	1	1.60014e+07	1.35757e+07	1.31892e+07	1.34564e+07	3.67	7.54	6.73	7.71	NotUnique	Low	Low	Low	High	0.19	0.21	0.19	2.11	0.00292184	32.95
High	[K].VEGAVGNLGNAVTVTEDGTVVTVVSTAK.[F]	2xDeamidated [N7; N10]	2.29562	7	eL22A	eL22A [43-70]	P05749 RL22A_YEAST	0	2689.38	1.448	1.355	0.947471	0.542465	1	0.795638	3.74994e+06	4.69325e+06	5.43097e+06	6.35917e+06	42.86	13.68	32.78	10.9		High	High	High	High	2.15	2.86	0.88	1.01	0.000844595	45.05
High	[K].VSVEGVNVEK.[F]	1xDeamidated [N7]	2.70302	7	eL6A; eL6B	eL6A [91-100]; eL6B [91-100]	Q02326 RL6A_YEAST ;P05739 RL6B_YEAST	0	1060.55	1.223	1.035	0.00874676	0.629843	0.0355322	0.873824	9.77722e+06	1.04641e+07	1.19575e+07	1.08273e+07	6.56	2.33	8.94	6.25	NotUnique	High	High	High	High	2.39	3.11	2.99	2.08	0.000844595	20.36
High	[K].YGLNHVVALIENKK.[A]	1xDeamidated [N4]	3.29296	7	eL8A	eL8A [134-147]	P17076 RL8A_YEAST	1	1598.89	0.401	0.472	1.80438e-05	6.45718e-05	0.000380953	0.000672175	1.95709e+07	2.11049e+07	7.8576e+06	9.96169e+06	2.88	7.71	18.29	2.4		High	High	n/a	n/a	4.52	4.89			0.000844595	32.88
High	[R].KWQTLIEANVTVK.[T]	2xDeamidated [Q3; N9]	3.02196	7	eS1A; eS1B	eS1A [116-128]; eS1B [116-128]	P33442 RS3A1_YEAST ;P23248 RS3A2_YEAST	1	1531.84	1.32	7.673	0.288021	2.24894e-05	0.533676	0.000309281	22274096	5.51302e+06	2.94069e+07	4.23038e+07	34.09	22.06	13.22	10.9	NotUnique	n/a	n/a	Low	High			0.55	1.4	0.000844595	33.33
High	[K].TPVTLAK.[V]		1.52039	7	eS28A	eS28A [5-11]	Q3E7X9 RS28A_YEAST	0	729.451	1.966	0.516	0.000149995	0.00018478	0.00157232	0.00148917	106258648	2.1485e+08	2.08953e+08	1.10759e+08	16.32	9.21	2.05	2.67		High	High	n/a	High	1.95	2.06		1.96	0.00292184	16.79
High	[R].TDTTYPAGFMDVITLDATNENFR.[L]	1xOxidation [M10]; 1xDeamidated [N19]	1.12342	7	eS4A	eS4A [78-100]	P0CX35 RS4A_YEAST	0	2609.17	0.511	1.107	0.322352	0.606711	0.584287	0.856777	1.56258e+07	8.38706e+06	7.9886e+06	9.28802e+06	38.16	14.37	16.93	45.91		High	n/a	High	High	1.03		0.99	1.14	0.00407886	49.24
High	[K].YLAAYLLLVQGGNAAPSAADIK.[A]	1xDeamidated [Q10]	3.50646	7	P2B	P2B [3-24]	P02400 RLA4_YEAST	0	2220.19	1.171	4.186	0.975989	0.00743594	1	0.0269238	1.05084e+07	3.45713e+06	1.23069e+07	1.44702e+07	10.5	67.39	6.52	7.16		High	n/a	High	High	3.48		3.17	3.42	0.000844595	58.41
High	[K].GHSHIVQDCTLTADGAYALSASWDK.[T]	1xDeamidated [Q7]; 1xCarbamidomethyl [C9]	3.91477	7	RACK1	RACK1 [63-87]	P38011 GBLP_YEAST	0	2704.23	0.592	0.674	0.000988498	0.0077522	0.00617399	0.0278003	5.87665e+06	5.87182e+06	3.47939e+06	3.96025e+06	10.4	11.09	2.48	10.17		High	High	High	n/a	3.81	2.17	1.2		0.000844595	57.52
High	[K].AVPHYNRLDSYK.[V]		2.20698	7	uL23	uL23 [50-61]	P04456 RL25_YEAST	1	1462.74	0.773	0.178	0.396333	0.00663295	0.6782	0.0243696	2.61821e+07	2.62444e+07	2.02373e+07	4.66646e+06	11.44	5.33	62.93	35.88		High	High	High	n/a	3.05	1.92	3.52		0.000844595	17.95
High	[K].ALPIRRDDEVLVVR.[G]		3.22215	7	uL24A; uL24B	uL24A [47-60]; uL24B [47-60]	P05743 RL26A_YEAST ;P53221 RL26B_YEAST	2	1650.96	0.961	0.897	0.700906	0.0779701	1	0.174248	2.60382e+07	2.74737e+07	2.50256e+07	2.46482e+07	3.5	4.73	7.48	5.21	NotUnique	High	High	High	Low	3.96	3.83	3.78	0.41	0.000844595	39.08
High	[R].GVAMNPVDHPHGGGNHQHIGK.[A]	1xOxidation [M4]; 1xDeamidated [N15]	6.33003	7	uL2A	uL2A [201-221]	P0CX45 RL2A_YEAST	0	2176.01	0.141	0.183	5.69426e-06	3.18748e-05	0.000170714	0.000394878	7.03017e+06	7.01187e+06	994640	1.28439e+06	7.3	8.37	0.64	38.3		High	High	n/a	High	5.72	6.03		5.7	0.000844595	15.46
High	[R].EEFINK.[L]		1.0304	7	uL30A	uL30A [233-238]	P05737 RL7A_YEAST	0	779.393	1.64	0.41	0.0029555	4.10844e-05	0.0147676	0.000473735	1.60867e+07	3.13982e+07	2.638e+07	1.28586e+07	9.9	6.18	14.19	9.63		High	High	High	n/a	1.38	1.48	1.33		0.00539811	17.36
High	[R].DRNFSATGNFGFGIDEHIDLGIK.[Y]	2xDeamidated [N3; N9]	0.807556	7	uL5A	uL5A [93-115]	P0C0W9 RL11A_YEAST	1	2525.19	0.846	0.811	0.0259665	0.00220993	0.0833485	0.0103199	6.67012e+06	9.25736e+06	5.64452e+06	7.51227e+06	1.87	4.68	8.27	1.58		Medium	High	n/a	High	0.42	1.37		1.36	0.00986193	42.77
High	[K].HVAALR.[T]		1.80709	7	uL6A; uL6B	uL6A [64-69]; uL6B [64-69]	P05738 RL9A_YEAST ;P51401 RL9B_YEAST	0	666.405	0.602	0.88	0.0799592	0.767848	0.202807	0.993847	1.0524e+06	720528	633466	634102	14.22	6.96	12.33	27.97	NotUnique	High	High	n/a	High	2.01	1.81		1.59	0.00163132	14.85
High	[R].NVPVRDGVTIEFSTNVKDEIVLSGNSVEDVSQNAADLQQICR.[V]	2xDeamidated [N25; N]; 1xCarbamidomethyl [C41]	4.59195	7	uL6A; uL6B	uL6A [125-166]; uL6B [125-166]	P05738 RL9A_YEAST ;P51401 RL9B_YEAST	2	4618.26	0.579	0.187	0.826513	0.541503	1	0.795638	1.1473e+06	3.30574e+06	664422	616615	83.75	55.71	87.23	103.93	NotUnique	High	High	High	n/a	3.78	3.74	2.49		0.000844595	67.83
High	[-].MSNVVQAR.[D]	1xMet-loss+Acetyl [N-Term]	1.66697	7	uS11A	uS11A [1-8]	P06367 RS14A_YEAST	0	815.437	1.583	0.464	0.000128246	7.1759e-06	0.00141353	0.000158186	2.26838e+07	4.08398e+07	3.59008e+07	1.89512e+07	9.67	9.34	4.67	2.52		High	High	High	High	2.38	2.43	2.38	2.4	0.00236593	17.89
High	[R].VQLIKNGKK.[V]	1xDeamidated [N6]	1.34494	7	uS12A	uS12A [74-82]	P0CX29 RS23A_YEAST	2	1028.65	2.822	0.287	0.00208141	0.000157992	0.011143	0.00130845	2.68996e+06	7.38786e+06	7.5906e+06	2.12195e+06	17.35	7.36	6.44	32.6		n/a	High	High	n/a		2.17	2.47		0.00292184	15.39
High	[-].MSLVVQEQGSFQHILR.[L]	1xMet-loss+Acetyl [N-Term]; 1xDeamidated [Q]	3.96063	7	uS13A	uS13A [1-16]	P0CX55 RS18A_YEAST	0	1783.93	1.442	0.61	0.399377	0.159288	0.681852	0.3073	2.96751e+06	4.59761e+06	4.28008e+06	2.80506e+06	28.66	16.86	8.25	12.69		High	High	High	High	2.67	3.41	3.38	3.2	0.000844595	43.37
High	[-].MSTELTVQSER.[A]		3.29505	7	uS17A	uS17A [1-11]	P0CX47 RS11A_YEAST	0	1280.62	1.228	0.998	0.96576	0.825269	1	1	1.27515e+06	1.76253e+06	1.5664e+06	1.75972e+06	16.83	56.48	5.02	12.6		n/a	n/a	High	High			3.36	3.36	0.000844595	52.02
High	[-].MSAVPSVQTFGKK.[K]	1xMet-loss [N-Term]	1.89989	7	uS9B	uS9B [1-13]	P0CX52 RS16B_YEAST	1	1248.69	1.225	1.664	0.137536	0.00168402	0.301855	0.00833116	5.88072e+06	4.64677e+06	7.20195e+06	7.73351e+06	10.39	12.43	7.95	6.78		n/a	High	High	High		1.07	2.15	2.5	0.000844595	20.46
High	[R].YWYFLQK.[L]	1xDeamidated [Q6]	1.79808	6	eL20A	eL20A [41-47]	P0CX23 RL20A_YEAST	0	1048.51	1.251	1.471	0.599267	0.509617	0.907375	0.757986	1.65523e+06	2.27747e+06	2.07022e+06	3.35076e+06	28.47	19.78	33.38	7.32		High	High	n/a	High	1.31	1.52		1.71	0.00163132	43.06
High	[K].ASLFAQGK.[R]		1.63973	6	eL42A	eL42A [33-40]	P0CX27 RL44A_YEAST	0	821.452	0.197	0.218	1.57481e-08	2.25199e-08	2.62293e-06	2.47085e-06	106210716	1.20734e+08	2.08752e+07	2.63613e+07	1.34	7.46	8.78	8.52		High	High	n/a	High	1.92	2.23		1.54	0.00236593	19.7
High	[-].MSDAVTIR.[T]		2.19591	6	eS24A	eS24A [1-8]	P0CX31 RS24A_YEAST	0	892.456	28.2	59.145	7.9994e-05	3.87355e-05	0.00103372	0.000460407	2.2718e+06	1.04404e+06	6.40649e+07	6.17498e+07	46.05	82.44	4.24	6.6		n/a	n/a	High	High			2.71	2.47	0.000844595	19.03
High	[R].INELLSSLEGKGSLEEIIAEGQK.[K]		5.48779	6	P2B	P2B [39-61]	P02400 RLA4_YEAST	1	2457.31	0.705	0.704	0.0278314	0.137125	0.0872787	0.273338	4423990	4.47502e+06	3.11691e+06	3.1509e+06	4.28	6.3	10.61	20.72		High	High	High	High	3.91	4.3	3.56	3.81	0.000844595	51.7
High	[K].GASDGGLYVPHSENRFPGWDFETEEIDPELLR.[S]		2.59726	6	uL18	uL18 [165-196]	P26321 RL5_YEAST	1	3632.69	0.942	2.469	0.440687	2.31936e-06	0.73074	6.55984e-05	1.18022e+07	5.37114e+06	1.11154e+07	1.32619e+07	9.86	10.52	4.31	2.77		High	High	High	High	2.55	2.77	2.27	1.85	0.000844595	50
High	[K].VTAFVPNDGCLNFVDENDEVLLAGFGRK.[G]	1xCarbamidomethyl [C10]; 1xDeamidated [N17]	4.19289	6	uS12A	uS12A [83-110]	P0CX29 RS23A_YEAST	1	3097.49															NoQuanValues	High	High	High	High	3.38	3.16	3.03	3.03	0.000844595
High	[-].MAHENVWFSHPR.[R]	1xMet-loss+Acetyl [N-Term]; 1xDeamidated [N5]	1.30672	6	uS14A; uS14B	uS14A [1-12]; uS14B [1-12]	P41057 RS29A_YEAST ;P41058 RS29B_YEAST	0	1422.65	1.132	0.86	0.174894	0.383349	0.361819	0.616567	20441895	2.40286e+07	2.31493e+07	2.06567e+07	9.91	3.85	9.98	5.01	NotUnique	High	n/a	High	High	2.69		1.98	2.24	0.00348675	24.15
High	[R].KLVADGVFYAELNEFFTR.[E]	1xDeamidated [N13]	2.62154	6	uS3	uS3 [10-27]	P05750 RS3_YEAST	1	2120.07	1.089	1.533	0.55022	0.328357	0.852287	0.551801	1.498e+06	1.02622e+06	1.63075e+06	1.573e+06	8.24	12.71	53.38	10.42		High	n/a	High	High	2.84		2.28	2.53	0.000844595	62.29
High	[R].INELTLLVQKR.[F]		2.79321	6	uS3	uS3 [66-76]	P05750 RS3_YEAST	1	1326.81	0.901	0.664	0.216633	0.000439291	0.42844	0.00297962	2.85233e+07	2.53412e+07	2.57096e+07	1.68172e+07	12.39	1.34	5.75	2.86		High	High	High	High	3.23	3.5	2.52	3.57	0.000844595	32.65
High	[K].GSSTSYAIKK.[K]		2.51912	6	uS7	uS7 [204-213]	P26783 RS5_YEAST	1	1041.56	0.921	0.765	0.992464	0.979434	1	1	3.17119e+06	4.26402e+06	2.92196e+06	3.26407e+06	17.36	64.24	20.87	15.3		High	High	High	High	2.51	2.73	2.35	2.68	0.000844595	15.58
High	[K].YFEVILVDPQHK.[A]	1xDeamidated [Q10]	2.92213	5	eL15B; eL15A	eL15B [129-140]; eL15A [129-140]	P54780 RL15B_YEAST ;P05748 RL15A_YEAST	0	1488.77	0.937	0.908	0.956397	0.331493	1	0.556447	1.11473e+07	1.37047e+07	1.04457e+07	1.24498e+07	1.68	13.26	14.33	11.13	NotUnique	High	High	n/a	High	1.99	3.21		2.35	0.000844595	24.8
High	[K].TYAAEIAHNISAK.[N]	1xDeamidated [N9]	2.49343	5	eL32	eL32 [91-103]	P38061 RL32_YEAST	0	1389.7	1.171	1.296	0.957403	0.979552	1	1	21035208	1.33708e+07	2.46414e+07	1.73285e+07	14.19	22.75	17.83	62.5		Medium	n/a	Low	High	0.85		0.54	2.87	0.000844595	37.76
High	[K].IGYGSNK.[K]		1.52505	5	eL32	eL32 [55-61]	P38061 RL32_YEAST	0	738.378	1.209	1.156	0.903245	0.439194	1	0.683647	15243184	1.39515e+07	1.84267e+07	1.61258e+07	15.87	14.92	12.27	15.69		High	n/a	High	n/a	1.95		1.64		0.00292184	15.69
High	[K].KTCSSCGYPSAK.[T]	2xCarbamidomethyl [C3; C6]	4.82816	5	eL37B	eL37B [32-43]	P51402 RL37B_YEAST	1	1345.59	0.887	0.329	0.982537	0.0222427	1	0.0637511	986802	2.29687e+06	875603	756318	14.04	19.65	31.94	45.31		n/a	High	High	n/a		3.48	2.36		0.000844595	15.1
High	[K].HLEDNTLLISGPFK.[V]	1xDeamidated [N5]	5.23488	5	eL6A	eL6A [57-70]	Q02326 RL6A_YEAST	0	1584.83	0.78	5.374	0.642714	0.630609	0.952004	0.873824	4.16701e+06	725442	3.25188e+06	3.89844e+06	15.55	77.4	90.65	46.95		High	High	High	High	4.46	4.18	4.41	3.1	0.000844595	38.27
High	[K].TSSGNEMPPQDAEGWFYKR.[A]	1xOxidation [M7]	2.85829	5	eS19A	eS19A [39-57]	P07280 RS19A_YEAST	1	2215.97	1.029	0.931	0.996671	0.826911	1	1	1.12554e+07	8.94197e+06	1.15766e+07	8.32611e+06	4.01	25.13	8.5	47.98		High	High	n/a	High	2.74	3.61		3.02	0.000844595	30.65
High	[R].KQFVVDVLHPNR.[A]	1xDeamidated [N11]	2.56142	5	eS24A	eS24A [21-32]	P0CX31 RS24A_YEAST	1	1452.8	0.748	0.708	0.119382	0.374519	0.271657	0.606674	4.67863e+06	5.64731e+06	3.49823e+06	3.99603e+06	14.36	15.97	21.08	20.38		High	High	n/a	High	3.75	4.18		2.5	0.000844595	25.79
High	[K].GPVRENDILVLMESEREAR.[R]		4.4462	5	eS28A	eS28A [46-64]	Q3E7X9 RS28A_YEAST	2	2213.13	0.956	0.862	0.979704	0.288539	1	0.499446	7.66548e+06	8.69576e+06	7.32542e+06	7.49483e+06	14.79	12.96	17.3	13.67		High	High	High	High	4.99	5.16	5.09	4.56	0.000844595	38.72
High	[K].GPVRENDILVLMESER.[E]	1xOxidation [M12]	2.03345	5	eS28A	eS28A [46-61]	Q3E7X9 RS28A_YEAST	1	1872.95	1.053	1.682	0.85974	0.000249923	1	0.0019017	6.21386e+06	4.08584e+06	6.54307e+06	6.87251e+06	2.93	12.47	7.63	11.03		High	Low	Low	Medium	1.72	0.56	0.96	0.95	0.000844595	43.03
High	[K].AILMQR.[H]	1xOxidation [M4]	0.946537	5	eS4A	eS4A [63-68]	P0CX35 RS4A_YEAST	0	747.418	1.246	1.112	0.0117536	0.678069	0.0439369	0.922346	66265884	6.96658e+07	8.25728e+07	7.74795e+07	8.64	3.41	5.54	8.76		n/a	High	High	High		1.11	0.97	1.11	0.00605245	16.57
High	[K].KALAIFVPVPSLAGFHK.[V]		2.01814	5	eS7A	eS7A [56-72]	P26786 RS7A_YEAST	1	1795.06	0.81	0.622	0.589451	0.403903	0.897043	0.642047	1.18972e+06	1.73213e+06	963761	1.07703e+06	28.82	13.98	23.12	22.82		High	High	High	High	1.98	2.31	1.75	2.67	0.000844595	44.56
High	[R].ISLGLPVGAIMNCADNSGAR.[N]	1xOxidation [M11]; 1xDeamidated [N12]; 1xCarbamidomethyl [C13]	3.26076	5	uL14A	uL14A [13-32]	P0CX41 RL23A_YEAST	0	2032.98															NoQuanValues	High	High	High	High	2.64	2.2	1.69	2.57	0.000844595
High	[R].FSGSLK.[L]		0.844024	5	uL1B	uL1B [49-54]	P0CX44 RL1B_YEAST	0	638.351	0.94	0.93	0.998424	0.980577	1	1	23667472	2.28548e+07	2.22482e+07	2.12522e+07	22.33	12.85	2.43	5.97		High	High	High	High	1.43	1.57	1.72	1.5	0.00794702	16.58
High	[K].NWQNVGSLVVK.[S]	2xDeamidated [N4; N/Q]	1.37611	5	uL1B	uL1B [197-207]	P0CX44 RL1B_YEAST	0	1245.65	1.139	0.94	0.635781	0.825564	0.944535	1	4.97972e+07	6.53974e+07	5.66969e+07	6.14427e+07	10.29	3.36	7.21	3.08		High	High	n/a	n/a	1.13	1.26			0.00292184	36.41
High	[K].TITPMGGFVHYGEIK.[N]	1xOxidation [M5]	2.97644	5	uL3	uL3 [304-318]	P14126 RL3_YEAST	0	1665.83	0.843	2.105	0.240052	1.37426e-06	0.461331	4.93538e-05	5.32545e+07	2.5771e+07	4.48996e+07	5.42375e+07	5.05	4.88	8.46	4.93		High	High	High	High	3	3.14	3.09	3.35	0.000844595	45.63
High	[K].VLQLLR.[L]	1xDeamidated [Q3]	1.22933	5	uL30A	uL30A [102-107]	P05737 RL7A_YEAST	0	742.482	0.764	1.174	0.0401621	0.355285	0.115775	0.583833	2.92126e+06	3.8074e+06	2.2315e+06	4.46888e+06	4.17	7.53	13.67	9.07		High	High	n/a	High	1.28	1.51		1.39	0.00348675	29.55
High	[R].MFAPTK.[T]	1xOxidation [M1]	0.850088	5	uL4A; uL4B	uL4A [99-104]; uL4B [99-104]	P10664 RL4A_YEAST ;P49626 RL4B_YEAST	0	710.354	1.098	0.899	0.949888	0.899121	1	1	5.47256e+07	5.45817e+07	6.00634e+07	4.90788e+07	12.31	10.6	0.66	66.5	NotUnique	High	n/a	n/a	High	1.68			1.72	0.00794702	16.08
High	[K].RITQITIEPGVDVEVVVASN.[-]	1xDeamidated [N20]	1.1743	5	uS10	uS10 [102-121]	P38701 RS20_YEAST	1	2140.15	1.185	1.673	0.786514	0.0560292	1	0.134596	1.2036e+06	1.51216e+06	1.42657e+06	2.52995e+06	39.74	13.71	0.85	20.58		n/a	High	High	High		2.31	2.11	1.41	0.00348675	55.88
High	[K].KVTAFVPNDGCLNFVDENDEVLLAGFGR.[K]	1xCarbamidomethyl [C11]; 1xDeamidated [N13]	4.66341	5	uS12A	uS12A [82-109]	P0CX29 RS23A_YEAST	1	3097.49															NoQuanValues	High	High	High	n/a	4.02	4.23	4.19		0.000844595
High	[R].RINELTLLVQKR.[F]		1.53916	5	uS3	uS3 [65-76]	P05750 RS3_YEAST	2	1482.91	0.722	0.69	0.0638207	0.0206948	0.169318	0.0604708	5990553	6.00577e+06	4.32763e+06	4.14486e+06	13.99	6.6	16.33	9.54		n/a	High	High	n/a		4.04	2.59		0.00292184	27.38
High	[K].HTLDIINVLTDQNPIQVVVDAITNTGPREDTTR.[V]	1xDeamidated [N/Q]	1.69266	5	uS7	uS7 [116-148]	P26783 RS5_YEAST	1	3659.89	0.456	0.722	0.0678542	0.604763	0.17628	0.856034	205287	184884	93651.9	133460	21.15	45.64	55.18	8.13		n/a	High	n/a	High		0.75		0.39	0.00236593	75.29
High	[-].MSDTEAPVEVQEDFEVVEEFTPVVLATPIPEEVQQAQTEIK.[L]		5.33749	5	uS7	uS7 [1-41]	P26783 RS5_YEAST	0	4601.24	1.15	2.178	0.681161	0.417332	0.987485	0.6592	2.21877e+06	2.30838e+06	2.5508e+06	5.02785e+06	68.58	41.27	6.97	19.59		n/a	n/a	High	High			3.53	3.71	0.000844595	69.84
High	[R].RVNQAIALLTIGAR.[E]	1xDeamidated [N3]	3.5707	5	uS7	uS7 [167-180]	P26783 RS5_YEAST	1	1496.89	0.941	0.685	0.998427	0.318756	1	0.539903	3.06213e+06	3.94707e+06	2.88149e+06	2.70226e+06	9.67	11.38	6.23	27.31		n/a	High	High	High		4.49	4.72	4.52	0.000844595	39.72
High	[K].YLEELER.[K]		1.06755	4	eL15B	eL15B [6-12]	P54780 RL15B_YEAST	0	951.478	0.857	3.329	0.971981	0.0291956	1	0.0791395	161116	59247.3	138118	197215	25.8	23.43	19.31	50.24		n/a	High	n/a	High		1.83		0.91	0.00407886	14.27
High	[K].AGGECITLDQLAVR.[A]	1xCarbamidomethyl [C5]; 1xDeamidated [Q10]	3.31119	4	eL18B	eL18B [117-130]	P0CX50 RL18B_YEAST	0	1503.75	0.909	1.767	0.761937	0.0338709	1	0.0892311	3.43757e+06	5.64117e+06	3.12606e+06	9.97064e+06	37.56	5.26	13.74	4.03		n/a	High	n/a	High		3.34		2.83	0.000844595	38.03
High	[R].IVSTEGNVPQTLAPVPYETFI.[-]	1xDeamidated [Q10]	1.89369	4	eL21A; eL21B	eL21A [140-160]; eL21B [140-160]	Q02753 RL21A_YEAST ;Q12672 RL21B_YEAST	0	2276.17	1.053	1.228	0.151659	0.0347525	0.324766	0.090549	3.00031e+06	3.78231e+06	3.15805e+06	4.64611e+06	11.71	5.02	4.61	4.3	NotUnique	n/a	High	n/a	High		1.54		2.08	0.000844595	57.54
High	[K].LVSTIDANFADKYDEVK.[K]	1xDeamidated [N8]	4.7643	4	eL8B; eL8A	eL8B [214-230]; eL8A [214-230]	P29453 RL8B_YEAST ;P17076 RL8A_YEAST	1	1928.95	0.774	0.916	0.0911109	0.983662	0.222435	1	6.03671e+06	6.29415e+06	4.67247e+06	5.76462e+06	25.88	11.19	10.25	5.29	NotUnique	High	n/a	High	Low	3.54		3.78	0.97	0.000844595	43.08
High	[R].NTAAETFK.[L]		1.1588	4	eL8B; eL8A	eL8B [85-92]; eL8A [85-92]	P29453 RL8B_YEAST ;P17076 RL8A_YEAST	0	881.436	1.357	0.408	0.00317364	2.44799e-06	0.0156066	6.67188e-05	45839348	8.13043e+07	6.22137e+07	3.31883e+07	8.81	2.52	4.32	10.77	NotUnique	n/a	High	n/a	High		1.64		1.83	0.00348675	16.46
High	[K].HIDASGSINRK.[V]	1xDeamidated [N9]	4.29575	4	eS19A	eS19A [93-103]	P07280 RS19A_YEAST	1	1198.62	5.36	2.719	0.421232	0.991915	0.707085	1	676806	1.2394e+06	3.62769e+06	3.37013e+06	63.78	10.29	21.61	83.5		n/a	n/a	High	Low			4.22	0.72	0.000844595	14.48
High	[K].EIENATKDIFPLQNIHVR.[K]		2.57006	4	eS1A; eS1B	eS1A [196-213]; eS1B [196-213]	P33442 RS3A1_YEAST ;P23248 RS3A2_YEAST	1	2137.14	0.915	0.873	0.997488	0.747446	1	0.985471	6.21891e+06	6.35967e+06	5.69282e+06	5.55249e+06	20.32	4.91	3.68	13.4	NotUnique	High	High	n/a	High	2.85	3.96		3.69	0.000844595	37.78
High	[R].ANVSKDELR.[E]		2.32901	4	eS24A	eS24A [33-41]	P0CX31 RS24A_YEAST	1	1031.55	1.318	0.484	0.999735	0.346029	1	0.573781	3.05153e+06	5.55237e+06	4.02175e+06	2.68765e+06	8.4	14.26	65.06	31.55		n/a	High	High	n/a		2.82	2.51		0.000844595	15.66
High	[K].FATVPTGGASSAAAGAAGAAAGGDAAEEEKEEEAKEESDDDMGFGLFD.[-]		3.66522	4	P2B	P2B [63-110]	P02400 RLA4_YEAST	2	4606.98	0.784	1.196	0.184891	0.633206	0.377563	0.874225	10781299	9.27613e+06	8.45279e+06	1.10927e+07	11.45	5.33	6.55	18.89		High	n/a	n/a	High	3.8			3.81	0.000844595	47.91
High	[R].AVNTGMEPGK.[T]	1xOxidation [M6]	2.13985	4	uL10	uL10 [123-132]	P05317 RLA0_YEAST	0	1019.48	1.158	1.457	0.998082	0.139346	1	0.276334	3.00791e+07	3.1815e+07	3.48227e+07	4.63554e+07	25.9	7.45	4.48	39.85		High	n/a	High	n/a	2.04		1.97		0.000844595	15.11
High	[K].DSNKDVVVEGLRR.[A]	1xDeamidated [N3]	0.828094	4	uL16	uL16 [142-154]	P41805 RL10_YEAST	2	1487.78	1.165	0.908	0.289568	0.239479	0.535219	0.431465	2.0444e+07	2.27857e+07	2.38104e+07	2.06884e+07	10.93	9.26	3.47	3.92		High	High	n/a	n/a	1.9	1.61			0.00794702	30.87
High	[K].KVEDGNILVFQVSMK.[A]	1xOxidation [M14]	2.25798	4	uL23	uL23 [75-89]	P04456 RL25_YEAST	1	1722.91															NoQuanValues	n/a	High	High	n/a		1.86	2.38		0.000844595
High	[R].AQYGIK.[A]		1.20027	4	uL24A; uL24B	uL24A [41-46]; uL24B [41-46]	P05743 RL26A_YEAST ;P53221 RL26B_YEAST	0	679.377	1.085	0.906	0.736215	0.993297	1	1	12960426	1.35675e+07	1.40578e+07	1.22877e+07	13.4	19.03	6.85	10.08	NotUnique	High	High	n/a	High	1.87	1.71		1.72	0.00348675	16.56
High	[K].VFAAEK.[L]		0.938714	4	uL4A; uL4B	uL4A [333-338]; uL4B [333-338]	P10664 RL4A_YEAST ;P49626 RL4B_YEAST	0	664.366	0.925	0.924	0.717556	0.977041	1	1	71112136	6.63051e+07	6.57649e+07	6.12756e+07	15.26	9.66	1.49	0.89	NotUnique	High	n/a	High	n/a	1.22		1.54		0.00669792	16.06
High	[-].MSRPQVTVHSLTGEATANALPLPAVFSAPIRPDIVHTVFTSVNK.[N]	1xMet-loss [N-Term]	9.4799	4	uL4A; uL4B	uL4A [1-44]; uL4B [1-44]	P10664 RL4A_YEAST ;P49626 RL4B_YEAST	0	4538.45	3.794	3.848	0.401928	0.0575609	0.684648	0.136958	1.3095e+06	2.46275e+06	4.96819e+06	9.4772e+06	55	65.71	62.48	13.21	NotUnique	n/a	n/a	High	High			5.73	6.3	0.000844595	53.49
High	[R].NFLGDKK.[I]	1xDeamidated [N1]	1.1472	4	uL6A; uL6B	uL6A [116-122]; uL6B [116-122]	P05738 RL9A_YEAST ;P51401 RL9B_YEAST	1	822.436	1.69	0.421	0.000676169	4.93042e-05	0.00462821	0.000551545	4.16916e+06	8.97671e+06	7.04484e+06	3.78045e+06	6.23	6.79	19.38	8.46	NotUnique	n/a	High	High	n/a		1.73	1.83		0.00407886	18.38
High	[K].QLENVSSNIVK.[N]	1xDeamidated [N8]	3.32411	4	uS10	uS10 [33-43]	P38701 RS20_YEAST	0	1231.65	0.95	1.461	0.998358	0.072053	1	0.164897	1.04529e+07	9.40599e+06	9.93118e+06	1.37439e+07	9.06	26.84	16.53	4.33		High	n/a	High	High	2.95		2.71	2.96	0.000844595	23.18
High	[K].AFNQVEIRPEMLGHYLGEFSITYTPVR.[H]	1xDeamidated [N/Q]	3.54478	4	uS19	uS19 [101-127]	Q01855 RS15_YEAST	0	3168.58	1.184	1.533	0.856469	0.902709	1	1	4.81085e+06	5.26942e+06	5.698e+06	8.07816e+06	81.53	25.94	57.39	20.1		High	n/a	n/a	High	1.41			2.42	0.000844595	39.19
High	[-].MVALISK.[K]	1xMet-loss [N-Term]	0.888203	4	uS3	uS3 [1-7]	P05750 RS3_YEAST	0	630.418	0.041	0.45	0.994647	0.954173	1	1	8.50491e+07	1.57059e+08	3.45716e+06	7.06879e+07	86.39	6.72	162.66	3.32		n/a	High	High	n/a		1.45	1.42		0.00731383	17.64
High	[K].FSNIDIR.[V]	1xDeamidated [N3]	1.41269	4	uS9B	uS9B [60-66]	P0CX52 RS16B_YEAST	0	865.441	1.025	0.985	0.952392	0.966937	1	1	4.05409e+06	3.88691e+06	4.1545e+06	3.82877e+06	11.29	2.93	4.74	12.6		n/a	High	High	n/a		1.82	1.86		0.00292184	27.42
High	[R].EKALNEEAEAR.[R]		2.69628	3	eL19A	eL19A [152-162]	P0CX82 RL19A_YEAST	1	1259.62	0.837	0.805	0.0669204	0.137057	0.174459	0.273338	1.30074e+07	1.34526e+07	1.08881e+07	1.08285e+07	4.42	4.64	4.39	13.47		Medium	High	Medium	n/a	0.78	2.75	0.58		0.000844595	23.35
High	[K].AQRPITGASLDLIK.[E]	1xDeamidated [Q2]	2.44896	3	eL24B; eL24A	eL24B [78-91]; eL24A [78-91]	P24000 RL24B_YEAST ;P04449 RL24A_YEAST	0	1483.85	0.897	0.905	0.94942	0.973193	1	1	7.9468e+06	8.78897e+06	7.13065e+06	7.95156e+06	7	10.54	8.85	11.33	NotUnique	n/a	Low	Medium	High		0.38	0.1	2.81	0.000844595	30.62
[truncated: 89 more rows]

## Sheet: GluC_digestion
FDR Confidence	Annotated Sequence	Modifications	SVMScore	Number of PSMs	Master Protein Accessions	Positions in Master Proteins	Master Protein Descriptions	Number of Missed Cleavages	Theo MHplus in Da	Abundance Ratio delta1/wt1	Abundance Ratio delta2/wt2	Abundance Ratio P-Value delta1/wt1	Abundance Ratio P-Value delta2/wt2	Abundance Ratio Adj P-Value delta1/wt1	Abundance Ratio Adj P-Value delta2/wt2	Abundances Grouped wt rep1	Abundances Grouped wt rep2	Abundances Grouped delta rep1	Abundances Grouped delta rep2	Abundances Grouped CV in Percent wt rep1	Abundances Grouped CV in Percent wt rep2	Abundances Grouped CV in Percent delta rep1	Abundances Grouped CV in Percent delta rep2	Quan Info	Confidence by Search Engine wt1	Confidence by Search Engine wt2	Confidence by Search Engine delta1	Confidence by Search Engine delta2	XCorr by Search Engine wt1	XCorr by Search Engine wt2	XCorr by Search Engine delta1	XCorr by Search Enginedelta2	q-Value	Top Apex RT in min
[truncated: 935 more rows]
