# Supplementary material for: Ribosomal expansion segment contributes to translation fidelity via N-terminal processing of ribosomal proteins
Source: Nucleic Acids Res. 2025 May 28;53(10):gkaf448. doi: 10.1093/nar/gkaf448 (PMC12117404; doi:10.1093/nar/gkaf448)
Supplement: gkaf448_Supplemental_Files [file gkaf448_supplemental_files.zip › Supplementary_Table_S12_delta_map1_peptide_data.xlsx]

## Sheet: Trypsin_digestion
FDR Confidence	Annotated Sequence	Modifications	SVMScore	Number of PSMs	Master Protein Accessions	Positions in Master Proteins	Master Protein Descriptions	Number of Missed Cleavages	Theo MHplus in Da	Abundance Ratio delta/wt	Abundance Ratio P-Value delt/ wt	Abundance Ratio Adj P-Value delta/wt	Abundances Grouped wt	Abundances Grouped delta	Abundances Grouped CV in Percent wt	Abundances Grouped CV in Percent delta	Quan Info	Confidence by Search Engine wt	Confidence by Search Engine delta	XCorr by Search Engine wt	XCorr by Search Engine delta	q-Value	Top Apex RT in min
High	[R].SKRVNNPNVSLIK.[I]	2xDeamidated [N6; N]	1.12685	1101	eL33B; eL33A	eL33B [19-31]; eL33A [19-31]	P41056 RL33B_YEAST ;P05744 RL33A_YEAST	2	1470.83	1.433	0.0347643	0.0645941	2.51014e+09	3.5969e+09	2.5	11.25	NotUnique	High	High	1.22	1.27	0.00173913	41.24
High	[K].HSGNIQLDEIIEIAR.[Q]		9.8988	1011	uL11A	uL11A [100-114]	P0CX53 RL12A_YEAST	0	1707.9	1.044	0.824777	0.854435	1.17707e+09	1.22874e+09	6.88	6.1		High	High	6.18	5.68	0.00102145	41.66
High	[R].IYASFNDTFVHVTDLSGK.[E]		7.50053	918	uS11B; uS11A	uS11B [20-37]; uS11A [19-36]	P39516 RS14B_YEAST ;P06367 RS14A_YEAST	0	2013.99	1.029	0.385022	0.440337	1.12539e+09	1.15847e+09	2.95	7.91	NotUnique	High	High	4.4	4.68	0.00102145	41.27
High	[R].GAIVGPDLAVLALVIVK.[K]		5.47931	844	eS6A	eS6A [99-115]	P0CX37 RS6A_YEAST	0	1648.04	0.515	0.00259216	0.0117848	6.03776e+08	3.1089e+08	8.55	11.91		High	High	4.16	4.31	0.00102145	64.58
High	[R].DVAAQDFINAYASFLQR.[Q]		7.98167	828	eS19A	eS19A [8-24]	P07280 RS19A_YEAST	0	1928.95	0.996	0.340632	0.397842	1.56728e+09	1.56147e+09	6.42	6.08		High	High	5.51	5.62	0.00102145	60.56
High	[R].GEALLVVLVSSVTEANIIK.[L]		7.97026	817	eS12	eS12 [55-73]	P48589 RS12_YEAST	0	1955.14	1.318	0.0513905	0.0856508	3.12088e+08	4.11268e+08	3.11	15.24		High	High	5.69	4.87	0.00102145	68.29
High	[R].NFSATGNFGFGIDEHIDLGIK.[Y]		7.6517	806	uL5A	uL5A [95-115]	P0C0W9 RL11A_YEAST	0	2252.1	1.206	0.913858	0.929999	2.75023e+08	3.31552e+08	16.48	24.68		High	High	5.29	5.18	0.00102145	53.21
High	[R].CDGYILEGEELAFYLR.[R]	1xCarbamidomethyl [C1]	6.92439	789	eS8A	eS8A [179-194]	P0CX39 RS8A_YEAST	0	1947.92	0.689	0.0156123	0.0344902	2.49533e+08	1.72003e+08	2.8	9.42		High	High	5.16	5.23	0.00102145	56.31
High	[K].FDVGALMALHGEGSGEEK.[G]		8.1403	765	eS1A; eS1B	eS1A [223-240]; eS1B [223-240]	P33442 RS3A1_YEAST ;P23248 RS3A2_YEAST	0	1846.86	0.803	0.013144	0.0309421	7.50826e+08	6.03237e+08	4.68	1.6	NotUnique	High	High	5.66	5.49	0.00102145	36.61
High	[R].INKYESSPSHIELVVTEKEEAVAK.[A]		10.8038	758	uL22B; uL22A	uL22B [136-159]; uL22A [136-159]	P46990 RL17B_YEAST ;P05740 RL17A_YEAST	2	2700.41	0.973	0.8543	0.878252	6.56635e+08	6.38615e+08	13.62	4.89	NotUnique	High	High	5.85	7.2	0.00102145	27.5
High	[K].LVADGVFYAELNEFFTR.[E]		6.90597	743	uS3	uS3 [11-27]	P05750 RS3_YEAST	0	1990.99	0.708	0.0201482	0.0422519	4.12892e+08	2.92139e+08	6.94	12.65		High	High	5.54	5.61	0.00102145	62.51
High	[K].YLAAYLLLVQGGNAAPSAADIK.[A]		8.40381	670	P2B	P2B [3-24]	P02400 RLA4_YEAST	0	2219.21	0.739	0.0109616	0.0271794	6.35637e+08	4.69775e+08	7.91	8.21		High	High	5.37	5.01	0.00102145	52.21
High	[K].YLAAYLLLNAAGNTPDATK.[I]		8.17845	655	P2A	P2A [3-21]	P05319 RLA2_YEAST	0	1980.04	2.123	8.38033e-07	0.00101402	6.5692e+08	1.39488e+09	1.65	1.86		High	High	4.72	5.55	0.00102145	49.01
High	[K].SVGFGLVYNSVAEAK.[K]		5.22823	622	eS24A	eS24A [69-83]	P0CX31 RS24A_YEAST	0	1540.8	1.422	0.00242581	0.0116004	9.44353e+08	1.3426e+09	5.48	6.88		High	High	4.03	3.66	0.00102145	39.35
High	[K].TVAGGAYTVSTAAAATVR.[S]		6.90166	609	eL43A	eL43A [63-80]	P0CX25 RL43A_YEAST	0	1666.88	0.738	0.00268329	0.0120294	4.08555e+08	3.01544e+08	6.59	4.03		High	High	4.81	4.82	0.00102145	27.56
High	[R].YATASAIAATAVASLVLAR.[G]		8.03256	598	uL4A; uL4B	uL4A [120-138]; uL4B [120-138]	P10664 RL4A_YEAST ;P49626 RL4B_YEAST	0	1820.03	0.604	0.00279352	0.0122645	7.41422e+08	4.4762e+08	0.63	4.84	NotUnique	High	High	5.65	5.06	0.00102145	58.51
High	[R].ITQITIEPGVDVEVVVASN.[-]		4.01802	571	uS10	uS10 [103-121]	P38701 RS20_YEAST	0	1983.06	1.161	0.1684	0.219573	1.11404e+08	1.29342e+08	5.94	11.17		High	High	2.93	2.88	0.00102145	61.14
High	[R].DRNFSATGNFGFGIDEHIDLGIK.[Y]		7.87406	559	uL5A	uL5A [93-115]	P0C0W9 RL11A_YEAST	1	2523.23	0.803	0.412345	0.465862	2.67323e+07	2.14634e+07	19.16	18.18		High	High	4.48	3.12	0.00102145	50.88
High	[-].MSTESALSYAALILADSEIEISSEK.[L]	1xMet-loss+Acetyl [N-Term]	11.3058	553	P1A	P1A [1-25]	P05318 RLA1_YEAST	0	2569.28	0.66	0.0418129	0.0739356	1.30421e+08	8.61325e+07	17.33	13.88		High	High	3.51	3.5	0.00102145	73.84
High	[R].DGVTIEFSTNVKDEIVLSGNSVEDVSQNAADLQQICR.[V]	1xCarbamidomethyl [C36]	7.63776	535	uL6A; uL6B	uL6A [130-166]; uL6B [130-166]	P05738 RL9A_YEAST ;P51401 RL9B_YEAST	1	4050.96	0.62	0.110634	0.154047	1.70197e+07	1.05501e+07	3.35	24.92	NotUnique	High	High	4.84	4.51	0.00102145	84.92
High	[K].AILESVGIEIEDEKVSSVLSALEGK.[S]		10.9627	527	P2A	P2A [24-48]	P05319 RLA2_YEAST	1	2615.4	2.079	0.00999347	0.0255138	5.0802e+08	1.05642e+09	11.87	16.35		High	High	6.24	7.01	0.00102145	58.37
High	[R].FVIWTEAAFTK.[L]		3.2553	506	uL4A; uL4B	uL4A [247-257]; uL4B [247-257]	P10664 RL4A_YEAST ;P49626 RL4B_YEAST	0	1312.69	0.58	0.00185065	0.010367	8.944e+08	5.18721e+08	1.87	5.89	NotUnique	High	High	2.52	3	0.00102145	44.74
High	[R].LREEIFIANEGVHTGQFIYAGK.[K]		11.5615	472	uL2A	uL2A [71-92]	P0CX45 RL2A_YEAST	1	2492.29	0.971	0.758076	0.793488	1.15967e+09	1.12594e+09	1.49	20.32		High	High	7.9	6.78	0.00102145	36.02
High	[K].VEEMNNIIAASR.[R]	1xOxidation [M4]; 1xDeamidated [N]	0.986844	462	eL36A; eL36B	eL36A [87-98]; eL36B [87-98]	P05745 RL36A_YEAST ;O14455 RL36B_YEAST	0	1363.65	2.21	0.00385908	0.0140647	1.28385e+09	2.8374e+09	15.43	8.47	NotUnique	High	Medium	1.16	0.71	0.00173913	21.74
High	[R].VTGGGHVSQVYAIR.[Q]		8.37032	444	uS9B	uS9B [69-82]	P0CX52 RS16B_YEAST	0	1443.77	0.813	0.0502939	0.0847571	1.34226e+09	1.09148e+09	5.05	10.76		High	High	5.42	4.78	0.00102145	17.87
High	[K].AFNQVEIRPEMLGHYLGEFSITYTPVR.[H]		10.743	420	uS19	uS19 [101-127]	Q01855 RS15_YEAST	0	3167.6	1.029	0.2809	0.338534	5.54776e+08	5.70851e+08	10.45	3.73		High	High	7.24	6.96	0.00102145	53.02
High	[K].AAEPHAVSLAWSADGQTLFAGYTDNVIR.[V]		10.1987	418	RACK1	RACK1 [284-311]	P38011 GBLP_YEAST	0	2960.45	0.821	0.0383786	0.069647	1.8335e+08	1.50579e+08	7.67	6.19		High	High	7.28	8.26	0.00102145	49.28
High	[K].YESSPSHIELVVTEKEEAVAK.[A]		8.09541	418	uL22B; uL22A	uL22B [139-159]; uL22A [139-159]	P46990 RL17B_YEAST ;P05740 RL17A_YEAST	1	2345.19	0.87	0.0374012	0.0684651	2.5148e+08	2.18835e+08	5.48	8.64	NotUnique	High	High	6.03	5.81	0.00102145	28.9
High	[K].VEGAVGNLGNAVTVTEDGTVVTVVSTAK.[F]		10.933	416	eL22A	eL22A [43-70]	P05749 RL22A_YEAST	0	2687.41	1.08	0.0332688	0.0622183	2.20591e+08	2.38347e+08	4.18	2.09		High	High	7.17	6.6	0.00102145	44.53
High	[R].AIPGEYITYALSGYVR.[S]		4.60431	366	eS21B	eS21B [45-60]	Q3E754 RS21B_YEAST	0	1772.92	0.97	0.607031	0.653477	6.3743e+08	6.18034e+08	32.52	9.31		High	High	2.63	3.93	0.00102145	52.22
High	[K].RITQITIEPGVDVEVVVASN.[-]		4.85	351	uS10	uS10 [102-121]	P38701 RS20_YEAST	1	2139.17	0.989	0.547808	0.599319	2.4594e+07	2.43167e+07	6.95	7.62		High	High	3.58	3.44	0.00102145	28.59
High	[K].AILESVGIEIEDEK.[V]		4.37187	312	P2A	P2A [24-37]	P05319 RLA2_YEAST	0	1544.81	1.762	0.00206358	0.0108859	1.8662e+08	3.28753e+08	4.48	9.11		High	High	4.3	3.04	0.00102145	39.89
High	[K].TQFSWQYYYYTLTEEGVEYLR.[E]		8.0084	292	eS10A	eS10A [57-77]	Q08745 RS10A_YEAST	0	2739.26	1.012	0.474028	0.528153	1.17122e+08	1.18556e+08	8.59	13.42		High	High	4.31	5.09	0.00102145	63.15
High	[-].MSDVEEVVEVQEETVVEQTAEVTIEDALK.[V]	1xMet-loss+Acetyl [N-Term]	7.26122	265	eS12	eS12 [1-29]	P48589 RS12_YEAST	0	3159.53	1.713	0.218813	0.275222	1.9016e+07	3.25682e+07	33.14	20.77		High	High	3.41	5.71	0.00102145	73.59
High	[K].HTLDIINVLTDQNPIQVVVDAITNTGPR.[E]		14.5274	263	uS7	uS7 [116-143]	P26783 RS5_YEAST	0	3056.64	0.872	0.63588	0.682105	1.07769e+09	9.39914e+08	19.43	17.84		High	High	6.28	5.38	0.00102145	72.68
High	[R].AVGGEVGASAALAPK.[I]		5.55924	259	uL11A	uL11A [17-31]	P0CX53 RL12A_YEAST	0	1297.71	1.073	0.490549	0.544055	1.21297e+09	1.30134e+09	7.69	6.41		High	High	4.26	4.18	0.00102145	21.01
High	[K].IHQYLFQEGVVVAK.[K]		7.24989	214	eS10A	eS10A [11-24]	Q08745 RS10A_YEAST	0	1630.9	1.25	0.00620791	0.0189208	1.42721e+09	1.78448e+09	5.61	4.55		High	High	4.96	4.55	0.00102145	29.84
High	[R].VGVVSILEAGDSDILTTLA.[-]		4.62574	209	eL30	eL30 [87-105]	P14120 RL30_YEAST	0	1873.02	0.76	0.0309132	0.059185	2.54972e+08	1.93679e+08	6.62	12.38		High	High	4.05	3.74	0.00102145	65.75
High	[-].MSDTEAPVEVQEDFEVVEEFTPVVLATPIPEEVQQAQTEIK.[L]	1xMet-loss+Acetyl [N-Term]	4.76296	197	uS7	uS7 [1-41]	P26783 RS5_YEAST	0	4512.21	0.651	0.0153794	0.0342078	7.98457e+07	5.19441e+07	15.38	10.79		High	High	4.01	5.8	0.00102145	73.59
High	[K].KLIQSLPPTLK.[V]		5.8774	170	eL38	eL38 [64-74]	P49167 RL38_YEAST	1	1237.79	1.126	0.229352	0.28669	6.08572e+08	6.85048e+08	14.53	1.01		High	High	4.51	4.72	0.00102145	22.45
High	[R].EVVEAVTVVDTPPVVVVGVVGYVETPR.[G]		8.28779	170	uL3	uL3 [71-97]	P14126 RL3_YEAST	0	2808.54	0.446	0.0582244	0.0934578	9.825e+06	4.38379e+06	9.24	35.27		High	High	6.36	4.8	0.00102145	64.64
High	[R].QFGYVILTTSAGIMDHEEAR.[R]		8.46669	164	uS8A	uS8A [98-117]	P0C0W1 RS22A_YEAST	0	2238.09	0.716	0.0510695	0.085384	1.12418e+08	8.0541e+07	9.1	11.99		High	High	6.02	5.76	0.00102145	45.22
High	[R].EEIFIANEGVHTGQFIYAGK.[K]		5.71084	158	uL2A	uL2A [73-92]	P0CX45 RL2A_YEAST	0	2223.11	1.465	0.00376165	0.0140647	2.66373e+08	3.90344e+08	2.13	6.31		High	High	3.22	5.04	0.00102145	37.56
High	[K].IESSVESQFSAGR.[L]		4.94272	157	eS8A	eS8A [152-164]	P0CX39 RS8A_YEAST	0	1396.67	0.864	0.0891819	0.130012	5.04014e+08	4.35264e+08	2.79	10.61		High	High	3.94	3.62	0.00102145	21.73
High	[R].LPAASLGDMVMATVK.[K]	1xOxidation [M]	5.95497	131	uL14A	uL14A [49-63]	P0CX41 RL23A_YEAST	0	1519.79	1.82	0.00017071	0.00326914	7.87689e+08	1.43336e+09	5.68	4.78		High	High	4.04	4.57	0.00102145	37.62
High	[K].AWNLNQFQIEADFIGHNSNINTLTASPDGTLIASAGK.[D]		6.59473	129	RACK1	RACK1 [180-216]	P38011 GBLP_YEAST	0	3928.95	2.228	0.00198827	0.0107066	2.35033e+08	5.23767e+08	3.72	9.12		High	High	6.05	6.5	0.00102145	49.94
High	[R].NMIIVPEMIGSVVGIYNGK.[A]	1xDeamidated [N]	6.22164	129	uS19	uS19 [82-100]	Q01855 RS15_YEAST	0	2035.06	0.943	0.343608	0.400159	8.04342e+08	7.58472e+08	11.87	5.33		High	High	4.4	4.74	0.00102145	29.25
High	[R].ISLGLPVGAIMNCADNSGAR.[N]	1xOxidation [M11]; 1xCarbamidomethyl [C13]	6.07925	128	uL14A	uL14A [13-32]	P0CX41 RL23A_YEAST	0	2032	1.19	0.0524172	0.0866502	1.50083e+08	1.78595e+08	9.98	5.29		High	High	3.25	3.54	0.00102145	39.89
High	[K].KVTAFVPNDGCLNFVDENDEVLLAGFGR.[K]	1xCarbamidomethyl [C11]	8.50032	126	uS12A	uS12A [82-109]	P0CX29 RS23A_YEAST	1	3096.51	0.539	0.000575396	0.00568697	1.4703e+08	7.93068e+07	2.79	5.77		High	High	5.7	5.74	0.00102145	53.15
High	[R].NMIIVPEMIGSVVGIYNGK.[A]	1xOxidation [M]; 1xDeamidated [N]	5.9764	126	uS19	uS19 [82-100]	Q01855 RS15_YEAST	0	2051.06	0.874	0.243754	0.302194	8.24709e+07	7.21047e+07	3.4	16.21		High	High	4.49	3.99	0.00102145	35.78
High	[K].LVLNISVGESGDR.[L]		4.92416	121	uL5A	uL5A [17-29]	P0C0W9 RL11A_YEAST	0	1358.73	0.799	0.0820845	0.121273	6.28879e+08	5.02568e+08	3.28	13.52		High	High	4	4.01	0.00102145	33.62
High	[K].VTAFVPNDGCLNFVDENDEVLLAGFGR.[K]	1xCarbamidomethyl [C10]	7.60323	121	uS12A	uS12A [83-109]	P0CX29 RS23A_YEAST	0	2968.41	0.493	0.0001802	0.00326914	2.74921e+08	1.35469e+08	4.94	6.45		High	High	4.5	4.78	0.00102145	57.9
High	[K].GNVGFVFTNEPLTEIK.[N]		4.96792	119	uL10	uL10 [82-97]	P05317 RLA0_YEAST	0	1764.92	1.049	0.326647	0.384104	4.1425e+08	4.3468e+08	4.15	7.56		High	High	4.02	3.51	0.00102145	45.12
High	[K].AVVESVGAEVDEAR.[I]		5.42247	117	P2B	P2B [25-38]	P02400 RLA4_YEAST	0	1430.71	1.411	0.00503567	0.0162747	7.27486e+08	1.0268e+09	6.46	3.36		High	High	4.62	4.53	0.00102145	23.96
High	[R].ASGNYVIIIGHNPDENK.[T]		6.00743	114	uL2A	uL2A [129-145]	P0CX45 RL2A_YEAST	0	1840.92	0.972	0.851041	0.875646	1.85809e+09	1.8056e+09	7.45	6.72		High	High	4.79	4.51	0.00102145	31.3
High	[-].MSLPATFDLTPEDAQLLLAANTHLGAR.[N]	1xMet-loss+Acetyl [N-Term]	9.06842	112	uS2A	uS2A [1-27]	P32905 RSSA1_YEAST	0	2777.45	0.909	0.376837	0.432201	2.33004e+08	2.11759e+08	12.05	18.26		High	High	5.27	5.78	0.00102145	60.27
High	[K].ADDHASVQINVAK.[V]		6.19649	111	eS21B; eS21A	eS21B [26-38]; eS21A [26-38]	Q3E754 RS21B_YEAST ;P0C0V8 RS21A_YEAST	0	1367.69	1.326	0.00385471	0.0140647	9.51179e+08	1.26102e+09	4.86	2.52	NotUnique	High	High	5.2	5.19	0.00102145	16.94
High	[R].LKVPPTIAQFQYTLDR.[N]		5.32464	107	eL8B; eL8A	eL8B [69-84]; eL8A [69-84]	P29453 RL8B_YEAST ;P17076 RL8A_YEAST	1	1890.05	0.643	0.0115705	0.028456	6.87578e+08	4.4191e+08	6.7	12.66	NotUnique	High	High	5.39	5.06	0.00102145	40.99
High	[K].GHSHIVQDCTLTADGAYALSASWDK.[T]	1xCarbamidomethyl [C9]	11.61	106	RACK1	RACK1 [63-87]	P38011 GBLP_YEAST	0	2703.25	0.867	0.0554511	0.0900615	1.46219e+08	1.26791e+08	11.73	8.61		High	High	7.53	8.53	0.00102145	35.41
High	[K].LLQLAGVEDVYTQSNGK.[T]	1xDeamidated [N/Q]	6.1664	102	uS5	uS5 [187-203]	P25443 RS2_YEAST	0	1835.94	0.471	4.19991e-05	0.00252909	1.76953e+08	8.33016e+07	3.8	4.76		High	High	4.83	4.41	0.00102145	39.34
High	[K].LHYCVSCAIHAR.[I]	2xCarbamidomethyl [C4; C7]	5.5911	100	eS26A	eS26A [71-82]	P39938 RS26A_YEAST	0	1486.7	0.603	0.0232202	0.0469056	1.12894e+09	6.81054e+08	14.48	0.73		High	High	5.03	4.58	0.00102145	17.72
High	[-].MSLVVQEQGSFQHILR.[L]	1xMet-loss+Acetyl [N-Term]	6.07688	99	uS13A	uS13A [1-16]	P0CX55 RS18A_YEAST	0	1782.95	0.585	0.000563027	0.00568697	2.72848e+08	1.59689e+08	5.8	3.98		High	High	4.67	4.74	0.00102145	43.19
High	[K].LVLIANDVDPIELVVFLPALCK.[K]	1xCarbamidomethyl [C21]	8.66731	94	eL8B; eL8A	eL8B [150-171]; eL8A [150-171]	P29453 RL8B_YEAST ;P17076 RL8A_YEAST	0	2451.39	0.616	0.137042	0.185068	2.10734e+08	1.29843e+08	31.8	26.91	NotUnique	High	High	5.37	5.81	0.00102145	69.81
High	[K].LIQSLPPTLK.[V]		3.32661	93	eL38	eL38 [65-74]	P49167 RL38_YEAST	0	1109.69	1.004	0.705496	0.745545	5.85235e+08	5.87441e+08	1.19	4.18		High	High	3.05	2.83	0.00102145	26.82
High	[R].AIPGEYVTYALSGYVR.[S]		4.84582	92	eS21A	eS21A [45-60]	P0C0V8 RS21A_YEAST	0	1758.91	1.091	0.165428	0.216397	2.87477e+08	3.13589e+08	0.7	8.52		High	High	3.96	4.05	0.00102145	48.36
High	[K].LYVSHIQVNQAPK.[Q]	1xDeamidated [N9]	3.10652	91	uL22B; uL22A	uL22B [112-124]; uL22A [112-124]	P46990 RL17B_YEAST ;P05740 RL17A_YEAST	0	1497.81	0.807	0.0348061	0.0645941	1.13332e+09	9.14813e+08	3.39	7.72	NotUnique	High	High	4.06	3.86	0.00102145	32.99
High	[K].LAAIVEIIDQK.[K]		4.84871	90	eL14B	eL14B [32-42]	P38754 RL14B_YEAST	0	1212.72	0.716	0.000405426	0.00495521	7.67125e+08	5.4964e+08	3.99	3.83		High	High	3.71	3.74	0.00102145	39.92
High	[R].KLVADGVFYAELNEFFTR.[E]		8.48025	89	uS3	uS3 [10-27]	P05750 RS3_YEAST	1	2119.09	0.605	0.000319031	0.00443309	1.30026e+08	7.87206e+07	4.95	3.52		High	High	5.71	5.74	0.00102145	56.52
High	[R].NFLETVELQVGLK.[N]		3.95418	85	uL1B	uL1B [27-39]	P0CX44 RL1B_YEAST	0	1489.83	1.065	0.262252	0.320207	1.32937e+08	1.41528e+08	4.13	6.01		High	High	3.5	3.25	0.00102145	53.23
High	[K].TVAVDSVFEQNEMIDAIAVTK.[G]		5.90485	84	uL3	uL3 [202-222]	P14126 RL3_YEAST	0	2280.14	2.473	0.000177148	0.00326914	3.36342e+08	8.31936e+08	7.65	5.14		High	High	3.27	3.13	0.00102145	28.61
High	[K].KVEDGNILVFQVSMK.[A]		8.0191	82	uL23	uL23 [75-89]	P04456 RL25_YEAST	1	1706.91	0.908	0.0418561	0.0739356	5.26885e+08	4.78289e+08	3.87	6.37		High	High	5.17	6.02	0.00102145	35.74
High	[R].QAINLGQVVLTPLTFALPR.[G]		8.69451	79	eL14B	eL14B [56-74]	P38754 RL14B_YEAST	0	2051.2	0.526	0.000338471	0.00445031	5.12813e+08	2.69982e+08	7.23	6.94		High	High	5.37	4.26	0.00102145	61.8
High	[K].VEDGNILVFQVSMK.[A]		6.82802	79	uL23	uL23 [76-89]	P04456 RL25_YEAST	0	1578.82	0.822	0.0063984	0.0193552	9.40171e+08	7.72741e+08	4.1	2.48		High	High	4.25	3.53	0.00102145	47.24
High	[K].FVQGLLQNAAANAEAK.[G]	1xDeamidated [N/Q]	5.84713	75	uL22B; uL22A	uL22B [90-105]; uL22A [90-105]	P46990 RL17B_YEAST ;P05740 RL17A_YEAST	0	1645.85	1.099	0.0959912	0.137618	2.25631e+08	2.47915e+08	6.41	3.24	NotUnique	High	High	3.8	3.46	0.00102145	28.92
High	[R].YVSVSVLVDR.[L]		2.74992	73	eS25A	eS25A [59-68]	Q3E792 RS25A_YEAST	0	1136.63	0.743	0.00126287	0.00868222	6.86002e+08	5.09389e+08	4.92	4.8		High	High	2.65	2.94	0.00102145	32.06
High	[-].MSTESALSYAALILADSEIEISSEK.[L]		6.94476	71	P1A	P1A [1-25]	P05318 RLA1_YEAST	0	2658.31	34.449	0.0445956	0.0776031	1.20764e+06	4.1602e+07	83.52	33.73		n/a	High		4.62	0.00102145	67.7
High	[R].DGKAPEAEQVLSAAATFPIAQPATDVEAR.[A]		13.2474	69	eL13B	eL13B [129-157]	P40212 RL13B_YEAST	1	2953.49	1.048	0.188791	0.243019	4.63097e+08	4.85229e+08	3.14	0.38		High	High	8.54	8.07	0.00102145	47.22
High	[K].SHPFGHALVAGIER.[Y]		5.80382	68	eL27A	eL27A [35-48]	P0C2H6 RL27A_YEAST	0	1490.79	1.037	0.834324	0.862437	1670260775	1.73156e+09	10.5	6.26		High	High	4.75	4.67	0.00102145	20.94
High	[K].VPPTIAQFQYTLDR.[N]		5.14726	67	eL8B; eL8A	eL8B [71-84]; eL8A [71-84]	P29453 RL8B_YEAST ;P17076 RL8A_YEAST	0	1648.87	1.331	0.000333428	0.00445031	2.61461e+08	3.48014e+08	2.49	3.24	NotUnique	High	High	5.17	5.01	0.00102145	44.26
High	[R].KQFVVDVLHPNR.[A]		6.22621	67	eS24A	eS24A [21-32]	P0CX31 RS24A_YEAST	1	1451.81	1.234	0.0530835	0.0873892	1638344796	2.02221e+09	10.14	1.81		High	High	4.84	4.76	0.00102145	22.52
High	[R].VPLSDNAIIEANLGK.[Y]	1xDeamidated [N]	3.71126	67	uL30A	uL30A [161-175]	P05737 RL7A_YEAST	0	1554.84	0.914	0.0644588	0.100438	1.09887e+08	1.00451e+08	5.84	7.2		High	High	2.23	1.39	0.00102145	32.46
High	[K].FDVGALMALHGEGSGEEK.[G]	1xOxidation [M7]	3.37072	66	eS1A; eS1B	eS1A [223-240]; eS1B [223-240]	P33442 RS3A1_YEAST ;P23248 RS3A2_YEAST	0	1862.86	0.97	0.666232	0.710256	8.42928e+07	8.17508e+07	9.78	3.62	NotUnique	High	High	4.65	5.3	0.00102145	49.43
High	[K].IPEIPLVVSTDLESIQK.[T]		7.72061	65	uL4A; uL4B	uL4A [145-161]; uL4B [145-161]	P10664 RL4A_YEAST ;P49626 RL4B_YEAST	0	1881.06	0.689	0.009812	0.0253145	769660688	5.30183e+08	3.97	9.72	NotUnique	High	High	3.63	4.39	0.00102145	53.16
High	[R].ELAEEGYSGVEVR.[V]		4.84963	65	uS3	uS3 [28-40]	P05750 RS3_YEAST	0	1437.69	0.743	0.0536934	0.0880296	2.75924e+08	2.05136e+08	9.95	13.3		High	High	3.92	3.54	0.00102145	23.82
High	[K].AAGANVDNVWADVYAK.[A]		7.05298	64	P1B	P1B [31-46]	P10622 RLA3_YEAST	0	1663.81	1.311	0.0048514	0.015981	7.9682e+08	1.04475e+09	6.65	7.79		High	High	5.18	5.72	0.00102145	37.17
High	[K].YDPSIGIFGMDFYVVMNRPGAR.[V]		7.2729	63	uL5A	uL5A [116-137]	P0C0W9 RL11A_YEAST	0	2505.21	0.653	0.143487	0.191434	1.00878e+08	6.5825e+07	13.55	31.2		High	High	5.02	4.51	0.00102145	56.9
High	[K].NPHDIIEGINAGEIEIPEN.[-]		5.879	62	uL11A	uL11A [147-165]	P0CX53 RL12A_YEAST	0	2074.01	1.172	0.00799401	0.0222362	6.61329e+08	7.74888e+08	3.77	1.81		High	High	4.36	5.07	0.00102145	43.87
High	[K].VKADRDESSPYAAMLAAQDVAAK.[C]		9.26106	62	uS11B; uS11A	uS11B [49-71]; uS11A [48-70]	P39516 RS14B_YEAST ;P06367 RS14A_YEAST	2	2407.19	1.001	0.838069	0.864505	1.77471e+08	1.77565e+08	7.12	1.98	NotUnique	High	High	7.33	6.68	0.00102145	30.77
High	[K].ILSQAPTELELQVAQAFVELENSSPELK.[A]		9.15557	60	eS7A	eS7A [8-35]	P26786 RS7A_YEAST	0	3083.61	1.443	0.0701926	0.106969	1.24499e+09	1.79691e+09	18.03	6.04		High	High	6.96	7.45	0.00102145	67.93
High	[K].ALAIFVPVPSLAGFHK.[V]		5.22006	59	eS7A	eS7A [57-72]	P26786 RS7A_YEAST	0	1666.97	1.222	0.0146045	0.033139	1.29527e+09	1.58316e+09	3.33	5.88		High	High	3.37	4.17	0.00102145	49.26
High	[R].GTLEGHNGWVTSLATSAGQPNLLLSASR.[D]	1xDeamidated [N/Q]	12.4015	57	RACK1	RACK1 [11-38]	P38011 GBLP_YEAST	0	2838.44	0.852	0.0699185	0.10682	2.8855e+08	2.45798e+08	1.46	7.7		High	High	5.21	4.41	0.00102145	48.33
High	[K].FVQGLLQNAAANAEAK.[G]		5.48476	57	uL22B; uL22A	uL22B [90-105]; uL22A [90-105]	P46990 RL17B_YEAST ;P05740 RL17A_YEAST	0	1644.87	0.984	0.820872	0.851119	2.05711e+09	2.02337e+09	4.55	3.31	NotUnique	High	High	3.88	3.66	0.00102145	33.12
High	[K].SIACVLTVINEQQR.[E]	1xCarbamidomethyl [C4]	5.99397	57	uL29B	uL29B [50-63]	P0CX85 RL35B_YEAST	0	1630.86	0.786	0.00489291	0.0160011	1.10985e+09	8.72772e+08	5.31	2.31		High	High	4.74	4.74	0.00102145	39.62
High	[K].LDQVWGSETVASSK.[V]		5.4573	57	uL4A; uL4B	uL4A [258-271]; uL4B [258-271]	P10664 RL4A_YEAST ;P49626 RL4B_YEAST	0	1506.74	0.728	0.00214013	0.0110194	5.96322e+08	4.3433e+08	4.99	6.42	NotUnique	High	High	4.69	4.4	0.00102145	25.92
High	[K].GQCLATLLGHNDWVSQVR.[V]	1xCarbamidomethyl [C3]; 1xDeamidated [N11]	7.11563	56	RACK1	RACK1 [138-155]	P38011 GBLP_YEAST	0	2055.01	1.108	0.366406	0.42224	8.65277e+07	9.58722e+07	5.92	12.49		High	High	5.1	4.78	0.00102145	61.01
High	[K].VNGSPITLVEPEILR.[F]	1xDeamidated [N2]	7.17033	56	uS9B	uS9B [31-45]	P0CX52 RS16B_YEAST	0	1637.91	0.914	0.108823	0.151875	7.44857e+08	6.81072e+08	1.96	6.56		High	High	4.42	4.22	0.00102145	47.69
High	[K].APEAEQVLSAAATFPIAQPATDVEAR.[A]		10.86	55	eL13B; eL13A	eL13B [132-157]; eL13A [132-157]	P40212 RL13B_YEAST ;Q12690 RL13A_YEAST	0	2653.35	1.08	0.0614357	0.0972999	5.73303e+08	6.19111e+08	3.09	4.37	NotUnique	High	High	6.89	6.61	0.00102145	48.87
High	[K].IAPRPLDLLRPVVR.[A]		5.18195	55	eL13B; eL13A	eL13B [46-59]; eL13A [46-59]	P40212 RL13B_YEAST ;Q12690 RL13A_YEAST	0	1615.02	0.851	0.0545585	0.0889701	1.52853e+09	1.30101e+09	5.93	6.32	NotUnique	High	High	4.06	4.45	0.00102145	34.52
High	[K].YDPSIGIFGMDFYVVMNRPGAR.[V]	1xOxidation [M]; 1xDeamidated [N17]	1.76411	55	uL5A	uL5A [116-137]	P0C0W9 RL11A_YEAST	0	2522.18	0.965	0.293004	0.350331	4.23311e+08	4.0854e+08	3.86	11.13		High	High	1.58	1.35	0.00102145	52.67
High	[K].TSSGNEMPPQDAEGWFYK.[R]	1xOxidation [M7]	4.10066	54	eS19A	eS19A [39-56]	P07280 RS19A_YEAST	0	2059.87	1.839	0.0453133	0.0785518	3.25744e+07	5.98934e+07	17.78	17.53		High	High	4.12	3.28	0.00102145	33.06
High	[R].NEEEDAKNPLFSYVEPVLVASAK.[G]		10.647	53	eL31A; eL31B	eL31A [80-102]; eL31B [80-102]	P0C2H8 RL31A_YEAST ;P0C2H9 RL31B_YEAST	1	2549.28	1.086	0.937219	0.946607	3.89841e+08	4.23185e+08	5.25	15.53	NotUnique	High	High	3.49	5.16	0.00102145	51.67
High	[R].QAAASVVPSASSLVITALKEPPRDR.[K]		9.15863	53	uL11A	uL11A [68-92]	P0CX53 RL12A_YEAST	2	2563.42	0.918	0.190257	0.244127	4.81684e+08	4.42252e+08	8.66	6.6		High	High	7.88	7.7	0.00102145	40.23
High	[R].YVYAHFPINVNIVEK.[D]		8.50071	53	uL6A; uL6B	uL6A [92-106]; uL6B [92-106]	P05738 RL9A_YEAST ;P51401 RL9B_YEAST	0	1805.96	0.616	0.00506896	0.0162747	7.47075e+08	4.60056e+08	0.83	6.27	NotUnique	High	High	4.12	3.85	0.00102145	39.36
High	[-].MSTELTVQSERAFQKQPHIFNNPK.[V]	1xMet-loss [N-Term]; 1xDeamidated [N/Q]	0.479199	53	uS17A	uS17A [1-24]	P0CX47 RS11A_YEAST	2	2700.37	0.578	0.0172327	0.0373683	7.10197e+07	4.10191e+07	12.52	19.7		High	Low	1.28	1.35	0.00984413	50.17
High	[K].GRIPNVPVIVK.[A]		3.33533	52	uL15	uL15 [116-126]	P02406 RL28_YEAST	1	1191.76	0.844	0.0630935	0.0988901	5.82245e+08	4.91298e+08	6	12.35		High	High	3.01	3.22	0.00102145	25.26
High	[R].TVAVLPPNWK.[Y]		3.12191	52	uS15	uS15 [131-140]	P05756 RS13_YEAST	0	1124.65	0.892	0.106484	0.14982	1.92188e+08	1.71526e+08	8.85	3.25		High	High	3.04	3.18	0.00102145	30.14
High	[K].TSSGNEMPPQDAEGWFYK.[R]		4.67171	51	eS19A	eS19A [39-56]	P07280 RS19A_YEAST	0	2043.88	0.932	0.292283	0.349942	1.07355e+08	1.00044e+08	12.78	19.57		High	High	4.56	4.37	0.00102145	36.45
High	[K].ILEDLVFPTEIVGK.[R]		5.62758	51	eS7A	eS7A [125-138]	P26786 RS7A_YEAST	0	1572.89	1.154	0.139545	0.187611	1.94364e+09	2.24298e+09	5.14	14.27		High	High	3.68	3.67	0.00102145	50.55
High	[R].HVIFLAER.[R]		2.87454	51	eS7A; eS7B	eS7A [89-96]; eS7B [89-96]	P26786 RS7A_YEAST ;P48164 RS7B_YEAST	0	984.563	1.24	0.0067419	0.0198002	2.31507e+09	2.87029e+09	1.88	5.04	NotUnique	High	High	2.44	2.55	0.00102145	20.74
High	[R].IAGVVYHPSNNELVR.[T]	1xDeamidated [N]	5.55555	51	eS8A	eS8A [78-92]	P0CX39 RS8A_YEAST	0	1668.87	0.997	0.905456	0.923779	722453088	7.20205e+08	3.75	1.64		High	High	3.2	3.94	0.00102145	20.17
High	[K].VNGASVPINLHPSK.[L]	1xDeamidated [N2]	5.82932	51	uL24A; uL24B	uL24A [90-103]; uL24B [90-103]	P05743 RL26A_YEAST ;P53221 RL26B_YEAST	0	1433.77	1.033	0.905394	0.923779	1.24439e+09	1.28603e+09	6.32	3.16	NotUnique	High	High	4.01	3.86	0.00102145	21.85
High	[R].YIDLEAPVQIVK.[R]		3.98685	51	uS10	uS10 [90-101]	P38701 RS20_YEAST	0	1387.78	1.334	0.00318996	0.0131736	1.18384e+09	1.5793e+09	5.75	4.34		High	High	3	2.73	0.00102145	39.55
High	[K].AVVVVGDSNGHVGLGIK.[T]	1xDeamidated [N9]	6.65326	51	uS5	uS5 [100-116]	P25443 RS2_YEAST	0	1621.89	0.52	8.87342e-05	0.00291356	3.15843e+08	1.64173e+08	4.56	5.25		High	High	4.77	4.77	0.00102145	29.81
High	[K].LVSTIDANFADKYDEVKK.[H]		6.80329	50	eL8B; eL8A	eL8B [214-231]; eL8A [214-231]	P29453 RL8B_YEAST ;P17076 RL8A_YEAST	2	2056.06	0.759	0.00385875	0.0140647	9.25246e+08	7.02501e+08	7.03	4.69	NotUnique	High	High	4.02	5.18	0.00102145	27.95
High	[K].VYEPLLLVGLDK.[F]		4.10021	50	uS9B	uS9B [48-59]	P0CX52 RS16B_YEAST	0	1358.79	1.083	0.437652	0.492155	1.48913e+09	1.6126e+09	2.55	8.02		High	High	3.3	3.41	0.00102145	48.79
High	[R].ENDILVLMESER.[E]		4.70281	49	eS28A	eS28A [50-61]	Q3E7X9 RS28A_YEAST	0	1447.71	1.037	0.280071	0.338209	6.30971e+08	6.54099e+08	0.88	5.69		High	High	3.77	3.55	0.00102145	45.14
High	[K].GVEEVEGEYELTEAVEDGPRPFK.[V]		7.12271	48	uL18	uL18 [121-143]	P26321 RL5_YEAST	0	2579.21	0.662	0.000267702	0.00399901	4.44486e+08	2.94045e+08	3.34	4.47		High	High	4.55	5.1	0.00102145	40.72
High	[K].HSIGLIWYLLAR.[E]		5.58145	48	uS2A	uS2A [168-179]	P32905 RSSA1_YEAST	0	1441.83	0.992	0.924931	0.938112	3.72323e+07	3.69355e+07	3.82	31.39		High	High	4.12	4.1	0.00102145	53.71
High	[R].GSSSLYTLVINDAGK.[A]		4.25329	47	eL38	eL38 [47-61]	P49167 RL38_YEAST	0	1524.79	1.117	0.100631	0.142915	888223488	9.92252e+08	4.86	4.45		High	High	4.3	4.3	0.00102145	38.97
High	[K].DQYVPEVSALDLSR.[S]		4.60374	47	eS17A	eS17A [82-95]	P02407 RS17A_YEAST	0	1591.8	1.203	0.00652184	0.0195817	8.48068e+08	1.0201e+09	3.42	0.99		High	High	3.75	3.76	0.00102145	39.59
High	[K].VNGASVPINLHPSK.[L]		4.95925	47	uL24A; uL24B	uL24A [90-103]; uL24B [90-103]	P05743 RL26A_YEAST ;P53221 RL26B_YEAST	0	1432.79	1.225	0.00344072	0.0137857	5.66322e+08	6.93893e+08	3.93	2.49	NotUnique	High	High	3.85	4.12	0.00102145	20.56
High	[K].ALPDAVTIIEPKEEEPILAPSVK.[D]		7.91655	47	uS3	uS3 [201-223]	P05750 RS3_YEAST	1	2459.36	0.743	0.0308375	0.0591337	3.93999e+08	2.92864e+08	12.49	7.72		High	High	3.37	4.85	0.00102145	42.74
High	[K].LPLSVINVSAQR.[D]		5.44718	46	eS17A	eS17A [117-128]	P02407 RS17A_YEAST	0	1296.76	0.79	0.00142066	0.00925333	1.42988e+09	1.12947e+09	2.67	3.47		High	High	3.9	3.98	0.00102145	33.3
High	[K].AGKFPTPVSHNDDLYGK.[V]		4.73511	46	uL1B	uL1B [131-147]	P0CX44 RL1B_YEAST	1	1845.91	1.145	0.0522989	0.0866502	1.71759e+08	1.96601e+08	7.21	9.09		High	High	4.75	4.79	0.00102145	19.17
High	[K].IVVQLNGR.[L]	1xDeamidated [N/Q]	2.07583	46	uS8A	uS8A [61-68]	P0C0W1 RS22A_YEAST	0	899.531	1.112	0.143497	0.191434	5.52572e+08	6.14336e+08	5.7	1.67		High	High	2.35	2.17	0.00102145	21.62
High	[K].FFGLSKEDDVR.[D]		3.75216	45	eS6A	eS6A [144-154]	P0CX37 RS6A_YEAST	1	1312.65	1.186	0.0215422	0.0445573	1.54668e+08	1.83482e+08	3.16	4.61		High	High	3.59	3.22	0.00102145	16.46
High	[R].QWFEAHYGQTLGK.[K]		5.34513	45	eS8A	eS8A [111-123]	P0CX39 RS8A_YEAST	0	1564.75	0.85	0.150197	0.199275	1.11711e+09	9.50101e+08	5.38	8.97		High	High	3.97	4.75	0.00102145	28.01
High	[K].LLTLTNAANVPVENIWADIFAK.[A]	1xDeamidated [N]	5.47534	45	P1A	P1A [26-47]	P05318 RLA1_YEAST	0	2414.3	1.342	0.157205	0.208116	5.17173e+07	6.94159e+07	4.99	17.1		High	High	4.15	3.47	0.00102145	66.59
High	[K].DIICQIISSTITGDVVLAAAYSHELPR.[Y]	1xCarbamidomethyl [C4]	11.2786	45	uL18	uL18 [59-85]	P26321 RL5_YEAST	0	2942.53	0.626	0.0432467	0.0758734	1.24333e+08	7.78103e+07	18.91	9.47		High	High	6.92	5.43	0.00102145	71.61
High	[R].SRGESDDSLNR.[L]		5.91151	44	eS21B; eS21A	eS21B [61-71]; eS21A [61-71]	Q3E754 RS21B_YEAST ;P0C0V8 RS21A_YEAST	1	1235.56	2.05	0.00337835	0.0136308	3.83044e+07	7.85074e+07	13.37	9.04	NotUnique	High	High	3.77	3.6	0.00102145	28.19
High	[K].LLTLTNAANVPVENIWADIFAK.[A]		6.89448	44	P1A	P1A [26-47]	P05318 RLA1_YEAST	0	2413.31	1.269	0.0625512	0.0985507	1.08976e+09	1.38308e+09	5.47	12.75		High	High	5.68	4.64	0.00102145	65.17
High	[K].VFSLDPQYLVDDLRPEFAGYSK.[A]		8.04779	44	RACK1	RACK1 [262-283]	P38011 GBLP_YEAST	0	2559.28	0.964	0.577256	0.62788	6.33239e+08	6.10532e+08	7.22	10.15		High	High	3.85	6.13	0.00102145	56.08
High	[K].EKVNGASVPINLHPSK.[L]	1xDeamidated [N4]	6.88884	44	uL24A; uL24B	uL24A [88-103]; uL24B [88-103]	P05743 RL26A_YEAST ;P53221 RL26B_YEAST	1	1690.91	1.254	0.0331881	0.0621635	495376436	6.21386e+08	8.68	4.44	NotUnique	High	High	3.86	4.05	0.00102145	20.64
High	[K].TGTKPAAVFAETLK.[H]		4.73203	44	uL4B	uL4B [347-360]	P49626 RL4B_YEAST	0	1433.8	0.917	0.072447	0.109667	9.07048e+08	8.31428e+08	4.34	0.36		High	High	3	3.47	0.00102145	39.43
High	[K].WAASSWAK.[K]		2.58049	43	eL14B	eL14B [94-101]	P38754 RL14B_YEAST	0	906.447	0.748	0.000357218	0.00452038	6.5793e+08	4.92291e+08	3.15	2.12		High	High	2.72	2.8	0.00102145	22.28
High	[R].YNWICNPVHK.[H]	1xDeamidated [N6]; 1xCarbamidomethyl [C5]	1.7641	43	eL15B	eL15B [148-157]	P54780 RL15B_YEAST	0	1331.62	1.874	3.88977e-05	0.00247717	7.66646e+08	1.43673e+09	3.09	3.87		High	High	2.16	2.72	0.00102145	19.32
High	[K].VSGFKDEVLETV.[-]		2.7303	43	eS1B	eS1B [244-255]	P23248 RS3A2_YEAST	1	1322.68	0.709	0.000175238	0.00326914	1.99305e+08	1.414e+08	3.25	2.89		High	High	3.47	3.64	0.00102145	34.27
High	[R].QAAASVVPSASSLVITALKEPPR.[D]		8.84539	43	uL11A	uL11A [68-90]	P0CX53 RL12A_YEAST	1	2292.29	1.096	0.409727	0.463732	3.88621e+08	4.25819e+08	6.08	11.57		High	High	7.86	7.87	0.00102145	44.6
High	[R].LTADYDALDIANR.[I]		4.55536	43	uL23	uL23 [126-138]	P04456 RL25_YEAST	0	1450.72	1.115	0.0233938	0.0471776	1.62477e+09	1.81235e+09	1.67	4.35		High	High	3.96	3.57	0.00102145	33.48
High	[R].VPLSDNAIIEANLGK.[Y]		6.82533	43	uL30A	uL30A [161-175]	P05737 RL7A_YEAST	0	1553.85	0.654	0.000922028	0.00740738	8.96016e+08	5.85953e+08	4.89	2.4		High	High	5.31	4.51	0.00102145	20.53
High	[K].ECADLWPR.[V]	1xCarbamidomethyl [C2]	2.31071	42	uL14A	uL14A [121-128]	P0CX41 RL23A_YEAST	0	1046.47	0.898	0.0942018	0.135441	4.6083e+08	4.13942e+08	4.05	8.22		High	High	2.37	2.57	0.00102145	26.14
High	[R].YGITHGLTNWAAAYATGLLIAR.[R]		11.5736	42	uL18	uL18 [86-107]	P26321 RL5_YEAST	0	2333.24	0.953	0.251989	0.310496	2.35816e+08	2.24747e+08	8.19	13.35		High	High	5.79	5.85	0.00102145	54.55
High	[R].NVPGVETANVASLNLLQLAPGAHLGR.[F]		12.2312	42	uL4A; uL4B	uL4A [221-246]; uL4B [221-246]	P10664 RL4A_YEAST ;P49626 RL4B_YEAST	0	2611.43	0.995	0.518098	0.570427	1.42546e+09	1.41847e+09	4.37	11.9	NotUnique	High	High	5.63	5.7	0.00102145	49.74
High	[K].YIQTEQQIEVPEGVTVSIK.[S]		7.78024	42	uL6A	uL6A [3-21]	P05738 RL9A_YEAST	0	2161.14	0.747	3.19223e-05	0.00214589	1.50863e+08	1.12674e+08	1.74	1.56		High	High	5.14	4.67	0.00102145	37.8
High	[K].VSGVSLLALWK.[E]		3.95856	42	uS12A	uS12A [127-137]	P0CX29 RS23A_YEAST	0	1172.7	0.532	0.00703517	0.020268	895386760	4.76602e+08	1.32	9.98		High	High	3.87	3.55	0.00102145	49.87
High	[K].TIAETLAEELINAAK.[G]		4.6692	42	uS7	uS7 [189-203]	P26783 RS5_YEAST	0	1586.86	1.169	0.106281	0.149709	1.96434e+09	2.29547e+09	4.41	10.01		High	High	4.45	4.34	0.00102145	58.21
High	[R].SSVLADALNAINNAEK.[T]	1xDeamidated [N]	6.16346	42	uS8A	uS8A [4-19]	P0C0W1 RS22A_YEAST	0	1630.83	0.914	0.0583146	0.0934578	5.39879e+07	4.93395e+07	3.72	3.54		High	High	4.29	4.02	0.00102145	33.91
High	[K].IEGVATPQDAQFYLGK.[R]		4.49655	41	eL33A	eL33A [32-47]	P05744 RL33A_YEAST	0	1736.89	0.673	0.000342049	0.00445031	3.59703e+08	2.42196e+08	4.02	2.6		High	High	4.29	3.18	0.00102145	36.17
High	[R].VEFLEDTSR.[T]		2.44997	41	eS28A	eS28A [30-38]	Q3E7X9 RS28A_YEAST	0	1095.53	1.121	0.00661067	0.0197031	1.44452e+09	1.61884e+09	2.67	3.38		High	High	2.48	2.56	0.00102145	23.9
High	[R].RDDEVLVVR.[G]		4.46685	41	uL24A; uL24B	uL24A [52-60]; uL24B [52-60]	P05743 RL26A_YEAST ;P53221 RL26B_YEAST	1	1100.61	1.093	0.101784	0.144383	1.07971e+09	1.17972e+09	4.65	0.73	NotUnique	High	High	3.98	3.94	0.00102145	17.9
High	[K].SVVSTETFEQPSQR.[E]		4.74722	40	eL27A	eL27A [94-107]	P0C2H6 RL27A_YEAST	0	1594.77	1.15	0.0164943	0.0362217	9.48925e+08	1.09091e+09	4.43	4.34		High	High	3.94	3.98	0.00102145	22.15
High	[K].LESFQAVYNK.[L]		2.60917	40	eS7A; eS7B	eS7A [166-175]; eS7B [166-175]	P26786 RS7A_YEAST ;P48164 RS7B_YEAST	0	1198.61	1.173	0.0475234	0.0812194	1.57462e+09	1.84687e+09	5.58	5.33	NotUnique	High	High	3.31	2.74	0.00102145	24.6
High	[K].AAGANVDNVWADVYAK.[A]	1xDeamidated [N]	3.88819	40	P1B	P1B [31-46]	P10622 RLA3_YEAST	0	1664.79	3.288	9.90417e-05	0.00291356	5.72362e+07	1.88194e+08	1.75	4.5		High	High	3.01	1.62	0.00102145	23.8
High	[-].MASNEVLVLR.[G]	1xMet-loss+Acetyl [N-Term]	3.48329	40	RACK1	RACK1 [1-10]	P38011 GBLP_YEAST	0	1042.59	1.186	0.00535671	0.0168481	1.1756e+09	1.39421e+09	3.38	2.4		High	High	3.3	3.49	0.00102145	17.48
High	[K].LWTLIPEDKR.[D]		3.11112	40	uL15	uL15 [78-87]	P02406 RL28_YEAST	1	1270.72	0.829	0.0508462	0.0853313	1.27931e+09	1.06039e+09	7.85	4.56		High	High	3.05	3.33	0.00102145	31.39
High	[K].ATVDEFPLCVHLVSNELEQLSSEALEAAR.[I]	1xCarbamidomethyl [C9]	9.24293	40	uL16	uL16 [41-69]	P41805 RL10_YEAST	0	3227.59	0.415	0.0109353	0.0271698	383637760	1.59362e+08	17.78	22.49		High	High	6.96	7.98	0.00102145	66.78
High	[K].TGTKPAAVFTETLKHD.[-]		8.21553	40	uL4A	uL4A [347-362]	P10664 RL4A_YEAST	1	1715.9	0.787	0.078944	0.117349	323118790	2.54364e+08	14.68	6.84		High	High	4.9	4.04	0.00102145	21
High	[K].YDPSIGIFGMDFYVVMNRPGAR.[V]	1xOxidation [M]	5.46731	40	uL5A	uL5A [116-137]	P0C0W9 RL11A_YEAST	0	2521.2	1.457	0.010874	0.027073	34923912	5.08831e+07	10.84	9.17		High	High	3.6	3.77	0.00102145	52.06
High	[R].KDQYVPEVSALDLSR.[S]		6.88919	39	eS17A	eS17A [81-95]	P02407 RS17A_YEAST	1	1719.89	0.839	0.017756	0.0382175	8.65673e+08	7.26218e+08	4.69	5.81		High	High	4.52	4.59	0.00102145	32.74
High	[K].KGEQELEGLTDTTVPK.[R]		9.2457	39	eS6A	eS6A [116-131]	P0CX37 RS6A_YEAST	1	1744.9	0.872	0.0464353	0.0801523	4.47765e+08	3.90543e+08	2.88	7.33		High	High	5.08	4.85	0.00102145	24.92
High	[K].GSLEEIIAEGQK.[K]		4.71957	39	P2B	P2B [50-61]	P02400 RLA4_YEAST	0	1273.66	0.929	0.0709609	0.108003	707153968	6.5666e+08	0.69	3.6		High	High	3.56	3.43	0.00102145	32.9
High	[K].QQAHFWKPVLNLDK.[L]		5.70604	39	uL15	uL15 [64-77]	P02406 RL28_YEAST	0	1723.93	0.959	0.34252	0.399276	9.8158e+08	9.41507e+08	6.59	2.4		High	High	4.67	4.53	0.00102145	28.64
High	[K].QQAHFWKPVLNLDK.[L]	1xDeamidated [N11]	1.06316	39	uL15	uL15 [64-77]	P02406 RL28_YEAST	0	1724.91	0.615	0.0023566	0.0114518	5.82548e+08	3.58016e+08	4.85	1.14		High	Low	2.29	0.64	0.00173913	23.69
High	[R].FPGWDFETEEIDPELLR.[S]		9.39166	39	uL18	uL18 [180-196]	P26321 RL5_YEAST	0	2092.99	1.086	0.579557	0.629298	7.04076e+07	7.64574e+07	5.64	12.29		High	High	4.28	3.8	0.00102145	55.75
High	[-].MANDLVQAR.[D]	1xMet-loss+Acetyl [N-Term]	1.8031	39	uS11B	uS11B [1-9]	P39516 RS14B_YEAST	0	928.485	1.23	0.00644986	0.0194622	2.37866e+08	2.9249e+08	5.39	3.26		Low	High	0.21	2.76	0.00102145	30.13
High	[R].NMIIVPEMIGSVVGIYNGK.[A]	2xDeamidated [N1; N17]; 2xOxidation [M2; M8]	0.536936	39	uS19	uS19 [82-100]	Q01855 RS15_YEAST	0	2068.03	1.625	0.00018372	0.00326914	8.95709e+08	1.45574e+09	2.53	3.95		High	High	0.8	1.36	0.00743802	15.35
High	[K].LLEMSTEDFVK.[L]	1xOxidation [M4]	3.21866	39	uS19	uS19 [25-35]	Q01855 RS15_YEAST	0	1327.64	1.469	0.00017637	0.00326914	1.56106e+08	2.29315e+08	3.27	3.34		High	High	2.82	3.24	0.00102145	27.15
High	[K].LLNGLAIR.[R]	1xDeamidated [N3]	2.5313	39	uS3	uS3 [109-116]	P05750 RS3_YEAST	0	870.541	0.841	0.00949941	0.0247337	9.87953e+08	8.30869e+08	3.67	1.49		High	High	1.87	1.83	0.00102145	28.64
High	[K].ITTIEEIFLHSLPVK.[E]		7.74448	39	uS5	uS5 [50-64]	P25443 RS2_YEAST	0	1739.99	0.51	0.00783364	0.0219924	1.00616e+09	5.13643e+08	5.56	14.23		High	High	4.71	4.51	0.00102145	54.83
High	[K].CGDCGSALQGISTLRPR.[Q]	2xCarbamidomethyl [C1; C4]	7.50503	38	eL34A	eL34A [44-60]	P87262 RL34A_YEAST	0	1847.89	0.755	0.0146534	0.0331414	1.12702e+09	8.50389e+08	6.93	1.21		High	High	5.61	6.19	0.00102145	27.56
High	[K].NWGAETDELSMIMEHFSQQ.[-]	1xOxidation [M11]	3.23449	38	eS12	eS12 [125-143]	P48589 RS12_YEAST	0	2268.95	1.435	0.00846589	0.0227399	2.35965e+07	3.38611e+07	9.56	5.17		High	High	4.09	4.24	0.00102145	37.03
High	[R].IAGVVYHPSNNELVR.[T]		5.82346	38	eS8A	eS8A [78-92]	P0CX39 RS8A_YEAST	0	1667.89	1.097	0.172484	0.224244	1624479792	1.78166e+09	6.86	0.97		High	High	4.15	4.23	0.00102145	22.52
High	[R].QAAASVVPSASSLVITALK.[E]		8.14688	38	uL11A	uL11A [68-86]	P0CX53 RL12A_YEAST	0	1813.04	1.095	0.0472803	0.0810328	9.70471e+08	1.06224e+09	1.83	3.13		High	High	4.96	5.77	0.00102145	46.72
High	[K].WTANLLPAR.[Q]		3.5245	38	uS8A	uS8A [89-97]	P0C0W1 RS22A_YEAST	0	1041.58	1.027	0.231993	0.289393	8.83464e+08	9.0758e+08	5.87	2.29		High	High	3.21	3.22	0.00102145	30.35
High	[K].DLKFPLPHR.[V]		2.35192	37	eL20A	eL20A [147-155]	P0CX23 RL20A_YEAST	1	1122.64	0.318	0.0167046	0.0364191	76677894	2.43694e+07	30.04	19.53		High	High	2.59	2.94	0.00102145	24.78
High	[K].VVNYNHLLPTR.[Y]		4.84564	37	eL27A	eL27A [74-84]	P0C2H6 RL27A_YEAST	0	1325.73	0.87	0.142392	0.19059	1.51929e+09	1.32161e+09	7.8	3.64		High	High	3.94	3.55	0.00102145	24.31
High	[R].ASLVPGTVLILLAGR.[F]		5.01886	37	eL6A; eL6B	eL6A [32-46]; eL6B [32-46]	Q02326 RL6A_YEAST ;P05739 RL6B_YEAST	0	1479.93	0.724	0.072507	0.109667	7.70135e+08	5.57656e+08	4.85	19.63	NotUnique	High	High	3.78	3.88	0.00102145	58.12
High	[K].LTLDFQTNKR.[L]		2.94885	37	eS17A	eS17A [24-33]	P02407 RS17A_YEAST	1	1235.67	0.828	0.0106513	0.0267388	1.00711e+09	8.33762e+08	3.7	0.42		High	High	3.57	3.45	0.00102145	22.27
High	[K].AEKDAVSVFGFR.[T]		4.84149	37	eS24A	eS24A [50-61]	P0CX31 RS24A_YEAST	1	1325.68	1.407	0.00387574	0.014083	1.8788e+08	2.6432e+08	5.04	6.18		High	High	3.66	3.77	0.00102145	30.45
High	[K].DAVSVFGFR.[T]		3.00395	37	eS24A	eS24A [53-61]	P0CX31 RS24A_YEAST	0	997.51	1.049	0.0785425	0.116976	1.69302e+09	1.77565e+09	2.94	1.7		High	High	2.53	2.76	0.00102145	38.93
High	[-].MVLVQDLLHPTAASEAR.[K]	1xMet-loss [N-Term]	6.94217	37	eS27A	eS27A [1-17]	P35997 RS27A_YEAST	0	1719.94	1.077	0.338641	0.396282	2.03352e+09	2.18939e+09	10.08	2.45		High	High	5.21	4.74	0.00102145	32.14
High	[K].ETAPVIDTLAAGYGK.[I]		4.81242	37	uL15	uL15 [97-111]	P02406 RL28_YEAST	0	1505.78	0.93	0.252315	0.310581	1.22512e+09	1.13898e+09	6.66	3.31		High	High	3.92	3.9	0.00102145	35.33
High	[K].VNGSPITLVEPEILR.[F]		6.42934	37	uS9B	uS9B [31-45]	P0CX52 RS16B_YEAST	0	1636.93	0.913	0.248213	0.307093	480155621	4.38546e+08	4.33	12.34		High	High	3.87	4.35	0.00102145	45.44
High	[K].NPLFSYVEPVLVASAK.[G]		6.90325	36	eL31A; eL31B	eL31A [87-102]; eL31B [87-102]	P0C2H8 RL31A_YEAST ;P0C2H9 RL31B_YEAST	0	1733.95	1.104	0.0816925	0.120841	1.30011e+08	1.43539e+08	2.56	7.26	NotUnique	High	High	4.67	3.86	0.00102145	52.31
High	[K].ALIAEIK.[K]		1.5032	36	eL6A; eL6B	eL6A [144-150]; eL6B [144-150]	Q02326 RL6A_YEAST ;P05739 RL6B_YEAST	0	757.482	0.835	0.0900869	0.131016	578025424	4.82833e+08	11.3	2.02	NotUnique	High	High	1.8	1.8	0.00173913	21.95
High	[R].AAGGVVELIA.[-]		1.31968	36	uL15	uL15 [140-149]	P02406 RL28_YEAST	0	899.52	0.833	0.0434874	0.0761502	3.19374e+08	2.65881e+08	8.96	12.83		High	High	2.15	2.18	0.00173913	38.48
High	[R].VDIGQIIFSVR.[T]		4.64495	36	uL16	uL16 [129-139]	P41805 RL10_YEAST	0	1246.72	0.546	0.0279884	0.0541856	4.93028e+08	2.69055e+08	4.95	20.42		High	High	3.75	3.81	0.00102145	50.98
High	[K].KASLNVGNVLPLGSVPEGTIVSNVEEKPGDR.[G]		12.2176	36	uL2A	uL2A [93-123]	P0CX45 RL2A_YEAST	1	3175.7	1.071	0.656095	0.701303	5.23124e+08	5.60124e+08	9.25	6.86		High	High	7.51	7.17	0.00102145	41.27
High	[K].FADGFLIHSGQPVNDFIDTATR.[H]	1xDeamidated [N14]	10.0338	36	uS3	uS3 [152-173]	P05750 RS3_YEAST	0	2422.17	1.085	0.157571	0.208145	9.81925e+07	1.06514e+08	4.36	5.92		High	High	5.96	4.61	0.00102145	44.23
High	[K].EFQIIDTLLPGLQDEVMNIKPVQK.[Q]	1xOxidation [M17]	5.3245	36	uS5	uS5 [65-88]	P25443 RS2_YEAST	0	2784.49	0.597	0.0119865	0.0289492	8.76406e+07	5.22794e+07	0.79	10.68		High	High	5.7	4.5	0.00102145	57.26
High	[K].TYAAEIAHNISAK.[N]		6.6674	35	eL32	eL32 [91-103]	P38061 RL32_YEAST	0	1388.72	1.177	0.130616	0.178151	1.56775e+09	1.84586e+09	9.62	1.38		High	High	3.54	4.3	0.00102145	22.85
High	[R].DLSEASVYPEYALPK.[T]		5.05141	35	eS26A	eS26A [52-66]	P39938 RS26A_YEAST	0	1681.83	0.884	0.0416692	0.073821	5.44937e+08	4.81459e+08	1.84	5.43		High	High	3.16	3.08	0.00102145	38.45
High	[R].TIRYPDPNIK.[V]		1.91908	35	eS4A	eS4A [146-155]	P0CX35 RS4A_YEAST	1	1216.67	1.03	0.256258	0.314795	1.72029e+08	1.77148e+08	13.99	7.52		High	High	2.85	2.54	0.00102145	21.06
High	[K].GQCLATLLGHNDWVSQVR.[V]	1xCarbamidomethyl [C3]	7.89338	35	RACK1	RACK1 [138-155]	P38011 GBLP_YEAST	0	2054.02	0.946	0.57989	0.629298	6.2862e+08	5.94673e+08	2.94	7.29		High	High	5.6	5.47	0.00102145	41.54
High	[K].AMYTLSAQDEVFSLAFSPNR.[Y]		7.65786	35	RACK1	RACK1 [230-249]	P38011 GBLP_YEAST	0	2247.08	0.77	0.0300901	0.0579762	3.79313e+07	2.91957e+07	4.7	10.08		High	High	5.08	5.3	0.00102145	52.84
High	[K].ASLNVGNVLPLGSVPEGTIVSNVEEKPGDR.[G]		10.1659	35	uL2A	uL2A [94-123]	P0CX45 RL2A_YEAST	0	3047.6	1.01	0.758946	0.793712	1.02673e+09	1.03729e+09	8.92	2.92		High	High	7.14	7.17	0.00102145	46.04
High	[K].YGILSIDDLIHEIITVGPHFK.[Q]		6.84685	35	uL30A	uL30A [176-196]	P05737 RL7A_YEAST	0	2380.29	0.595	0.0760076	0.113823	316107607	1.88097e+08	20.7	19.94		High	High	4.82	6.57	0.00102145	66.8
High	[R].KGLTPSQIGVLLR.[D]		6.5662	35	uS15	uS15 [43-55]	P05756 RS13_YEAST	1	1381.85	0.717	0.00429168	0.014837	3.89232e+08	2.79176e+08	4.38	6.97		High	High	4.71	4.73	0.00102145	33.03
High	[K].HIDFAPTSPFGGARPGR.[V]		7.13959	35	uS4B; uS4A	uS4B [155-171]; uS4A [155-171]	P05755 RS9B_YEAST ;O13516 RS9A_YEAST	0	1782.9	0.545	0.00122651	0.00857846	3.75941e+08	2.04862e+08	4.4	0.77	NotUnique	High	High	5.74	5.83	0.00102145	26.6
High	[R].EYTINLHK.[R]		1.97609	34	eL31A; eL31B	eL31A [11-18]; eL31B [11-18]	P0C2H8 RL31A_YEAST ;P0C2H9 RL31B_YEAST	0	1017.54	1.132	0.311565	0.368517	1.04983e+09	1.18794e+09	15.31	2.85	NotUnique	High	High	1.93	1.98	0.00102145	18.27
High	[K].DIFPLQNIHVR.[K]		2.92174	34	eS1A; eS1B	eS1A [203-213]; eS1B [203-213]	P33442 RS3A1_YEAST ;P23248 RS3A2_YEAST	0	1351.75	0.709	0.0156204	0.0344902	6.69893e+08	4.74832e+08	3.93	10.43	NotUnique	High	High	3.19	3.18	0.00102145	37.25
High	[R].IINSSEIQSAIRPAGQATQK.[R]		10.1648	34	uL4A; uL4B	uL4A [289-308]; uL4B [289-308]	P10664 RL4A_YEAST ;P49626 RL4B_YEAST	0	2112.14	0.893	0.048244	0.0822186	1.55184e+09	1.3853e+09	7.58	3.37	NotUnique	High	High	6.97	6.06	0.00102145	26.82
High	[K].VGYTLPSHIISTSDVTR.[I]		7.44899	34	uL4A; uL4B	uL4A [272-288]; uL4B [272-288]	P10664 RL4A_YEAST ;P49626 RL4B_YEAST	0	1845.97	0.743	0.00780984	0.0219765	1138111456	8.45775e+08	8.76	9.11	NotUnique	High	High	5.72	4.73	0.00102145	31.8
High	[R].NIKTIAETLAEELINAAKGSSTSYAIK.[K]		0.500617	34	uS7	uS7 [186-212]	P26783 RS5_YEAST	2	2836.53	0.498	0.022085	0.0452164	5.29719e+07	2.63632e+07	25.46	23.8		Low	High	0.95	1.55	0.00821693	72.8
High	[R].FQVMVLR.[K]	1xOxidation [M4]	1.27633	33	eL14B	eL14B [118-124]	P38754 RL14B_YEAST	0	908.502	0.639	0.0144225	0.033102	1.65537e+08	1.05798e+08	10.74	5.42		High	High	2.03	1.71	0.00173913	25.85
High	[R].LPTESVPEPK.[L]		3.52572	33	eL20A	eL20A [14-23]	P0CX23 RL20A_YEAST	0	1096.59	1.425	0.00366741	0.0140647	3.13409e+08	4.46457e+08	6.85	4.01		High	High	2.85	2.81	0.00102145	23.1
High	[K].TFTVDVSSPTENGVFDPASYAK.[Y]	1xDeamidated [N12]	6.19205	33	eL22A	eL22A [14-35]	P05749 RL22A_YEAST	0	2333.08	1.289	0.0323851	0.0611845	1.07315e+08	1.38371e+08	7.68	0.91		High	High	4.57	4.8	0.00102145	46.1
High	[R].NFLETVELQVGLK.[N]	1xDeamidated [N/Q]	3.06556	33	uL1B	uL1B [27-39]	P0CX44 RL1B_YEAST	0	1490.81	0.952	0.162969	0.213875	1.18779e+08	1.13069e+08	4.29	1.94		High	High	2.46	2.74	0.00102145	40.38
High	[R].KAYFTAPSSQR.[R]		4.7475	33	uL24A	uL24A [17-27]	P05743 RL26A_YEAST	1	1255.64	1.52	0.000322406	0.00443309	632566068	9.61526e+08	1.99	3.53		High	High	3.55	2.94	0.00102145	16.35
High	[R].GPLVVYAEDNGIVK.[A]		4.83953	33	uL4A; uL4B	uL4A [204-217]; uL4B [204-217]	P10664 RL4A_YEAST ;P49626 RL4B_YEAST	0	1473.79	1.042	0.358509	0.414323	1.42786e+08	1.48732e+08	4.54	3.75	NotUnique	High	High	3.6	3.4	0.00102145	33.51
High	[K].ADRDESSPYAAMLAAQDVAAK.[C]		12.2254	33	uS11B; uS11A	uS11B [51-71]; uS11A [50-70]	P39516 RS14B_YEAST ;P06367 RS14A_YEAST	1	2180.03	1.073	0.489411	0.543292	2.37392e+08	2.54731e+08	7.74	5.78	NotUnique	High	High	6.95	5.36	0.00102145	34.64
High	[K].FADGFLIHSGQPVNDFIDTATR.[H]		10.2869	33	uS3	uS3 [152-173]	P05750 RS3_YEAST	0	2421.18	0.815	0.00169226	0.00984442	1.11234e+09	9.06903e+08	3.31	2.49		High	High	6.52	5.67	0.00102145	46.71
High	[K].TIAETLAEELINAAK.[G]	1xDeamidated [N12]	5.75306	33	uS7	uS7 [189-203]	P26783 RS5_YEAST	0	1587.85	0.947	0.302324	0.358288	4.35014e+07	4.11916e+07	4.92	12.81		High	High	4.36	4.28	0.00102145	50.91
High	[R].IFLYPSNI.[-]		1.09063	32	eL33B; eL33A	eL33B [100-107]; eL33A [100-107]	P41056 RL33B_YEAST ;P05744 RL33A_YEAST	0	966.529	0.51	8.19906e-05	0.00291356	2.46387e+08	1.25689e+08	4.99	3.72	NotUnique	High	High	1.57	1.6	0.00173913	46.49
High	[K].QYLSASFSLK.[N]		3.21038	32	eL6A; eL6B	eL6A [157-166]; eL6B [157-166]	Q02326 RL6A_YEAST ;P05739 RL6B_YEAST	0	1143.6	0.808	0.00198671	0.0107066	3.67872e+08	2.97166e+08	2.27	3.5	NotUnique	High	High	2.92	2.95	0.00102145	32.46
High	[R].SNGVLNVDNQTSDLVK.[S]	1xDeamidated [N/Q]	7.68751	32	eS17A	eS17A [96-111]	P02407 RS17A_YEAST	0	1703.84	1.007	0.685511	0.727604	3.29493e+08	3.31828e+08	4.91	3.18		High	High	4.88	4.45	0.00102145	31.05
High	[R].FVNVTLVNGK.[R]	1xDeamidated [N]	2.78492	32	eS30A	eS30A [44-53]	P0CX33 RS30A_YEAST	0	1091.61	0.863	0.141804	0.190014	7.61132e+08	6.56978e+08	8.46	5.35		High	High	2.62	2.58	0.00102145	27.95
High	[K].KAMYTLSAQDEVFSLAFSPNR.[Y]		9.53364	32	RACK1	RACK1 [229-249]	P38011 GBLP_YEAST	1	2375.17	0.43	0.00839185	0.0227399	6.22781e+07	2.67512e+07	13.49	3.15		High	High	4.97	5.57	0.00102145	46.24
High	[R].ASGNYVIIIGHNPDENKTR.[V]	1xDeamidated [N]	4.70624	32	uL2A	uL2A [129-147]	P0CX45 RL2A_YEAST	1	2099.05	1.649	0.0011613	0.00831519	1.66442e+08	2.74481e+08	0.67	3.56		High	Low	6.07	0.4	0.00102145	43.59
High	[R].GVAMNPVDHPHGGGNHQHIGK.[A]	1xOxidation [M4]	6.80204	32	uL2A	uL2A [201-221]	P0CX45 RL2A_YEAST	0	2175.03	1.015	0.454746	0.509013	2.60046e+08	2.63829e+08	10.82	6.7		High	High	4.23	3.49	0.00102145	14.06
High	[R].GVAMNPVDHPHGGGNHQHIGK.[A]		8.51374	32	uL2A	uL2A [201-221]	P0CX45 RL2A_YEAST	0	2159.03	0.959	0.584486	0.633717	7.91851e+08	7.58995e+08	5.54	7.86		High	High	6.51	6.19	0.00102145	14.71
High	[K].EKVEEQEQQQQQIIK.[I]		8.42811	32	uS10	uS10 [7-21]	P38701 RS20_YEAST	1	1884.97	1.404	0.000839785	0.00705652	1.12271e+09	1.57626e+09	3.16	4.38		High	High	7.39	7.06	0.00102145	16.17
High	[R].QNDITDGKDYHTLANNVESK.[L]		4.81616	32	uS13A	uS13A [89-108]	P0CX55 RS18A_YEAST	1	2262.06	0.929	0.136971	0.185068	2.39745e+08	2.2283e+08	2.22	6.82		High	High	5.12	5.19	0.00102145	34.6
High	[K].AFNQVEIRPEMLGHYLGEFSITYTPVR.[H]	1xOxidation [M11]	7.56328	32	uS19	uS19 [101-127]	Q01855 RS15_YEAST	0	3183.59	0.856	0.0147114	0.0332105	7.54622e+07	6.45731e+07	4.61	6.82		High	High	6.14	5.81	0.00102145	49.9
High	[K].QIVNIPSFMVR.[L]		4.38694	32	uS4B; uS4A	uS4B [139-149]; uS4A [139-149]	P05755 RS9B_YEAST ;O13516 RS9A_YEAST	0	1303.72	1.33	0.00692862	0.0201321	3.79001e+08	5.03923e+08	3.97	6.25	NotUnique	High	High	3.96	3.74	0.00102145	37.29
High	[R].VNQAIALLTIGAR.[E]		5.46202	32	uS7	uS7 [168-180]	P26783 RS5_YEAST	0	1339.81	0.923	0.396804	0.450829	584213961	5.39355e+08	2.81	9.04		High	High	4.77	4.62	0.00102145	41.14
High	[K].TYKYPSLK.[G]		1.93086	31	eL29	eL29 [26-33]	P05747 RL29_YEAST	1	999.551	1.263	0.00301523	0.0130768	4.81761e+08	6.08524e+08	4.42	3.54		High	High	2.32	2.32	0.00102145	17.36
High	[K].AKVEEMNNIIAASR.[R]		6.49209	31	eL36A; eL36B	eL36A [85-98]; eL36B [85-98]	P05745 RL36A_YEAST ;O14455 RL36B_YEAST	1	1545.81	1.175	0.136021	0.1841	3.2947e+08	3.87003e+08	11.04	4.32	NotUnique	High	High	4.56	4.44	0.00102145	22.75
High	[R].KVISNPLLAR.[K]		4.81341	31	eS24A	eS24A [11-20]	P0CX31 RS24A_YEAST	1	1110.7	1.11	0.0910807	0.131827	1439595776	1.59809e+09	6.36	2.44		High	High	3.57	3.55	0.00102145	20.68
High	[K].QQLSKAAKAAAALAGGK.[K]		0.520229	31	eS25A	eS25A [5-21]	Q3E792 RS25A_YEAST	2	1583.92	0.935	0.341531	0.398507	1.70518e+08	1.59452e+08	2.34	14.27		High	High	1.04	1	0.00821693	52.76
High	[K].FDAGKLVYVTGGR.[N]		0.487092	31	eS4A	eS4A [175-187]	P0CX35 RS4A_YEAST	1	1382.74	0.908	0.390799	0.446522	2.55572e+08	2.31983e+08	6	8.56		Low	High	0.51	1.8	0.00821693	25.96
High	[R].IGQEVDGEAVGDEFK.[G]		5.62355	31	eS6A	eS6A [32-46]	P0CX37 RS6A_YEAST	0	1592.74	0.792	0.00105562	0.00793593	8.95676e+08	7.09662e+08	3.58	2.58		High	High	4.77	4.74	0.00102145	27.34
High	[-].MSAPQAKILSQAPTELELQVAQAFVELENSSPELK.[A]		1.69249	31	eS7A	eS7A [1-35]	P26786 RS7A_YEAST	1	3796.97	0.879	0.299296	0.356094	3.57184e+07	3.14109e+07	7.61	15.91		High	High	2.25	2.08	0.00102145	37.43
High	[K].YLAAYLLLNAAGNTPDATK.[I]	1xDeamidated [N9]	6.43708	31	P2A	P2A [3-21]	P05319 RLA2_YEAST	0	1981.03	1.663	0.00103804	0.00793593	4.51995e+07	7.51796e+07	5.94	3.16		High	High	4.54	4.33	0.00102145	57.5
High	[R].VVPNEKADDDSVTIISAGNDK.[M]		6.54253	31	RACK1	RACK1 [156-176]	P38011 GBLP_YEAST	1	2187.08	1.186	0.022478	0.0457886	1.1333e+08	1.34409e+08	2.3	5.47		High	High	5.26	4.51	0.00102145	22.45
High	[R].LPAASLGDMVMATVK.[K]		6.93489	31	uL14A	uL14A [49-63]	P0CX41 RL23A_YEAST	0	1503.79	0.653	0.000125794	0.00302214	3.55883e+08	2.32388e+08	3.37	3.66		High	High	5.23	3.6	0.00102145	46.72
High	[K].AGMTTIVR.[D]		2.13251	31	uL3	uL3 [51-58]	P14126 RL3_YEAST	0	848.466	0.751	0.000566073	0.00568697	5.4933e+08	4.12384e+08	1.44	2.85		High	High	2.24	2.32	0.00102145	24.8
High	[K].EFQIIDTLLPGLQDEVMNIKPVQK.[Q]		7.12449	31	uS5	uS5 [65-88]	P25443 RS2_YEAST	0	2768.49	0.406	0.000416186	0.00498599	2.48689e+08	1.01086e+08	9.36	10.91		High	High	3.48	4.11	0.00102145	59.46
High	[R].RVNQAIALLTIGAR.[E]		8.37055	31	uS7	uS7 [167-180]	P26783 RS5_YEAST	1	1495.91	0.899	0.103471	0.146552	3.4551e+08	3.10513e+08	4	5.7		High	High	5.61	5.24	0.00102145	34.68
High	[K].WPEYVR.[LV]		1.2456	30	eL8B; eL8A	eL8B [52-57]; eL8A [52-57]	P29453 RL8B_YEAST ;P17076 RL8A_YEAST	0	849.425	0.52	0.000110877	0.00291356	271667936	1.41394e+08	3.34	1.52	NotUnique	High	High	1.55	1.62	0.00173913	23.95
High	[R].EYLNLPEHIVPGTYIQER.[N]		8.39109	30	eS10A	eS10A [78-95]	Q08745 RS10A_YEAST	0	2171.11	1.163	0.0171622	0.0372824	9.79632e+08	1.1389e+09	5.45	6.81		High	High	4.99	4.72	0.00102145	39.95
High	[K].IGIVEISPK.[G]		2.63638	30	eS19A	eS19A [111-119]	P07280 RS19A_YEAST	0	955.582	1.216	0.0164866	0.0362217	1660867788	2.01986e+09	5.98	5.25		High	High	2.53	2.5	0.00102145	26.2
High	[R].DVAAQDFINAYASFLQR.[Q]	1xDeamidated [N/Q]	7.03906	30	eS19A	eS19A [8-24]	P07280 RS19A_YEAST	0	1929.93	1.001	0.67282	0.716018	4.38652e+07	4.3929e+07	4.89	10.06		High	High	4.33	5.11	0.00102145	49.86
High	[R].INKYESSPSHIELVVTEK.[E]		8.56697	30	uL22B; uL22A	uL22B [136-153]; uL22A [136-153]	P46990 RL17B_YEAST ;P05740 RL17A_YEAST	1	2073.09	1.184	0.00443984	0.0151757	136190870	1.61301e+08	3.22	3.56	NotUnique	High	High	6.77	7.45	0.00102145	22.91
High	[R].ETAQAINGWELTK.[A]	1xDeamidated [N7]	4.27957	30	uL22B; uL22A	uL22B [31-43]; uL22A [31-43]	P46990 RL17B_YEAST ;P05740 RL17A_YEAST	0	1461.72	1.165	0.0916327	0.132468	8.33198e+08	9.70273e+08	6.91	4.29	NotUnique	High	High	3.75	3.49	0.00102145	29.97
High	[K].YESSPSHIELVVTEK.[E]		6.31811	30	uL22B; uL22A	uL22B [139-153]; uL22A [139-153]	P46990 RL17B_YEAST ;P05740 RL17A_YEAST	0	1717.86	0.769	0.2495	0.308056	4.56425e+07	3.5101e+07	12.72	28.13	NotUnique	High	High	4.46	3.77	0.00102145	25.4
High	[K].GAGSIFTSHTR.[L]		3.19025	30	uL2A	uL2A [11-21]	P0CX45 RL2A_YEAST	0	1133.57	1.203	0.16183	0.21261	6.66188e+08	8.01363e+08	10.71	0.06		High	High	3.58	3.26	0.00102145	16.82
High	[R].RGPLVVYAEDNGIVK.[A]		6.29101	30	uL4A; uL4B	uL4A [203-217]; uL4B [203-217]	P10664 RL4A_YEAST ;P49626 RL4B_YEAST	1	1629.9	0.953	0.226646	0.283895	1.11269e+09	1.06085e+09	4.28	6.22	NotUnique	High	High	4.65	4.63	0.00102145	27.91
High	[K].TTKEDTVSWFK.[Q]		4.44339	30	uL5A	uL5A [154-164]	P0C0W9 RL11A_YEAST	1	1341.67	0.841	0.0145266	0.033102	765257369	6.43774e+08	5.97	5.17		High	High	3.58	4.11	0.00102145	23.59
High	[R].GKHSIGLIWYLLAR.[E]		2.69289	30	uS2A	uS2A [166-179]	P32905 RSSA1_YEAST	1	1626.95	1.324	0.164317	0.215177	3.28451e+07	4.34832e+07	3.15	16.04		High	Low	2.95	0.4	0.00102145	35.95
High	[R].TQPWSIMPDLYFYR.[DN]		3.93431	30	uS2A	uS2A [192-205]	P32905 RSSA1_YEAST	0	1816.87	1.295	0.145144	0.193206	5.14519e+07	6.66369e+07	2.7	13.74		High	High	3.62	3.67	0.00102145	55.5
High	[R].SSVLADALNAINNAEKTGK.[R]	1xDeamidated [N]	0.860997	30	uS8A	uS8A [4-22]	P0C0W1 RS22A_YEAST	1	1916.99	1.858	0.000298958	0.00425576	9.02169e+07	1.67605e+08	6.87	6.03		High	High	1.47	1.24	0.00173913	19.59
High	[K].HGYIGEFEYIDDHR.[S]		9.44524	30	uS8A	uS8A [44-57]	P0C0W1 RS22A_YEAST	0	1750.78	0.745	0.00122148	0.00857846	5.27541e+08	3.93186e+08	3.69	4.64		High	High	5.92	4.72	0.00102145	28.19
High	[R].LNNVFVIGEQGKPYISLPK.[G]		5.80226	29	eS4A	eS4A [222-240]	P0CX35 RS4A_YEAST	0	2116.18	0.823	0.0510892	0.085384	5.37423e+08	4.4208e+08	13.69	7.72		High	High	4.78	5.15	0.00102145	41.81
High	[R].ESLPLIVFLR.[N]		3.56787	29	eS4A	eS4A [40-49]	P0CX35 RS4A_YEAST	0	1186.72	0.557	0.00816445	0.0226064	3.64893e+08	2.03351e+08	5.69	13.05		High	High	3.01	3.07	0.00102145	54.39
High	[-].MSDSIISFAAFILADAGLEITSDNLLTITK.[A]	1xMet-loss+Acetyl [N-Term]	8.27187	29	P1B	P1B [1-30]	P10622 RLA3_YEAST	0	3081.62	3.533	0.00083596	0.00705652	4.11139e+06	1.45248e+07	16.96	12.67		High	High	6.22	5.83	0.00102145	85.63
High	[K].ADDDSVTIISAGNDK.[M]		5.70401	29	RACK1	RACK1 [162-176]	P38011 GBLP_YEAST	0	1520.71	1.04	0.926053	0.938462	1.27108e+08	1.32143e+08	7.13	4.2		High	High	4.76	4.34	0.00102145	22.98
High	[K].EILGTAQSVGCR.[V]	1xCarbamidomethyl [C11]	3.81423	29	uL11A	uL11A [131-142]	P0CX53 RL12A_YEAST	0	1290.65	1.212	0.00408538	0.0143089	2.09311e+09	2.53734e+09	2.65	3.73		High	High	3.33	3.28	0.00102145	20.26
High	[R].ISLGLPVGAIMNCADNSGAR.[N]	1xCarbamidomethyl [C13]; 1xDeamidated [N]	5.85573	29	uL14A	uL14A [13-32]	P0CX41 RL23A_YEAST	0	2016.98	1.804	1.07363e-05	0.00108258	2.9225e+07	5.27277e+07	1.34	2.1		High	High	4.51	4.16	0.00102145	50.07
High	[R].NLYIIAVK.[G]		2.10593	29	uL14A	uL14A [33-40]	P0CX41 RL23A_YEAST	0	933.577	0.796	0.0181152	0.0388642	1.41089e+09	1.12258e+09	5.14	6.68		High	High	2.09	2.09	0.00102145	31.32
High	[K].SKEQLASQLVDLKK.[E]		7.5896	29	uL29B	uL29B [13-26]	P0CX85 RL35B_YEAST	2	1586.91	0.783	0.00464622	0.01566	1.01163e+09	7.92026e+08	5.84	5.89		High	High	5.03	5.17	0.00102145	21.53
High	[R].SKPVALTSFLGYK.[A]		3.57958	29	uL3	uL3 [38-50]	P14126 RL3_YEAST	0	1410.8	0.741	0.00906809	0.023905	2.32422e+08	1.72328e+08	6.7	3.32		High	High	3.2	3.51	0.00102145	34.76
High	[-].MAHENVWFSHPR.[R]	1xMet-loss [N-Term]	4.35167	29	uS14A; uS14B	uS14A [1-12]; uS14B [1-12]	P41057 RS29A_YEAST ;P41058 RS29B_YEAST	0	1379.66	1.032	0.0117819	0.0288021	1.36123e+09	1.40455e+09	0.72	0.74	NotUnique	High	High	4.21	3.78	0.00102145	17.48
High	[K].LLQLAGVEDVYTQSNGK.[T]		5.23709	29	uS5	uS5 [187-203]	P25443 RS2_YEAST	0	1834.95	1.595	0.000195759	0.00332493	2.44629e+08	3.90212e+08	2.42	3.72		High	High	4.72	3.83	0.00102145	46.69
High	[K].AAFVAIGNTYGFLTPNLWAEQPLPVSPLDIYSDEASAQK.[K]		9.11964	29	uS5	uS5 [213-251]	P25443 RS2_YEAST	0	4194.11	0.578	0.0473929	0.0811109	1.22883e+08	7.09979e+07	4.1	26.05		High	High	6.08	6.61	0.00102145	66.11
High	[K].DASLVDYVQVR.[Q]		3.74338	29	uS7	uS7 [55-65]	P26783 RS5_YEAST	0	1264.65	0.998	0.985423	0.987872	7.59161e+08	7.57538e+08	3.59	5.56		High	High	3.65	3.7	0.00102145	35.91
High	[K].NLPILK.[N]		1.1208	28	eL13B; eL13A	eL13B [6-11]; eL13A [6-11]	P40212 RL13B_YEAST ;Q12690 RL13A_YEAST	0	697.461	1.685	0.00353255	0.0138922	3.62342e+09	6.10666e+09	7.17	2.29	NotUnique	High	High	1.46	1.65	0.00173913	17.92
High	[R].YNWICDPVHK.[H]	1xCarbamidomethyl [C5]	2.50153	28	eL15A	eL15A [148-157]	P05748 RL15A_YEAST	0	1331.62	1.958	6.76433e-05	0.00291356	6.30896e+08	1.23506e+09	4.79	3.75		High	High	2.8	2.78	0.00102145	19.32
High	[R].KHGAVHMSTYLK.[I]	1xOxidation [M7]	2.35741	28	eL21B	eL21B [21-32]	Q12672 RL21B_YEAST	1	1387.72	0.923	0.103556	0.146552	6.73916e+07	6.22229e+07	5.59	4.91		High	High	2.57	2.14	0.00102145	28.1
High	[R].LAPELNQAIWK.[R]		3.22269	28	eL31A; eL31B	eL31A [51-61]; eL31B [51-61]	P0C2H8 RL31A_YEAST ;P0C2H9 RL31B_YEAST	0	1282.72	0.854	0.0351101	0.064959	2.06452e+09	1.76392e+09	3.44	6.97	NotUnique	High	High	3.33	3.25	0.00102145	34.99
High	[K].KEANLFPEQQNK.[E]	1xDeamidated [N4]	0.651504	28	eL6A	eL6A [117-128]	Q02326 RL6A_YEAST	1	1446.72	1.741	0.000479152	0.00541845	6.01562e+07	1.04758e+08	6.37	4.07		High	High	1.37	0.88	0.0041841	34.31
High	[K].SVGFGLVYNSVAEAK.[K]	1xDeamidated [N9]	4.89931	28	eS24A	eS24A [69-83]	P0CX31 RS24A_YEAST	0	1541.78	1.095	0.0125427	0.0299343	1.68484e+08	1.84547e+08	2.01	2.62		High	High	4.27	4.11	0.00102145	36.76
High	[K].EGIIKPISK.[H]		3.21425	28	eS25A	eS25A [86-94]	Q3E792 RS25A_YEAST	0	984.609	0.948	0.0533508	0.0876717	1.34687e+09	1.27723e+09	1.82	2.83		High	High	2.88	2.95	0.00102145	16.37
High	[R].LNNVFVIGEQGKPYISLPK.[G]	1xDeamidated [N2]	5.94877	28	eS4A	eS4A [222-240]	P0CX35 RS4A_YEAST	0	2117.16	0.653	0.00353619	0.0138922	1.00836e+08	6.58375e+07	3.74	7.55		High	High	3.61	4.03	0.00102145	43.56
High	[R].HDGGFDLVHIKDSLDNTFVTR.[L]		9.65994	28	eS4A	eS4A [201-221]	P0CX35 RS4A_YEAST	1	2386.18	0.638	0.00047801	0.00541845	1.30974e+08	8.35548e+07	2.14	4.2		High	High	6.98	6.67	0.00102145	42.42
High	[K].LRESLPLIVFLR.[N]		6.06299	28	eS4A	eS4A [38-49]	P0CX35 RS4A_YEAST	1	1455.9	0.494	0.000102358	0.00291356	149715500	7.39894e+07	4.73	5.78		High	High	5.12	5.33	0.00102145	48.6
High	[K].AELRPLQFK.[S]		3.4053	28	eS7A	eS7A [36-44]	P26786 RS7A_YEAST	0	1101.64	1.283	0.00325839	0.0134104	1.67556e+09	2.15044e+09	5.29	4.31		High	High	2.93	3.25	0.00102145	22.03
High	[R].DKTLISWK.[L]		1.82121	28	RACK1	RACK1 [39-46]	P38011 GBLP_YEAST	1	990.562	1.059	0.0103485	0.0261959	2.03371e+08	2.15362e+08	1.81	1.97		High	High	2.67	2.69	0.00102145	23.44
High	[K].LYVSHIQVNQAPK.[Q]		7.00105	28	uL22B; uL22A	uL22B [112-124]; uL22A [112-124]	P46990 RL17B_YEAST ;P05740 RL17A_YEAST	0	1496.82	1.03	0.527578	0.579809	1.69091e+09	1.74084e+09	1.91	7.04	NotUnique	High	High	6.15	6.01	0.00102145	19.94
High	[R].KSIACVLTVINEQQR.[E]	1xCarbamidomethyl [C5]	9.58899	28	uL29B	uL29B [49-63]	P0CX85 RL35B_YEAST	1	1758.95	0.63	0.00611846	0.0187902	4.93059e+08	3.10664e+08	9.92	4.25		High	High	4.95	6.14	0.00102145	31.98
High	[R].GVIGVIAGGGR.[V]		3.32354	28	uL2A	uL2A [164-174]	P0CX45 RL2A_YEAST	0	955.568	0.924	0.471318	0.526103	2.18492e+09	2.01801e+09	7.7	2.83		High	High	3.15	3.24	0.00102145	24.45
High	[K].TGTKPAAVFTETLK.[H]		6.24791	28	uL4A	uL4A [347-360]	P10664 RL4A_YEAST	0	1463.81	0.814	0.0250885	0.0496842	6.00121e+08	4.88354e+08	6.37	2.36		High	High	4.31	4.56	0.00102145	22.68
High	[R].GPLVVYAEDNGIVK.[A]	1xDeamidated [N10]	4.59526	28	uL4A; uL4B	uL4A [204-217]; uL4B [204-217]	P10664 RL4A_YEAST ;P49626 RL4B_YEAST	0	1474.78	1.442	0.00278262	0.0122645	2.4769e+08	3.5725e+08	6.11	6.5	NotUnique	High	High	3.87	3.95	0.00102145	32.35
High	[R].VEKIPEIPLVVSTDLESIQK.[T]		6.35495	28	uL4A; uL4B	uL4A [142-161]; uL4B [142-161]	P10664 RL4A_YEAST ;P49626 RL4B_YEAST	1	2237.26	0.867	0.109708	0.152934	2.39931e+07	2.08014e+07	3.58	7.13	NotUnique	High	High	5.58	5.38	0.00102145	49.55
High	[K].TGTKPAAVFAETLKHD.[-]		7.87784	28	uL4B	uL4B [347-362]	P49626 RL4B_YEAST	1	1685.89	0.519	0.000767627	0.00674799	2.57365e+08	1.3362e+08	9.13	6.46		High	High	3.78	4.13	0.00102145	21.91
High	[K].SNGLAPEIPEDLYYLIK.[K]		5.45979	28	uS15	uS15 [77-93]	P05756 RS13_YEAST	0	1935.01	0.905	0.105208	0.148716	64457813	5.83601e+07	1.28	7.49		High	High	3.91	3.85	0.00102145	55.9
High	[R].VKVHFDQAGK.[K]		3.03	27	eL13B; eL13A	eL13B [22-31]; eL13A [22-31]	P40212 RL13B_YEAST ;Q12690 RL13A_YEAST	1	1128.62	1.239	0.0166714	0.0364122	1.5062e+08	1.86622e+08	5.73	7.41	NotUnique	High	High	3.22	3.24	0.00102145	50.46
High	[-].MGKGTPSFGK.[R]	1xMet-loss [N-Term]	2.30536	27	eL37A; eL37B	eL37A [1-10]; eL37B [1-10]	P49166 RL37A_YEAST ;P51402 RL37B_YEAST	1	878.473	1.441	0.00250492	0.0116575	154820668	2.2307e+08	0.87	3.7	NotUnique	High	High	3.02	2.77	0.00102145	23.33
High	[R].VVEVCLADLQGSEDHSFRK.[IV]	1xCarbamidomethyl [C5]	7.60846	27	eS1A; eS1B	eS1A [65-83]; eS1B [65-83]	P33442 RS3A1_YEAST ;P23248 RS3A2_YEAST	1	2189.07	0.735	0.00113258	0.00830557	2.51984e+08	1.85183e+08	1.46	3.32	NotUnique	High	High	6.59	6.73	0.00102145	29.72
High	[K].AAIVQIDATPFR.[Q]		4.35161	27	eS8A	eS8A [99-110]	P0CX39 RS8A_YEAST	0	1301.72	0.923	0.0317863	0.0603791	1.4523e+09	1.34011e+09	2.96	2.3		High	High	3.65	3.71	0.00102145	35.69
High	[R].YWLAAATATGIK.[V]		4.00103	27	RACK1	RACK1 [250-261]	P38011 GBLP_YEAST	0	1265.69	1.139	0.0186024	0.0397684	6.69121e+08	7.62097e+08	5.2	4.72		High	High	3.09	3.5	0.00102145	35.29
High	[K].SLFVVGVDNVSSQQMHEVR.[K]		7.1486	27	uL10	uL10 [24-42]	P05317 RLA0_YEAST	0	2131.06	0.935	0.798113	0.829654	5.81374e+07	5.43441e+07	7.27	7.93		High	High	5.57	4.8	0.00102145	34.24
High	[K].WGFTNLDRPEYLK.[K]		6.27134	27	uL16	uL16 [171-183]	P41805 RL10_YEAST	0	1638.83	0.781	0.0245417	0.0490025	3.82775e+08	2.98783e+08	8.97	3.96		High	High	5.22	5.4	0.00102145	36.69
High	[R].EFPEYFAAQA.[-]		0.627214	27	uL16	uL16 [212-221]	P41805 RL10_YEAST	0	1172.53	0.688	0.000115579	0.00291356	37973712	2.61159e+07	3.02	2.61		High	High	1.92	1.83	0.0041841	41.59
High	[K].LGLDETYKGVEEVEGEYELTEAVEDGPRPFK.[V]		11.8469	27	uL18	uL18 [113-143]	P26321 RL5_YEAST	1	3498.68	1.04	0.81093	0.841531	8.21747e+07	8.54581e+07	13.27	7.64		High	High	7.66	5.51	0.00102145	50.26
High	[K].KVEDGNILVFQVSMK.[A]	1xOxidation [M14]	8.18012	27	uL23	uL23 [75-89]	P04456 RL25_YEAST	1	1722.91	1.221	0.0761907	0.113956	4.98606e+07	6.08922e+07	9.77	0.87		High	High	4.98	4.95	0.00102145	31.76
High	[K].EQLASQLVDLKK.[E]		3.8544	27	uL29B	uL29B [15-26]	P0CX85 RL35B_YEAST	1	1371.78	0.697	0.00316313	0.0131525	5.15666e+08	3.59289e+08	6.94	7.71		High	High	4.01	3.91	0.00102145	25.6
High	[R].ASGNYVIIIGHNPDENK.[T]	1xDeamidated [N4]	5.59453	27	uL2A	uL2A [129-145]	P0CX45 RL2A_YEAST	0	1841.9	1.701	9.0781e-05	0.00291356	4.01312e+07	6.82728e+07	2.16	0.89		High	High	4.24	3.94	0.00102145	27.94
High	[R].ASGNYVIIIGHNPDENKTR.[V]		7.15495	27	uL2A	uL2A [129-147]	P0CX45 RL2A_YEAST	1	2098.07	1.388	0.000164405	0.00326914	620885148	8.61567e+08	1.83	2.62		High	High	6.13	6.04	0.00102145	39.32
High	[K].EASYVNIPVIALTDLDSPSEFVDVAIPCNNR.[G]	1xCarbamidomethyl [C28]	7.09003	27	uS2A	uS2A [135-165]	P32905 RSSA1_YEAST	0	3418.68	0.772	0.0348714	0.0646162	8.34712e+07	6.44262e+07	6.9	12.25		High	High	4.54	5.83	0.00102145	63.94
High	[K].KLLQLAGVEDVYTQSNGK.[T]	1xDeamidated [N16]	11.3795	27	uS5	uS5 [186-203]	P25443 RS2_YEAST	1	1964.03	0.474	1.57218e-05	0.00144798	124394889	5.89187e+07	2.8	1.76		High	High	5.3	4.61	0.00102145	34.02
High	[R].NQEIFDANVQR.[L]		3.85432	26	eL13B; eL13A	eL13B [105-115]; eL13A [105-115]	P40212 RL13B_YEAST ;Q12690 RL13A_YEAST	0	1333.65	1.705	1.67535e-05	0.00144798	1.49765e+09	2.55402e+09	1.8	1	NotUnique	High	High	3	3.46	0.00102145	22.39
High	[K].IIVFPR.[DN]		1.09628	26	eL13B; eL13A	eL13B [123-128]; eL13A [123-128]	P40212 RL13B_YEAST ;Q12690 RL13A_YEAST	0	744.477	0.91	0.0620392	0.0979993	1596171648	1.45204e+09	4.24	6.32	NotUnique	High	High	1.75	1.77	0.00173913	26.28
High	[K].TFTVDVSSPTENGVFDPASYAK.[Y]		6.7493	26	eL22A	eL22A [14-35]	P05749 RL22A_YEAST	0	2332.1	1.175	0.0521613	0.0866502	2.15601e+08	2.53294e+08	1.46	8.57		High	High	4.84	5.15	0.00102145	44.89
High	[K].KTVAGGAYTVSTAAAATVR.[S]		9.81962	26	eL43A	eL43A [62-80]	P0CX25 RL43A_YEAST	1	1794.97	0.582	0.00442687	0.0151743	5.57226e+07	3.24283e+07	7.25	10.43		High	High	6.86	6.2	0.00102145	21.89
High	[K].KEANLFPEQQNK.[E]		6.69756	26	eL6A	eL6A [117-128]	Q02326 RL6A_YEAST	1	1445.74	1.12	0.0190707	0.0406172	286535452	3.20856e+08	3.97	2.71		High	High	4.96	5.12	0.00102145	22.97
High	[K].YGLNHVVSLIENK.[K]		6.87891	26	eL8B	eL8B [134-146]	P29453 RL8B_YEAST	0	1485.81	0.792	0.0785964	0.116976	6.58096e+08	5.20912e+08	10.87	1.97		High	High	5.39	5.32	0.00102145	34.24
High	[K].LVSTIDANFADKYDEVK.[K]		5.46429	26	eL8B; eL8A	eL8B [214-230]; eL8A [214-230]	P29453 RL8B_YEAST ;P17076 RL8A_YEAST	1	1927.96	0.692	0.0150734	0.0337756	2.71656e+08	1.88105e+08	12.2	4.09	NotUnique	High	High	4.99	4.6	0.00102145	32.14
High	[K].LVEGLANDPENKVPLIK.[V]		6.73963	26	eS12	eS12 [74-90]	P48589 RS12_YEAST	1	1849.04	1.684	0.000120983	0.00298753	6.72881e+08	1.13327e+09	4.36	3.53		High	High	4.12	4.38	0.00102145	31.02
High	[-].MENDKGQLVELYVPR.[K]	1xAcetyl [N-Term]	7.9642	26	eS21B; eS21A	eS21B [1-15]; eS21A [1-15]	Q3E754 RS21B_YEAST ;P0C0V8 RS21A_YEAST	1	1832.92	0.948	0.746446	0.784375	559748832	5.30714e+08	3.83	8.34	NotUnique	High	High	4.94	4.61	0.00102145	40.83
High	[K].GVPYVVTHDGR.[T]		3.60029	26	eS4A	eS4A [135-145]	P0CX35 RS4A_YEAST	0	1199.62	0.837	0.0397855	0.0715311	5.89734e+08	4.93761e+08	9	3.1		High	High	3.56	3.5	0.00102145	17.56
High	[K].VLEDMVFPTEIVGK.[R]		4.44859	26	eS7B	eS7B [125-138]	P48164 RS7B_YEAST	0	1576.83	0.922	0.107638	0.150743	198868459	1.83323e+08	0.87	5.35		High	High	3	3.29	0.00102145	46.14
High	[R].IETGNFSWASEGISKK.[T]		5.19279	26	eS8A	eS8A [60-75]	P0CX39 RS8A_YEAST	1	1753.88	0.722	0.00593767	0.018422	2.07057e+08	1.49565e+08	6.44	3.31		High	High	4.15	4.6	0.00102145	29.43
High	[-].MKYLAAYLLLNAAGNTPDATK.[I]	1xOxidation [M1]	3.76723	26	P2A	P2A [1-21]	P05319 RLA2_YEAST	1	2255.17	1.105	0.0667563	0.103558	7.16898e+07	7.92017e+07	5.97	2.53		High	High	1.63	4.71	0.00102145	26.77
High	[R].GTIEIVSDVK.[V]		2.88186	26	uL10	uL10 [148-157]	P05317 RLA0_YEAST	0	1060.59	0.983	0.971978	0.975202	1.6411e+08	1.6135e+08	4.96	3.33		High	High	3.25	3.15	0.00102145	24.29
High	[R].ISLGLPVGAIMNCADNSGAR.[N]	1xCarbamidomethyl [C13]	6.52922	26	uL14A	uL14A [13-32]	P0CX41 RL23A_YEAST	0	2016	0.876	0.0262581	0.05171	6.15179e+08	5.38661e+08	5.19	4.29		High	High	5.27	5.33	0.00102145	47.42
High	[K].YLEQVLDHQR.[A]		3.19398	26	uL22A	uL22A [47-56]	P05740 RL17A_YEAST	0	1300.66	1.309	0.00401062	0.0141071	1374480172	1.79855e+09	4.16	1.68		High	High	3.48	3.56	0.00102145	21.99
High	[K].VIEQPITSETAMK.[K]	1xOxidation [M12]	3.54219	26	uL23	uL23 [62-74]	P04456 RL25_YEAST	0	1462.75	1.61	0.000644262	0.00604537	1.42402e+08	2.29223e+08	4.39	2.01		High	High	3.09	3.17	0.00102145	18.43
High	[K].VACIGAWHPAHVMWSVAR.[A]	1xCarbamidomethyl [C3]	8.33814	26	uL3	uL3 [249-266]	P14126 RL3_YEAST	0	2048.01	0.668	0.0225851	0.0459293	1.16484e+08	7.78212e+07	2.33	10.37		High	High	5.37	5.57	0.00102145	33.95
High	[R].IINSSEIQSAIRPAGQATQK.[R]	1xDeamidated [N3]	7.90979	26	uL4A; uL4B	uL4A [289-308]; uL4B [289-308]	P10664 RL4A_YEAST ;P49626 RL4B_YEAST	0	2113.12	0.722	0.00599003	0.0185369	9.904e+07	7.15022e+07	3.18	6.78	NotUnique	High	High	5.42	5.2	0.00102145	28.17
High	[K].IAVHVTVR.[G]		2.17909	26	uL5A	uL5A [65-72]	P0C0W9 RL11A_YEAST	0	894.552	1.271	0.435712	0.490429	2.13676e+08	2.71571e+08	22.73	6.85		High	High	2.5	2.09	0.00102145	16.7
High	[R].NMIIVPEMIGSVVGIYNGK.[A]		6.18629	26	uS19	uS19 [82-100]	Q01855 RS15_YEAST	0	2034.08	0.626	0.119636	0.1645	1.0262e+08	6.422e+07	7.1	27.12		High	High	4.88	4.38	0.00102145	59.85
High	[K].LAAIVEIIDQKK.[V]		4.7193	25	eL14B	eL14B [32-43]	P38754 RL14B_YEAST	1	1340.81	0.991	0.94981	0.956927	1.8173e+08	1.80066e+08	4.09	7.34		High	High	3.83	3.89	0.00102145	33.47
High	[K].VEGAVGNLGNAVTVTEDGTVVTVVSTAK.[F]	2xDeamidated [N7; N10]	1.49202	25	eL22A	eL22A [43-70]	P05749 RL22A_YEAST	0	2689.38	1.769	0.000685404	0.00633083	1.22085e+08	2.15967e+08	4.98	7.16		Medium	High	1.66	2.08	0.00173913	35.6
High	[K].TSAVAALTEVR.[A]		4.95126	25	eL8B; eL8A	eL8B [194-204]; eL8A [194-204]	P29453 RL8B_YEAST ;P17076 RL8A_YEAST	0	1117.62	0.751	0.0133386	0.0312784	6.8503e+08	5.14243e+08	5.6	0.87	NotUnique	High	High	3.51	3.45	0.00102145	26.54
High	[K].NWGAETDELSMIMEHFSQQ.[-]		6.19965	25	eS12	eS12 [125-143]	P48589 RS12_YEAST	0	2252.96	0.88	0.90789	0.925482	50931962	4.48362e+07	15.07	15.75		High	High	4.7	4.94	0.00102145	59.3
High	[R].LCDEIATIQSK.[R]	1xCarbamidomethyl [C2]	4.31494	25	eS17A	eS17A [34-44]	P02407 RS17A_YEAST	0	1277.64	1.043	0.353471	0.409808	9.00373e+08	9.39384e+08	3.36	0.28		High	High	3.69	3.73	0.00102145	22.64
High	[R].RFVNVTLVNGK.[R]	1xDeamidated [N9]	4.62657	25	eS30A	eS30A [43-53]	P0CX33 RS30A_YEAST	1	1247.71	1.044	0.781331	0.815712	2.1206e+08	2.21478e+08	3.29	6.62		High	High	3.82	3.66	0.00102145	23.44
High	[R].LAAPHHWLLDK.[L]		4.32395	25	eS4A	eS4A [12-22]	P0CX35 RS4A_YEAST	0	1300.72	0.729	0.00909916	0.0239131	564674448	4.1186e+08	9.15	4.32		High	High	3.5	3.35	0.00102145	22.09
High	[K].AMYTLSAQDEVFSLAFSPNR.[Y]	1xOxidation [M2]	7.31536	25	RACK1	RACK1 [230-249]	P38011 GBLP_YEAST	0	2263.07	1.634	0.00051286	0.00559064	3.4287e+07	5.60106e+07	6.05	4.78		High	High	4.81	4.87	0.00102145	47.06
High	[R].ISLGLPVGAIMNCADNSGAR.[N]	1xOxidation [M11]; 1xDeamidated [N12]; 1xCarbamidomethyl [C13]	1.04919	25	uL14A	uL14A [13-32]	P0CX41 RL23A_YEAST	0	2032.98	3.475	0.0312682	0.0595819	1.10294e+07	3.83246e+07	13.12	37.57		High	High	1.69	1.2	0.00173913	44.89
High	[K].GYLADDIDADSLEDIYTSAHEAIR.[A]		9.63314	25	uL18	uL18 [225-248]	P26321 RL5_YEAST	0	2653.23	0.966	0.865049	0.888547	3.08082e+08	2.97727e+08	9.15	17.85		High	High	6.13	6.47	0.00102145	50.56
High	[R].VLLSAPLSK.[E]		2.37877	25	uL24A; uL24B	uL24A [29-37]; uL24B [29-37]	P05743 RL26A_YEAST ;P53221 RL26B_YEAST	0	927.587	1.187	0.107237	0.150356	2.08502e+09	2.4756e+09	5.99	7.28	NotUnique	High	High	2.38	2.38	0.00102145	24.72
High	[K].HFIQGGSFGNREEFINK.[L]		8.59694	25	uL30A	uL30A [222-238]	P05737 RL7A_YEAST	1	1979.97	1.053	0.780583	0.815635	1.55574e+08	1.63832e+08	6.49	6.33		High	High	5.47	4.22	0.00102145	22.95
High	[K].EVGITAVHVK.[I]		1.98197	25	uS11B; uS11A	uS11B [74-83]; uS11A [73-82]	P39516 RS14B_YEAST ;P06367 RS14A_YEAST	0	1052.61	1.058	0.956325	0.96269	8.47836e+08	8.96677e+08	8.5	4.5	NotUnique	High	High	2.2	2.15	0.00102145	17.99
High	[R].GYWGTNLGQPHSLATK.[T]		5.9095	25	uS5	uS5 [142-157]	P25443 RS2_YEAST	0	1729.87	0.564	8.04193e-06	0.00108258	5.13105e+08	2.8926e+08	1.83	1.14		High	High	4.26	3.48	0.00102145	26.98
High	[K].TVVVVGTVTDDAR.[I]		4.73973	24	eL18B	eL18B [80-92]	P0CX50 RL18B_YEAST	0	1331.72	1.126	0.108062	0.151162	1.03272e+08	1.16272e+08	7.42	4.44		High	High	4.17	2.98	0.00102145	23.75
High	[K].VVNYNHLLPTR.[Y]	1xDeamidated [N]	3.7163	24	eL27A	eL27A [74-84]	P0C2H6 RL27A_YEAST	0	1326.72	0.924	0.0919546	0.132774	1.3251e+08	1.22424e+08	6.3	2.93		High	High	3.47	3.76	0.00102145	23.14
High	[K].AKVEEMNNIIAASR.[R]	1xDeamidated [N]	5.61888	24	eL36A; eL36B	eL36A [85-98]; eL36B [85-98]	P05745 RL36A_YEAST ;O14455 RL36B_YEAST	1	1546.79	0.9	0.200652	0.255031	7.44369e+07	6.70257e+07	10.94	4.57	NotUnique	High	High	4.29	2.89	0.00102145	20.96
High	[K].ALIAEIKK.[T]		2.03799	24	eL6A; eL6B	eL6A [144-151]; eL6B [144-151]	Q02326 RL6A_YEAST ;P05739 RL6B_YEAST	1	885.577	1.031	0.654857	0.700598	4.90892e+07	5.06082e+07	6.67	4.55	NotUnique	High	High	2.12	2.08	0.00102145	17.75
High	[K].YGLNHVVSLIENKK.[A]		7.13068	24	eL8B	eL8B [134-147]	P29453 RL8B_YEAST	1	1613.9	0.663	0.000847105	0.00706895	4.97132e+08	3.29575e+08	3.94	1.83		High	High	5.2	4.9	0.00102145	29.72
High	[R].TDTTYPAGFMDVITLDATNENFR.[L]		5.87527	24	eS4A	eS4A [78-100]	P0CX35 RS4A_YEAST	0	2592.19	0.6	0.00313178	0.0131124	7.30111e+07	4.37873e+07	5.76	9.69		High	High	4.5	4.41	0.00102145	55.79
High	[K].AAEPHAVSLAWSADGQTLFAGYTDNVIR.[V]	1xDeamidated [Q16]	6.49822	24	RACK1	RACK1 [284-311]	P38011 GBLP_YEAST	0	2961.44	2.139	0.0870761	0.127557	1.29597e+07	2.77151e+07	35.83	8.95		High	High	5.12	5.61	0.00102145	59.6
High	[K].LREYLEEYK.[S]		3.56534	24	uL10	uL10 [15-23]	P05317 RLA0_YEAST	1	1242.64	1.344	0.00200717	0.0107464	2.23765e+08	3.00674e+08	2.81	4.7		High	High	3.28	3.29	0.00102145	29.12
High	[R].VDFKNPHDIIEGINAGEIEIPEN.[-]		8.36297	24	uL11A	uL11A [143-165]	P0CX53 RL12A_YEAST	1	2563.27	0.979	0.292046	0.349942	4.70717e+08	4.60702e+08	4.74	3.87		High	High	7.65	8.36	0.00102145	46.89
High	[K].KVASANATAAESDVAK.[Q]		12.1506	24	uL13A	uL13A [177-192]	P26784 RL16A_YEAST	1	1532.79	0.796	0.0148478	0.0333938	1.09687e+08	8.73474e+07	8.18	3.81		High	High	7.13	7.09	0.00102145	15.21
High	[K].IFEGIPPPYDKK.[K]		2.27654	24	uL13B	uL13B [103-114]	P26785 RL16B_YEAST	1	1403.76	1.183	0.023058	0.0467717	5.25675e+07	6.22124e+07	4.68	1.14		High	High	2.51	2.46	0.00102145	19.11
High	[K].YLDQVLDHQR.[A]		4.11229	24	uL22B	uL22B [47-56]	P46990 RL17B_YEAST	0	1286.65	0.818	0.000924392	0.00740738	8.55945e+08	7.00547e+08	2.78	1.78		High	High	3.42	3.33	0.00102145	21.52
High	[K].LIEPYVAYGYPSYSTIR.[Q]		5.61003	24	uL30A	uL30A [129-145]	P05737 RL7A_YEAST	0	1992.01	0.859	0.0689208	0.105748	1.24442e+08	1.06934e+08	8.61	2.2		High	High	3.87	3.87	0.00102145	41.64
High	[-].MTRSSVLADALNAINNAEK.[T]	1xMet-loss [N-Term]; 2xDeamidated [N15; N]	0.551358	24	uS8A	uS8A [1-19]	P0C0W1 RS22A_YEAST	1	1888.96	2.031	0.00268424	0.0120294	6.68231e+07	1.35728e+08	6.67	11.8		High	High	1.12	1.52	0.0066335	49.05
High	[R].SSVLADALNAINNAEK.[T]		6.29816	24	uS8A	uS8A [4-19]	P0C0W1 RS22A_YEAST	0	1629.84	0.929	0.171817	0.223787	548116840	5.08934e+08	7.89	18.21		High	High	4.89	4.91	0.00102145	51.78
High	[R].VAAVETLYQDMAAR.[H]	1xOxidation [M11]	3.83884	23	eL20A	eL20A [100-113]	P0CX23 RL20A_YEAST	0	1553.76	1.637	0.00160803	0.00958668	1.02236e+08	1.67389e+08	6.7	3.43		High	High	2.99	2.76	0.00102145	24.15
High	[R].IVSTEGNVPQTLAPVPYETFI.[-]		5.46514	23	eL21A; eL21B	eL21A [140-160]; eL21B [140-160]	Q02753 RL21A_YEAST ;Q12672 RL21B_YEAST	0	2275.19	0.658	0.00997609	0.0255138	4.274e+08	2.81099e+08	11.26	5.8	NotUnique	High	High	4.27	4.08	0.00102145	55.28
High	[K].AQRPITGASLDLIK.[E]		6.05083	23	eL24B; eL24A	eL24B [78-91]; eL24A [78-91]	P24000 RL24B_YEAST ;P04449 RL24A_YEAST	0	1482.86	0.244	6.09634e-05	0.00291356	9.03031e+08	2.20198e+08	7.59	4.41	NotUnique	High	High	5.34	3.67	0.00102145	27.57
High	[R].IAWTVLFR.[K]		2.34288	23	eL24B; eL24A	eL24B [49-56]; eL24A [49-56]	P24000 RL24B_YEAST ;P04449 RL24A_YEAST	0	1005.59	0.171	6.25126e-05	0.00291356	5.04835e+08	8.62008e+07	2.14	5.6	NotUnique	High	High	2.44	2.46	0.00102145	47.21
High	[K].DLETLTMHTK.[T]		2.45875	23	eL32	eL32 [81-90]	P38061 RL32_YEAST	0	1188.59	0.831	0.0325138	0.0611845	6.38665e+08	5.30508e+08	6.38	1.66		High	High	2.8	2.9	0.00102145	22.12
High	[R].LIDLIR.[N]		1.41497	23	eL36A; eL36B	eL36A [57-62]; eL36B [57-62]	P05745 RL36A_YEAST ;O14455 RL36B_YEAST	0	742.482	0.704	0.00867119	0.0231632	9.14653e+08	6.43669e+08	7.88	7.95	NotUnique	High	High	1.96	1.97	0.00173913	29.06
High	[R].FKNGFQTGSASK.[A]	1xDeamidated [N3]	2.78221	23	eL37A	eL37A [74-85]	P49166 RL37A_YEAST	1	1272.62	0.835	0.00231643	0.0114236	1.82557e+08	1.52514e+08	2.88	2.5		High	High	2.77	3.21	0.00102145	15.65
High	[K].YGLNHVVALIENK.[K]		6.83553	23	eL8A	eL8A [134-146]	P17076 RL8A_YEAST	0	1469.81	0.827	0.00663655	0.0197303	3.16603e+08	2.61829e+08	5.65	5.95		High	High	5.28	4.88	0.00102145	29.92
High	[K].VAPAPFGAK.[S]		2.0177	23	eL8B; eL8A	eL8B [7-15]; eL8A [7-15]	P29453 RL8B_YEAST ;P17076 RL8A_YEAST	0	857.488	0.76	0.0594118	0.0947144	7.9676e+08	6.0569e+08	10.64	1.86	NotUnique	High	High	1.99	2.16	0.00102145	17.67
High	[K].TSSGNEMPPQDAEGWFYKR.[A]		4.00746	23	eS19A	eS19A [39-57]	P07280 RS19A_YEAST	1	2199.98	1.005	0.359489	0.415058	3.66053e+07	3.67943e+07	4.18	10.92		High	High	4.87	4.29	0.00102145	31.63
High	[K].ILSQAPTELELQVAQAFVELENSSPELK.[A]	1xDeamidated [N/Q]	8.57767	23	eS7A	eS7A [8-35]	P26786 RS7A_YEAST	0	3084.6	1.276	0.144928	0.193131	4.78856e+07	6.10782e+07	5.23	16.49		High	High	5.76	5.95	0.00102145	64.82
High	[R].IETGNFSWASEGISK.[K]		4.9612	23	eS8A	eS8A [60-74]	P0CX39 RS8A_YEAST	0	1625.78	0.93	0.0598196	0.0952391	1077166853	1.00154e+09	4.6	3.69		High	High	4.68	4.79	0.00102145	35.06
High	[K].KATVDEFPLCVHLVSNELEQLSSEALEAAR.[I]	1xCarbamidomethyl [C10]	8.22233	23	uL16	uL16 [40-69]	P41805 RL10_YEAST	1	3355.68	0.499	0.00310336	0.0131124	1.34002e+08	6.69019e+07	12.77	15.07		High	High	6.32	6.66	0.00102145	62.53
High	[K].AGHQTSAESWGTGR.[A]		4.60349	23	uL4A; uL4B	uL4A [56-69]; uL4B [56-69]	P10664 RL4A_YEAST ;P49626 RL4B_YEAST	0	1444.66	0.823	0.00373021	0.0140647	1.01891e+09	8.38568e+08	1.95	3.95	NotUnique	High	High	4.3	4.52	0.00102145	15.45
High	[K].QKYDADVLDK.[-]		1.46981	23	uL5A	uL5A [165-174]	P0C0W9 RL11A_YEAST	1	1194.6	1.193	0.0447019	0.0776031	8.80216e+08	1.04994e+09	7.3	1.75		High	High	2.79	2.59	0.00173913	17.28
High	[K].VNNQLIK.[V]	1xDeamidated [N/Q]	1.48307	23	uL6A; uL6B	uL6A [48-54]; uL6B [48-54]	P05738 RL9A_YEAST ;P51401 RL9B_YEAST	0	829.478	1.194	0.0114987	0.0283369	3.68955e+07	4.40687e+07	6.31	4.97	NotUnique	High	High	1.65	1.36	0.00173913	31.35
High	[R].IEDVTPVPSDSTR.[K]		5.37685	23	uS11B; uS11A	uS11B [116-128]; uS11A [115-127]	P39516 RS14B_YEAST ;P06367 RS14A_YEAST	0	1415.7	1.45	0.00305914	0.0130851	922637978	1.33785e+09	6.14	3.21	NotUnique	High	High	3.56	3.8	0.00102145	19.83
High	[K].IPAWFLNR.[Q]		3.00259	23	uS13A	uS13A [81-88]	P0CX55 RS18A_YEAST	0	1016.57	0.668	0.000769932	0.00674799	3.89417e+08	2.59946e+08	2.51	4.54		High	High	2.15	2.89	0.00102145	38.31
High	[K].EEEPILAPSVK.[D]		3.34591	23	uS3	uS3 [213-223]	P05750 RS3_YEAST	0	1211.65	1.064	0.261277	0.319339	2.88826e+08	3.0734e+08	4.12	2.37		High	High	2.76	2.66	0.00102145	23.51
High	[K].LAGEFGLK.[N]		1.56203	23	uS4B; uS4A	uS4B [30-37]; uS4A [30-37]	P05755 RS9B_YEAST ;O13516 RS9A_YEAST	0	834.472	0.612	0.0128393	0.0304022	6.72027e+08	4.11614e+08	10.21	1.27	NotUnique	High	High	1.86	2.15	0.00102145	23.27
High	[K].KLDYVLALK.[V]		4.32874	23	uS4B; uS4A	uS4B [92-100]; uS4A [92-100]	P05755 RS9B_YEAST ;O13516 RS9A_YEAST	1	1062.66	0.579	0.00461968	0.01566	5.30575e+08	3.07042e+08	8.12	12.24	NotUnique	High	High	4.04	4.01	0.00102145	28.05
High	[R].NGKAPEAEQVLSAAATFPIAQPATDVEAR.[A]	1xDeamidated [N/Q]	13.5251	22	eL13A	eL13A [129-157]	Q12690 RL13A_YEAST	1	2953.49	1.04	0.231829	0.289393	4.64332e+08	4.82748e+08	3.04	0.39		High	High	7.48	7.74	0.00102145	47.22
High	[R].RAALTDFER.[F]		4.10528	22	eL14B	eL14B [109-117]	P38754 RL14B_YEAST	1	1078.56	0.758	0.00500685	0.0162747	2.55711e+08	1.93939e+08	6.4	3.64		High	High	3.26	3.07	0.00102145	18.41
High	[K].YFEVILVDPQHK.[A]		3.92757	22	eL15B; eL15A	eL15B [129-140]; eL15A [129-140]	P54780 RL15B_YEAST ;P05748 RL15A_YEAST	0	1487.79	0.527	0.00150207	0.00952601	7.64415e+07	4.02778e+07	2.37	6.57	NotUnique	High	High	3.57	3.29	0.00102145	35.29
High	[R].YTLDVEAFK.[S]		2.12155	22	eL27A	eL27A [85-93]	P0C2H6 RL27A_YEAST	0	1085.55	0.85	0.0113698	0.0281338	1.04166e+09	8.8504e+08	4.69	2.96		High	High	2.54	2.59	0.00102145	34.75
High	[R].LAPELNQAIWK.[R]	1xDeamidated [N6]	2.89156	22	eL31A; eL31B	eL31A [51-61]; eL31B [51-61]	P0C2H8 RL31A_YEAST ;P0C2H9 RL31B_YEAST	0	1283.7	1.324	0.0247897	0.0492537	5.96519e+07	7.89849e+07	9.98	3.79	NotUnique	High	High	3.35	3.21	0.00102145	36.6
High	[K].KVTQMTPAPK.[I]		5.77693	22	eL36B	eL36B [16-25]	O14455 RL36B_YEAST	1	1100.61	0.833	0.0443345	0.0774095	1.68394e+08	1.40228e+08	12.23	10.02		High	High	4.36	4.2	0.00102145	14.49
High	[R].GSSSLYTLVINDAGK.[A]	1xDeamidated [N11]	4.16843	22	eL38	eL38 [47-61]	P49167 RL38_YEAST	0	1525.77	1.512	0.00557913	0.0173988	1.5414e+08	2.33019e+08	8.43	4.5		High	High	3.75	4.01	0.00102145	36.67
High	[K].VSVEGVNVEK.[F]		3.36819	22	eL6A; eL6B	eL6A [91-100]; eL6B [91-100]	Q02326 RL6A_YEAST ;P05739 RL6B_YEAST	0	1059.57	1.069	0.647098	0.69291	5.44366e+08	5.81673e+08	10.49	2.01	NotUnique	High	High	3.15	3.16	0.00102145	20.08
High	[K].AKNPLTHSTPK.[N]		3.42041	22	eL8B	eL8B [22-32]	P29453 RL8B_YEAST	1	1193.66	0.971	0.498759	0.552654	2.07365e+08	2.01284e+08	18.38	14.43		High	High	3.71	4.02	0.00102145	13.92
High	[R].SNGVLNVDNQTSDLVK.[S]		5.52817	22	eS17A	eS17A [96-111]	P02407 RS17A_YEAST	0	1702.86	0.97	0.524447	0.576892	3.94536e+08	3.82783e+08	5.25	3.2		High	High	4.56	4.85	0.00102145	28.59
High	[K].SVDELITEGNEK.[L]		3.90561	22	P2A	P2A [49-60]	P05319 RLA2_YEAST	0	1333.65	2.385	4.38932e-05	0.00252909	5.7255e+08	1.36562e+09	4.14	2.37		High	High	3.46	3.47	0.00102145	23.41
High	[R].ADPAFKPTEK.[K]		2.83636	22	uL18	uL18 [249-258]	P26321 RL5_YEAST	0	1103.57	1.059	0.0674237	0.104326	4.4317e+08	4.69435e+08	1.82	2.5		High	High	2.85	2.84	0.00102145	31.07
High	[R].FTNKDIICQIISSTITGDVVLAAAYSHELPR.[Y]	1xCarbamidomethyl [C8]	12.8245	22	uL18	uL18 [55-85]	P26321 RL5_YEAST	1	3432.78	0.899	0.460006	0.514425	2.79372e+07	2.5125e+07	26.66	39.22		High	High	7.16	6.22	0.00102145	66.88
High	[R].KGAGSIFTSHTR.[L]		7.39247	22	uL2A	uL2A [10-21]	P0CX45 RL2A_YEAST	1	1261.66	1.06	0.99945	0.99945	2.63009e+09	2.78816e+09	6.94	4.81		High	High	5.38	4.58	0.00102145	15.39
High	[K].ADRDESSPYAAMLAAQDVAAK.[C]	1xOxidation [M12]	7.37493	22	uS11B; uS11A	uS11B [51-71]; uS11A [50-70]	P39516 RS14B_YEAST ;P06367 RS14A_YEAST	1	2196.02	2.35	0.069206	0.105999	2.66002e+07	6.25167e+07	25.96	29.15	NotUnique	High	High	6.44	6.17	0.00102145	25.59
High	[K].CPFTGLVSIR.[G]	1xCarbamidomethyl [C1]	3.84788	22	uS17A	uS17A [58-67]	P0CX47 RS11A_YEAST	0	1149.61	0.972	0.895114	0.915543	2.52369e+08	2.45302e+08	4.03	3.81		High	High	3.45	3.36	0.00102145	35.16
High	[K].DYRPAEETEAQAEPVEA.[-]		4.54746	22	uS3	uS3 [224-240]	P05750 RS3_YEAST	0	1904.85	1.07	0.453071	0.507607	2.4424e+08	2.61348e+08	8.95	6.71		High	High	4.97	5.14	0.00102145	22.97
High	[K].ALPDAVTIIEPK.[E]		2.55297	22	uS3	uS3 [201-212]	P05750 RS3_YEAST	0	1266.73	0.797	0.0260758	0.051471	4.89865e+08	3.90214e+08	5.66	7.46		High	High	2.95	2.79	0.00102145	36.46
High	[K].HTLDIINVLTDQNPIQVVVDAITNTGPR.[E]	1xDeamidated [N]	11.6024	22	uS7	uS7 [116-143]	P26783 RS5_YEAST	0	3057.62	1.313	0.476092	0.529964	7.2252e+06	9.48958e+06	38.01	12.04		High	High	5.75	6.03	0.00102145	70.97
High	[K].RQVLIRPSSK.[V]		3.53505	22	uS8A	uS8A [23-32]	P0C0W1 RS22A_YEAST	1	1183.73	0.833	0.0679318	0.10484	4.81549e+07	4.01227e+07	11.02	7.36		High	High	4.19	4.08	0.00102145	14.53
High	[R].IFASNEVIAK.[S]		2.63159	21	eL20A	eL20A [29-38]	P0CX23 RL20A_YEAST	0	1091.61	0.773	0.0150218	0.0337223	3.66547e+08	2.83162e+08	6.8	2.22		High	High	2.09	2.48	0.00102145	22.01
High	[R].RIAWTVLFR.[K]		4.18136	21	eL24B; eL24A	eL24B [48-56]; eL24A [48-56]	P24000 RL24B_YEAST ;P04449 RL24A_YEAST	1	1161.69	0.151	0.000182371	0.00326914	1.48943e+08	2.2559e+07	2.2	7.27	NotUnique	High	High	3.9	3.22	0.00102145	38.62
High	[K].QNRPLPQWIR.[L]		3.11176	21	eL39	eL39 [19-28]	P04650 RL39_YEAST	0	1307.73	0.468	0.000644506	0.00604537	3.96939e+08	1.8557e+08	6.43	2.91		High	High	3.75	3.33	0.00102145	24.2
High	[K].HLEDNTLLVTGPFK.[V]		8.53961	21	eL6B	eL6B [57-70]	P05739 RL6B_YEAST	0	1583.84	0.517	8.86729e-05	0.00291356	255382576	1.31954e+08	4.46	5.17		High	High	5.55	5.64	0.00102145	34.05
High	[K].LVLIANDVDPIELVVFLPALCK.[K]	1xDeamidated [N6]; 1xCarbamidomethyl [C21]	6.5382	21	eL8B; eL8A	eL8B [150-171]; eL8A [150-171]	P29453 RL8B_YEAST ;P17076 RL8A_YEAST	0	2452.38	0.48	0.117581	0.162227	9.47189e+06	4.54944e+06	37.73	13.97	NotUnique	High	High	5.17	4.39	0.00102145	70.8
High	[R].VVEVCLADLQGSEDHSFR.[K]	1xCarbamidomethyl [C5]	7.19664	21	eS1A; eS1B	eS1A [65-82]; eS1B [65-82]	P33442 RS3A1_YEAST ;P23248 RS3A2_YEAST	0	2060.97	0.822	0.0269753	0.0526453	281863590	2.31584e+08	7.35	1.48	NotUnique	High	High	5.32	5.66	0.00102145	35.11
High	[-].MENDKGQLVELYVPR.[K]	1xAcetyl [N-Term]; 1xDeamidated [N3]	6.66351	21	eS21B; eS21A	eS21B [1-15]; eS21A [1-15]	Q3E754 RS21B_YEAST ;P0C0V8 RS21A_YEAST	1	1833.91	1.052	0.0525284	0.0867112	5.14332e+07	5.40979e+07	2.96	3.71	NotUnique	High	High	4.77	4.84	0.00102145	43.61
High	[R].NIVEAAAVR.[D]		2.84171	21	eS26A	eS26A [43-51]	P39938 RS26A_YEAST	0	942.537	0.752	0.00474837	0.0158716	2.25096e+09	1.6928e+09	4.53	1.93		High	High	2.53	2.32	0.00102145	18.87
High	[R].EAAAEYAQLLAK.[R]		4.06159	21	eS6A	eS6A [203-214]	P0CX37 RS6A_YEAST	0	1277.67	0.624	9.50035e-05	0.00291356	1295422051	8.07878e+08	3.36	2.2		High	High	3.92	3.94	0.00102145	31.76
High	[K].LNISYPVNGSQK.[T]	1xDeamidated [N8]	3.9453	21	eS6A	eS6A [3-14]	P0CX37 RS6A_YEAST	0	1320.68	0.493	0.00674139	0.0198002	284799708	1.40505e+08	2.62	11.83		High	High	3.1	3.22	0.00102145	26.29
High	[K].QIVFEIPSETH.[-]		3.16283	21	eS7A	eS7A [180-190]	P26786 RS7A_YEAST	0	1299.66	1.195	0.0220737	0.0452164	1.2019e+09	1.43568e+09	2.24	7.21		High	High	3.45	3.5	0.00102145	36.74
High	[K].GSLEEIIAEGQKK.[F]		4.59682	21	P2B	P2B [50-62]	P02400 RLA4_YEAST	1	1401.76	0.757	0.0593484	0.0947144	2.94252e+08	2.22787e+08	7.35	13.08		High	High	3.73	3.56	0.00102145	28.04
High	[K].KWGFTNLDRPEYLK.[K]		6.00465	21	uL16	uL16 [170-183]	P41805 RL10_YEAST	1	1766.92	0.622	0.00379368	0.0140647	1.95175e+08	1.2137e+08	9.64	5.49		High	High	5.91	6.05	0.00102145	31.21
High	[K].KYNAFIASEVLIK.[Q]	1xDeamidated [N3]	2.94186	21	uL1B	uL1B [106-118]	P0CX44 RL1B_YEAST	1	1496.84	1.148	0.0039763	0.0140925	1.151e+08	1.32079e+08	1.57	2.84		High	Medium	3.07	1.04	0.00102145	41.5
High	[K].SIACVLTVINEQQR.[E]	1xCarbamidomethyl [C4]; 1xDeamidated [N10]	4.93933	21	uL29B	uL29B [50-63]	P0CX85 RL35B_YEAST	0	1631.84	1.174	0.0245201	0.0490025	3.98599e+07	4.67815e+07	6.34	3.2		High	High	3.88	1.18	0.00102145	49.12
High	[K].VVFRDPYK.[Y]		2.82052	21	uL2A	uL2A [61-68]	P0CX45 RL2A_YEAST	1	1023.56	0.899	0.131858	0.179469	1.40257e+09	1.26037e+09	6.08	1.01		High	High	3.17	3.17	0.00102145	19.02
High	[R].YVYAHFPINVNIVEK.[D]	1xDeamidated [N]	1.68934	21	uL6A; uL6B	uL6A [92-106]; uL6B [92-106]	P05738 RL9A_YEAST ;P51401 RL9B_YEAST	0	1806.94	2.117	0.00478357	0.0159452	2.31099e+07	4.89343e+07	3.16	11.25	NotUnique	High	High	2.28	1.15	0.00102145	49.54
High	[K].FLDGIYVSHK.[G]		2.17354	21	uL6A; uL6B	uL6A [175-184]; uL6B [175-184]	P05738 RL9A_YEAST ;P51401 RL9B_YEAST	0	1178.62	1.293	0.0144801	0.033102	1.15015e+09	1.48723e+09	6.01	5.77	NotUnique	High	High	2.46	2.55	0.00102145	45.1
High	[R].KFLDGIYVSHK.[G]		5.74096	21	uL6A; uL6B	uL6A [174-184]; uL6B [174-184]	P05738 RL9A_YEAST ;P51401 RL9B_YEAST	1	1306.72	0.897	0.00347412	0.0137874	280311028	2.5141e+08	2.34	1.3	NotUnique	High	High	3.27	2.84	0.00102145	22.05
High	[K].YIQTEQQIEIPEGVTVSIK.[S]		7.10119	21	uL6B	uL6B [3-21]	P51401 RL9B_YEAST	0	2175.15	0.668	0.00314174	0.0131124	114921824	7.6789e+07	5.97	8.1		High	High	5.03	5.03	0.00102145	40.97
High	[R].TKTPGPGGQAALR.[A]		4.73342	21	uS11B; uS11A	uS11B [92-104]; uS11A [91-103]	P39516 RS14B_YEAST ;P06367 RS14A_YEAST	1	1253.7	1.417	0.0140229	0.0323812	1.15479e+09	1.63593e+09	7.67	9.06	NotUnique	High	High	5.42	5.29	0.00102145	15.07
High	[R].VQVGDIVTVGQCRPISK.[T]	1xCarbamidomethyl [C12]	6.90434	21	uS17A	uS17A [117-133]	P0CX47 RS11A_YEAST	0	1856.01	0.707	0.00395787	0.0140925	3.91826e+08	2.76989e+08	5.79	6.71		High	High	4.75	4.97	0.00102145	27.81
High	[K].LLEMSTEDFVK.[L]		3.11732	21	uS19	uS19 [25-35]	Q01855 RS15_YEAST	0	1311.65	1.01	0.450612	0.50532	639223281	6.45929e+08	4.45	3.09		High	High	3.34	3.19	0.00102145	36.12
High	[R].GFTLAEVK.[A]		1.44459	20	eL13B; eL13A	eL13B [74-81]; eL13A [74-81]	P40212 RL13B_YEAST ;Q12690 RL13A_YEAST	0	864.483	0.795	0.0367489	0.0674752	1.60788e+09	1.27848e+09	8.32	3.03	NotUnique	High	High	2.15	2.27	0.00173913	25.83
High	[R].FQVMVLR.[K]		1.68856	20	eL14B	eL14B [118-124]	P38754 RL14B_YEAST	0	892.507	0.591	0.000720253	0.0064556	3.15423e+08	1.8635e+08	6.24	4.63		High	High	2.19	2.18	0.00102145	31.46
High	[R].VLNSYWVNQDSTYK.[Y]		4.84909	20	eL15B; eL15A	eL15B [115-128]; eL15A [115-128]	P54780 RL15B_YEAST ;P05748 RL15A_YEAST	0	1716.82	0.467	0.000447278	0.00525444	4.0793e+07	1.90638e+07	8.58	6.62	NotUnique	High	High	4.44	4.04	0.00102145	30.32
High	[K].KASGEIVSINQINEAHPTK.[V]		11.6168	20	eL20A	eL20A [53-71]	P0CX23 RL20A_YEAST	1	2036.08	0.359	7.65442e-06	0.00108258	1.30699e+08	4.68673e+07	3.58	2.52		High	High	6.07	5.11	0.00102145	20.4
High	[K].LIIIAANTPVLR.[K]		4.42547	20	eL30	eL30 [41-52]	P14120 RL30_YEAST	0	1293.83	0.901	0.0881945	0.128883	4.85045e+08	4.36893e+08	1.09	6.6		High	High	3.62	3.61	0.00102145	38.17
High	[K].VYYFQGGNNELGTAVGK.[L]		5.51707	20	eL30	eL30 [67-83]	P14120 RL30_YEAST	0	1816.89	0.815	0.0363217	0.0668938	2.17597e+08	1.77307e+08	8.85	5.65		High	High	4.46	4.5	0.00102145	31.97
High	[K].TYAAEIAHNISAK.[N]	1xDeamidated [N9]	3.6191	20	eL32	eL32 [91-103]	P38061 RL32_YEAST	0	1389.7	1.809	0.000508766	0.00559064	8.81268e+07	1.59464e+08	1.34	3.79		High	Medium	2.59	1.08	0.00102145	24.93
High	[K].RVNNPNVSLIK.[I]	1xDeamidated [N]	0.614101	20	eL33B; eL33A	eL33B [21-31]; eL33A [21-31]	P41056 RL33B_YEAST ;P05744 RL33A_YEAST	1	1254.72	1.306	0.00889294	0.0234944	9.07747e+07	1.18573e+08	3.6	6.87	NotUnique	High	High	1.99	1.98	0.0041841	38.55
High	[K].QFLELTR.[R]		1.79415	20	eL38	eL38 [10-16]	P49167 RL38_YEAST	0	906.504	1.141	0.0198571	0.0419109	1.23984e+09	1.41524e+09	4.82	5.35		High	High	2.14	2.1	0.00102145	27.82
High	[K].NGDKPHMLK.[F]	1xDeamidated [N1]; 1xOxidation [M7]	2.23299	20	eL6A	eL6A [167-175]	Q02326 RL6A_YEAST	0	1056.51	0.873	0.617784	0.663871	3.7976e+06	3.31597e+06	49.51	9.96		High	High	2.69	2.89	0.00102145	12.96
High	[K].HLEDNTLLISGPFK.[V]		9.07429	20	eL6A	eL6A [57-70]	Q02326 RL6A_YEAST	0	1583.84	0.747	0.00330945	0.0135285	197297656	1.47377e+08	2.85	5.33		High	High	4.91	4.51	0.00102145	35.64
High	[K].DSLDNTFVTR.[L]		2.75842	20	eS4A	eS4A [212-221]	P0CX35 RS4A_YEAST	0	1167.56	0.724	0.000881611	0.00720777	219454512	1.58778e+08	3.39	4.75		High	High	3.23	3.23	0.00102145	25.2
High	[K].ILEDLVFPTEIVGKR.[V]		3.41159	20	eS7A	eS7A [125-139]	P26786 RS7A_YEAST	1	1728.99	1.22	0.0160906	0.0354638	5.40611e+07	6.59758e+07	4.44	7.51		High	High	3.44	3.6	0.00102145	45.13
High	[K].ILSQAPSELELQVAK.[T]		5.27293	20	eS7B	eS7B [8-22]	P48164 RS7B_YEAST	0	1625.91	0.753	0.0212476	0.0440233	6.21682e+08	4.68195e+08	3	9.09		High	High	3.65	3.96	0.00102145	33.73
High	[R].INELLSSLEGK.[G]		3.54885	20	P2B	P2B [39-49]	P02400 RLA4_YEAST	0	1202.66	0.955	0.325557	0.383195	1.21361e+09	1.1585e+09	8.14	9.69		High	High	3.87	3.82	0.00102145	35.78
High	[R].LNRLPAASLGDMVMATVK.[K]		8.65463	20	uL14A	uL14A [46-63]	P0CX41 RL23A_YEAST	1	1887.02	0.63	0.00258574	0.0117848	5.21835e+07	3.2871e+07	4.82	8.05		High	High	4.89	5.48	0.00102145	44.88
High	[K].KYNAFIASEVLIK.[Q]		6.97147	20	uL1B	uL1B [106-118]	P0CX44 RL1B_YEAST	1	1495.85	0.549	0.00129037	0.00882117	1.11383e+08	6.11027e+07	7.85	8.95		High	High	5.74	4.45	0.00102145	34.49
High	[R].SLTTVWAEHLSDEVK.[R]		5.35439	20	uL3	uL3 [101-115]	P14126 RL3_YEAST	0	1714.86	0.625	0.00546845	0.017142	2.81829e+08	1.76061e+08	4.85	9.38		High	High	4.1	3.74	0.00102145	37.7
High	[K].QPHIFNNPK.[V]		1.25243	20	uS17A	uS17A [16-24]	P0CX47 RS11A_YEAST	0	1094.57	1.443	0.000144678	0.0032403	2.47896e+08	3.57725e+08	2.9	1.95		High	High	2.39	2.25	0.00173913	15.86
High	[R].GLSAVAQAESMK.[F]	1xOxidation [M11]	3.15565	20	uS3	uS3 [95-106]	P05750 RS3_YEAST	0	1207.6	1.292	0.00284592	0.0124316	186824572	2.41422e+08	4.85	3.59		High	High	2.96	2.58	0.00102145	34.69
High	[R].QVLIRPSSK.[V]		2.83499	20	uS8A	uS8A [24-32]	P0C0W1 RS22A_YEAST	0	1027.63	1.057	0.809009	0.840258	2.31116e+08	2.44243e+08	13.9	4.96		High	High	3.05	3.17	0.00102145	15.3
High	[K].YVDEQSKNELK.[K]		4.72588	20	uS9B	uS9B [96-106]	P0CX52 RS16B_YEAST	1	1352.67	1.395	0.0276653	0.0537489	1.13737e+08	1.58645e+08	10.01	5.5		High	High	3.68	4.06	0.00102145	14.98
High	[-].MSAVPSVQTFGK.[K]	1xMet-loss+Acetyl [N-Term]	2.29818	20	uS9B	uS9B [1-12]	P0CX52 RS16B_YEAST	0	1162.61	1.159	0.0406557	0.0723712	655321960	7.59347e+08	5.11	1.19		High	High	2.82	2.7	0.00102145	31.71
High	[R].TLLIADSR.[R]		2.1377	20	uS9B	uS9B [115-122]	P0CX52 RS16B_YEAST	0	888.515	1.115	0.0467109	0.080403	1.44795e+09	1.61406e+09	4.12	2.07		High	High	2.37	2.38	0.00102145	21.33
High	[K].FSNIDIR.[V]		1.51569	20	uS9B	uS9B [60-66]	P0CX52 RS16B_YEAST	0	864.457	1.03	0.534537	0.586392	1.6955e+09	1.74709e+09	3.22	4.66		High	High	1.93	2.33	0.00173913	21.35
High	[R].FKVYEPLLLVGLDK.[F]		4.99104	20	uS9B	uS9B [46-59]	P0CX52 RS16B_YEAST	1	1633.96	0.88	0.379436	0.434771	9.19102e+07	8.08795e+07	3.12	16.11		High	High	3.65	3.92	0.00102145	48.41
High	[R].RLPTESVPEPK.[L]		2.65937	19	eL20A	eL20A [13-23]	P0CX23 RL20A_YEAST	1	1252.69	0.844	0.0325121	0.0611845	3.59704e+08	3.03412e+08	6.06	1.27		High	High	2.56	2.41	0.00102145	17.32
High	[K].NFGVWVR.[Y]		1.46751	19	eL20A	eL20A [74-80]	P0CX23 RL20A_YEAST	0	877.468	0.572	0.000107024	0.00291356	4.33746e+08	2.48022e+08	4.05	4.6		High	High	2.07	1.99	0.00173913	30.26
High	[R].LAFYQVTPEEDEEEDEE.[-]		2.48456	19	eL22A	eL22A [105-121]	P05749 RL22A_YEAST	0	2071.85	1.832	0.0049418	0.0161175	67217307	1.23118e+08	4.95	10.41		High	High	2.38	2.26	0.00102145	39.62
High	[K].VVIVKPHDEGSK.[S]		4.1488	19	eL27A	eL27A [23-34]	P0C2H6 RL27A_YEAST	0	1307.73	1.098	0.145745	0.193581	1.26236e+09	1.38664e+09	2.88	5.95		High	High	3.49	3.43	0.00102145	14.67
High	[K].KVVIVKPHDEGSK.[S]		6.60706	19	eL27A	eL27A [22-34]	P0C2H6 RL27A_YEAST	1	1435.83	0.943	0.292383	0.349942	1.11923e+09	1.0552e+09	5.2	10.97		High	High	4.05	4.43	0.00102145	14.02
High	[K].NQWFFSK.[L]		1.55563	19	eL27A	eL27A [127-133]	P0C2H6 RL27A_YEAST	0	956.462	0.739	0.00873235	0.0232334	1.0258e+09	7.57921e+08	6.1	6.33		High	High	1.91	2.13	0.00102145	32.36
High	[K].GLQTVVVEEDA.[-]		1.90038	19	eL31A; eL31B	eL31A [103-113]; eL31B [103-113]	P0C2H8 RL31A_YEAST ;P0C2H9 RL31B_YEAST	0	1159.58	0.932	0.241533	0.299749	2.92368e+08	2.72513e+08	2.73	6.3	NotUnique	High	High	2.21	2.44	0.00102145	29.65
High	[K].TGIAIGLNK.[G]		2.40116	19	eL36A; eL36B	eL36A [5-13]; eL36B [5-13]	P05745 RL36A_YEAST ;O14455 RL36B_YEAST	0	886.536	0.95	0.528889	0.580722	7.88204e+08	7.48879e+08	5.74	2.25	NotUnique	High	High	3.17	3.16	0.00102145	22.37
High	[K].TRNPLTHSTPK.[N]		4.9994	19	eL8A	eL8A [22-32]	P17076 RL8A_YEAST	1	1251.68	0.3	0.00124518	0.00860951	2.48626e+08	7.46787e+07	3.31	10.68		High	High	4.68	4.49	0.00102145	14.14
High	[K].YGLNHVVALIENKK.[A]		5.79105	19	eL8A	eL8A [134-147]	P17076 RL8A_YEAST	1	1597.91	0.24	0.00337484	0.0136308	1.38746e+08	3.33644e+07	17.47	2.97		High	High	3.4	5.06	0.00102145	31.3
High	[K].KHWGGGILGNK.[A]		4.6161	19	eL8B; eL8A	eL8B [231-241]; eL8A [231-241]	P29453 RL8B_YEAST ;P17076 RL8A_YEAST	1	1166.64	0.907	0.0688843	0.105748	2.53302e+08	2.29823e+08	4.27	0.85	NotUnique	High	High	3.63	3.44	0.00102145	16.36
High	[K].HWGGGILGNK.[A]		4.57299	19	eL8B; eL8A	eL8B [232-241]; eL8A [232-241]	P29453 RL8B_YEAST ;P17076 RL8A_YEAST	0	1038.55	0.765	0.000692894	0.00634726	6.73463e+08	5.15242e+08	3.03	1.9	NotUnique	High	High	3.39	3.65	0.00102145	19.79
High	[K].LVLIANDVDPIELVVFLPALCKK.[M]	1xCarbamidomethyl [C21]	5.7159	19	eL8B; eL8A	eL8B [150-172]; eL8A [150-172]	P29453 RL8B_YEAST ;P17076 RL8A_YEAST	1	2579.49	0.475	0.00771597	0.021763	2.53715e+07	1.20543e+07	9.82	18.08	NotUnique	High	High	5.07	3.61	0.00102145	64.04
High	[R].TALVHDGLAR.[G]		2.60209	19	eS12	eS12 [34-43]	P48589 RS12_YEAST	0	1052.58	1.698	0.0018752	0.0104287	8.99387e+08	1.52691e+09	6.83	3.1		High	High	2.75	2.54	0.00102145	16.27
High	[K].GQLVELYVPR.[K]		3.15425	19	eS21B; eS21A	eS21B [6-15]; eS21A [6-15]	Q3E754 RS21B_YEAST ;P0C0V8 RS21A_YEAST	0	1173.66	1.271	0.00174509	0.0100252	3.70084e+08	4.70295e+08	3.63	4.12	NotUnique	High	High	3.24	3.04	0.00102145	34.35
High	[R].ENDILVLMESER.[E]	1xOxidation [M8]	3.51678	19	eS28A	eS28A [50-61]	Q3E7X9 RS28A_YEAST	0	1463.7	1.456	0.0120103	0.0289492	3.24744e+07	4.72913e+07	7.74	1.73		High	High	2.52	2.75	0.00102145	31.5
High	[K].RIGQEVDGEAVGDEFK.[G]		5.81007	19	eS6A	eS6A [31-46]	P0CX37 RS6A_YEAST	1	1748.84	1.116	0.072079	0.109293	3.49252e+07	3.89861e+07	5.59	9.16		High	High	4.55	2.52	0.00102145	23.99
High	[R].IGQEVDGEAVGDEFKGYVFK.[I]		6.71913	19	eS6A	eS6A [32-51]	P0CX37 RS6A_YEAST	1	2187.06	0.75	0.00247348	0.0116004	5.10263e+07	3.82948e+07	6.08	4.19		High	High	5.78	4.65	0.00102145	39.34
High	[K].KGEQELEGLTDTTVPKR.[L]		9.78871	19	eS6A	eS6A [116-132]	P0CX37 RS6A_YEAST	2	1901	0.663	0.00830762	0.0227399	1.7886e+08	1.18618e+08	7.97	11.33		High	High	6.27	5.81	0.00102145	21.13
High	[K].ALVLFVPVPALSAYHK.[V]		5.11171	19	eS7B	eS7B [57-72]	P48164 RS7B_YEAST	0	1725.01	1.194	0.594813	0.642037	3.94864e+08	4.71401e+08	5.61	16.23		High	High	3.89	3.7	0.00102145	49.47
High	[K].ADLRPLQIK.[S]		2.66246	19	eS7B	eS7B [36-44]	P48164 RS7B_YEAST	0	1053.64	0.748	0.0116669	0.0286348	6.27177e+08	4.68967e+08	7.81	4.25		High	High	2.76	2.59	0.00102145	20.41
High	[R].IETGNFSWASEGISK.[K]	1xDeamidated [N5]	5.15929	19	eS8A	eS8A [60-74]	P0CX39 RS8A_YEAST	0	1626.76	1.117	0.0577978	0.092999	3.14695e+07	3.51478e+07	4.65	3.8		High	High	4.11	3.89	0.00102145	38.39
High	[R].VVPNEKADDDSVTIISAGNDK.[M]	1xDeamidated [N]	3.33423	19	RACK1	RACK1 [156-176]	P38011 GBLP_YEAST	1	2188.06	1.046	0.355537	0.411281	1.32635e+08	1.38706e+08	7.36	10.72		High	High	3.26	3.7	0.00102145	25.96
High	[R].LWDVATGETYQR.[F]		4.49226	19	RACK1	RACK1 [91-102]	P38011 GBLP_YEAST	0	1438.7	0.839	0.0305595	0.0587869	4.89239e+08	4.10485e+08	4.01	6.27		High	High	3.5	3.46	0.00102145	29.19
High	[K].VNTLVRPNGTKK.[A]	1xDeamidated [N8]	4.87772	19	uL23	uL23 [110-121]	P04456 RL25_YEAST	1	1327.77	1.264	0.0387965	0.0700654	4.37766e+08	5.53219e+08	7.31	8.78		High	High	4.66	4.83	0.00102145	14.82
High	[K].EKVNGASVPINLHPSK.[L]		7.38013	19	uL24A; uL24B	uL24A [88-103]; uL24B [88-103]	P05743 RL26A_YEAST ;P53221 RL26B_YEAST	1	1689.93	1.097	0.0557806	0.0904752	1.32292e+08	1.45092e+08	4.43	1.75	NotUnique	High	High	4.95	4.73	0.00102145	19.03
High	[K].SKEQLASQLVDLK.[K]		6.70837	19	uL29B	uL29B [13-25]	P0CX85 RL35B_YEAST	1	1458.82	0.741	0.00162015	0.00958668	3.9233e+08	2.90905e+08	4.36	4.09		High	High	4.29	4.53	0.00102145	26.92
High	[R].KALEEVSLK.[W]		4.45981	19	uL3	uL3 [349-357]	P14126 RL3_YEAST	1	1016.6	1.585	1.07363e-05	0.00108258	684961256	1.08543e+09	1.99	1.51		High	High	4.14	2.92	0.00102145	23.4
High	[K].AHLAEIQLNGGSISEK.[V]	1xDeamidated [N9]	9.01164	19	uL3	uL3 [176-191]	P14126 RL3_YEAST	0	1667.86	0.724	0.00217869	0.0111233	1.1367e+08	8.22675e+07	5.39	5.84		High	High	4.77	5.34	0.00102145	26.69
High	[R].NVPGVETANVASLNLLQLAPGAHLGR.[F]	1xDeamidated [N]	5.92363	19	uL4A; uL4B	uL4A [221-246]; uL4B [221-246]	P10664 RL4A_YEAST ;P49626 RL4B_YEAST	0	2612.42	1.746	0.022357	0.0456188	7.11187e+07	1.24194e+08	9.55	17.04	NotUnique	High	High	5.47	3.89	0.00102145	56.17
High	[K].VKEYQLR.[D]		1.0011	19	uL5A	uL5A [86-92]	P0C0W9 RL11A_YEAST	1	935.531	1.271	0.0257516	0.0509141	2.16942e+08	2.75725e+08	8.15	5.87		High	High	2.24	2.18	0.00173913	15.33
High	[K].VLEQLSGQTPVQSK.[A]		4.89774	19	uL5A	uL5A [36-49]	P0C0W9 RL11A_YEAST	0	1513.82	1.23	0.0906093	0.131459	1.51874e+09	1.86731e+09	5.35	9.15		High	High	3.97	3.71	0.00102145	21.61
High	[K].QLENVSSNIVK.[N]		3.52191	19	uS10	uS10 [33-43]	P38701 RS20_YEAST	0	1230.67	1.348	0.00222834	0.0112816	1.26824e+09	1.70909e+09	4.78	5.2		High	High	3.57	3.37	0.00102145	20.9
High	[K].CKEVGITAVHVK.[I]	1xCarbamidomethyl [C1]	5.83533	19	uS11B; uS11A	uS11B [72-83]; uS11A [71-82]	P39516 RS14B_YEAST ;P06367 RS14A_YEAST	1	1340.74	1.077	0.208585	0.263453	6.59551e+08	7.10263e+08	5.81	3.34	NotUnique	High	High	3.78	4.54	0.00102145	16.05
High	[R].LTNSLMMNGR.[N]	1xOxidation [M6]	2.3042	19	uS7	uS7 [93-102]	P26783 RS5_YEAST	0	1152.55	1.505	0.0105839	0.0266802	182847961	2.7521e+08	6.29	9.53		High	High	2.37	2.25	0.00102145	24.81
High	[R].VTGGGHVSQVYAIR.[Q]	1xDeamidated [Q9]	1.33383	19	uS9B	uS9B [69-82]	P0CX52 RS16B_YEAST	0	1444.75	1.565	0.00038392	0.00478911	1.40598e+08	2.20017e+08	3.46	1.64		High	High	1.28	1.68	0.00173913	29.83
High	[K].ASGEIVSINQINEAHPTK.[V]		6.09779	18	eL20A	eL20A [54-71]	P0CX23 RL20A_YEAST	0	1907.98	0.612	0.0018875	0.0104287	2.73614e+08	1.67584e+08	7.07	4.03		High	High	5.02	4.93	0.00102145	24.27
High	[K].HGAVHLSTYLK.[V]		6.54046	18	eL21A	eL21A [22-32]	Q02753 RL21A_YEAST	0	1225.67	0.524	0.0132814	0.0312048	6.48662e+08	3.39688e+08	17.96	5		High	High	5.02	4.94	0.00102145	17.37
High	[K].KVTSMTPAPK.[I]	1xOxidation [M5]	3.4485	18	eL36A	eL36A [16-25]	P05745 RL36A_YEAST	1	1075.58	1.552	0.00511105	0.0162747	2.86147e+07	4.44179e+07	3.03	7.98		High	High	2.68	2.41	0.00102145	23.53
High	[K].KQNRPLPQWIR.[L]		2.84076	18	eL39	eL39 [18-28]	P04650 RL39_YEAST	1	1435.83	0.61	0.000330166	0.00445031	9.6444e+08	5.8837e+08	3.46	1.49		High	High	3.34	3.51	0.00102145	19.37
High	[K].EANLFPEQQNK.[E]		3.32581	18	eL6A	eL6A [118-128]	Q02326 RL6A_YEAST	0	1317.64	0.902	0.128643	0.175686	132651368	1.19589e+08	5.24	7.39		High	High	3.29	3.33	0.00102145	21.35
High	[K].NGDKPHMLK.[F]	1xDeamidated [N1]	2.89399	18	eL6A	eL6A [167-175]	Q02326 RL6A_YEAST	0	1040.52	0.845	0.0335725	0.0625928	3.62471e+07	3.06281e+07	8.25	4.28		High	Low	2.56	0.52	0.00102145	14.6
High	[K].SKQDASPKPYAVK.[Y]		6.73063	18	eL8B; eL8A	eL8B [121-133]; eL8A [121-133]	P29453 RL8B_YEAST ;P17076 RL8A_YEAST	1	1418.76	0.658	0.0175523	0.0379934	5.61855e+08	3.69514e+08	14.43	5.17	NotUnique	High	High	4.33	4.45	0.00102145	14.33
High	[K].LEVPGYVDIVK.[T]		2.85299	18	eS19A	eS19A [28-38]	P07280 RS19A_YEAST	0	1231.69	1.241	0.0358514	0.0662293	2.08245e+09	2.58375e+09	4.23	8.13		High	High	2.7	2.37	0.00102145	37.8
High	[R].QGKLEVPGYVDIVK.[T]		5.32976	18	eS19A	eS19A [25-38]	P07280 RS19A_YEAST	1	1544.87	1.112	0.210702	0.26585	414417696	4.60879e+08	4.12	6.29		High	High	4.38	4.14	0.00102145	31.9
High	[K].NLLTNFHGMDFTTDKLR.[S]	1xDeamidated [N]	3.31151	18	eS1A; eS1B	eS1A [95-111]; eS1B [95-111]	P33442 RS3A1_YEAST ;P23248 RS3A2_YEAST	1	2023.99	1.129	0.0524198	0.0866502	5.8083e+07	6.55762e+07	6.77	3.98	NotUnique	High	High	2.52	1.71	0.00102145	39.8
High	[R].KWQTLIEANVTVK.[T]		7.35177	18	eS1A; eS1B	eS1A [116-128]; eS1B [116-128]	P33442 RS3A1_YEAST ;P23248 RS3A2_YEAST	1	1529.87	0.455	0.00836585	0.0227399	2.36686e+07	1.07657e+07	14.51	20.94	NotUnique	High	High	4.88	4.26	0.00102145	31.2
High	[K].KFEPTYR.[L]		1.43435	18	eS24A	eS24A [84-90]	P0CX31 RS24A_YEAST	1	940.489	1.256	0.00755156	0.0214493	1.19688e+09	1.50368e+09	2.05	5		High	High	2.56	2.49	0.00173913	15.55
High	[K].QFVVDVLHPNR.[A]		3.84435	18	eS24A	eS24A [22-32]	P0CX31 RS24A_YEAST	0	1323.72	0.996	0.83533	0.862437	4.13181e+08	4.11438e+08	8.33	8.06		High	High	4.06	3.56	0.00102145	29.56
High	[K].VISNPLLAR.[K]		2.60688	18	eS24A	eS24A [12-20]	P0CX31 RS24A_YEAST	0	982.604	0.937	0.847654	0.873646	8.78041e+08	8.22467e+08	9.09	1.86		High	High	2.73	2.53	0.00102145	27.37
High	[R].AQHAVILDQEKYDR.[I]		6.37657	18	eS25A	eS25A [36-49]	Q3E792 RS25A_YEAST	1	1685.86	0.895	0.0594095	0.0947144	1.20952e+09	1.08234e+09	4.87	0.54		High	High	5.39	5.75	0.00102145	16.74
High	[K].KALAIFVPVPSLAGFHK.[V]		4.17364	18	eS7A	eS7A [56-72]	P26786 RS7A_YEAST	1	1795.06	0.872	0.0230781	0.0467717	2.34156e+07	2.04239e+07	3.98	5.49		High	High	4.16	4.33	0.00102145	42.39
High	[K].TFIDLESSSPELK.[A]		4.82918	18	eS7B	eS7B [23-35]	P48164 RS7B_YEAST	0	1465.74	0.883	0.0576843	0.0929401	3.27147e+08	2.88773e+08	5.82	5.65		High	High	3.61	3.67	0.00102145	35.93
High	[R].GTLEGHNGWVTSLATSAGQPNLLLSASR.[D]		10.8684	18	RACK1	RACK1 [11-38]	P38011 GBLP_YEAST	0	2837.45	0.94	0.24005	0.298214	1.33754e+08	1.25775e+08	3.86	6.76		High	High	6.11	3.48	0.00102145	45.73
High	[K].DLLAVAIAASYHYPEIEDLVDRIENPEK.[Y]		7.7127	18	uL10	uL10 [245-272]	P05317 RLA0_YEAST	1	3183.62	2.595	0.00462103	0.01566	4.78468e+06	1.2414e+07	11.18	21.67		High	High	6.07	5.02	0.00102145	66.19
High	[K].IGPLGLSPK.[K]		2.73143	18	uL11A	uL11A [32-40]	P0CX53 RL12A_YEAST	0	881.545	1.246	0.0444506	0.0775003	1601790720	1.9958e+09	6.92	7.47		High	High	2.45	2.71	0.00102145	24.95
High	[K].VASANATAAESDVAK.[Q]	1xDeamidated [N5]	4.63891	18	uL13A	uL13A [178-192]	P26784 RL16A_YEAST	0	1405.68	1.591	0.001537	0.00952601	6.85356e+07	1.09054e+08	5.37	7.18		High	Low	4.15	0.58	0.00102145	16.25
High	[K].YHDFLR.[K]		0.55575	18	uL13B; uL13A	uL13B [53-58]; uL13A [54-59]	P26785 RL16B_YEAST ;P26784 RL16A_YEAST	0	850.421	0.626	0.0083994	0.0227399	1.54426e+08	9.67007e+07	10.45	4.64	NotUnique	High	High	1.89	1.83	0.0066335	17.85
High	[K].LSTSVGWK.[Y]		1.45526	18	uL13B; uL13A	uL13B [140-147]; uL13A [141-148]	P26785 RL16B_YEAST ;P26784 RL16A_YEAST	0	877.478	0.523	6.26726e-05	0.00291356	3.98207e+08	2.08272e+08	2.86	4.18	NotUnique	High	High	2.37	2.4	0.00173913	20.51
High	[R].VFGALK.[G]		1.04865	18	uL18	uL18 [159-164]	P26321 RL5_YEAST	0	634.392	1.422	0.00873653	0.0232334	2.42833e+08	3.45308e+08	8.65	4.36		High	High	1.64	1.74	0.00173913	17.26
High	[R].RVLLSAPLSK.[E]		3.89529	18	uL24A; uL24B	uL24A [28-37]; uL24B [28-37]	P05743 RL26A_YEAST ;P53221 RL26B_YEAST	1	1083.69	0.971	0.667239	0.710703	7.47348e+08	7.25836e+08	7.76	4.05	NotUnique	High	High	3.28	2.78	0.00102145	20.41
High	[R].SLTTVWAEHLSDEVKR.[R]		6.18645	18	uL3	uL3 [101-116]	P14126 RL3_YEAST	1	1870.97	0.575	0.00154158	0.00952601	1.11788e+08	6.42706e+07	4.69	7.98		High	High	3.21	5.96	0.00102145	34.16
High	[K].LSSESVIEQIVK.[Y]		4.69303	18	uS15	uS15 [28-39]	P05756 RS13_YEAST	0	1331.74	0.81	0.0170094	0.0370169	3.14407e+08	2.54683e+08	2.61	6.04		High	High	4.11	4.08	0.00102145	39.33
High	[R].NMIIVPEMIGSVVGIYNGK.[A]	1xOxidation [M]	5.38484	18	uS19	uS19 [82-100]	Q01855 RS15_YEAST	0	2050.07	1.757	0.00736904	0.0210624	11678282	2.05198e+07	9.47	13.55		High	High	4.53	3.96	0.00102145	55.18
High	[R].TQDVLGENGRR.[I]	1xDeamidated [N8]	2.91173	18	uS3	uS3 [55-65]	P05750 RS3_YEAST	1	1245.62	1.066	0.40142	0.455646	4.65958e+08	4.96908e+08	6.81	1.48		High	High	3.18	3.97	0.00102145	16.19
High	[K].QIVNIPSFMVR.[L]	1xOxidation [M9]	3.43778	18	uS4B; uS4A	uS4B [139-149]; uS4A [139-149]	P05755 RS9B_YEAST ;O13516 RS9A_YEAST	0	1319.71	0.543	0.00194353	0.0106224	6.45507e+07	3.50757e+07	7.79	10.51	NotUnique	High	High	2.38	2.26	0.00102145	38.22
High	[K].AAFVAIGNTYGFLTPNLWAEQPLPVSPLDIYSDEASAQKK.[R]		8.30554	18	uS5	uS5 [213-252]	P25443 RS2_YEAST	1	4322.2	0.458	0.00398846	0.0140925	69082252	3.16306e+07	10.94	15.37		High	High	8.41	7.76	0.00102145	62.62
High	[K].WSFEEVEVK.[D]		2.28462	18	uS7	uS7 [46-54]	P26783 RS5_YEAST	0	1152.56	1.075	0.194224	0.248178	6.75464e+08	7.26396e+08	4.14	5.28		High	High	2.63	2.77	0.00102145	36.07
High	[K].VWLDPNETSEIAQANSR.[N]		6.46361	17	eL19A	eL19A [22-38]	P0CX82 RL19A_YEAST	0	1929.93	0.531	0.00245366	0.0116004	6.82037e+07	3.62106e+07	9.44	4.6		High	High	5.09	4.71	0.00102145	34.47
High	[-].MKVEVDSFSGAK.[I]	1xOxidation [M1]	1.2856	17	eL24B	eL24B [1-12]	P24000 RL24B_YEAST	1	1313.64	1.854	0.000110274	0.00291356	8.48697e+07	1.57344e+08	4.85	3.46		High	Low	0.8	0.74	0.00173913	16.83
High	[K].TFLVANVK.[D]		1.45694	17	eL32	eL32 [73-80]	P38061 RL32_YEAST	0	891.53	0.794	0.0223096	0.045599	1.37289e+09	1.08951e+09	7.73	2.9		High	High	2.44	2.18	0.00173913	24.12
High	[-].MAREITDIK.[Q]	1xMet-loss [N-Term]	2.09776	17	eL38	eL38 [1-9]	P49167 RL38_YEAST	1	945.536	1.344	0.00255192	0.0117848	2.08137e+08	2.79779e+08	5.01	3.18		High	Low	2.61	0.28	0.00102145	21.94
High	[K].WYPSEDVAAPK.[K]		2.85383	17	eL6B	eL6B [9-19]	P05739 RL6B_YEAST	0	1262.61	0.765	0.0121467	0.0292196	3.60859e+08	2.76105e+08	6.47	10.01		High	High	2.39	2.17	0.00102145	25.5
High	[R].KVVGASVVVVK.[N]		4.99561	17	eS12	eS12 [114-124]	P48589 RS12_YEAST	1	1084.71	1.648	0.010023	0.0255322	4.8072e+08	7.92042e+08	11.51	5.32		High	High	4.13	4.28	0.00102145	16.91
High	[K].LAEVYKAEK.[D]		2.56923	17	eS24A	eS24A [44-52]	P0CX31 RS24A_YEAST	1	1050.58	1.574	0.0127156	0.0301683	8.90665e+07	1.40226e+08	9.59	2.45		High	High	2.46	2.8	0.00102145	15.36
High	[R].AQHAVILDQEK.[Y]		4.72954	17	eS25A	eS25A [36-46]	Q3E792 RS25A_YEAST	0	1251.67	0.702	0.000965154	0.00763292	1.24188e+09	8.71515e+08	4.81	4.36		High	High	4.28	4.31	0.00102145	29.16
High	[R].FVNVTLVNGK.[R]		2.989	17	eS30A	eS30A [44-53]	P0CX33 RS30A_YEAST	0	1090.63	1.029	0.796636	0.82883	113007416	1.16341e+08	6.15	3.34		High	High	2.45	2.99	0.00102145	26.24
High	[R].YLVGGNK.[I]		0.892076	17	eS7A; eS7B	eS7A [142-148]; eS7B [142-148]	P26786 RS7A_YEAST ;P48164 RS7B_YEAST	0	750.414	1.742	0.00473452	0.0158692	1.4548e+08	2.53394e+08	9.24	3.41	NotUnique	High	High	1.66	1.59	0.00173913	15.66
High	[K].VLEDMVFPTEIVGK.[R]	1xOxidation [M5]	5.01361	17	eS7B	eS7B [125-138]	P48164 RS7B_YEAST	0	1592.82	1.944	0.000210752	0.003426	1.3486e+07	2.62174e+07	3.08	5.55		High	High	3.04	3.17	0.00102145	38.54
High	[K].VSSVLSALEGK.[S]		4.16227	17	P2A	P2A [38-48]	P05319 RLA2_YEAST	0	1089.62	1.877	0.00162419	0.00958668	4.44007e+08	8.33335e+08	2.94	7.25		High	High	3.46	3.51	0.00102145	33.84
High	[K].DGEIMLWNLAAK.[K]		3.49387	17	RACK1	RACK1 [217-228]	P38011 GBLP_YEAST	0	1360.69	0.636	0.00279753	0.0122645	1.42624e+08	9.07453e+07	2.45	6.42		High	High	3.43	3.45	0.00102145	47.97
High	[K].YHPGYFGK.[V]		1.66313	17	uL15	uL15 [48-55]	P02406 RL28_YEAST	0	968.462	1.093	0.0394773	0.0710826	1.20091e+09	1.312e+09	3.85	0.34		High	High	2.77	2.81	0.00102145	16.47
High	[K].KGSLENNIR.[E]		3.74761	17	uL16	uL16 [203-211]	P41805 RL10_YEAST	1	1030.56	1.06	0.348567	0.405155	6.11019e+07	6.47728e+07	4.51	3.96		High	High	3.58	3.75	0.00102145	14.84
High	[R].SYIFGGHVSQYMEELADDDEERFSELFK.[G]		12.4541	17	uL18	uL18 [197-224]	P26321 RL5_YEAST	1	3341.49	0.844	0.176918	0.229198	69920190	5.89797e+07	17.31	12.17		High	High	8.74	7.9	0.00102145	59.61
High	[K].TITPMGGFVHYGEIK.[N]		4.09435	17	uL3	uL3 [304-318]	P14126 RL3_YEAST	0	1649.84	0.605	0.00249357	0.0116495	1.3368e+08	8.08223e+07	2.34	6.44		High	High	4.17	4.01	0.00102145	23.32
High	[K].QANNFLWPFK.[L]	1xDeamidated [N]	2.59309	17	uL30A	uL30A [197-206]	P05737 RL7A_YEAST	0	1265.63	0.706	0.000621745	0.00592371	3.14028e+07	2.21711e+07	4.08	3.39		High	High	3.4	2.5	0.00102145	18.87
High	[K].TWETYEMR.[I]		2.07721	17	uS10	uS10 [78-85]	P38701 RS20_YEAST	0	1115.48	1.071	0.75293	0.788784	369450400	3.95753e+08	11.52	17.35		High	High	2.76	2.92	0.00102145	24.82
High	[R].IYASFNDTFVHVTDLSGK.[E]	1xDeamidated [N6]	6.75192	17	uS11B; uS11A	uS11B [20-37]; uS11A [19-36]	P39516 RS14B_YEAST ;P06367 RS14A_YEAST	0	2014.98	0.877	0.0176524	0.0381418	1.03671e+08	9.0957e+07	4.35	4.68	NotUnique	High	High	5.02	4.74	0.00102145	42.78
High	[R].KYGLNICR.[Q]	1xCarbamidomethyl [C7]	2.40494	17	uS14A	uS14A [33-40]	P41057 RS29A_YEAST	1	1023.54	0.912	0.251932	0.310496	2.03708e+08	1.85789e+08	9.42	2.48		High	High	2.78	2.52	0.00102145	17.7
High	[R].NAPAWFK.[L]		1.48914	17	uS15	uS15 [21-27]	P05756 RS13_YEAST	0	833.43	0.822	0.0152433	0.0340931	206696436	1.69849e+08	2.2	5.89		High	High	2.19	2.17	0.00173913	24.46
High	[R].RAYLHYIPK.[Y]		1.95115	17	uS17A	uS17A [88-96]	P0CX47 RS11A_YEAST	1	1160.66	1.733	0.00842918	0.0227399	5.49294e+07	9.51994e+07	10.09	2.72		High	High	2.92	2.86	0.00102145	16.52
High	[K].YAPGTIVLYAER.[V]		3.91655	17	uS3	uS3 [79-90]	P05750 RS3_YEAST	0	1352.72	0.76	0.0133852	0.031327	6.0945e+08	4.63322e+08	6.68	6.06		High	High	3.14	3.01	0.00102145	33.08
High	[R].RINELTLLVQK.[R]		2.54204	17	uS3	uS3 [65-75]	P05750 RS3_YEAST	1	1326.81	0.701	0.00365561	0.0140647	4.83034e+08	3.38498e+08	7.14	5.65		High	High	3.54	3.51	0.00102145	29.64
High	[R].LFEGNALIR.[R]		2.07232	17	uS4B; uS4A	uS4B [70-78]; uS4A [70-78]	P05755 RS9B_YEAST ;O13516 RS9A_YEAST	0	1032.58	0.597	0.00376876	0.0140647	7.3485e+08	4.38899e+08	6.98	1.85	NotUnique	High	High	2.53	2.44	0.00102145	29.77
High	[R].RQAVDVSPLRR.[V]		6.35466	17	uS7	uS7 [157-167]	P26783 RS5_YEAST	2	1296.75	1.059	0.213655	0.269015	2.68828e+08	2.84804e+08	3.92	5.35		High	High	4.76	5.03	0.00102145	15.8
High	[R].KVWLDPNETSEIAQANSR.[N]		7.59135	16	eL19A	eL19A [21-38]	P0CX82 RL19A_YEAST	1	2058.03	1.165	0.263468	0.321367	1.32583e+08	1.54463e+08	6.59	11.7		High	High	5.18	5.24	0.00102145	26.37
High	[K].KVTQMTPAPK.[I]	1xOxidation [M5]	3.93785	16	eL36B	eL36B [16-25]	O14455 RL36B_YEAST	1	1116.61	0.962	0.562538	0.614324	2.31013e+07	2.2214e+07	31.17	30.91		High	High	3.05	2.76	0.00102145	13.45
High	[K].KLEIQQHAR.[Y]		4.13653	16	eL43A	eL43A [28-36]	P0CX25 RL43A_YEAST	1	1122.64	0.979	0.96961	0.973633	2.57533e+08	2.52235e+08	22.94	12.31		High	High	3.72	3.52	0.00102145	14.26
High	[K].LVEGLANDPENK.[V]		3.51416	16	eS12	eS12 [74-85]	P48589 RS12_YEAST	0	1298.66	1.476	0.0013858	0.00916292	1.34712e+08	1.98815e+08	5.43	3.15		High	High	3.64	3.55	0.00102145	19.07
High	[K].LTLDFQTNK.[R]		2.00333	16	eS17A	eS17A [24-32]	P02407 RS17A_YEAST	0	1079.57	0.86	0.067529	0.104355	4.42716e+08	3.8068e+08	5.21	7.9		High	High	2.85	2.77	0.00102145	28.02
High	[K].IAGYTTHLMK.[R]		2.53104	16	eS17A	eS17A [50-59]	P02407 RS17A_YEAST	0	1134.6	0.694	0.0126408	0.0300497	8.96528e+08	6.22406e+08	9	1.56		High	High	2.83	2.96	0.00102145	18.65
High	[R].LAQNDGLLK.[N]		2.03715	16	eS21B; eS21A	eS21B [72-80]; eS21A [72-80]	Q3E754 RS21B_YEAST ;P0C0V8 RS21A_YEAST	0	971.552	1.396	0.00012738	0.00302214	1.2693e+09	1.77241e+09	2.88	2.43	NotUnique	High	High	2.38	2.33	0.00102145	18.46
High	[K].EDDVRDFVIR.[R]		2.08585	16	eS6A	eS6A [150-159]	P0CX37 RS6A_YEAST	1	1263.63	0.661	0.00389078	0.0140925	3.51162e+08	2.31991e+08	5.25	1.07		High	High	2.73	2.7	0.00102145	27.24
High	[K].AAIVQIDATPFR.[Q]	1xDeamidated [Q5]	0.830155	16	eS8A	eS8A [99-110]	P0CX39 RS8A_YEAST	0	1302.71	2.182	1.862e-05	0.00145933	2.6824e+07	5.85393e+07	3.45	4.31		Low	High	0.92	1.36	0.00255102	31.07
High	[K].IFEGIPPPYDK.[K]		3.36116	16	uL13B	uL13B [103-113]	P26785 RL16B_YEAST	0	1275.66	0.064	0.0770036	0.114888	8.34066e+07	5.32048e+06	32.34	103.26		High	High	2.96	2.75	0.00102145	30.95
High	[K].LWTLIPEDK.[R]		2.64541	16	uL15	uL15 [78-86]	P02406 RL28_YEAST	0	1114.61	0.914	0.0508169	0.0853313	1.72641e+08	1.57851e+08	1.73	5.01		High	High	2.54	2.14	0.00102145	38.56
High	[R].IPNVPVIVK.[A]		3.1799	16	uL15	uL15 [118-126]	P02406 RL28_YEAST	0	978.635	0.83	0.0862441	0.126491	8.87042e+08	7.35944e+08	8.69	10.88		High	High	3.05	3.09	0.00102145	29.55
High	[R].GAWGKPHGLAAR.[V]		4.20939	16	uL16	uL16 [117-128]	P41805 RL10_YEAST	0	1220.66	0.674	0.000410251	0.00496404	450136225	3.03317e+08	3.44	4.58		High	High	3.23	3.55	0.00102145	15.6
High	[K].FPTPVSHNDDLYGK.[V]		4.54672	16	uL1B	uL1B [134-147]	P0CX44 RL1B_YEAST	0	1589.76	1.263	0.0250648	0.0496842	107091460	1.35236e+08	5.89	7.74		High	High	4.46	4.41	0.00102145	22.4
High	[K].QANNFLWPFK.[L]		2.57262	16	uL30A	uL30A [197-206]	P05737 RL7A_YEAST	0	1264.65	0.771	0.00634561	0.0192436	95207704	7.33758e+07	4.28	5.8		High	High	3.22	3.56	0.00102145	47.25
High	[K].LVFVVR.[I]		1.17208	16	uL30A	uL30A [83-88]	P05737 RL7A_YEAST	0	732.477	0.701	0.00134494	0.0089675	139737440	9.79848e+07	5.88	5.42		High	High	1.84	1.73	0.00173913	26.99
High	[K].SLVDNMITGVTK.[G]		4.33623	16	uL6A; uL6B	uL6A [73-84]; uL6B [73-84]	P05738 RL9A_YEAST ;P51401 RL9B_YEAST	0	1277.68	0.591	0.000358642	0.00452038	4.9607e+08	2.93299e+08	4.08	1.98	NotUnique	High	High	3.47	3.23	0.00102145	37.35
High	[R].IEDVTPVPSDSTRK.[K]		5.39047	16	uS11B; uS11A	uS11B [116-129]; uS11A [115-128]	P39516 RS14B_YEAST ;P06367 RS14A_YEAST	1	1543.8	1.282	0.000866937	0.00713601	2.61747e+08	3.35462e+08	3.46	3.95	NotUnique	High	High	3.64	3.55	0.00102145	17.01
High	[R].LLNTNVDGNIK.[I]		3.011	16	uS13A	uS13A [17-27]	P0CX55 RS18A_YEAST	0	1200.66	0.74	0.0383922	0.069647	3.3587e+08	2.48656e+08	9.91	1.09		High	High	3.21	3.01	0.00102145	21.05
High	[R].TQPWSIMPDLYFYR.[DN]	1xOxidation [M7]	2.79286	16	uS2A	uS2A [192-205]	P32905 RSSA1_YEAST	0	1832.87	1.413	0.0218864	0.0450384	3.43727e+07	4.85563e+07	11.63	4.1		High	High	2.53	2.44	0.00102145	21.73
High	[K].YVDEQSKNELKK.[A]		6.25796	16	uS9B	uS9B [96-107]	P0CX52 RS16B_YEAST	2	1480.76	1.22	0.279882	0.338209	5.09418e+08	6.21687e+08	21.79	15.78		High	High	4.92	5.09	0.00102145	14.27
High	[R].AVQDNGESAFR.[T]	1xDeamidated [N5]	2.71824	15	eL13B; eL13A	eL13B [158-168]; eL13A [158-168]	P40212 RL13B_YEAST ;Q12690 RL13A_YEAST	0	1194.54	1.17	0.0326266	0.0613015	4.50231e+08	5.2662e+08	8.88	5.18	NotUnique	High	High	2.93	2.92	0.00102145	17.19
High	[K].AGGECITLDQLAVR.[A]	1xCarbamidomethyl [C5]	5.49167	15	eL18B	eL18B [117-130]	P0CX50 RL18B_YEAST	0	1502.76	0.805	0.0145177	0.033102	1.67887e+08	1.35129e+08	6.05	1.46		High	High	3.98	4.5	0.00102145	34.3
High	[K].FPLPHR.[V]		0.778736	15	eL20A	eL20A [150-155]	P0CX23 RL20A_YEAST	0	766.436	1.056	0.394411	0.449799	9.52695e+07	1.00582e+08	15.17	1.49		High	High	1.93	1.89	0.00255102	17.67
High	[R].KHGAVHLSTYLK.[V]		4.272	15	eL21A	eL21A [21-32]	Q02753 RL21A_YEAST	1	1353.76	0.544	9.07332e-06	0.00108258	230663254	1.25367e+08	2.04	2.59		High	High	4.11	3.62	0.00102145	15.82
High	[K].SSVGVIINK.[M]		2.7538	15	eL21A; eL21B	eL21A [70-78]; eL21B [70-78]	Q02753 RL21A_YEAST ;Q12672 RL21B_YEAST	0	916.546	0.543	0.00158882	0.00958668	6.35697e+08	3.45499e+08	4.82	0.91	NotUnique	High	High	2.43	2.43	0.00102145	18.74
High	[K].IEGVATPQEAQFYLGK.[R]		4.60848	15	eL33B	eL33B [32-47]	P41056 RL33B_YEAST	0	1750.9	0.504	0.00216041	0.0110767	1.65785e+08	8.34922e+07	5.97	0.62		High	High	4.21	3.76	0.00102145	36.51
High	[K].RVNNPNVSLIK.[I]		2.63021	15	eL33B; eL33A	eL33B [21-31]; eL33A [21-31]	P41056 RL33B_YEAST ;P05744 RL33A_YEAST	1	1253.73	0.597	0.00888445	0.0234944	1.9805e+08	1.18208e+08	10.76	2.84	NotUnique	High	High	3.24	2.96	0.00102145	17.54
High	[R].AFLIEEQK.[I]		1.98118	15	eL34A	eL34A [92-99]	P87262 RL34A_YEAST	0	977.53	0.893	0.0498244	0.0845547	1.49948e+09	1.33952e+09	5.33	1.76		High	High	2.08	2.05	0.00102145	23.36
High	[K].WYPSEDVAALKK.[T]		2.98439	15	eL6A	eL6A [9-20]	Q02326 RL6A_YEAST	1	1406.73	0.818	0.0147988	0.0333456	406048073	3.32048e+08	3.67	7.36		High	High	2.59	2.45	0.00102145	26.49
High	[K].NGDKPHLLK.[F]	1xDeamidated [N1]	2.57296	15	eL6B	eL6B [167-175]	P05739 RL6B_YEAST	0	1022.56	1.356	0.0400898	0.071824	1.04868e+08	1.42242e+08	10.25	4.71		High	High	3.29	3.1	0.00102145	15.25
High	[K].YGLNHVVALIENK.[K]	1xDeamidated [N4]	2.35324	15	eL8A	eL8A [134-146]	P17076 RL8A_YEAST	0	1470.8	1.081	0.0879665	0.128705	3.99102e+08	4.31273e+08	2.92	8.27		High	Low	3.65	0.54	0.00102145	34.15
High	[KR].NPLTHSTPK.[N]		2.70669	15	eL8B; eL8A	eL8B [24-32]; eL8A [24-32]	P29453 RL8B_YEAST ;P17076 RL8A_YEAST	0	994.532	0.825	0.0662653	0.10306	2.17586e+08	1.79583e+08	13.62	5.13	NotUnique	High	High	2.98	2.84	0.00102145	14.35
High	[K].RLCDEIATIQSK.[R]	1xCarbamidomethyl [C3]	3.74841	15	eS17A	eS17A [33-44]	P02407 RS17A_YEAST	1	1433.74	1.069	0.512788	0.566126	117768479	1.25948e+08	10.71	1.87		High	High	4.13	3.75	0.00102145	22.79
High	[K].VTGFKDEVLETV.[-]		3.11674	15	eS1A	eS1A [244-255]	P33442 RS3A1_YEAST	1	1336.7	0.841	0.014625	0.033139	1.69793e+08	1.42734e+08	6.73	3.73		High	High	3.59	3.34	0.00102145	34.98
High	[K].NLLTNFHGMDFTTDK.[L]		4.86724	15	eS1A; eS1B	eS1A [95-109]; eS1B [95-109]	P33442 RS3A1_YEAST ;P23248 RS3A2_YEAST	0	1753.82	0.597	0.0039652	0.0140925	1.16674e+08	6.96245e+07	9.91	7.39	NotUnique	High	High	4.38	3.43	0.00102145	39.91
High	[K].NVWSYSR.[-]		1.07406	15	eS21B; eS21A	eS21B [81-87]; eS21A [81-87]	Q3E754 RS21B_YEAST ;P0C0V8 RS21A_YEAST	0	911.437	1.429	0.00225169	0.0113523	7.38059e+08	1.05485e+09	5.63	2.81	NotUnique	High	High	1.79	1.88	0.00173913	20.82
High	[K].VSPADAAK.[K]		1.69266	15	eS26A	eS26A [109-116]	P39938 RS26A_YEAST	0	758.404	0.76	0.0432667	0.0758734	2.61733e+07	1.98792e+07	11.99	8.8		High	Low	1.94	0.43	0.00102145	14.22
High	[K].ERHDGGFDLVHIK.[D]		4.84868	15	eS4A	eS4A [199-211]	P0CX35 RS4A_YEAST	1	1522.78	0.778	0.10871	0.151875	8.67056e+07	6.74333e+07	13.41	2.56		High	High	5.03	5.18	0.00102145	21.03
High	[K].AILMQR.[H]		0.779625	15	eS4A	eS4A [63-68]	P0CX35 RS4A_YEAST	0	731.423	0.685	0.0154476	0.0342338	2.45435e+08	1.68203e+08	8.81	1.3		High	High	1.55	1.61	0.00255102	17.15
High	[R].KFFGLSKEDDVR.[D]		5.60564	15	eS6A	eS6A [143-154]	P0CX37 RS6A_YEAST	2	1440.75	1.264	0.0268149	0.0525016	2.78887e+07	3.52382e+07	7.16	2.7		High	High	4.62	3.75	0.00102145	33.28
High	[K].FFGLSK.[E]		1.17761	15	eS6A	eS6A [144-149]	P0CX37 RS6A_YEAST	0	698.387	0.583	0.00164757	0.00963074	2.29527e+08	1.33833e+08	5.62	2.07		High	High	1.66	1.65	0.00173913	27.3
High	[K].DGEIMLWNLAAK.[K]	1xOxidation [M5]	3.13588	15	RACK1	RACK1 [217-228]	P38011 GBLP_YEAST	0	1376.69	1.027	0.506097	0.55976	3.48118e+07	3.57683e+07	5.57	1.78		High	High	3.45	3.25	0.00102145	43.53
High	[K].TSFFQALGVPTK.[I]		4.17413	15	uL10	uL10 [133-144]	P05317 RLA0_YEAST	0	1295.7	0.919	0.143265	0.191434	1.86093e+08	1.7094e+08	3.48	4.23		High	High	3.4	3.32	0.00102145	43.03
High	[R].FQTPFR.[R]		0.845898	15	uL18	uL18 [16-21]	P26321 RL5_YEAST	0	795.415	1.158	0.0523415	0.0866502	106008232	1.22745e+08	6.47	1.54		High	High	2.07	2.11	0.00173913	23.03
High	[K].VIEQPITSETAMK.[K]		3.81423	15	uL23	uL23 [62-74]	P04456 RL25_YEAST	0	1446.75	1.172	0.0385371	0.0698053	6.95698e+08	8.15264e+08	5.46	3.82		High	High	3.72	3.91	0.00102145	22.04
High	[K].QSLDVSSDRR.[K]		2.97003	15	uL24A; uL24B	uL24A [4-13]; uL24B [4-13]	P05743 RL26A_YEAST ;P53221 RL26B_YEAST	1	1162.58	1.99	0.00346552	0.0137874	7.67881e+07	1.52816e+08	10.28	3.95	NotUnique	High	High	3.1	3.61	0.00102145	15.01
High	[R].DDEVLVVR.[G]		2.21411	15	uL24A; uL24B	uL24A [53-60]; uL24B [53-60]	P05743 RL26A_YEAST ;P53221 RL26B_YEAST	0	944.505	1.307	0.00395728	0.0140925	6.76638e+08	8.84507e+08	4.71	2.17	NotUnique	High	High	2.77	2.79	0.00102145	22.72
High	[R].VGKGDDEANGATSFDR.[T]		8.86076	15	uL3	uL3 [285-300]	P14126 RL3_YEAST	1	1638.74	0.918	0.396016	0.450411	8.32525e+07	7.64263e+07	9.01	6.2		High	High	5.05	4.34	0.00102145	15.83
High	[-].MSRPQVTVHSLTGEATANALPLPAVFSAPIRPDIVHTVFTSVNK.[N]	1xMet-loss+Acetyl [N-Term]	12.7831	15	uL4A; uL4B	uL4A [1-44]; uL4B [1-44]	P10664 RL4A_YEAST ;P49626 RL4B_YEAST	0	4580.46	0.684	0.112774	0.156487	139858016	9.56087e+07	25.79	30.75	NotUnique	High	High	9.42	8.43	0.00102145	54.25
High	[R].NVPVRDGVTIEFSTNVKDEIVLSGNSVEDVSQNAADLQQICR.[V]	1xCarbamidomethyl [C41]	5.86917	15	uL6A; uL6B	uL6A [125-166]; uL6B [125-166]	P05738 RL9A_YEAST ;P51401 RL9B_YEAST	2	4616.29	0.883	0.339972	0.397455	213451	188399	85.26	18.11	NotUnique	High	High	3.85	1.86	0.00102145	84.86
High	[K].RYIDLEAPVQIVK.[R]		4.21899	15	uS10	uS10 [89-101]	P38701 RS20_YEAST	1	1543.88	0.842	0.013815	0.0320848	6.96385e+07	5.86444e+07	1.96	4.2		High	High	3.7	3.76	0.00102145	33.91
High	[R].DNSQVFGVAR.[I]		2.99572	15	uS11B; uS11A	uS11B [10-19]; uS11A [9-18]	P39516 RS14B_YEAST ;P06367 RS14A_YEAST	0	1092.54	1.232	0.00142829	0.00925333	1.45862e+09	1.79667e+09	3.13	3.66	NotUnique	High	High	3.15	3	0.00102145	21.8
High	[R].DESSPYAAMLAAQDVAAK.[C]		5.96934	15	uS11B; uS11A	uS11B [54-71]; uS11A [53-70]	P39516 RS14B_YEAST ;P06367 RS14A_YEAST	0	1837.86	1.058	0.260214	0.318361	54121724	5.72846e+07	4.35	3.36	NotUnique	High	High	4.72	4.98	0.00102145	40.47
High	[R].NVQVHQEPYVFNARPDGVHVINVGK.[T]		7.77794	15	uS2A	uS2A [28-52]	P32905 RSSA1_YEAST	0	2816.46	1.541	0.0290303	0.0560233	1.76126e+08	2.7141e+08	15.82	8.01		High	High	7.16	6.7	0.00102145	29.25
High	[R].TQDVLGENGR.[R]		3.79893	15	uS3	uS3 [55-64]	P05750 RS3_YEAST	0	1088.53	1.426	0.0031217	0.0131124	103793148	1.4798e+08	3.95	0.71		High	High	3.18	3.33	0.00102145	18.4
High	[R].LTNSLMMNGR.[N]	1xOxidation [M]; 1xDeamidated [N8]	2.63379	15	uS7	uS7 [93-102]	P26783 RS5_YEAST	0	1153.53	1.843	7.90147e-05	0.00291356	5.41748e+07	9.98631e+07	4.44	3.48		High	High	2.59	2.53	0.00102145	19.11
High	[R].NGKAPEAEQVLSAAATFPIAQPATDVEAR.[A]		9.91245	14	eL13A	eL13A [129-157]	Q12690 RL13A_YEAST	1	2952.51	1.582	0.000144169	0.0032403	3.1975e+07	5.05917e+07	3.4	2.05		High	High	7.16	5.55	0.00102145	34.52
High	[-].MKVEIDSFSGAK.[I]		4.58632	14	eL24A	eL24A [1-12]	P04449 RL24A_YEAST	1	1311.66	0.386	0.000307555	0.00432723	5.90646e+07	2.28256e+07	4.42	8		High	Medium	3.68	0.45	0.00102145	23.43
High	[K].VEEMNNIIAASR.[R]	1xOxidation [M4]	3.80908	14	eL36A; eL36B	eL36A [87-98]; eL36B [87-98]	P05745 RL36A_YEAST ;O14455 RL36B_YEAST	0	1362.67	1.358	0.00738053	0.0210624	3.87859e+07	5.26575e+07	7.34	3.72	NotUnique	High	High	3.53	3.27	0.00102145	18.53
High	[K].VEEMNNIIAASR.[R]	1xDeamidated [N5]	3.59701	14	eL36A; eL36B	eL36A [87-98]; eL36B [87-98]	P05745 RL36A_YEAST ;O14455 RL36B_YEAST	0	1347.66	1.004	0.427713	0.481875	1.35271e+08	1.35866e+08	10.33	4.95	NotUnique	High	Low	3.61	0.47	0.00102145	20.99
High	[R].RLIDLIR.[N]		2.72356	14	eL36A; eL36B	eL36A [56-62]; eL36B [56-62]	P05745 RL36A_YEAST ;O14455 RL36B_YEAST	1	898.583	0.82	0.0107655	0.0269435	8.18149e+08	6.71063e+08	2.87	4.68	NotUnique	High	High	3.08	2.96	0.00102145	27.74
High	[K].EANLFPEQQTK.[E]		3.30953	14	eL6B	eL6B [118-128]	P05739 RL6B_YEAST	0	1304.65	0.942	0.0637407	0.0996463	2.24185e+08	2.11105e+08	5.1	6.23		High	High	3.4	3.19	0.00102145	21.87
High	[K].NFGIGQAVQPK.[R]		2.3992	14	eL8B; eL8A	eL8B [33-43]; eL8A [33-43]	P29453 RL8B_YEAST ;P17076 RL8A_YEAST	0	1158.63	1	0.659887	0.704733	1013164718	1.01336e+09	0.93	2.73	NotUnique	High	Low	2.46	0.26	0.00102145	22.97
High	[K].NLYVIK.[A]		1.11317	14	eS10A	eS10A [39-44]	Q08745 RS10A_YEAST	0	749.456	1.346	0.00303753	0.0130851	748922432	1.00786e+09	5.68	3.65		High	High	1.88	1.94	0.00173913	21.14
High	[R].IAAQTLEEDE.[-]		0.496554	14	eS19A	eS19A [135-144]	P07280 RS19A_YEAST	0	1118.52	1.449	0.0487923	0.0830361	544103232	7.88638e+08	13.21	3.07		High	High	1.93	1.98	0.00821693	22.26
High	[R].KEWFDIK.[A]		2.15941	14	eS1A; eS1B	eS1A [27-33]; eS1B [27-33]	P33442 RS3A1_YEAST ;P23248 RS3A2_YEAST	1	965.509	0.889	0.118687	0.163381	5.27972e+07	4.69194e+07	11.2	7.35	NotUnique	High	High	2.93	2.57	0.00102145	26.9
High	[R].HDGGFDLVHIK.[D]		2.81686	14	eS4A	eS4A [201-211]	P0CX35 RS4A_YEAST	0	1237.63	0.699	0.00843905	0.0227399	4.94444e+08	3.4552e+08	7.07	2.56		High	High	3.81	3.66	0.00102145	23.37
High	[K].TFEIDDEHR.[I]		2.58121	14	eS6A	eS6A [15-23]	P0CX37 RS6A_YEAST	0	1161.52	0.782	0.00742577	0.0211416	8.94531e+08	6.99165e+08	4.78	1.74		High	High	3.11	3.08	0.00102145	17.59
High	[K].DLLAVAIAASYHYPEIEDLVDR.[I]		9.12963	14	uL10	uL10 [245-266]	P05317 RLA0_YEAST	0	2473.26	1.112	0.259845	0.318231	6.80547e+06	7.5651e+06	6.01	18.23		High	High	6.52	4.31	0.00102145	62.26
High	[K].VFEGIPPPYDK.[K]		3.05127	14	uL13A	uL13A [104-114]	P26784 RL16A_YEAST	0	1261.65	0.423	0.000699235	0.00634726	2.44628e+07	1.0341e+07	10.73	8.65		High	High	3.17	2.77	0.00102145	28.91
High	[R].EAGEVKDDGAFVK.[F]		8.14175	14	uL16	uL16 [186-198]	P41805 RL10_YEAST	1	1364.67	0.743	0.00796379	0.0222362	4.89539e+08	3.63491e+08	5.83	1.58		High	High	4.62	4.5	0.00102145	16.57
High	[K].GASDGGLYVPHSENR.[F]		5.70074	14	uL18	uL18 [165-179]	P26321 RL5_YEAST	0	1558.72	1.118	0.0412463	0.0731789	2.937e+08	3.28416e+08	2.6	4.38		High	High	4.67	4.71	0.00102145	17.56
High	[R].FSELFK.[G]		1.21303	14	uL18	uL18 [219-224]	P26321 RL5_YEAST	0	770.408	0.995	0.291296	0.349942	43800692	4.35748e+07	1.63	4.56		High	High	2.06	2.04	0.00173913	25.33
High	[K].FPTPVSHNDDLYGK.[V]	1xDeamidated [N8]	4.31236	14	uL1B	uL1B [134-147]	P0CX44 RL1B_YEAST	0	1590.74	1.493	0.000197847	0.00332493	3.43327e+07	5.1264e+07	3.77	3.55		High	High	3.98	3.12	0.00102145	18.41
High	[K].HIDVTFTK.[V]		3.40582	14	uL6A; uL6B	uL6A [40-47]; uL6B [40-47]	P05738 RL9A_YEAST ;P51401 RL9B_YEAST	0	960.515	0.804	0.100061	0.142361	9.88665e+08	7.95115e+08	12.08	2.21	NotUnique	High	High	2.16	2.82	0.00102145	18.28
High	[K].TWETYEMR.[I]	1xOxidation [M7]	1.35512	14	uS10	uS10 [78-85]	P38701 RS20_YEAST	0	1131.48	1.73	0.0242813	0.0488047	6.28853e+07	1.08775e+08	17.65	4.95		High	High	1.97	2.03	0.00173913	19.62
High	[K].VKADRDESSPYAAMLAAQDVAAK.[C]	1xOxidation [M14]	5.39408	14	uS11B; uS11A	uS11B [49-71]; uS11A [48-70]	P39516 RS14B_YEAST ;P06367 RS14A_YEAST	2	2423.19	1.411	0.0144089	0.033102	1.34208e+08	1.89418e+08	6.27	13.51	NotUnique	Medium	High	1.67	5.9	0.00102145	30.52
High	[R].KYDLNICR.[Q]	1xCarbamidomethyl [C7]	2.47401	14	uS14B	uS14B [33-40]	P41058 RS29B_YEAST	1	1081.55	1.261	0.00508282	0.0162747	5.59688e+08	7.05786e+08	4.5	1.91		High	High	2.75	1.51	0.00102145	18.85
High	[R].LILIESR.[I]		2.01676	14	uS15	uS15 [115-121]	P05756 RS13_YEAST	0	843.53	0.756	0.00432286	0.0149022	2.22427e+08	1.68262e+08	7.19	7.55		High	High	2.16	2.05	0.00102145	24.89
High	[K].SNGLAPEIPEDLYYLIK.[K]	1xDeamidated [N2]	5.18055	14	uS15	uS15 [77-93]	P05756 RS13_YEAST	0	1935.99	0.616	0.019423	0.0410871	3.13818e+07	1.93398e+07	4.09	14.71		High	High	3.61	2.97	0.00102145	58.34
High	[R].NMIIVPEMIGSVVGIYNGK.[A]	2xDeamidated [N1; N17]	5.38244	14	uS19	uS19 [82-100]	Q01855 RS15_YEAST	0	2036.04	1.088	0.917704	0.933128	2.92402e+06	3.18172e+06	8.27	15.49		High	High	3.56	2.82	0.00102145	66.09
High	[R].INELTLLVQK.[R]		2.91261	14	uS3	uS3 [66-75]	P05750 RS3_YEAST	0	1170.71	0.824	0.0216542	0.0447126	4.5597e+08	3.75696e+08	4.51	7.47		High	High	3.57	3.73	0.00102145	35.96
High	[K].RLFEGNALIR.[R]	1xDeamidated [N6]	2.32753	14	uS4B; uS4A	uS4B [69-78]; uS4A [69-78]	P05755 RS9B_YEAST ;O13516 RS9A_YEAST	1	1189.67	0.946	0.0748409	0.112447	355254217	3.35899e+08	4.32	2.87	NotUnique	High	Low	2.84	0.65	0.00102145	27.08
High	[R].QFGYVILTTSAGIMDHEEAR.[R]	1xDeamidated [Q1]	3.27201	14	uS8A	uS8A [98-117]	P0C0W1 RS22A_YEAST	0	2239.07	1.469	0.000608717	0.00589238	1.47881e+07	2.17182e+07	4.62	5.01		High	Medium	3.74	1.33	0.00102145	43.73
High	[R].TIGIAVDHR.[R]		3.11153	13	eL13B; eL13A	eL13B [92-100]; eL13A [92-100]	P40212 RL13B_YEAST ;Q12690 RL13A_YEAST	0	981.548	1.159	0.266891	0.324887	1.27772e+09	1.48111e+09	11.46	2.4	NotUnique	High	High	2.47	2.32	0.00102145	16.77
High	[K].CRQEFLER.[V]	1xCarbamidomethyl [C1]	2.44984	13	eL21A; eL21B	eL21A [101-108]; eL21B [101-108]	Q02753 RL21A_YEAST ;Q12672 RL21B_YEAST	1	1137.55	0.491	8.65348e-05	0.00291356	4.63573e+08	2.27399e+08	5.22	4.43	NotUnique	High	High	3.43	3.55	0.00102145	16.07
High	[K].LALVIK.[S]		1.50089	13	eL30	eL30 [14-19]	P14120 RL30_YEAST	0	656.471	0.762	0.00174819	0.0100252	2.70955e+08	2.06507e+08	4.55	3.05		High	High	2.19	2.23	0.00173913	23.96
High	[K].LHMGTDDVR.[L]		2.23998	13	eL31A	eL31A [42-50]	P0C2H8 RL31A_YEAST	0	1043.49	1.181	0.00259334	0.0117848	4.54771e+08	5.36933e+08	2.04	3.19		High	High	2.76	2.72	0.00102145	15.88
High	[K].RLHGVSFK.[K]		3.16258	13	eL31A; eL31B	eL31A [19-26]; eL31B [19-26]	P0C2H8 RL31A_YEAST ;P0C2H9 RL31B_YEAST	1	943.547	1.09	0.313837	0.370481	2.92779e+08	3.18983e+08	5.08	8.44	NotUnique	High	High	3.09	3.72	0.00102145	15.18
High	[K].TFLVANVK.[D]	1xDeamidated [N6]	1.51306	13	eL32	eL32 [73-80]	P38061 RL32_YEAST	0	892.514	2.455	2.96936e-05	0.00211348	2.08926e+07	5.12847e+07	5.31	4.41		High	High	2.22	1.96	0.00173913	30.84
High	[R].FRGNISQPK.[I]		2.24788	13	eL32	eL32 [46-54]	P38061 RL32_YEAST	1	1046.57	1.076	0.692976	0.734239	1.07485e+08	1.15686e+08	7.2	5.47		High	High	3.04	3.01	0.00102145	14.9
High	[R].IAYVYR.[A]		0.760704	13	eL33B; eL33A	eL33B [49-54]; eL33A [49-54]	P41056 RL33B_YEAST ;P05744 RL33A_YEAST	0	784.435	0.767	0.00481925	0.0159711	6.17482e+08	4.73649e+08	3.52	0.8	NotUnique	High	High	1.7	1.78	0.00255102	18.42
High	[K].VTQMTPAPK.[I]	1xOxidation [M4]	2.53179	13	eL36B	eL36B [17-25]	O14455 RL36B_YEAST	0	988.513	0.968	0.307361	0.363901	3.19983e+07	3.09732e+07	6.4	6.03		High	High	2.71	3.15	0.00102145	14.03
High	[R].RFKNGFQTGSAK.[A]	1xDeamidated [N4]	3.59335	13	eL37B	eL37B [73-84]	P51402 RL37B_YEAST	2	1341.69	0.445	5.21383e-05	0.00286761	3.0989e+08	1.37978e+08	4.88	5.43		High	Low	4.99	0.82	0.00102145	19.14
High	[K].MGVPYAIIK.[G]		2.14723	13	eL8B	eL8B [173-181]	P29453 RL8B_YEAST	0	991.564	0.646	0.00409163	0.0143089	1.73283e+08	1.11859e+08	8.47	9.72		High	High	2.19	2.19	0.00102145	32.4
High	[K].TSAVAALTEVRAEDEAALAK.[L]		7.23556	13	eL8B; eL8A	eL8B [194-213]; eL8A [194-213]	P29453 RL8B_YEAST ;P17076 RL8A_YEAST	1	2016.06	0.603	0.00259674	0.0117848	5.46486e+07	3.2929e+07	7.1	3.12	NotUnique	High	High	5.42	4.86	0.00102145	35.2
High	[K].VISEILTR.[E]		1.83057	13	eS1B	eS1B [167-174]	P23248 RS3A2_YEAST	0	930.562	0.696	0.000779475	0.00674799	1.07781e+08	7.50672e+07	5.28	4.48		High	High	2.26	2.22	0.00102145	23.96
High	[K].LVYVTGGR.[N]		1.75412	13	eS4A	eS4A [180-187]	P0CX35 RS4A_YEAST	0	864.494	0.852	0.0481662	0.0822019	6.27719e+08	5.34744e+08	8.79	0.98		High	High	2.04	2.02	0.00102145	17.78
High	[K].RLAAPHHWLLDK.[L]		5.63179	13	eS4A	eS4A [11-22]	P0CX35 RS4A_YEAST	1	1456.82	0.508	0.00792536	0.0221983	2.32491e+08	1.18112e+08	9.58	0.64		High	High	3.58	3.05	0.00102145	19.28
High	[K].LNISYPVNGSQK.[T]		3.18031	13	eS6A	eS6A [3-14]	P0CX37 RS6A_YEAST	0	1319.7	1.024	0.989682	0.99132	2.02385e+08	2.07274e+08	4.72	5.87		High	Low	2.96	0.52	0.00102145	27.98
High	[R].KFELGR.[Q]		1.09192	13	eS8A	eS8A [26-31]	P0CX39 RS8A_YEAST	1	749.43	0.941	0.180369	0.23317	3.14398e+08	2.95982e+08	1.03	3.99		High	High	1.86	1.95	0.00173913	16.08
High	[R].LYACISSRPGQSGR.[C]	1xCarbamidomethyl [C4]	5.14132	13	eS8A	eS8A [165-178]	P0CX39 RS8A_YEAST	0	1551.77	0.864	0.0323274	0.0611845	7.28883e+08	6.29965e+08	6.74	1.6		High	High	3.43	3.53	0.00102145	16.93
High	[K].NPHDIIEGINAGEIEIPEN.[-]	1xDeamidated [N]	5.57907	13	uL11A	uL11A [147-165]	P0CX53 RL12A_YEAST	0	2074.99	1.353	0.00275168	0.0121961	1.30656e+07	1.76722e+07	3.48	5.4		High	High	4.05	3.1	0.00102145	43.11
High	[K].KVSSASAAASESDVAK.[Q]		12.1661	13	uL13B	uL13B [176-191]	P26785 RL16B_YEAST	1	1507.76	0.838	0.0137851	0.0320769	1.04291e+08	8.74229e+07	6.2	3.12		High	High	7.41	6.93	0.00102145	14.86
High	[R].ETAQAINGWELTK.[A]		4.5875	13	uL22B; uL22A	uL22B [31-43]; uL22A [31-43]	P46990 RL17B_YEAST ;P05740 RL17A_YEAST	0	1460.74	1.01	0.639263	0.685127	5.65508e+08	5.71408e+08	7.67	2.66	NotUnique	High	High	4.01	3.59	0.00102145	30.23
High	[K].VNTLVRPNGTK.[K]		4.28562	13	uL23	uL23 [110-120]	P04456 RL25_YEAST	0	1198.69	1.316	0.00329848	0.0135285	67112452	8.83373e+07	5.57	6.05		High	High	4.39	4.44	0.00102145	15.17
High	[K].QSLDVSSDR.[R]		2.30975	13	uL24A; uL24B	uL24A [4-12]; uL24B [4-12]	P05743 RL26A_YEAST ;P53221 RL26B_YEAST	0	1006.48	1.967	0.00385718	0.0140647	1.22633e+08	2.41197e+08	7.43	0.5	NotUnique	High	High	2.86	3.27	0.00102145	16.68
High	[K].LHLDKDRK.[A]		1.51766	13	uL24A; uL24B	uL24A [109-116]; uL24B [109-116]	P05743 RL26A_YEAST ;P53221 RL26B_YEAST	2	1024.59	1.155	0.0978047	0.139886	1.30169e+08	1.50386e+08	9.21	3.01	NotUnique	High	Low	1.81	0.74	0.00173913	15.49
High	[R].KAYFTAPSSER.[R]		4.78834	13	uL24B	uL24B [17-27]	P53221 RL26B_YEAST	1	1256.63	1.145	0.0203089	0.0424418	918952128	1.05219e+09	3.42	0.81		High	High	4.01	3.8	0.00102145	16.64
High	[K].LSRPSLPK.[I]		1.67642	13	uL29B	uL29B [36-43]	P0CX85 RL35B_YEAST	0	897.552	0.87	0.0402467	0.0718266	4.13782e+08	3.59892e+08	3.98	7.7		High	High	2.23	2.28	0.00102145	16.33
High	[R].RGPLVVYAEDNGIVK.[A]	1xDeamidated [N11]	7.39616	13	uL4A; uL4B	uL4A [203-217]; uL4B [203-217]	P10664 RL4A_YEAST ;P49626 RL4B_YEAST	1	1630.88	0.205	0.12105	0.166066	5.39961e+08	1.10847e+08	56.53	4.38	NotUnique	High	High	4.29	4.72	0.00102145	27.91
High	[K].EDTVSWFK.[Q]		1.81493	13	uL5A	uL5A [157-164]	P0C0W9 RL11A_YEAST	0	1011.48	1.015	0.663915	0.708411	6.13638e+08	6.22779e+08	4.53	2.09		High	High	2.46	2.32	0.00102145	31.12
High	[K].QLENVSSNIVKNAEQHNLVK.[K]	2xDeamidated [Q1; N/Q]	0.579212	13	uS10	uS10 [33-52]	P38701 RS20_YEAST	1	2266.17	0.404	0.00377471	0.0140647	7.87625e+06	3.18454e+06	11.36	17.62		High	Medium	0.25	0.75	0.00584795	60.59
High	[R].IYASFNDTFVHVTDLSGKETIAR.[V]		8.4965	13	uS11B; uS11A	uS11B [20-42]; uS11A [19-41]	P39516 RS14B_YEAST ;P06367 RS14A_YEAST	1	2584.3	1.003	0.830036	0.859148	6.08238e+07	6.09849e+07	9.12	12.73	NotUnique	High	High	5.67	6.21	0.00102145	39.72
High	[K].LAAPENEKPAPVR.[T]		5.34879	13	uS19	uS19 [65-77]	Q01855 RS15_YEAST	0	1391.76	1.196	0.0330078	0.0619216	3.90539e+09	4.66928e+09	5.79	2.32		High	High	3.5	3.32	0.00102145	15.68
High	[R].LVIVTDPR.[SL]		2.03279	13	uS2A	uS2A [120-127]	P32905 RSSA1_YEAST	0	912.551	1.108	0.360127	0.415399	3.27945e+08	3.63285e+08	9.15	2.51		High	High	2.31	2.07	0.00102145	21.83
High	[R].GLSAVAQAESMK.[F]		3.73739	13	uS3	uS3 [95-106]	P05750 RS3_YEAST	0	1191.6	0.841	0.00576275	0.0179253	3.34388e+08	2.81144e+08	0.83	2.99		High	High	3.21	3.56	0.00102145	22.95
High	[K].VEDFLER.[R]		1.53548	13	uS4B; uS4A	uS4B [101-107]; uS4A [101-107]	P05755 RS9B_YEAST ;O13516 RS9A_YEAST	0	907.452	0.528	0.00070292	0.00634726	5.22597e+08	2.75865e+08	5.59	2.47	NotUnique	High	High	2.31	2.29	0.00173913	23.58
High	[R].QPIFVAHTAGR.[Y]		3.15445	13	uS7	uS7 [66-76]	P26783 RS5_YEAST	0	1196.65	1.34	0.0177298	0.0382175	1.2109e+09	1.6223e+09	8	2.35		High	High	3.45	3.52	0.00102145	17.14
High	[R].QFGYVILTTSAGIMDHEEAR.[R]	1xOxidation [M14]	3.65892	13	uS8A	uS8A [98-117]	P0C0W1 RS22A_YEAST	0	2254.08	0.959	0.0954	0.136932	2.21576e+07	2.12427e+07	3.18	1.3		High	High	3.74	3.28	0.00102145	40.14
High	[R].TIGIAVDHRR.[Q]		3.31639	12	eL13B; eL13A	eL13B [92-101]; eL13A [92-101]	P40212 RL13B_YEAST ;Q12690 RL13A_YEAST	1	1137.65	1.008	0.936931	0.946607	1.31552e+08	1.32626e+08	13.17	3.1	NotUnique	High	High	2.63	2.66	0.00102145	15.45
High	[R].IFEFPK.[T]		0.872428	12	eL18B	eL18B [93-98]	P0CX50 RL18B_YEAST	0	780.429	0.777	0.0700367	0.106866	1.76559e+08	1.37141e+08	4.94	14.81		High	High	1.64	1.66	0.00173913	29.42
High	[K].INRPPVSVSR.[I]		3.55761	12	eL18B	eL18B [57-66]	P0CX50 RL18B_YEAST	0	1124.65	0.718	0.00076377	0.00674799	307318216	2.20699e+08	3.37	1.73		High	High	3.77	3.76	0.00102145	15.79
High	[K].SVVSTETFEQPSQREEAK.[K]		7.22123	12	eL27A	eL27A [94-111]	P0C2H6 RL27A_YEAST	1	2051.99	0.92	0.112154	0.155834	1.10045e+08	1.01189e+08	8.23	4.24		High	High	5.25	5.59	0.00102145	19.68
High	[K].LHMGTDDVR.[L]	1xOxidation [M3]	1.99332	12	eL31A	eL31A [42-50]	P0C2H8 RL31A_YEAST	0	1059.49	1.525	0.0697872	0.106754	4.35321e+07	6.64031e+07	21.28	11.44		High	High	1.81	1.7	0.00102145	13.91
High	[R].EYTINLHKR.[L]		2.48745	12	eL31A; eL31B	eL31A [11-19]; eL31B [11-19]	P0C2H8 RL31A_YEAST ;P0C2H9 RL31B_YEAST	1	1173.64	1.141	0.0468129	0.0804597	1.63844e+08	1.86926e+08	6.72	2.53	NotUnique	High	High	2.93	2.85	0.00102145	16.01
High	[R].VVILAR.[A]		0.979379	12	eL32	eL32 [106-111]	P38061 RL32_YEAST	0	670.461	0.969	0.299819	0.356367	9.33821e+08	9.04946e+08	13.03	2.14		High	High	1.89	1.9	0.00173913	18.09
High	[R].VNNPNVSLIK.[I]		3.49721	12	eL33B; eL33A	eL33B [22-31]; eL33A [22-31]	P41056 RL33B_YEAST ;P05744 RL33A_YEAST	0	1097.63	0.602	0.000479085	0.00541845	4.78038e+08	2.87845e+08	5.96	4.47	NotUnique	High	High	3.63	3.34	0.00102145	20.79
High	[K].TGIAIGLNKGK.[K]		0.911518	12	eL36A; eL36B	eL36A [5-15]; eL36B [5-15]	P05745 RL36A_YEAST ;O14455 RL36B_YEAST	1	1071.65	1.023	0.39491	0.449944	9.00897e+07	9.21327e+07	5.7	8.48	NotUnique	High	High	1.61	1.29	0.00173913	28.92
High	[R].EIAGLSPYER.[R]		2.83178	12	eL36A; eL36B	eL36A [46-55]; eL36B [46-55]	P05745 RL36A_YEAST ;O14455 RL36B_YEAST	0	1134.58	0.935	0.0942138	0.135441	1.15419e+09	1.07971e+09	5.2	2.2	NotUnique	High	High	3.09	2.68	0.00102145	24.26
High	[K].HFELGGEKK.[Q]		4.29667	12	eL42A	eL42A [90-98]	P0CX27 RL44A_YEAST	1	1044.55	0.555	0.00150943	0.00952601	2.27715e+08	1.26283e+08	10.78	10.58		High	High	3.72	3.44	0.00102145	14.97
High	[K].RGAAGIWTCSCCK.[K]	3xCarbamidomethyl [C9; C11; C12]	5.90161	12	eL43A	eL43A [49-61]	P0CX25 RL43A_YEAST	1	1526.67	0.729	9.63205e-05	0.00291356	1.52199e+08	1.10944e+08	2.46	2.52		High	High	4.71	4.57	0.00102145	17.59
High	[K].MGVPYAIVK.[G]		2.14743	12	eL8A	eL8A [173-181]	P17076 RL8A_YEAST	0	977.549	0.271	5.7782e-05	0.00291356	9.85584e+07	2.67226e+07	4.59	7.43		High	High	2.18	2.31	0.00102145	29.1
High	[K].QLGEWAGLGK.[I]		4.12437	12	eS12	eS12 [96-105]	P48589 RS12_YEAST	0	1058.56	1.29	0.0118594	0.028815	5.20479e+08	6.71675e+08	1.74	5.44		High	High	3.61	3.26	0.00102145	29.97
High	[K].HIDASGSINRK.[V]		5.41456	12	eS19A	eS19A [93-103]	P07280 RS19A_YEAST	1	1197.63	1.291	0.0288187	0.0557039	1.22173e+08	1.57729e+08	8.82	12.39		High	High	3.95	4.01	0.00102145	14.02
High	[R].HSYAQSSHIR.[A]		4.87843	12	eS1A; eS1B	eS1A [153-162]; eS1B [153-162]	P33442 RS3A1_YEAST ;P23248 RS3A2_YEAST	0	1185.58	1.058	0.54491	0.596689	3.48824e+07	3.69008e+07	49.92	7.62	NotUnique	High	High	3.58	3.48	0.00102145	13.57
High	[K].LRVDEVQGK.[N]		3.18233	12	eS1A; eS1B	eS1A [86-94]; eS1B [86-94]	P33442 RS3A1_YEAST ;P23248 RS3A2_YEAST	1	1043.58	0.871	0.0541935	0.0884941	158805352	1.38245e+08	4.08	6.09	NotUnique	High	High	3.08	2.78	0.00102145	15.52
High	[R].IFAIAFTR.[K]		2.05146	12	eS1A; eS1B	eS1A [137-144]; eS1B [137-144]	P33442 RS3A1_YEAST ;P23248 RS3A2_YEAST	0	938.546	0.658	0.00506726	0.0162747	2.93898e+08	1.93478e+08	8.8	5.5	NotUnique	High	High	2.43	2.63	0.00102145	37.35
High	[R].ANVSKDELR.[E]		3.02582	12	eS24A	eS24A [33-41]	P0CX31 RS24A_YEAST	1	1031.55	1.394	0.0400915	0.071824	6.56605e+07	9.15436e+07	13.13	7.74		High	High	2.99	2.78	0.00102145	14.57
High	[R].EKLAEVYK.[A]		2.14698	12	eS24A	eS24A [42-49]	P0CX31 RS24A_YEAST	1	979.546	1.325	0.00532953	0.0168374	7.09661e+07	9.40355e+07	3.39	5.91		High	High	2.47	2.45	0.00102145	15.82
High	[R].SYFLDVK.[C]		1.28666	12	eS27A	eS27A [30-36]	P35997 RS27A_YEAST	0	871.456	1.113	0.189924	0.24399	1.03716e+09	1.15443e+09	4.08	10.36		High	High	1.66	1.67	0.00173913	28.82
High	[R].YPDPNIK.[V]		1.34898	12	eS4A	eS4A [149-155]	P0CX35 RS4A_YEAST	0	846.436	0.767	0.00222196	0.0112816	1.27915e+08	9.81746e+07	4.7	3.05		High	High	1.92	1.49	0.00173913	17.2
High	[K].ITDFIK.[F]		1.10111	12	eS4A	eS4A [169-174]	P0CX35 RS4A_YEAST	0	736.424	0.744	0.00021541	0.003426	3.90499e+08	2.9057e+08	3.15	2.49		High	High	1.98	2.02	0.00173913	21.31
High	[R].ALKVRNAQAQR.[E]	2xDeamidated [Q8; Q10]	0.723954	12	eS6A	eS6A [192-202]	P0CX37 RS6A_YEAST	2	1256.71	1.085	0.200481	0.255031	1.39907e+08	1.51779e+08	4.08	12.59		Low	High	0.56	1.43	0.00255102	15.76
High	[K].LAAVPAAGPASAGGAAAASGDAAAEEEKEEEAAEESDDDMGFGLFD.[-]		4.3591	12	P2A	P2A [61-106]	P05319 RLA2_YEAST	1	4367.89	2.113	0.00483092	0.0159711	7.11215e+06	1.50306e+07	12.03	4.39		High	High	2.61	1.75	0.00102145	51.55
High	[K].LLPFVK.[G]		0.820742	12	uL10	uL10 [76-81]	P05317 RLA0_YEAST	0	716.471	1.001	0.591733	0.639283	2.20188e+08	2.20413e+08	3.27	9.29		High	High	1.45	1.59	0.00255102	29.99
High	[R].GFLSDLPDFEK.[L]		3.67212	12	uL10	uL10 [65-75]	P05317 RLA0_YEAST	0	1267.62	0.946	0.100123	0.142361	168098848	1.59045e+08	1.92	4.83		High	High	3.15	3.14	0.00102145	46.07
High	[R].AEALNISGEFFR.[N]		4.82857	12	uL13B	uL13B [37-48]	P26785 RL16B_YEAST	0	1353.68	0.414	0.00164468	0.00963074	1.79621e+08	7.43667e+07	1.93	7.73		High	High	3.92	3.98	0.00102145	40.86
High	[R].VVVPQALR.[V]		1.90766	12	uL13B; uL13A	uL13B [117-124]; uL13A [118-125]	P26785 RL16B_YEAST ;P26784 RL16A_YEAST	0	881.557	0.448	6.62446e-05	0.00291356	510880864	2.29034e+08	4.37	5.61	NotUnique	High	High	2.07	2.35	0.00102145	21.68
High	[R].TKDSNKDVVVEGLR.[R]		6.20833	12	uL16	uL16 [140-153]	P41805 RL10_YEAST	2	1559.84	0.688	0.00114881	0.00831519	1.51026e+08	1.03968e+08	5.17	4.55		High	High	4.7	4.73	0.00102145	16.31
High	[R].VHPFHVLR.[I]		1.97119	12	uL16	uL16 [91-98]	P41805 RL10_YEAST	0	1004.58	0.679	0.0107774	0.0269435	4.60164e+08	3.12284e+08	10.45	3.65		High	High	2.63	2.53	0.00102145	16.23
High	[K].VFLDIGLQR.[T]		2.62901	12	uL18	uL18 [144-152]	P26321 RL5_YEAST	0	1060.61	0.957	0.296708	0.353363	2.60843e+08	2.49751e+08	4.42	3.42		High	High	2.31	2.46	0.00102145	37.83
High	[K].LPNCPRPNMSICIFGDAFDVDR.[A]	2xCarbamidomethyl [C4; C12]	8.60182	12	uL1B	uL1B [55-76]	P0CX44 RL1B_YEAST	0	2594.19	0.665	0.00306039	0.0130851	3.46823e+07	2.30475e+07	6.57	3.2		High	High	6.06	6.14	0.00102145	47.67
High	[K].VNTLVRPNGTK.[K]	1xDeamidated [N8]	4.22379	12	uL23	uL23 [110-120]	P04456 RL25_YEAST	0	1199.67	1.281	0.00489087	0.0160011	9.78394e+08	1.25371e+09	5.15	3.57		High	High	4.49	4.36	0.00102145	15.61
High	[K].ELYEVDVLK.[V]		1.90258	12	uL23	uL23 [101-109]	P04456 RL25_YEAST	0	1107.59	1.047	0.722068	0.762392	1.11517e+09	1.16758e+09	3.28	5.08		High	High	2.2	2.1	0.00102145	32.69
High	[K].FAVQVDK.[V]		1.45474	12	uL24A; uL24B	uL24A [78-84]; uL24B [78-84]	P05743 RL26A_YEAST ;P53221 RL26B_YEAST	0	806.441	1.296	0.00156687	0.00957532	752895744	9.75433e+08	3.69	1.8	NotUnique	High	High	2.21	2.07	0.00173913	18.35
High	[K].KQIAFPQR.[K]		2.9182	12	uL29B	uL29B [107-114]	P0CX85 RL35B_YEAST	1	987.573	0.859	0.031454	0.0598418	1.97258e+08	1.69534e+08	6.39	1.39		High	High	3.1	2.76	0.00102145	16.28
High	[R].GVAMNPVDHPHGGGNHQHIGK.[A]	1xDeamidated [N15]	5.56877	12	uL2A	uL2A [201-221]	P0CX45 RL2A_YEAST	0	2160.02	0.882	0.138419	0.186511	6.65084e+07	5.86413e+07	4.27	14.23		High	High	6.69	6.59	0.00102145	15.05
High	[R].LREEIFIANEGVHTGQFIYAGKK.[A]		4.96562	12	uL2A	uL2A [71-93]	P0CX45 RL2A_YEAST	2	2620.39	0.866	0.125694	0.172047	5.81094e+07	5.02982e+07	3.94	8.63		High	High	4.96	4.52	0.00102145	32.88
High	[K].GHGFEGVTHR.[W]		3.0908	12	uL3	uL3 [223-232]	P14126 RL3_YEAST	0	1096.53	0.862	0.071147	0.108151	1.57753e+08	1.36012e+08	12.97	6.04		High	High	3.17	3.12	0.00102145	14.61
High	[K].ILTPESQLKK.[ST]		2.26334	12	uL30A	uL30A [6-15]	P05737 RL7A_YEAST	1	1156.69	0.853	0.0814048	0.120563	1.72934e+08	1.47563e+08	10.79	4.04		High	High	2.63	2.69	0.00102145	16.88
High	[K].HFIQGGSFGNR.[E]		3.9531	12	uL30A	uL30A [222-232]	P05737 RL7A_YEAST	0	1219.6	0.83	0.0193758	0.0410797	9.68594e+07	8.04217e+07	6.06	5.33		High	High	3.34	3.3	0.00102145	17.26
High	[K].VLQLLR.[L]		1.14932	12	uL30A	uL30A [102-107]	P05737 RL7A_YEAST	0	741.498	0.693	0.00348083	0.0137874	4.54008e+07	3.14679e+07	5.77	6.95		High	High	2.15	1.99	0.00173913	25.25
High	[K].AVGAHSDLLK.[V]		3.7453	12	uL4A; uL4B	uL4A [171-180]; uL4B [171-180]	P10664 RL4A_YEAST ;P49626 RL4B_YEAST	0	1010.56	0.774	0.00647125	0.0194781	1.03919e+09	8.04389e+08	4.99	1.94	NotUnique	High	High	3.39	3.62	0.00102145	15.95
High	[R].SGQGAFGNMCR.[G]	1xCarbamidomethyl [C10]	3.91118	12	uL4A; uL4B	uL4A [85-95]; uL4B [85-95]	P10664 RL4A_YEAST ;P49626 RL4B_YEAST	0	1184.49	0.648	0.0199163	0.0419109	2.61133e+08	1.69306e+08	12.65	4.4	NotUnique	High	High	3.64	3.47	0.00102145	17.85
High	[K].YDADVLDK.[-]		2.28061	12	uL5A	uL5A [167-174]	P0C0W9 RL11A_YEAST	0	938.447	1.452	0.00309968	0.0131124	1.40503e+08	2.04015e+08	8.26	6.49		High	High	2.41	2.34	0.00102145	20.05
High	[K].NAEQHNLVK.[K]		3.90499	12	uS10	uS10 [44-52]	P38701 RS20_YEAST	0	1052.55	1.199	0.944595	0.953261	4.6442e+07	5.56834e+07	19.94	17.33		High	High	3.19	4	0.00102145	13.93
High	[K].TPGPGGQAALR.[A]		3.2679	12	uS11B; uS11A	uS11B [94-104]; uS11A [93-103]	P39516 RS14B_YEAST ;P06367 RS14A_YEAST	0	1024.55	1.342	0.00377803	0.0140647	9.64966e+08	1.29478e+09	5.31	2.93	NotUnique	High	High	3.56	3.82	0.00102145	15.81
High	[R].LLGTAFK.[S]		1.2592	12	uS12A	uS12A [33-39]	P0CX29 RS23A_YEAST	0	749.456	0.615	0.00847579	0.0227399	8.38621e+08	5.16067e+08	9.71	1.71		High	High	1.81	1.89	0.00173913	22.29
High	[K].IVYALTTIK.[G]		2.32128	12	uS13A	uS13A [28-36]	P0CX55 RS18A_YEAST	0	1021.63	0.729	0.0231153	0.0467717	3.00145e+08	2.18923e+08	8.78	4.81		High	High	2.75	2.71	0.00102145	29.32
High	[R].HFWGLR.[V]		1.30467	12	uS13A	uS13A [127-132]	P0CX55 RS18A_YEAST	0	815.431	0.72	0.000938557	0.00747141	359241152	2.58669e+08	2.93	4.35		High	High	1.88	1.91	0.00173913	22.27
High	[R].IVQIMQNPTHYK.[I]		3.70955	12	uS13A	uS13A [69-80]	P0CX55 RS18A_YEAST	0	1471.77	0.635	0.00399229	0.0140925	255346900	1.62044e+08	6.91	2.64		High	High	3.64	3.5	0.00102145	21.71
High	[R].VCSSHTGLIR.[K]	1xCarbamidomethyl [C2]	3.31546	12	uS14A	uS14A [23-32]	P41057 RS29A_YEAST	0	1129.58	1.215	0.0836778	0.123175	6.5639e+08	7.97325e+08	9.15	5.67		High	High	3.31	3.09	0.00102145	15.23
High	[R].EKANDIGFHK.[Y]		3.19038	12	uS14B	uS14B [45-54]	P41058 RS29B_YEAST	1	1158.59	0.849	0.0383686	0.069647	6.54959e+07	5.56234e+07	11.29	8.79		High	High	3.48	3.87	0.00102145	14.93
High	[R].VCSSHTGLVR.[K]	1xCarbamidomethyl [C2]	3.55493	12	uS14B	uS14B [23-32]	P41058 RS29B_YEAST	0	1115.56	0.679	0.00479712	0.0159465	4.16751e+08	2.829e+08	10.87	7.93		High	High	3.52	3.53	0.00102145	14.62
High	[K].GLTPSQIGVLLR.[D]		3.56503	12	uS15	uS15 [44-55]	P05756 RS13_YEAST	0	1253.76	0.584	0.000174677	0.00326914	61565336	3.59388e+07	4.74	4.63		High	High	3.55	3.03	0.00102145	40.69
High	[K].TAIEGSYIDKK.[C]		3.49507	12	uS17A	uS17A [47-57]	P0CX47 RS11A_YEAST	1	1224.65	0.908	0.00381006	0.0140647	2.59933e+08	2.3601e+08	1.9	1.59		High	High	3.32	3.3	0.00102145	16.37
High	[K].NAGLGFK.[T]		1.27285	12	uS17A	uS17A [37-43]	P0CX47 RS11A_YEAST	0	706.388	0.905	0.120951	0.166066	121518574	1.10018e+08	7.46	1.28		High	High	2.34	2.32	0.00173913	17.44
High	[R].GMTSKPAGFMK.[K]	1xOxidation [M]	2.2995	12	uS19	uS19 [48-58]	Q01855 RS15_YEAST	0	1170.56	1.23	0.00813593	0.0225791	5.82001e+07	7.1585e+07	4.9	2.83		High	High	2.53	1.88	0.00102145	15.49
High	[K].FAAHTGATPIAGR.[F]		5.48038	12	uS2A	uS2A [89-101]	P32905 RSSA1_YEAST	0	1269.67	1.292	0.00337954	0.0136308	5.11589e+08	6.61167e+08	3.56	1.32		High	High	3.87	3.84	0.00102145	15.99
High	[R].IIAAIPNPEDVVAISSR.[T]		4.76453	12	uS2A	uS2A [63-79]	P32905 RSSA1_YEAST	0	1764.99	1.214	0.112174	0.155834	163501728	1.98551e+08	10.23	7.33		High	High	4.19	4.44	0.00102145	45.38
High	[R].FTPGSFTNYITR.[S]		3.25775	12	uS2A	uS2A [102-113]	P32905 RSSA1_YEAST	0	1403.7	1.145	0.236878	0.295183	2.47376e+08	2.83311e+08	12.1	10.34		High	High	3.53	3.35	0.00102145	37.47
High	[K].EASYVNIPVIALTDLDSPSEFVDVAIPCNNR.[G]	1xCarbamidomethyl [C28]; 1xDeamidated [N29]	7.31641	12	uS2A	uS2A [135-165]	P32905 RSSA1_YEAST	0	3419.67	1.017	0.392486	0.448027	1.94693e+07	1.98093e+07	11.18	18		High	High	4.36	3.96	0.00102145	48.18
High	[R].QGVLGIK.[V]		1.54856	12	uS3	uS3 [179-185]	P05750 RS3_YEAST	0	714.451	0.786	0.203843	0.258543	4.61149e+08	3.62374e+08	13.77	4.98		High	High	1.85	1.96	0.00102145	19.26
High	[K].LLNGLAIR.[R]		1.73289	12	uS3	uS3 [109-116]	P05750 RS3_YEAST	0	869.557	0.678	0.00260044	0.0117848	3.2649e+08	2.21403e+08	4.62	6.96		High	High	2.09	1.96	0.00102145	28.45
High	[K].RLFEGNALIR.[R]		4.78695	12	uS4B; uS4A	uS4B [69-78]; uS4A [69-78]	P05755 RS9B_YEAST ;O13516 RS9A_YEAST	1	1188.68	0.584	0.00107509	0.00798072	1.04708e+08	6.11577e+07	8.25	8.95	NotUnique	High	High	3.74	3.1	0.00102145	25.12
High	[K].GWVPVTK.[L]		1.23284	12	uS5	uS5 [34-40]	P25443 RS2_YEAST	0	786.451	0.56	0.000278419	0.00405888	304975456	1.70924e+08	5.34	3.67		High	High	1.8	1.76	0.00173913	20.72
High	[R].RQAVDVSPLR.[R]		4.35048	12	uS7	uS7 [157-166]	P26783 RS5_YEAST	1	1140.65	1.277	0.0553763	0.0900609	6.25038e+08	7.98459e+08	9.33	2.21		High	High	3.88	3.73	0.00102145	17.09
High	[R].KAQCPIIER.[L]	1xCarbamidomethyl [C4]	4.42077	12	uS7	uS7 [84-92]	P26783 RS5_YEAST	1	1114.6	1.153	0.184961	0.238341	3.61081e+08	4.16488e+08	9.06	3.22		High	High	3.28	3.06	0.00102145	15.45
High	[K].AQCPIIER.[L]	1xCarbamidomethyl [C3]	1.34449	12	uS7	uS7 [85-92]	P26783 RS5_YEAST	0	986.509	1.147	0.0979934	0.139943	3.85851e+08	4.42479e+08	7.57	2.45		High	High	2.36	2.3	0.00173913	16.87
High	[R].QAVDVSPLR.[R]		3.06475	12	uS7	uS7 [158-166]	P26783 RS5_YEAST	0	984.547	1.057	0.176586	0.229198	356215488	3.76355e+08	6.54	2.65		High	High	3.12	2.94	0.00102145	20.18
High	[R].AALTDFER.[F]		2.34329	11	eL14B	eL14B [110-117]	P38754 RL14B_YEAST	0	922.463	0.721	0.00828338	0.0227399	485936640	3.50181e+08	7.31	2.56		High	High	1.95	2.4	0.00102145	22.61
High	[R].LPSQVVWIR.[R]		3.1001	11	eL19A	eL19A [89-97]	P0CX82 RL19A_YEAST	0	1097.65	0.366	0.000282715	0.00407245	1.59533e+08	5.84253e+07	1.75	5.14		High	High	3.06	2.85	0.00102145	34.02
High	[R].YWYFLQK.[L]		1.15932	11	eL20A	eL20A [41-47]	P0CX23 RL20A_YEAST	0	1047.53	0.469	0.00486035	0.015981	1.86152e+08	8.73959e+07	1.16	9.54		High	High	1.9	1.78	0.00173913	39.35
High	[K].NQWFFSK.[L]	1xDeamidated [N/Q]	1.32525	11	eL27A	eL27A [127-133]	P0C2H6 RL27A_YEAST	0	957.446	0.813	0.0319663	0.0606258	2.98156e+07	2.4237e+07	4.97	8.52		High	High	1.93	1.98	0.00173913	39.4
High	[K].RNEEEDAKNPLFSYVEPVLVASAK.[G]		8.08532	11	eL31A; eL31B	eL31A [79-102]; eL31B [79-102]	P0C2H8 RL31A_YEAST ;P0C2H9 RL31B_YEAST	2	2705.38	0.798	0.000525168	0.00567369	4.45363e+07	3.55556e+07	2.82	2.25	NotUnique	High	High	5.42	5.79	0.00102145	47.11
High	[K].LHMGTEDVR.[L]		2.43108	11	eL31B	eL31B [42-50]	P0C2H9 RL31B_YEAST	0	1057.51	0.848	0.0309722	0.0592043	1.74514e+08	1.4805e+08	6.82	5.72		High	High	2.89	2.83	0.00102145	16.01
High	[K].DLETLTMHTK.[T]	1xOxidation [M7]	2.27216	11	eL32	eL32 [81-90]	P38061 RL32_YEAST	0	1204.59	1.336	0.000780759	0.00674799	169106064	2.25961e+08	3.72	3.99		High	High	2.32	2.61	0.00102145	18.84
High	[K].AKVEEMNNIIAASR.[R]	1xOxidation [M6]	4.08719	11	eL36A; eL36B	eL36A [85-98]; eL36B [85-98]	P05745 RL36A_YEAST ;O14455 RL36B_YEAST	1	1561.8	1.476	0.0130902	0.0308755	4.20977e+07	6.21334e+07	7.75	1.23	NotUnique	Low	High	0.56	3.17	0.00102145	36.53
High	[K].HIDASGSINR.[K]		5.14082	11	eS19A	eS19A [93-102]	P07280 RS19A_YEAST	0	1069.54	1.493	0.00229592	0.011423	1.33989e+08	2.00028e+08	7.19	5.85		High	High	3.3	3.31	0.00102145	14.79
High	[RK].VVDPFTR.[K]		1.63161	11	eS1A; eS1B	eS1A [20-26]; eS1B [20-26]	P33442 RS3A1_YEAST ;P23248 RS3A2_YEAST	0	833.452	0.799	0.000909106	0.00738267	243954528	1.94964e+08	3.39	2.56	NotUnique	High	High	2.08	2.16	0.00102145	22.93
High	[K].LSEGTSFR.[R]		1.28622	11	eS27A	eS27A [73-80]	P35997 RS27A_YEAST	0	896.447	1.63	0.00510323	0.0162747	7.9941e+08	1.30337e+09	6.31	1.09		High	High	2.63	2.61	0.00173913	16.48
High	[-].MVLVQDLLHPTAASEAR.[K]	1xMet-loss+Acetyl [N-Term]; 1xDeamidated [Q5]	4.51416	11	eS27A	eS27A [1-17]	P35997 RS27A_YEAST	0	1762.93	1.11	0.293505	0.350583	2.5267e+07	2.80489e+07	6.66	9.33		High	High	3.53	4.16	0.00102145	50.46
High	[K].GPVRENDILVLMESER.[E]	1xDeamidated [N6]	3.21386	11	eS28A	eS28A [46-61]	Q3E7X9 RS28A_YEAST	1	1857.94	2.524	0.000153801	0.00326491	1.68289e+07	4.24688e+07	7.49	4.96		High	High	4.36	3.9	0.00102145	46.6
High	[R].KFFGLSK.[E]		2.03478	11	eS6A	eS6A [143-149]	P0CX37 RS6A_YEAST	1	826.482	0.674	0.00134883	0.0089675	4.95904e+08	3.34165e+08	4.9	6.25		High	High	2.27	2.24	0.00102145	20.61
High	[K].QGVLLPTR.[I]		2.02695	11	eS6A	eS6A [65-72]	P0CX37 RS6A_YEAST	0	883.536	0.667	0.00104488	0.00793593	1009991360	6.74011e+08	5.71	3.97		High	High	2.7	2.64	0.00102145	20.5
High	[K].DVQQIDYKLESFQAVYNK.[L]		4.82242	11	eS7A; eS7B	eS7A [158-175]; eS7B [158-175]	P26786 RS7A_YEAST ;P48164 RS7B_YEAST	1	2188.09	1.309	0.0435983	0.076234	58973217	7.71773e+07	8.05	10.84	NotUnique	High	Low	3.48	0.74	0.00102145	25.96
High	[K].SDVMSVDIDKK.[A]		4.04474	11	RACK1	RACK1 [108-118]	P38011 GBLP_YEAST	1	1236.61	0.863	0.0563956	0.0913502	2.96034e+08	2.55592e+08	6.79	2.26		High	High	3.6	3.09	0.00102145	19.04
High	[K].TRGPFHFR.[A]		1.08673	11	uL13B; uL13A	uL13B [66-73]; uL13A [67-74]	P26785 RL16B_YEAST ;P26784 RL16A_YEAST	1	1017.54	0.794	0.220368	0.276603	1.58919e+08	1.26167e+08	14.3	1.64	NotUnique	High	Low	2.69	0.42	0.00173913	21.02
High	[K].KVMPAIVVR.[Q]		3.22036	11	uL14A	uL14A [72-80]	P0CX41 RL23A_YEAST	1	1012.63	0.915	0.0374767	0.0684997	5.58551e+07	5.11325e+07	2.31	4.28		High	High	3.29	3.13	0.00102145	18.8
High	[R].IYDLGK.[K]		0.669802	11	uL16	uL16 [33-38]	P41805 RL10_YEAST	0	708.393	0.724	0.00530306	0.0167976	1.33616e+08	9.67813e+07	6.81	6.72		High	High	1.61	1.6	0.0041841	18
High	[K].KNWQNVGSLVVK.[S]		6.35293	11	uL1B	uL1B [196-207]	P0CX44 RL1B_YEAST	1	1371.77	0.898	0.0361907	0.0667542	3.65357e+07	3.27999e+07	2.82	5.06		High	High	3.06	3.61	0.00102145	24.4
High	[R].KAYFTAPSSQR.[R]	1xDeamidated [Q10]	3.53921	11	uL24A	uL24A [17-27]	P05743 RL26A_YEAST	1	1256.63	1.145	0.0203089	0.0424418	918952128	1.05219e+09	3.42	0.81		High	High	3.69	3.89	0.00102145	16.64
High	[R].HGHLGFLPR.[K]		3.26442	11	uL3	uL3 [11-19]	P14126 RL3_YEAST	0	1033.57	0.792	0.202432	0.257022	3.43665e+08	2.72047e+08	19.9	0.95		High	High	2.62	2.83	0.00102145	17.67
High	[K].AAGSYYVEAQHK.[L]		4.13438	11	uL30A	uL30A [71-82]	P05737 RL7A_YEAST	0	1323.63	0.913	0.0993696	0.141622	1.14969e+08	1.05013e+08	3.84	5.39		High	High	3.54	3.37	0.00102145	15.69
High	[K].QRVPLSDNAIIEANLGK.[Y]		5.46366	11	uL30A	uL30A [159-175]	P05737 RL7A_YEAST	1	1838.01	0.762	0.011475	0.0283362	70190764	5.34872e+07	1.33	6.16		High	High	6.12	5.99	0.00102145	31.03
High	[K].VEEQEQQQQQIIK.[I]		5.51842	11	uS10	uS10 [9-21]	P38701 RS20_YEAST	0	1627.83	1.51	0.00421896	0.0147116	2.16314e+08	3.26705e+08	1.21	5.25		High	High	4.58	4.51	0.00102145	16.77
High	[K].KGPVRLPTK.[V]		2.74859	11	uS10	uS10 [53-61]	P38701 RS20_YEAST	2	995.636	1.37	0.00176373	0.0100372	7.5529e+07	1.0345e+08	4.02	5.76		High	High	3.18	3.06	0.00102145	14.67
High	[K].AFNQVEIRPEMLGHYLGEFSITYTPVR.[H]	1xDeamidated [N/Q]	8.66023	11	uS19	uS19 [101-127]	Q01855 RS15_YEAST	0	3168.58	1.055	0.738182	0.777372	2.44116e+07	2.57483e+07	7.25	21.2		High	High	7.12	6.4	0.00102145	54.14
High	[K].LAAPENEKPAPVR.[T]	1xDeamidated [N6]	5.80215	11	uS19	uS19 [65-77]	Q01855 RS15_YEAST	0	1392.75	0.148	0.346331	0.402943	9.61043e+07	1.42139e+07	74.37	43.35		High	High	4.32	4.13	0.00102145	15.92
High	[R].LQTQVYK.[L]		1.00891	11	uS4B; uS4A	uS4B [109-115]; uS4A [109-115]	P05755 RS9B_YEAST ;O13516 RS9A_YEAST	0	879.493	0.68	0.00201885	0.0107613	8.50658e+07	5.78185e+07	6.61	3.83	NotUnique	High	High	2.09	2.11	0.00173913	15.82
High	[R].GYWGTNLGQPHSLATK.[T]	1xDeamidated [N6]	3.47376	11	uS5	uS5 [142-157]	P25443 RS2_YEAST	0	1730.85	1.279	0.0406714	0.0723712	1.2274e+07	1.56938e+07	3.76	9.62		High	Medium	3.49	0.73	0.00102145	36.67
High	[K].AVVVVGDSNGHVGLGIK.[T]		5.37911	11	uS5	uS5 [100-116]	P25443 RS2_YEAST	0	1620.91	0.612	0.0243903	0.0489425	102018888	6.24279e+07	22.03	11.74		High	High	4.71	4.33	0.00102145	28.06
High	[K].RLAASVVGVGK.[R]		4.57233	10	eL19A	eL19A [9-19]	P0CX82 RL19A_YEAST	1	1056.65	0.801	0.0499098	0.084581	3.74216e+07	2.99929e+07	9.24	8.92		High	High	3.92	3.78	0.00102145	16.68
High	[K].HLYHVLYK.[E]		3.05547	10	eL19A	eL19A [118-125]	P0CX82 RL19A_YEAST	0	1072.59	0.512	0.000114661	0.00291356	1.73895e+08	8.90304e+07	5.43	5.6		High	High	2.65	2.5	0.00102145	16.14
High	[K].TGVVYNVTK.[S]		2.95323	10	eL21A; eL21B	eL21A [61-69]; eL21B [61-69]	Q02753 RL21A_YEAST ;Q12672 RL21B_YEAST	0	980.541	0.683	0.000213094	0.003426	5.68641e+08	3.88229e+08	3.69	2.64	NotUnique	High	High	3.15	3.05	0.00102145	17.4
High	[K].VGDIVDIK.[A]		2.40609	10	eL21A; eL21B	eL21A [36-43]; eL21B [36-43]	Q02753 RL21A_YEAST ;Q12672 RL21B_YEAST	0	858.493	0.581	7.38645e-05	0.00291356	657202240	3.81922e+08	3.08	3.95	NotUnique	High	High	2.75	2.62	0.00102145	22.41
High	[K].VTQMTPAPK.[I]		1.809	10	eL36B	eL36B [17-25]	O14455 RL36B_YEAST	0	972.518	1.073	0.539296	0.591077	3.23073e+08	3.46585e+08	8.85	8.24		High	High	2.47	2.26	0.00102145	15.2
High	[K].YGLNHVVSLIENK.[K]	1xDeamidated [N4]	4.66121	10	eL8B	eL8B [134-146]	P29453 RL8B_YEAST	0	1486.79	0.734	0.00824874	0.0227357	6.60877e+06	4.85013e+06	7.27	8.11		High	High	3.81	3.18	0.00102145	38.85
High	[R].KVLQALEK.[I]		3.10279	10	eS19A	eS19A [103-110]	P07280 RS19A_YEAST	1	928.583	1.306	0.00661113	0.0197031	3.33079e+08	4.34959e+08	4.27	1.03		High	High	2.78	3.06	0.00102145	15.74
High	[-].MSDAVTIR.[T]	1xMet-loss+Acetyl [N-Term]	1.68415	10	eS24A	eS24A [1-8]	P0CX31 RS24A_YEAST	0	803.426	1.193	0.478313	0.531948	191219888	2.28033e+08	22.7	1.26		High	High	2.46	2.43	0.00102145	20.63
High	[K].KGVPYVVTHDGR.[T]		5.49939	10	eS4A	eS4A [134-145]	P0CX35 RS4A_YEAST	1	1327.71	0.63	0.00122559	0.00857846	3.07596e+08	1.93646e+08	6.33	3.36		High	High	4.32	4.61	0.00102145	15.72
High	[K].LSGCYAPRPSAGPHK.[L]	1xCarbamidomethyl [C4]	7.33787	10	eS4A	eS4A [23-37]	P0CX35 RS4A_YEAST	0	1597.79	0.577	0.00798769	0.0222362	1.64457e+08	9.48878e+07	9.06	12.78		High	Low	5.3	0.42	0.00102145	15.17
High	[R].GAIVGPDLAVLALVIVKKGEQELEGLTDTTVPK.[R]		5.5508	10	eS6A	eS6A [99-131]	P0CX37 RS6A_YEAST	2	3373.92	0.462	0.0203635	0.0424824	1.25716e+06	581371	22.83	13.53		High	High	4.31	2.42	0.00102145	75.59
High	[K].VLLDSKDVQQIDYK.[L]		5.21871	10	eS7A; eS7B	eS7A [152-165]; eS7B [152-165]	P26786 RS7A_YEAST ;P48164 RS7B_YEAST	1	1663.89	1.167	0.25788	0.316145	1.19823e+07	1.39842e+07	8.95	7.02	NotUnique	High	High	4.62	3.23	0.00102145	27.16
High	[K].SVDELITEGNEK.[L]	1xDeamidated [N10]	3.4233	10	P2A	P2A [49-60]	P05319 RLA2_YEAST	0	1334.63	2.35	0.00158362	0.00958668	2.3875e+07	5.61023e+07	0.52	5.81		High	High	2.91	3.12	0.00102145	24.48
High	[K].KAMYTLSAQDEVFSLAFSPNR.[Y]	1xOxidation [M3]	7.31604	10	RACK1	RACK1 [229-249]	P38011 GBLP_YEAST	1	2391.16	1.706	0.00689589	0.0201321	1.45508e+07	2.48299e+07	11.39	4.85		High	High	6.1	6.41	0.00102145	44.47
High	[K].FGVPVR.[S]		0.924925	10	RACK1	RACK1 [54-59]	P38011 GBLP_YEAST	0	674.398	1.009	0.995215	0.996038	6.58114e+08	6.64219e+08	5.03	2.36		High	High	1.72	1.93	0.00173913	19.32
High	[K].SLFVVGVDNVSSQQMHEVR.[K]	1xOxidation [M15]	4.93979	10	uL10	uL10 [24-42]	P05317 RLA0_YEAST	0	2147.05	2.228	0.00140106	0.00921349	1.16364e+07	2.59241e+07	12.15	8.98		High	High	3.49	4.42	0.00102145	30.31
High	[K].VASANATAAESDVAK.[Q]		5.7289	10	uL13A	uL13A [178-192]	P26784 RL16A_YEAST	0	1404.7	0.595	0.00463635	0.01566	1.47608e+08	8.77859e+07	2.77	8.35		High	High	5.17	4.9	0.00102145	16.03
High	[K].VMPAIVVR.[Q]	1xOxidation [M2]	1.36911	10	uL14A	uL14A [73-80]	P0CX41 RL23A_YEAST	0	900.534	6.395	0.702608	0.743144	1.71585e+06	1.09724e+07	166.57	155.19		High	High	1.8	1.87	0.00173913	19.02
High	[R].LPAASLGDMVMATVK.[K]	2xOxidation [M9; M11]	5.59067	10	uL14A	uL14A [49-63]	P0CX41 RL23A_YEAST	0	1535.78	2.059	0.000980162	0.00770128	7.36401e+06	1.51615e+07	4.28	7.96		High	High	3.77	4.09	0.00102145	28.69
High	[R].NLYIIAVK.[G]	1xDeamidated [N1]	1.6605	10	uL14A	uL14A [33-40]	P0CX41 RL23A_YEAST	0	934.561	0.844	0.0010869	0.00801917	1.50701e+07	1.27242e+07	1.89	2.41		High	High	1.6	1.66	0.00102145	38.37
High	[K].NWQNVGSLVVK.[S]		3.20061	10	uL1B	uL1B [197-207]	P0CX44 RL1B_YEAST	0	1243.68	0.714	0.0680158	0.10484	8.83755e+07	6.30873e+07	1.71	13.41		High	High	3.25	3.22	0.00102145	32.74
High	[K].QIAFPQR.[K]		1.71122	10	uL29B	uL29B [108-114]	P0CX85 RL35B_YEAST	0	859.478	0.839	0.000555455	0.00568697	774128704	6.49734e+08	1.98	1.77		High	High	2.2	2.31	0.00102145	19.66
High	[K].EQLASQLVDLK.[K]		2.64645	10	uL29B	uL29B [15-25]	P0CX85 RL35B_YEAST	0	1243.69	0.79	0.0181666	0.0389055	1.35938e+08	1.07368e+08	7.18	6.31		High	High	3.28	3.16	0.00102145	32.35
High	[K].KTITPMGGFVHYGEIK.[N]		3.88694	10	uL3	uL3 [303-318]	P14126 RL3_YEAST	1	1777.93	1.231	0.0506363	0.0852154	1.68379e+07	2.07345e+07	7.32	0.92		High	High	4.47	2.61	0.00102145	27.7
High	[K].DEIVLSGNSVEDVSQNAADLQQICRVR.[N]	1xDeamidated [N8]; 1xCarbamidomethyl [C24]	0.625885	10	uL6A; uL6B	uL6A [142-168]; uL6B [142-168]	P05738 RL9A_YEAST ;P51401 RL9B_YEAST	1	3016.46	1.452	0.0568977	0.0919175	7.13239e+06	1.03553e+07	19.54	5.68	NotUnique	High	High	1.4	1.51	0.0041841	25
High	[K].DEIVLSGNSVEDVSQNAADLQQICR.[V]	1xCarbamidomethyl [C24]	9.70274	10	uL6A; uL6B	uL6A [142-166]; uL6B [142-166]	P05738 RL9A_YEAST ;P51401 RL9B_YEAST	0	2760.31	0.847	0.00976766	0.025254	2.19449e+07	1.85954e+07	5.13	5.97	NotUnique	High	High	6.64	5.51	0.00102145	43.86
High	[K].GDIPGVR.[F]		0.613212	10	uS12A	uS12A [115-121]	P0CX29 RS23A_YEAST	0	713.394	1.765	0.00971379	0.0251685	8.58521e+07	1.51569e+08	9.55	0.8		High	High	1.52	1.4	0.0041841	17.47
High	[R].WAENNYK.[K]		1.2057	10	uS12A	uS12A [24-30]	P0CX29 RS23A_YEAST	0	924.421	0.764	0.0144513	0.033102	1.24932e+08	9.54454e+07	3.18	8.26		High	High	2.24	2.3	0.00173913	16.01
High	[K].DYHTLANNVESK.[L]		5.17818	10	uS13A	uS13A [97-108]	P0CX55 RS18A_YEAST	0	1390.66	0.947	0.442553	0.497205	4.91024e+07	4.65217e+07	1.83	35.69		High	High	4.64	4.32	0.00102145	18.87
High	[R].EKANDIGFNK.[F]		3.04941	10	uS14A	uS14A [45-54]	P41057 RS29A_YEAST	1	1135.57	1.472	0.0117837	0.0288021	5.20203e+07	7.65621e+07	3.76	8.69		High	High	2.99	3.03	0.00102145	15.69
High	[K].GISSSAIPYSR.[N]		2.88846	10	uS15	uS15 [10-20]	P05756 RS13_YEAST	0	1137.59	0.72	0.00178347	0.0100372	1.89909e+08	1.36657e+08	5.65	3.99		High	High	3.34	3.12	0.00102145	21.55
High	[K].NVPVHVSPAFR.[V]		3.12565	10	uS17A	uS17A [106-116]	P0CX47 RS11A_YEAST	0	1222.67	0.697	0.00819838	0.0226485	5.9817e+08	4.16875e+08	7.15	3.21		High	High	3.24	3.34	0.00102145	20.39
High	[-].MSTELTVQSER.[A]	1xMet-loss+Acetyl [N-Term]	3.66625	10	uS17A	uS17A [1-11]	P0CX47 RS11A_YEAST	0	1191.59	0.591	0.000436732	0.00518084	5.40391e+07	3.19168e+07	6.26	5.57		High	High	3.57	3.47	0.00102145	21.93
High	[R].TQDVLGENGRR.[I]		3.0931	10	uS3	uS3 [55-65]	P05750 RS3_YEAST	1	1244.63	1.179	0.073021	0.110306	31345888	3.69689e+07	6.96	3.68		High	High	3	3.12	0.00102145	15.13
High	[K].KLLQLAGVEDVYTQSNGK.[T]		10.0955	10	uS5	uS5 [186-203]	P25443 RS2_YEAST	1	1963.05	0.936	0.105703	0.149068	7.71153e+07	7.21866e+07	3.95	0.92		High	High	4.82	4.14	0.00102145	42.28
High	[K].LSVIPIRR.[G]		2.18495	10	uS5	uS5 [134-141]	P25443 RS2_YEAST	1	953.625	0.5	0.00339229	0.0136368	182470224	9.12211e+07	11.53	5.02		High	High	2.47	2.35	0.00102145	20.54
High	[K].KVLIDGPK.[A]		2.88085	9	eL14B	eL14B [43-50]	P38754 RL14B_YEAST	1	869.545	0.876	0.156198	0.207009	2.1819e+08	1.91062e+08	5.51	19.47		High	High	2.18	2.55	0.00102145	15.64
High	[K].GATYGKPTNQGVNELK.[Y]		6.45846	9	eL15B; eL15A	eL15B [78-93]; eL15A [78-93]	P54780 RL15B_YEAST ;P05748 RL15A_YEAST	0	1676.86	0.755	0.00465925	0.0156603	7.59429e+07	5.73632e+07	6.3	3.5	NotUnique	High	High	3.84	4.55	0.00102145	16.22
High	[R].ALVEHIIQAK.[A]		3.97081	9	eL19A	eL19A [137-146]	P0CX82 RL19A_YEAST	0	1121.67	0.572	0.000503125	0.00558515	357020896	2.04256e+08	6.87	4.4		High	High	3.8	3.98	0.00102145	20.5
High	[K].HGAVHMSTYLK.[I]	1xOxidation [M6]	4.22387	9	eL21B	eL21B [22-32]	Q12672 RL21B_YEAST	0	1259.62	0.824	0.207134	0.262167	3.77943e+07	3.11611e+07	23.26	13.02		High	High	3.07	3.15	0.00102145	14.27
High	[R].KHGAVHMSTYLK.[I]		1.31339	9	eL21B	eL21B [21-32]	Q12672 RL21B_YEAST	1	1371.72	0.79	0.00154306	0.00952601	9.13875e+07	7.21856e+07	3.61	2.37		High	Low	3.51	0.74	0.00173913	15.11
High	[K].HGAVHMSTYLK.[I]		4.96539	9	eL21B	eL21B [22-32]	Q12672 RL21B_YEAST	0	1243.63	0.454	0.000147286	0.0032403	1.90997e+08	8.67058e+07	5.78	3.3		High	High	3.83	3.73	0.00102145	15.95
High	[K].VEEMNNIIAASR.[R]		4.41255	9	eL36A; eL36B	eL36A [87-98]; eL36B [87-98]	P05745 RL36A_YEAST ;O14455 RL36B_YEAST	0	1346.67	0.756	0.00617228	0.0188597	3.31511e+08	2.50507e+08	3.83	0.54	NotUnique	High	High	4.24	4.05	0.00102145	26.77
High	[R].GAAGIWTCSCCK.[K]	3xCarbamidomethyl [C8; C10; C11]	3.95334	9	eL43A	eL43A [50-61]	P0CX25 RL43A_YEAST	0	1370.56	0.768	0.0422216	0.0743878	146308400	1.12357e+08	9.38	0.42		High	High	3.51	3.6	0.00102145	21.28
High	[K].WYPSEDVAALK.[K]		2.8489	9	eL6A	eL6A [9-19]	Q02326 RL6A_YEAST	0	1278.64	0.734	0.00177105	0.0100372	6.16714e+07	4.5285e+07	4.99	5.05		High	High	2.45	2.21	0.00102145	32.67
High	[K].FNVEYFAK.[E]		1.50034	9	eL6A; eL6B	eL6A [101-108]; eL6B [101-108]	Q02326 RL6A_YEAST ;P05739 RL6B_YEAST	0	1017.5	0.746	0.0278883	0.0540783	4.64281e+08	3.46252e+08	8.94	5.93	NotUnique	High	High	2.11	2.14	0.00173913	31.58
High	[K].NGDKPHLLK.[F]		2.44205	9	eL6B	eL6B [167-175]	P05739 RL6B_YEAST	0	1021.58	0.856	0.0799413	0.118686	9.9588e+07	8.52715e+07	13.12	4.76		High	High	2.92	3.09	0.00102145	14.36
High	[K].NLLTNFHGMDFTTDKLR.[S]	1xOxidation [M9]	2.98023	9	eS1A; eS1B	eS1A [95-111]; eS1B [95-111]	P33442 RS3A1_YEAST ;P23248 RS3A2_YEAST	1	2039	1.414	0.00304986	0.0130851	2.78918e+07	3.945e+07	6.14	6.44	NotUnique	High	High	3.24	3.52	0.00102145	20.38
High	[K].RHSYAQSSHIR.[A]		5.68826	9	eS1A; eS1B	eS1A [152-162]; eS1B [152-162]	P33442 RS3A1_YEAST ;P23248 RS3A2_YEAST	1	1341.68	0.377	0.000133177	0.00309894	3.0002e+08	1.13208e+08	5.01	2.29	NotUnique	High	High	4.39	4.86	0.00102145	19.14
High	[R].LAQNDGLLK.[N]	1xDeamidated [N4]	2.1381	9	eS21B; eS21A	eS21B [72-80]; eS21A [72-80]	Q3E754 RS21B_YEAST ;P0C0V8 RS21A_YEAST	0	972.536	1.339	0.00935789	0.0245088	56385696	7.54858e+07	5.36	1.12	NotUnique	High	High	2.32	2.61	0.00102145	20.18
High	[K].ADDHASVQINVAK.[V]	1xDeamidated [N10]	0.90497	9	eS21B; eS21A	eS21B [26-38]; eS21A [26-38]	Q3E754 RS21B_YEAST ;P0C0V8 RS21A_YEAST	0	1368.68	1.218	0.0668853	0.103625	622092352	7.57745e+08	12.4	5.54	NotUnique	High	High	1.29	0.97	0.00173913	20.11
High	[K].LAEVYK.[A]		0.64502	9	eS24A	eS24A [44-49]	P0CX31 RS24A_YEAST	0	722.408	1.431	0.000811011	0.00695974	2.5719e+08	3.67935e+08	3.93	2.02		High	High	1.79	1.84	0.0041841	15.93
High	[K].NRAPPQRPR.[F]		3.30726	9	eS26A	eS26A [94-102]	P39938 RS26A_YEAST	1	1091.62	0.822	0.835352	0.862437	3.78477e+06	3.11143e+06	54.43	21.18		High	High	3.18	1.91	0.00102145	12.91
High	[K].TFEIDDEHRIR.[V]		3.11278	9	eS6A	eS6A [15-25]	P0CX37 RS6A_YEAST	1	1430.7	8.7	2.46865e-06	0.00108258	8.34076e+07	7.25667e+08	4.89	3.03		High	Low	3.02	0.46	0.00102145	15.45
High	[K].NVSCYRPR.[R]	1xCarbamidomethyl [C4]	1.99846	9	eS6A	eS6A [80-87]	P0CX37 RS6A_YEAST	0	1051.51	0.914	0.0854229	0.125439	300402112	2.74452e+08	1.42	6.66		High	High	2.81	2.83	0.00102145	14.71
High	[K].KALVLFVPVPALSAYHK.[V]		3.93401	9	eS7B	eS7B [56-72]	P48164 RS7B_YEAST	1	1853.1	0.713	0.0534001	0.0876717	6.33322e+06	4.51581e+06	9.99	20.33		High	High	4.65	3.74	0.00102145	41.67
High	[-].MSVEPVVVIDGK.[G]	1xMet-loss+Acetyl [N-Term]	2.72708	9	uL13A	uL13A [1-12]	P26784 RL16A_YEAST	0	1183.66	1.197	0.00377377	0.0140647	5.82106e+07	6.96588e+07	3.27	3.36		High	High	2.61	1.47	0.00102145	32.43
High	[-].MSQPVVVIDAK.[D]	1xMet-loss+Acetyl [N-Term]	2.83549	9	uL13B	uL13B [1-11]	P26785 RL16B_YEAST	0	1097.62	0.642	0.000114785	0.00291356	4.93532e+07	3.17079e+07	2.8	3.54		High	High	2.8	2.07	0.00102145	28.54
High	[K].DSNKDVVVEGLR.[R]		3.67433	9	uL16	uL16 [142-153]	P41805 RL10_YEAST	1	1330.7	0.783	0.0154271	0.0342338	126723400	9.92102e+07	8.22	3.42		High	High	3.18	3.21	0.00102145	19.56
High	[K].SLYTNTSR.[K]		1.36678	9	uL3	uL3 [341-348]	P14126 RL3_YEAST	0	941.469	1.498	0.0742324	0.111718	6.42021e+07	9.61961e+07	24.57	3.13		High	Low	1.76	0.57	0.00173913	19.59
High	[K].RYATASAIAATAVASLVLAR.[G]		7.62771	9	uL4A; uL4B	uL4A [119-138]; uL4B [119-138]	P10664 RL4A_YEAST ;P49626 RL4B_YEAST	1	1976.13	0.638	0.00317509	0.0131571	2.32938e+07	1.4866e+07	8.21	8.12	NotUnique	High	High	5.96	5.87	0.00102145	51.46
High	[R].DNSQVFGVAR.[I]	1xDeamidated [N2]	3.18409	9	uS11B; uS11A	uS11B [10-19]; uS11A [9-18]	P39516 RS14B_YEAST ;P06367 RS14A_YEAST	0	1093.53	1.111	0.0335674	0.0625928	25837490	2.87153e+07	5.95	2.89	NotUnique	High	High	2.83	3.11	0.00102145	22.77
High	[K].SSPFGGSSHAK.[G]		3.40476	9	uS12A	uS12A [40-50]	P0CX29 RS23A_YEAST	0	1061.5	0.725	0.0378243	0.0690308	1.92213e+08	1.39361e+08	16.74	4.24		High	High	3.76	2.68	0.00102145	14.29
High	[R].AGELTQEELER.[I]		4.63897	9	uS13A	uS13A [58-68]	P0CX55 RS18A_YEAST	0	1274.62	0.823	0.00763527	0.0215857	3.14228e+08	2.58505e+08	4.97	4.1		High	High	3.92	3.65	0.00102145	19.64
High	[R].AYLHYIPK.[Y]		1.57833	9	uS17A	uS17A [89-96]	P0CX47 RS11A_YEAST	0	1004.56	0.662	0.0212234	0.0440233	2.19547e+08	1.45282e+08	11.73	1.03		High	High	1.52	2.26	0.00102145	19.12
High	[R].LIPAPR.[G]		0.711141	9	uS5	uS5 [169-174]	P25443 RS2_YEAST	0	666.43	0.665	0.00380425	0.0140647	2.30558e+08	1.53221e+08	8.99	4.95		High	High	1.46	1.47	0.00338409	16.3
High	[K].LSVIPIR.[R]		1.64927	9	uS5	uS5 [134-140]	P25443 RS2_YEAST	0	797.524	0.393	0.000575375	0.00568697	3.36121e+08	1.32001e+08	8.12	3.98		High	High	2.26	2.26	0.00102145	27.37
High	[K].EYQVIGR.[R]		1.34315	8	eL20A	eL20A [6-12]	P0CX23 RL20A_YEAST	0	864.457	0.709	0.00693809	0.0201321	4.35138e+08	3.08525e+08	5.43	0.32		High	High	2.05	1.76	0.00173913	17.53
High	[R].VAAVETLYQDMAAR.[H]		5.26959	8	eL20A	eL20A [100-113]	P0CX23 RL20A_YEAST	0	1537.77	0.67	0.00132627	0.00893497	2.11638e+08	1.41869e+08	3.1	5.62		High	High	4.02	3.66	0.00102145	40.03
High	[R].SLKPEVR.[K]		1.34198	8	eL24B; eL24A	eL24B [95-101]; eL24A [95-101]	P24000 RL24B_YEAST ;P04449 RL24A_YEAST	0	828.494	0.46	0.000866903	0.00713601	4.4547e+07	2.05093e+07	8.3	4.01	NotUnique	High	Low	1.58	0.53	0.00173913	14.5
High	[R].KSELEYYAMLSK.[T]	1xOxidation [M9]	6.93212	8	eL30	eL30 [53-64]	P14120 RL30_YEAST	1	1477.72	1.154	0.118465	0.163261	1.97178e+07	2.27534e+07	19.7	13.28		High	High	4.59	4.77	0.00102145	26.26
High	[K].KVTSMTPAPK.[I]		3.60665	8	eL36A	eL36A [16-25]	P05745 RL36A_YEAST	1	1059.59	1.155	0.850156	0.87548	3.72311e+07	4.29987e+07	17.41	12.02		High	High	3.03	3.82	0.00102145	14.53
High	[-].MGKGTPSFGKR.[H]	1xMet-loss [N-Term]	1.65358	8	eL37A; eL37B	eL37A [1-11]; eL37B [1-11]	P49166 RL37A_YEAST ;P51402 RL37B_YEAST	2	1034.57	6.231	0.0218051	0.0449475	2.83425e+07	1.76599e+08	45.42	4.94	NotUnique	High	Low	2.58	0.82	0.00102145	14.3
High	[K].MGVPYAIIK.[G]	1xOxidation [M1]	1.84554	8	eL8B	eL8B [173-181]	P29453 RL8B_YEAST	0	1007.56	1.276	0.00832943	0.0227399	7.27961e+07	9.28632e+07	5.53	6.74		High	n/a	2.23		0.00102145	27.14
High	[K].YRPETAAEK.[K]		2.77459	8	eL8B; eL8A	eL8B [97-105]; eL8A [97-105]	P29453 RL8B_YEAST ;P17076 RL8A_YEAST	0	1064.54	0.977	0.673867	0.716502	4.9202e+07	4.80621e+07	9.87	11.96	NotUnique	High	High	3.16	2.84	0.00102145	13.91
High	[R].SNGVLNVDNQTSDLVK.[S]	3xDeamidated [N2; N6; N9]	1.73094	8	eS17A	eS17A [96-111]	P02407 RS17A_YEAST	0	1705.81	1.897	8.1159e-05	0.00291356	11232685	2.1308e+07	1.72	3.38		Low	High	0.62	2.05	0.00102145	26.92
High	[R].KVISEILTK.[E]		2.97811	8	eS1A	eS1A [166-174]	P33442 RS3A1_YEAST	1	1030.65	0.685	0.00192807	0.0106044	1.08671e+08	7.44156e+07	5.37	2.82		High	High	3.23	2.94	0.00102145	18.9
High	[K].NLLTNFHGMDFTTDKLR.[S]		5.23355	8	eS1A; eS1B	eS1A [95-111]; eS1B [95-111]	P33442 RS3A1_YEAST ;P23248 RS3A2_YEAST	1	2023.01	0.606	0.0068089	0.0199486	5.22347e+07	3.16398e+07	8.61	10.47	NotUnique	High	High	5.02	4.17	0.00102145	39.84
High	[K].KVSGFKDEVLETV.[-]		2.78003	8	eS1B	eS1B [243-255]	P23248 RS3A2_YEAST	2	1450.78	0.632	0.00433524	0.0149024	3.37311e+07	2.13263e+07	7.78	8.65		High	High	3.6	3.45	0.00102145	28.99
High	[-].MENDKGQLVELYVPR.[K]	1xAcetyl [N-Term]; 2xDeamidated [N3; Q7]	3.3215	8	eS21B; eS21A	eS21B [1-15]; eS21A [1-15]	Q3E754 RS21B_YEAST ;P0C0V8 RS21A_YEAST	1	1834.89	3.989	7.25908e-06	0.00108258	3.045e+07	1.21462e+08	2.35	4.06	NotUnique	Low	High	0.35	2.27	0.00102145	23.63
High	[R].LAQNDGLLKNVWSYSR.[-]		0.67447	8	eS21B; eS21A	eS21B [72-87]; eS21A [72-87]	Q3E754 RS21B_YEAST ;P0C0V8 RS21A_YEAST	1	1863.97	3.068	0.000544481	0.00568697	3.2679e+06	1.00256e+07	13.08	11.94	NotUnique	High	Low	1.52	0.99	0.0041841	50.07
High	[K].TPVTLAK.[V]		1.77852	8	eS28A	eS28A [5-11]	Q3E7X9 RS28A_YEAST	0	729.451	1.694	0.000578097	0.00568697	2.79739e+08	4.74005e+08	4.67	2.18		High	High	2.17	2.13	0.00102145	15.76
High	[R].AGAVAPEDIWVR.[A]		4.2994	8	uL10	uL10 [111-122]	P05317 RLA0_YEAST	0	1283.67	1.073	0.0688437	0.105748	3.57876e+08	3.83877e+08	6	3.47		High	High	3.46	3.54	0.00102145	33.04
High	[K].VSSASAAASESDVAK.[Q]		4.98461	8	uL13B	uL13B [177-191]	P26785 RL16B_YEAST	0	1379.66	1.37	0.00230272	0.011423	1.35403e+08	1.85494e+08	2.21	4.58		High	High	4.72	4.81	0.00102145	15.58
High	[R].SYIFGGHVSQYMEELADDDEERFSELFK.[G]	1xOxidation [M12]	5.27285	8	uL18	uL18 [197-224]	P26321 RL5_YEAST	1	3357.49	3.269	0.0145756	0.033139	2.16119e+06	7.06516e+06	31.88	14.07		High	High	4.47	4.89	0.00102145	50.94
High	[K].SCGVDAMSVDDLKK.[L]	1xCarbamidomethyl [C2]	4.62005	8	uL1B	uL1B [79-92]	P0CX44 RL1B_YEAST	1	1524.7	0.806	0.00698591	0.0202224	143843346	1.15944e+08	4.4	3.74		High	High	3.72	3.63	0.00102145	21.72
High	[K].AVPHYNRLDSYK.[V]		0.922234	8	uL23	uL23 [50-61]	P04456 RL25_YEAST	1	1462.74	2.579	0.00700587	0.0202318	1.52444e+07	3.93123e+07	14.78	1.76		High	Low	1.77	0.67	0.00173913	16.5
High	[K].AYFTAPSSER.[R]		3.04194	8	uL24B	uL24B [18-27]	P53221 RL26B_YEAST	0	1128.53	1.243	0.0500653	0.0846075	262113840	3.25778e+08	10.88	5.82		High	High	3	2.9	0.00102145	19.78
High	[K].ASLNVGNVLPLGSVPEGTIVSNVEEKPGDR.[G]	1xDeamidated [N4]	5.62031	8	uL2A	uL2A [94-123]	P0CX45 RL2A_YEAST	0	3048.58	0.614	0.000533711	0.00568697	1.74489e+07	1.07201e+07	5.79	4.56		High	Medium	5.03	0.71	0.00102145	38.96
High	[K].KAHLAEIQLNGGSISEK.[V]	2xDeamidated [Q8; N10]	1.18568	8	uL3	uL3 [175-191]	P14126 RL3_YEAST	1	1796.94	1.256	0.00161829	0.00958668	51836354	6.50874e+07	3.73	2.98		High	High	2.59	2.55	0.00173913	44.6
High	[K].GRFQTPAEKHAFMGTLK.[K]	1xDeamidated [Q4]; 1xOxidation [M13]	0.512326	8	uL3	uL3 [368-384]	P14126 RL3_YEAST	2	1935.97	1.086	0.403616	0.457708	8.50918e+06	9.24115e+06	4.75	6.89		Low	High	1.08	1.42	0.00821693	46.1
High	[K].SLVDNMITGVTK.[G]	1xOxidation [M6]	3.60845	8	uL6A; uL6B	uL6A [73-84]; uL6B [73-84]	P05738 RL9A_YEAST ;P51401 RL9B_YEAST	0	1293.67	1.811	0.00448942	0.015302	4.21916e+07	7.64064e+07	10.23	11.55	NotUnique	High	High	3.16	2.96	0.00102145	24.11
High	[K].RLLGTAFK.[S]		1.55892	8	uS12A	uS12A [32-39]	P0CX29 RS23A_YEAST	1	905.557	0.612	0.000277534	0.00405888	83753704	5.12264e+07	4.2	4.86		High	High	2.55	2.15	0.00102145	18.36
High	[R].NMIIVPEMIGSVVGIYNGK.[A]	2xOxidation [M2; M8]; 1xDeamidated [N]	1.63244	8	uS19	uS19 [82-100]	Q01855 RS15_YEAST	0	2067.05	0.564	0.000151477	0.00326491	9.88398e+07	5.57608e+07	4.11	5.11		High	High	1.33	1.73	0.00102145	37.98
High	[-].MSLPATFDLTPEDAQLLLAANTHLGAR.[N]	1xMet-loss+Acetyl [N-Term]; 1xDeamidated [N21]	5.76574	8	uS2A	uS2A [1-27]	P32905 RSSA1_YEAST	0	2778.43	1.046	0.562199	0.614324	3.35051e+06	3.50486e+06	30.96	15.79		High	High	4.38	4.88	0.00102145	59.83
High	[K].LDYVLALK.[V]		2.29406	8	uS4B; uS4A	uS4B [93-100]; uS4A [93-100]	P05755 RS9B_YEAST ;O13516 RS9A_YEAST	0	934.561	0.534	0.000468534	0.00541845	1.06681e+08	5.69229e+07	6.08	3.46	NotUnique	High	High	2.56	2.37	0.00102145	34.27
High	[K].HTLDIINVLTDQNPIQVVVDAITNTGPREDTTR.[V]		9.90746	8	uS7	uS7 [116-148]	P26783 RS5_YEAST	1	3658.9	0.669	0.177991	0.230342	8.59266e+06	5.74832e+06	6.67	45.09		High	High	6.79	6.95	0.00102145	68.72
High	[K].GLVAYHQK.[Y]		1.05588	8	uS9B	uS9B [88-95]	P0CX52 RS16B_YEAST	0	915.505	1.396	0.00536074	0.0168481	1.66742e+08	2.32761e+08	2.27	5.53		High	High	1.98	2.29	0.00173913	15.12
High	[-].MSAVPSVQTFGK.[K]	1xMet-loss [N-Term]	1.54733	8	uS9B	uS9B [1-12]	P0CX52 RS16B_YEAST	0	1120.6	1.048	0.337046	0.394798	68316920	7.157e+07	7.96	3.28		Low	High	0.61	2.26	0.00102145	19.18
High	[K].VHFDQAGKK.[V]		2.54956	7	eL13B; eL13A	eL13B [24-32]; eL13A [24-32]	P40212 RL13B_YEAST ;Q12690 RL13A_YEAST	1	1029.55	1.209	0.113522	0.157344	1.90639e+07	2.3043e+07	9.25	14.46	NotUnique	High	High	2.85	2.61	0.00102145	15.2
High	[K].WAAAGVCEK.[W]	1xCarbamidomethyl [C7]	2.45298	7	eL14B	eL14B [85-93]	P38754 RL14B_YEAST	0	991.467	0.738	0.00206922	0.0108859	3.31086e+08	2.44371e+08	3.87	1.56		High	High	2.97	3.15	0.00102145	17.32
High	[K].VLIDGPK.[A]		1.23222	7	eL14B	eL14B [44-50]	P38754 RL14B_YEAST	0	741.451	0.702	0.0265243	0.0520169	5.22376e+08	3.66513e+08	12.9	2.64		High	High	1.86	1.94	0.00173913	17.33
High	[K].SDNVYLK.[L]		1.92934	7	eL18B	eL18B [21-27]	P0CX50 RL18B_YEAST	0	838.431	2.981	0.00228912	0.011423	2.50887e+07	7.47784e+07	12.14	3.44		High	High	2.25	2.12	0.00102145	16.53
High	[K].LYTFLAR.[R]		1.18063	7	eL18B	eL18B [32-38]	P0CX50 RL18B_YEAST	0	883.504	0.651	0.00243848	0.0116004	1.52502e+08	9.92878e+07	8.86	6.63		High	High	1.91	1.89	0.00173913	30.21
High	[K].ASGEIVSINQINEAHPTK.[V]	3xDeamidated [N9; Q10; N12]	2.09879	7	eL20A	eL20A [54-71]	P0CX23 RL20A_YEAST	0	1910.93	1.241	0.0617556	0.0976788	1.26817e+07	1.57367e+07	9.1	4.63		High	High	3	2.11	0.00102145	26.16
High	[K].SRYWYFLQK.[L]		0.639199	7	eL20A	eL20A [39-47]	P0CX23 RL20A_YEAST	1	1290.66	1.12	0.56999	0.620781	5.19713e+07	5.82156e+07	10.46	8.19		High	Medium	1.64	1.19	0.0041841	14.54
High	[K].VKNFGVWVR.[Y]		1.84883	7	eL20A	eL20A [72-80]	P0CX23 RL20A_YEAST	1	1104.63	0.544	0.00759874	0.0215327	8.43259e+06	4.58983e+06	11.49	4.18		High	High	3.13	2.98	0.00102145	23.55
High	[K].VEVDSFSGAK.[I]		2.34657	7	eL24B	eL24B [3-12]	P24000 RL24B_YEAST	0	1038.51	0.183	0.000180385	0.00326914	3.31707e+07	6.06367e+06	7.27	2.35		High	Medium	2.63	0.3	0.00102145	18.94
High	[K].SELEYYAMLSK.[T]		2.79345	7	eL30	eL30 [54-64]	P14120 RL30_YEAST	0	1333.63	1.198	0.00348674	0.0137874	4.74847e+07	5.6875e+07	2.4	3.5		High	High	2.66	2.65	0.00102145	17.13
High	[R].KSELEYYAMLSK.[T]		3.34364	7	eL30	eL30 [53-64]	P14120 RL30_YEAST	1	1461.73	0.787	0.0241833	0.0486884	5.61851e+07	4.42175e+07	6.09	8.3		High	High	3.6	3.46	0.00102145	30.2
High	[K].TPGGILR.[A]		1.51998	7	eL34A	eL34A [25-31]	P87262 RL34A_YEAST	0	713.43	0.962	0.280559	0.338461	1.0111e+09	9.73019e+08	15.11	1.08		High	High	2.13	2.14	0.00173913	16.92
High	[K].VTSMTPAPK.[I]	1xOxidation [M4]	1.93103	7	eL36A	eL36A [17-25]	P05745 RL36A_YEAST	0	947.487	2.176	0.000246163	0.00377035	1.25701e+07	2.73511e+07	7.52	5.87		High	High	2.29	2.46	0.00102145	20.22
High	[K].HFELGGEK.[K]		3.22906	7	eL42A	eL42A [90-97]	P0CX27 RL44A_YEAST	0	916.452	0.763	0.00385165	0.0140647	256170826	1.95456e+08	3.2	5.94		High	High	2.94	3.15	0.00102145	16.1
High	[K].VNGVPLR.[R]		1.68985	7	eL6A; eL6B	eL6A [71-77]; eL6B [71-77]	Q02326 RL6A_YEAST ;P05739 RL6B_YEAST	0	754.457	1.053	0.785171	0.818309	4.28781e+07	4.51467e+07	18.04	1.73	NotUnique	High	High	2.43	2.49	0.00102145	16.59
High	[K].KMGVPYAIIK.[G]		2.14379	7	eL8B	eL8B [172-181]	P29453 RL8B_YEAST	1	1119.66	0.811	0.0717562	0.10894	16012777	1.29856e+07	13.09	20.98		High	High	2.73	1.96	0.00102145	24.93
High	[K].YRPETAAEKK.[E]		3.87704	7	eL8B; eL8A	eL8B [97-106]; eL8A [97-106]	P29453 RL8B_YEAST ;P17076 RL8A_YEAST	1	1192.63	1.346	0.752252	0.788756	4.58327e+06	6.16783e+06	84.26	11.05	NotUnique	High	High	3.01	2.94	0.00102145	13.23
High	[K].NFGIGQAVQPK.[R]	1xDeamidated [N1]	2.94681	7	eL8B; eL8A	eL8B [33-43]; eL8A [33-43]	P29453 RL8B_YEAST ;P17076 RL8A_YEAST	0	1159.61	1.23	0.264718	0.322567	1.99246e+09	2.45119e+09	15.75	1.14	NotUnique	High	Low	2.7	0.37	0.00102145	16.66
High	[K].VLQALEK.[I]		1.07481	7	eS19A	eS19A [104-110]	P07280 RS19A_YEAST	0	800.488	1.385	0.0644958	0.100438	1.18016e+09	1.63478e+09	14.59	4.02		High	High	1.82	1.67	0.00173913	17.09
High	[K].TSSGNEMPPQDAEGWFYKR.[A]	1xOxidation [M7]	2.85603	7	eS19A	eS19A [39-57]	P07280 RS19A_YEAST	1	2215.97	1.322	0.589718	0.637675	1.12458e+07	1.48713e+07	24.81	17.33		High	High	4.14	3.41	0.00102145	28.61
High	[K].EVQGSTLAQLTSK.[L]		3.86886	7	eS1A	eS1A [175-187]	P33442 RS3A1_YEAST	0	1361.73	0.923	0.0909291	0.131765	1.0476e+08	9.66483e+07	6.19	1.18		High	High	3.52	3.31	0.00102145	24.47
High	[K].KVTGFKDEVLETV.[-]		3.04656	7	eS1A	eS1A [243-255]	P33442 RS3A1_YEAST	2	1464.79	0.856	0.194235	0.248178	2.44894e+07	2.09557e+07	16.36	12.82		High	High	3.63	3.26	0.00102145	29.58
High	[K].NLLTNFHGMDFTTDK.[L]	1xOxidation [M9]	2.9016	7	eS1A; eS1B	eS1A [95-109]; eS1B [95-109]	P33442 RS3A1_YEAST ;P23248 RS3A2_YEAST	0	1769.82	0.95	0.132044	0.17952	1.77474e+07	1.68613e+07	10.43	7.05	NotUnique	High	High	3.13	2.03	0.00102145	31.84
High	[K].LIPEVINKEIENATK.[D]		3.80543	7	eS1A; eS1B	eS1A [188-202]; eS1B [188-202]	P33442 RS3A1_YEAST ;P23248 RS3A2_YEAST	1	1710.96	0.583	0.00177911	0.0100372	25227548	1.47107e+07	4.21	7.84	NotUnique	High	High	4.21	4.22	0.00102145	37.97
High	[R].KVISEILTR.[E]		3.37543	7	eS1B	eS1B [166-174]	P23248 RS3A2_YEAST	1	1058.66	0.735	0.000821136	0.00699701	6.74579e+07	4.95883e+07	4.31	3.54		High	High	3.31	2.96	0.00102145	19.72
High	[K].IGGSLAR.[I]		1.77952	7	eS25A	eS25A [71-77]	Q3E792 RS25A_YEAST	0	673.399	0.881	0.126668	0.173185	8.38535e+07	7.38668e+07	13.05	5.32		High	High	2.4	2.31	0.00102145	15.27
High	[R].RFVNVTLVNGK.[R]		2.80642	7	eS30A	eS30A [43-53]	P0CX33 RS30A_YEAST	1	1246.73	0.857	0.198157	0.25239	1.11732e+08	9.57304e+07	6.12	8.52		High	High	4.1	4	0.00102145	21.87
High	[K].QGFPMK.[Q]		0.772488	7	eS6A	eS6A [59-64]	P0CX37 RS6A_YEAST	0	707.355	0.451	0.0689547	0.105748	1.31416e+08	5.92286e+07	8.24	34.59		High	High	1.93	1.74	0.00255102	17.23
High	[R].RILPKPSR.[T]		2.04147	7	eS7A; eS7B	eS7A [97-104]; eS7B [97-104]	P26786 RS7A_YEAST ;P48164 RS7B_YEAST	1	966.621	1.23	0.0846074	0.124392	4.44224e+08	5.46438e+08	11.5	10.3	NotUnique	High	High	2.83	2.97	0.00102145	14.18
High	[K].VLEDMVFPTEIVGKR.[V]		3.33808	7	eS7B	eS7B [125-139]	P48164 RS7B_YEAST	1	1732.93	1.028	0.903114	0.922946	5.44775e+06	5.60098e+06	8.74	8.67		High	Low	2.61	0.72	0.00102145	40.32
High	[K].NVKEEETVAK.[S]		1.24659	7	eS8A	eS8A [126-135]	P0CX39 RS8A_YEAST	1	1146.6	1.005	0.867811	0.890628	1.48862e+07	1.49574e+07	25.68	7.46		High	High	2.13	2.46	0.00173913	13.97
High	[K].SDVMSVDIDKK.[A]	1xOxidation [M4]	3.81041	7	RACK1	RACK1 [108-118]	P38011 GBLP_YEAST	1	1252.61	1.55	0.0152989	0.0341541	1.71459e+07	2.65741e+07	14.03	7.97		High	High	3.35	3.16	0.00102145	15.68
High	[K].AWNLNQFQIEADFIGHNSNINTLTASPDGTLIASAGK.[D]	1xDeamidated [N/Q]	3.62483	7	RACK1	RACK1 [180-216]	P38011 GBLP_YEAST	0	3929.93	0.926	0.920923	0.934829	6.70445e+07	6.2072e+07	10.95	5.45		High	Low	1.55	1.83	0.00102145	36.83
High	[R].VWQVMTAN.[-]		0.493028	7	RACK1	RACK1 [312-319]	P38011 GBLP_YEAST	0	948.461	0.705	0.00369817	0.0140647	4.54961e+07	3.20526e+07	3.68	6.73		High	High	1.78	2.07	0.00821693	31.13
High	[-].MPPKFDPNEVK.[Y]		2.95781	7	uL11A	uL11A [1-11]	P0CX53 RL12A_YEAST	1	1301.66	27.058	0.00673346	0.0198002	1.78971e+06	4.84259e+07	56.45	24.73		n/a	High		3.43	0.00102145	19.13
High	[-].MPPKFDPNEVK.[Y]	1xOxidation [M1]	1.68657	7	uL11A	uL11A [1-11]	P0CX53 RL12A_YEAST	1	1317.65	7.168	0.0665602	0.103386	3.16701e+06	2.26997e+07	72.5	2.49		n/a	High		3.47	0.00102145	17.62
High	[K].LKYHDFLR.[K]		1.32898	7	uL13B; uL13A	uL13B [51-58]; uL13A [52-59]	P26785 RL16B_YEAST ;P26784 RL16A_YEAST	1	1091.6	2.527	0.0023382	0.0114343	1.11605e+07	2.81989e+07	13.57	6.15	NotUnique	High	Low	2.35	0.55	0.00173913	14.46
High	[R].SYIFGGHVSQYMEELADDDEER.[F]		8.66617	7	uL18	uL18 [197-218]	P26321 RL5_YEAST	0	2590.1	0.942	0.301182	0.357403	1.59283e+07	1.50082e+07	13.41	10.81		High	High	6.41	6.65	0.00102145	45.71
High	[R].LLGPQLSK.[A]		1.48143	7	uL1B	uL1B [123-130]	P0CX44 RL1B_YEAST	0	855.53	0.711	0.0103	0.0261278	231509472	1.6458e+08	6.77	2.18		High	High	2.08	2.39	0.00173913	20.27
High	[K].AYFTAPSSQR.[R]		2.86118	7	uL24A	uL24A [18-27]	P05743 RL26A_YEAST	0	1127.55	1.544	0.000237305	0.00368127	244541072	3.77593e+08	1.63	3.15		High	High	2.77	2.78	0.00102145	19.18
High	[K].FAVQVDK.[V]	1xDeamidated [Q4]	0.736339	7	uL24A; uL24B	uL24A [78-84]; uL24B [78-84]	P05743 RL26A_YEAST ;P53221 RL26B_YEAST	0	807.425	1.51	0.0091107	0.0239131	3.91476e+07	5.91021e+07	8.72	2.14	NotUnique	High	High	1.09	1.28	0.00255102	19.22
High	[R].KAYFTAPSSERR.[V]		3.90757	7	uL24B	uL24B [17-28]	P53221 RL26B_YEAST	2	1412.73	3.113	0.00156517	0.00957532	1.68136e+07	5.23369e+07	11	3.38		High	Low	4.63	0.63	0.00102145	15.63
High	[K].TITPMGGFVHYGEIKNDFIMVK.[G]		3.16471	7	uL3	uL3 [304-325]	P14126 RL3_YEAST	1	2497.26	0.868	0.0539603	0.0882323	4.27153e+07	3.70857e+07	7.66	2.05		High	n/a	4.91		0.00102145	42.35
High	[K].ATLELLK.[L]		1.13863	7	uL30A	uL30A [122-128]	P05737 RL7A_YEAST	0	787.492	0.99	0.934997	0.945942	2.16661e+08	2.14529e+08	5.67	7.12		High	High	1.38	1.49	0.00173913	25.75
High	[K].ILTPESQLK.[K]		2.13891	7	uL30A	uL30A [6-14]	P05737 RL7A_YEAST	0	1028.6	0.93	0.125314	0.171721	1.43278e+08	1.33295e+08	3.97	5.68		High	High	2.35	2.03	0.00102145	20.5
High	[R].DGVTIEFSTNVKDEIVLSGNSVEDVSQNAADLQQICR.[V]	3xDeamidated [N28; N/Q]; 1xCarbamidomethyl [C36]	3.7151	7	uL6A; uL6B	uL6A [130-166]; uL6B [130-166]	P05738 RL9A_YEAST ;P51401 RL9B_YEAST	1	4053.91	7.276	0.0902668	0.13112	665869	4.84519e+06	81.09	17.42	NotUnique	High	High	2.83	2.59	0.00102145	82.26
High	[R].YVYAHFPINVNIVEKDGAK.[F]		5.10417	7	uL6A; uL6B	uL6A [92-110]; uL6B [92-110]	P05738 RL9A_YEAST ;P51401 RL9B_YEAST	1	2177.14	0.397	0.0528128	0.0870619	1.28334e+07	5.08885e+06	2.11	35.54	NotUnique	High	n/a	5.13		0.00102145	35.52
High	[K].VKQLENVSSNIVK.[N]		5.21418	7	uS10	uS10 [31-43]	P38701 RS20_YEAST	1	1457.83	1.128	0.0582413	0.0934578	5.23761e+07	5.90781e+07	5.58	5.64		High	High	3.64	3.04	0.00102145	19.08
High	[K].VTAFVPNDGCLNFVDENDEVLLAGFGR.[K]	1xCarbamidomethyl [C10]; 1xDeamidated [N]	4.73619	7	uS12A	uS12A [83-109]	P0CX29 RS23A_YEAST	0	2969.4	1.001	0.615533	0.66204	1.59643e+07	1.59762e+07	31.7	4.55		High	Medium	4.63	1.17	0.00102145	22.17
High	[K].ILTGTVVSTK.[M]		1.96656	7	uS17A	uS17A [70-79]	P0CX47 RS11A_YEAST	0	1018.61	0.706	0.0011596	0.00831519	3.45919e+08	2.44134e+08	5.24	4.79		High	High	2.23	2.6	0.00102145	18.99
High	[R].GMTSKPAGFMK.[K]		3.12883	7	uS19	uS19 [48-58]	Q01855 RS15_YEAST	0	1154.57	0.89	0.0537636	0.0880296	43716236	3.89246e+07	4.08	0.3		High	High	3.41	3.14	0.00102145	16.7
High	[R].QGVLGIK.[V]	1xDeamidated [Q1]	0.884725	7	uS3	uS3 [179-185]	P05750 RS3_YEAST	0	715.435	3.294	0.000683765	0.00633083	5.31777e+06	1.75179e+07	5.58	0.43		High	High	0.78	0.77	0.00173913	25.17
High	[R].KAEASGEAAEEAEDEE.[-]		5.1845	7	uS4B	uS4B [180-195]	P05755 RS9B_YEAST	1	1664.68	0.593	0.00116138	0.00831519	7.95418e+07	4.71731e+07	5.61	2.49		High	High	4.8	4.66	0.00102145	15.78
High	[R].VGVLSEDKK.[K]		1.55183	7	uS4B; uS4A	uS4B [83-91]; uS4A [83-91]	P05755 RS9B_YEAST ;O13516 RS9A_YEAST	1	974.552	0.759	0.0219843	0.0451631	1.11799e+08	8.48708e+07	12.18	5.69	NotUnique	High	High	2.53	2.55	0.00102145	15.01
High	[R].RLQTQVYK.[L]		1.57534	7	uS4B; uS4A	uS4B [108-115]; uS4A [108-115]	P05755 RS9B_YEAST ;O13516 RS9A_YEAST	1	1035.59	0.64	0.000565786	0.00568697	2.42378e+08	1.55149e+08	4.28	5.76	NotUnique	High	High	2.7	2.35	0.00102145	15.02
High	[R].AGIIIAK.[L]		1.75491	7	uS5	uS5 [127-133]	P25443 RS2_YEAST	0	685.461	0.628	0.00392944	0.0140925	3.23607e+08	2.03205e+08	11.25	7.13		High	High	1.89	2.18	0.00102145	17.83
High	[R].RVNQAIALLTIGAR.[E]	2xDeamidated [N3; Q4]	1.09023	7	uS7	uS7 [167-180]	P26783 RS5_YEAST	1	1497.87	1.066	0.26894	0.327053	2.39799e+07	2.55593e+07	5.83	4.2		High	Low	1.69	0.67	0.00173913	26.61
High	[K].AFTSYDR.[T]		1.22428	7	uS9B	uS9B [108-114]	P0CX52 RS16B_YEAST	0	859.394	1.408	1.92969e-05	0.00145933	3.64965e+08	5.14049e+08	1.76	1.72		High	High	1.84	1.85	0.00173913	16.51
High	[R].AVQDNGESAFR.[T]		3.1975	6	eL13B; eL13A	eL13B [158-168]; eL13A [158-168]	P40212 RL13B_YEAST ;Q12690 RL13A_YEAST	0	1193.55	1.225	0.00120326	0.00856438	5.81479e+08	7.12363e+08	3.3	2.9	NotUnique	High	High	2.94	2.81	0.00102145	16.56
High	[R].VKVHFDQAGKK.[V]		1.43046	6	eL13B; eL13A	eL13B [22-32]; eL13A [22-32]	P40212 RL13B_YEAST ;Q12690 RL13A_YEAST	2	1256.71	1.179	0.746777	0.784375	1.91119e+07	2.25359e+07	26.19	16.75	NotUnique	High	High	2.98	2.74	0.00173913	14.28
High	[K].AAGLTAAYAR.[T]		3.12148	6	eL13B; eL13A	eL13B [82-91]; eL13A [82-91]	P40212 RL13B_YEAST ;Q12690 RL13A_YEAST	0	964.521	0.967	0.410077	0.463732	1.37311e+09	1.32841e+09	5.26	2.24	NotUnique	High	High	3.25	3.19	0.00102145	17.88
High	[R].LVEVGR.[V]		0.927633	6	eL14B	eL14B [14-19]	P38754 RL14B_YEAST	0	672.404	0.792	0.015327	0.0341541	7.24433e+07	5.74102e+07	8.37	6.27		High	High	1.8	1.64	0.00173913	15.68
High	[K].GQNTLILR.[G]		1.83371	6	eL18B	eL18B [134-141]	P0CX50 RL18B_YEAST	0	914.542	0.972	0.336963	0.394798	131800272	1.28073e+08	6.34	1.73		High	High	2.49	2.42	0.00102145	19.83
High	[R].LAASVVGVGK.[R]		3.48613	6	eL19A	eL19A [10-19]	P0CX82 RL19A_YEAST	0	900.551	1.503	0.95828	0.963857	2.27376e+06	3.41813e+06	167.94	160.4		High	High	3.15	2.95	0.00102145	18.94
High	[R].DALLKEDA.[-]		1.18517	6	eL19A	eL19A [182-189]	P0CX82 RL19A_YEAST	1	874.452	0.69	0.000194751	0.00332493	52265812	3.60745e+07	2.51	1.22		High	High	1.74	2	0.00173913	18.68
High	[K].VKNFGVWVR.[Y]	1xDeamidated [N3]	0.787345	6	eL20A	eL20A [72-80]	P0CX23 RL20A_YEAST	1	1105.62	1.078	0.220142	0.276603	1.38849e+07	1.49628e+07	3.49	8.66		High	n/a	1.28		0.00255102	15.94
High	[R].SIHILK.[V]		0.839124	6	eL20A	eL20A [120-125]	P0CX23 RL20A_YEAST	0	710.456	0.725	0.0118303	0.0288021	7.17948e+07	5.20833e+07	10.31	5.02		High	High	1.64	1.72	0.00173913	16.21
High	[K].AQGVAVQLK.[R]		2.05601	6	eL21A; eL21B	eL21A [121-129]; eL21B [121-129]	Q02753 RL21A_YEAST ;Q12672 RL21B_YEAST	0	913.547	0.779	0.01192	0.0289043	4.54995e+08	3.54295e+08	6.25	1.83	NotUnique	High	High	2.68	2.33	0.00102145	17.44
High	[R].QEFLER.[V]		0.985797	6	eL21A; eL21B	eL21A [103-108]; eL21B [103-108]	Q02753 RL21A_YEAST ;Q12672 RL21B_YEAST	0	821.415	0.627	0.00148259	0.00951707	1.85089e+08	1.16046e+08	5.49	8.17	NotUnique	High	High	1.82	1.74	0.00173913	17.87
High	[K].TLTVDVSSPTENGVFDPASYSK.[Y]	1xDeamidated [N12]	6.11352	6	eL22B	eL22B [14-35]	P56628 RL22B_YEAST	0	2315.09	0.18	0.000555545	0.00568697	7.70673e+06	1.39058e+06	6.54	14.85		High	n/a	4.03		0.00102145	42.57
High	[K].YLIDHIK.[V]		0.786632	6	eL22B; eL22A	eL22B [36-42]; eL22A [36-42]	P56628 RL22B_YEAST ;P05749 RL22A_YEAST	0	901.514	1.531	0.00143006	0.00925333	3.08444e+08	4.72356e+08	6.36	3.48	NotUnique	High	High	1.68	1.6	0.00255102	19.68
High	[-].MKVEIDSFSGAK.[I]	1xOxidation [M1]	0.571471	6	eL24A	eL24A [1-12]	P04449 RL24A_YEAST	1	1327.66	1.577	0.00034128	0.00445031	4.60171e+07	7.2587e+07	4.89	3.52		High	High	0.8	1.28	0.0066335	17.58
High	[-].MKVEVDSFSGAK.[I]		3.68992	6	eL24B	eL24B [1-12]	P24000 RL24B_YEAST	1	1297.65	0.151	0.00950511	0.0247337	70426668	1.06062e+07	4.45	32.52		High	n/a	3.56		0.00102145	20.52
High	[K].KGITEEVAK.[K]		4.5514	6	eL24B; eL24A	eL24B [61-69]; eL24A [61-69]	P24000 RL24B_YEAST ;P04449 RL24A_YEAST	1	974.552	0.707	0.00210135	0.0109759	8.1545e+07	5.76874e+07	7.72	6.16	NotUnique	High	High	3.69	3.82	0.00102145	15.01
High	[K].SASLFK.[Q]		1.51273	6	eL24B; eL24A	eL24B [36-41]; eL24A [36-41]	P24000 RL24B_YEAST ;P04449 RL24A_YEAST	0	652.366	0.256	0.000102381	0.00291356	1.13259e+08	2.90108e+07	7.66	4.04	NotUnique	High	High	1.82	1.88	0.00173913	17.52
High	[R].RSLKPEVR.[K]		1.58684	6	eL24B; eL24A	eL24B [94-101]; eL24A [94-101]	P24000 RL24B_YEAST ;P04449 RL24A_YEAST	1	984.595	0.238	0.00105594	0.00793593	2.70838e+07	6.45878e+06	17.06	22.08	NotUnique	High	High	2.63	2.95	0.00102145	13.88
High	[K].VAVVVR.[G]		1.19341	6	eL27A	eL27A [10-15]	P0C2H6 RL27A_YEAST	0	642.43	1.002	0.696463	0.737288	193279712	1.93667e+08	2.12	3.55		High	High	2.09	2.16	0.00173913	15.83
High	[K].IKPFIK.[V]		0.550719	6	eL27A	eL27A [68-73]	P0C2H6 RL27A_YEAST	0	745.497	0.939	0.213268	0.268807	2.96626e+08	2.78622e+08	7.84	3.83		High	High	1.44	1.51	0.0066335	16.41
High	[K].VYYFQGGNNELGTAVGK.[L]	1xDeamidated [N/Q]	4.75797	6	eL30	eL30 [67-83]	P14120 RL30_YEAST	0	1817.87	1.137	0.96803	0.972854	1.88468e+07	2.14323e+07	21.85	6.31		High	High	3.34	3.76	0.00102145	33.71
High	[R].LHGVSFK.[K]		1.72392	6	eL31A; eL31B	eL31A [20-26]; eL31B [20-26]	P0C2H8 RL31A_YEAST ;P0C2H9 RL31B_YEAST	0	787.446	1.369	0.00234355	0.0114343	4.70244e+08	6.4377e+08	5.3	4.42	NotUnique	High	High	2.37	2.2	0.00102145	16.14
High	[-].MAGLKDVVTR.[E]	1xMet-loss [N-Term]	1.52508	6	eL31A; eL31B	eL31A [1-10]; eL31B [1-10]	P0C2H8 RL31A_YEAST ;P0C2H9 RL31B_YEAST	1	958.568	1.218	0.396064	0.450411	2.50776e+08	3.05545e+08	18.42	2.91	NotUnique	High	High	2.87	2.66	0.00173913	16.42
High	[K].LHMGTEDVR.[L]	1xOxidation [M3]	1.9761	6	eL31B	eL31B [42-50]	P0C2H9 RL31B_YEAST	0	1073.5	1.071	0.744095	0.782918	4.4155e+06	4.73105e+06	13.6	19.26		High	High	2.23	1.88	0.00102145	14.02
High	[K].FLSPSGHK.[T]		1.53378	6	eL32	eL32 [65-72]	P38061 RL32_YEAST	0	872.462	1.128	0.568465	0.619678	2.84019e+08	3.20317e+08	9.85	7.92		High	High	1.88	1.95	0.00173913	14.92
High	[K].GIDSVVR.[R]		0.747982	6	eL32	eL32 [37-43]	P38061 RL32_YEAST	0	745.42	1.114	0.515903	0.568527	3.62738e+08	4.03939e+08	11.93	2.76		High	High	1.58	1.53	0.00255102	17.18
High	[K].VTSMTPAPK.[I]		2.13464	6	eL36A	eL36A [17-25]	P05745 RL36A_YEAST	0	931.492	1.312	0.0389528	0.0702428	4.54978e+07	5.9674e+07	6.23	9.36		High	High	2.72	2.71	0.00102145	15.22
High	[R].LGSFTR.[A]		0.575565	6	eL36A; eL36B	eL36A [77-82]; eL36B [77-82]	P05745 RL36A_YEAST ;O14455 RL36B_YEAST	0	680.373	1.11	0.00513715	0.0163148	4.18512e+08	4.6475e+08	2.33	1.26	NotUnique	High	High	2.09	1.88	0.0066335	16.35
High	[K].TCSSCGYPAAK.[T]	2xCarbamidomethyl [C2; C5]	2.99898	6	eL37A	eL37A [33-43]	P49166 RL37A_YEAST	0	1201.5	0.734	0.00102793	0.00792224	2.38984e+07	1.75453e+07	3.76	2.02		High	High	3.1	2.79	0.00102145	14.8
High	[R].FKNGFQTGSAK.[A]	1xDeamidated [N3]	2.02417	6	eL37B	eL37B [74-84]	P51402 RL37B_YEAST	1	1185.59	0.646	0.00148655	0.00951707	6.00434e+07	3.88019e+07	3.46	6.4		High	High	3.1	2.54	0.00102145	15.65
High	[R].CKHFELGGEKK.[Q]	1xCarbamidomethyl [C1]	2.27803	6	eL42A	eL42A [88-98]	P0CX27 RL44A_YEAST	2	1332.67	0.455	0.0244677	0.0490025	2.88913e+07	1.31422e+07	27.36	4.33		High	High	4.32	3.45	0.00102145	14.24
High	[K].VNGVPLRR.[V]		0.955766	6	eL6A; eL6B	eL6A [71-78]; eL6B [71-78]	Q02326 RL6A_YEAST ;P05739 RL6B_YEAST	1	910.558	0.942	0.352058	0.40882	2.10664e+07	1.98505e+07	10.87	3.78	NotUnique	High	High	1.42	1.83	0.00173913	15.3
High	[K].VNGVPLRR.[V]	1xDeamidated [N2]	1.37156	6	eL6A; eL6B	eL6A [71-78]; eL6B [71-78]	Q02326 RL6A_YEAST ;P05739 RL6B_YEAST	1	911.542	0.932	0.354097	0.410007	3.35304e+07	3.12382e+07	5.05	3.22	NotUnique	High	High	1.78	1.58	0.00173913	15.47
High	[K].RVVYLK.[H]		0.642926	6	eL6A; eL6B	eL6A [51-56]; eL6B [51-56]	Q02326 RL6A_YEAST ;P05739 RL6B_YEAST	1	777.498	0.899	0.0895673	0.130417	6.15392e+07	5.52951e+07	8.85	2.51	NotUnique	High	High	2.08	2.01	0.0041841	15.34
High	[R].LGTLVNQK.[T]		1.83171	6	eL8B; eL8A	eL8B [186-193]; eL8A [186-193]	P29453 RL8B_YEAST ;P17076 RL8A_YEAST	0	872.52	0.847	0.0264683	0.0519913	5.75453e+08	4.8724e+08	7.79	3.89	NotUnique	High	High	2.43	2.38	0.00102145	16.22
High	[K].KILSIR.[L]		1.18844	6	eL8B; eL8A	eL8B [63-68]; eL8A [63-68]	P29453 RL8B_YEAST ;P17076 RL8A_YEAST	1	729.498	0.698	0.00159718	0.00958668	9.57625e+07	6.68281e+07	3.79	5.48	NotUnique	High	High	1.81	1.82	0.00173913	16.08
High	[K].LVSTIDANFADK.[Y]		3.35975	6	eL8B; eL8A	eL8B [214-225]; eL8A [214-225]	P29453 RL8B_YEAST ;P17076 RL8A_YEAST	0	1293.67	0.624	0.0124014	0.0297143	58729456	3.66456e+07	1.56	9.29	NotUnique	High	High	3.47	3.2	0.00102145	27.7
High	[K].ALQSLTSK.[G]		1.51351	6	eS10A	eS10A [45-52]	Q08745 RS10A_YEAST	0	847.488	1.785	0.000218018	0.003426	1.24933e+08	2.23062e+08	4	5.38		High	High	1.75	1.82	0.00173913	16.06
High	[K].NLYVIK.[A]	1xDeamidated [N1]	1.22406	6	eS10A	eS10A [39-44]	Q08745 RS10A_YEAST	0	750.44	1.298	0.0324945	0.0611845	7.21804e+06	9.3662e+06	8.48	7.33		High	High	1.87	1.6	0.00173913	27.41
High	[K].VVGASVVVVK.[N]		4.06136	6	eS12	eS12 [115-124]	P48589 RS12_YEAST	0	956.614	1.465	0.00671941	0.0198002	1.9067e+08	2.79305e+08	8.47	3.39		High	High	3.79	3.78	0.00102145	20.44
High	[K].IAGYTTHLMK.[R]	1xOxidation [M9]	2.71998	6	eS17A	eS17A [50-59]	P02407 RS17A_YEAST	0	1150.59	1.279	0.0126226	0.0300497	4.24856e+07	5.43491e+07	6.11	2.61		High	High	3.25	3.21	0.00102145	16.19
High	[K].VISEILTK.[E]		1.39565	6	eS1A	eS1A [167-174]	P33442 RS3A1_YEAST	0	902.556	0.949	0.29239	0.349942	9.88787e+07	9.38237e+07	9	6.44		High	High	1.94	1.74	0.00173913	22.43
High	[K].LIPEVINK.[E]		0.798027	6	eS1A; eS1B	eS1A [188-195]; eS1B [188-195]	P33442 RS3A1_YEAST ;P23248 RS3A2_YEAST	0	925.572	0.872	0.00273713	0.0121762	3.05004e+08	2.65887e+08	2.76	2.28	NotUnique	High	High	1.84	1.79	0.00255102	23
High	[K].TSDDYVLR.[I]		2.28195	6	eS1A; eS1B	eS1A [129-136]; eS1B [129-136]	P33442 RS3A1_YEAST ;P23248 RS3A2_YEAST	0	968.468	0.824	0.0100559	0.0255622	1.23088e+08	1.01485e+08	2.92	5.07	NotUnique	High	High	2.91	2.95	0.00102145	18.82
High	[R].YGLAEK.[V]		0.699567	6	eS24A	eS24A [94-99]	P0CX31 RS24A_YEAST	0	680.361	1.592	0.000555884	0.00568697	4.50625e+07	7.1743e+07	3.74	1.58		High	High	1.67	1.67	0.00338409	15.67
High	[K].IFGTGK.[R]		0.709565	6	eS24A	eS24A [118-123]	P0CX31 RS24A_YEAST	0	622.356	1.4	0.00845542	0.0227399	9.81774e+07	1.37485e+08	6.8	2.29		High	High	1.63	1.57	0.00338409	15.94
High	[R].KQFVVDVLHPNR.[A]	1xDeamidated [N/Q]	3.06181	6	eS24A	eS24A [21-32]	P0CX31 RS24A_YEAST	1	1452.8	1.107	0.312504	0.369267	6.28867e+06	6.95987e+06	12.07	9.61		High	High	3.69	3.09	0.00102145	24.19
High	[K].TLVQGPR.[S]		1.73812	6	eS27A	eS27A [23-29]	P35997 RS27A_YEAST	0	770.452	1.448	0.00691772	0.0201321	5.8948e+08	8.5355e+08	7.82	4.39		High	High	1.93	1.91	0.00102145	15.61
High	[R].RMNPGPSVQ.[-]		2.72083	6	eS30A	eS30A [55-63]	P0CX33 RS30A_YEAST	1	985.488	0.894	0.0177822	0.0382175	3.74646e+07	3.34874e+07	3.36	4.31		High	High	2.99	2.65	0.00102145	15.39
High	[R].IGTIVHK.[E]		1.22872	6	eS4A	eS4A [192-198]	P0CX35 RS4A_YEAST	0	767.477	1.05	0.933075	0.944787	3.44817e+07	3.61896e+07	8.39	9.14		High	High	2.08	2.1	0.00173913	14.74
High	[K].LSIAEER.[D]		1.42646	6	eS4A	eS4A [246-252]	P0CX35 RS4A_YEAST	0	817.441	0.992	0.503324	0.557202	1.84209e+08	1.82796e+08	15.38	3.39		High	High	2.18	2.2	0.00173913	16.9
High	[K].VRTDTTYPAGFMDVITLDATNENFR.[L]		6.94752	6	eS4A	eS4A [76-100]	P0CX35 RS4A_YEAST	1	2847.36	0.527	0.0738889	0.111339	3.75776e+06	1.97865e+06	7.6	35.34		High	High	5.85	5.59	0.00102145	51.28
High	[R].LVTPQR.[L]		0.796123	6	eS6A	eS6A [178-183]	P0CX37 RS6A_YEAST	0	713.43	0.822	0.0489245	0.0831441	6.55963e+07	5.39044e+07	8.89	13.54		High	High	1.88	1.65	0.00255102	14.99
High	[R].VFFDKR.[I]		0.775408	6	eS6A	eS6A [26-31]	P0CX37 RS6A_YEAST	1	811.446	0.798	0.00241547	0.0116004	3.26948e+08	2.60966e+08	3.94	4.24		High	High	1.98	1.96	0.00255102	16.75
High	[K].GEQELEGLTDTTVPK.[R]		5.03872	6	eS6A	eS6A [117-131]	P0CX37 RS6A_YEAST	0	1616.8	0.784	0.00880886	0.0233744	23587680	1.84958e+07	8.24	7.31		High	High	3.64	3.81	0.00102145	29.49
High	[K].DVQQIDYK.[L]		1.14045	6	eS7A; eS7B	eS7A [158-165]; eS7B [158-165]	P26786 RS7A_YEAST ;P48164 RS7B_YEAST	0	1008.5	1.654	3.08613e-06	0.00108258	334461888	5.53108e+08	0.61	1.05	NotUnique	High	High	1.89	1.87	0.00173913	17.58
High	[K].VLLDSK.[D]		0.59989	6	eS7A; eS7B	eS7A [152-157]; eS7B [152-157]	P26786 RS7A_YEAST ;P48164 RS7B_YEAST	0	674.408	1.574	0.00123862	0.00860951	168337264	2.64976e+08	2.15	4.94	NotUnique	High	High	1.83	1.67	0.00501672	16.11
High	[K].QIVFEIPSQTN.[-]		1.19257	6	eS7B	eS7B [180-190]	P48164 RS7B_YEAST	0	1275.66	1.559	0.00230347	0.011423	2.64474e+07	4.12298e+07	2.07	5.78		High	Low	1.51	0.42	0.00173913	24.46
High	[K].LAAVPAAGPASAGGAAAASGDAAAEEEK.[E]		6.09418	6	P2A	P2A [61-88]	P05319 RLA2_YEAST	0	2381.16	4.998	0.0204123	0.042511	3.47252e+06	1.7357e+07	41.02	6.85		High	High	4.72	5.45	0.00102145	25.43
High	[K].TLISWK.[L]		0.818132	6	RACK1	RACK1 [41-46]	P38011 GBLP_YEAST	0	747.44	0.895	0.0883225	0.128915	2.02052e+08	1.80895e+08	7.74	3.98		High	High	1.8	1.71	0.00255102	26.14
High	[R].AVVLMGK.[N]		1.56077	6	uL10	uL10 [49-55]	P05317 RLA0_YEAST	0	717.433	1.021	0.919463	0.934132	5.09097e+07	5.19552e+07	10.57	3.96		High	High	1.44	1.76	0.00102145	18.1
High	[K].VTVQLK.[I]		0.908148	6	uL11A	uL11A [58-63]	P0CX53 RL12A_YEAST	0	687.44	1.626	0.0749027	0.112447	1.03984e+08	1.69077e+08	20.88	1.82		High	High	1.94	1.92	0.00173913	16.52
High	[R].TLASVTK.[E]		1.13065	6	uL11A	uL11A [124-130]	P0CX53 RL12A_YEAST	0	719.43	1.366	0.0140008	0.0323812	4.47242e+07	6.10927e+07	5.06	8.87		High	High	1.99	2	0.00173913	15.07
High	[K].RVVVPQALR.[V]	1xDeamidated [Q6]	0.549853	6	uL13B; uL13A	uL13B [116-124]; uL13A [117-125]	P26785 RL16B_YEAST ;P26784 RL16A_YEAST	1	1038.64	0.827	0.0401858	0.071824	4.1892e+07	3.46631e+07	10.36	9.12	NotUnique	High	Low	1.17	0.81	0.0066335	18.13
High	[R].INMDKYHPGYFGK.[V]		2.98603	6	uL15	uL15 [43-55]	P02406 RL28_YEAST	1	1569.75	0.89	0.301282	0.357403	11960824	1.06455e+07	14.27	11.79		High	Low	3.65	0.25	0.00102145	21.53
High	[R].DAFHLR.[V]		0.699715	6	uL16	uL16 [83-88]	P41805 RL10_YEAST	0	758.394	0.894	0.080784	0.11979	175748496	1.57108e+08	7.78	3.94		High	High	1.52	1.55	0.00338409	17.81
High	[R].YKFPGQQK.[I]		1.6123	6	uL16	uL16 [157-164]	P41805 RL10_YEAST	1	995.531	0.724	0.00360156	0.0140647	1.83781e+08	1.33066e+08	5.34	5.99		High	High	2.22	2.92	0.00102145	16.05
High	[K].MLSCAGADR.[L]	1xCarbamidomethyl [C4]	2.29755	6	uL16	uL16 [102-110]	P41805 RL10_YEAST	0	980.429	0.649	0.00199089	0.0107066	6.19264e+07	4.01742e+07	6.59	7.71		High	High	2.59	2.69	0.00102145	15.41
High	[K].LPNCPRPNMSICIFGDAFDVDR.[A]	2xCarbamidomethyl [C4; C12]; 1xOxidation [M9]	5.31327	6	uL1B	uL1B [55-76]	P0CX44 RL1B_YEAST	0	2610.19	1.67	0.00210915	0.0109759	5.53651e+06	9.24438e+06	5.66	9.25		High	High	5.35	4.93	0.00102145	43.5
High	[R].INKYESSPSHIELVVTEK.[E]	1xDeamidated [N2]	2.49535	6	uL22B; uL22A	uL22B [136-153]; uL22A [136-153]	P46990 RL17B_YEAST ;P05740 RL17A_YEAST	1	2074.07	2.676	0.000607536	0.00589238	1.24283e+07	3.32528e+07	2.17	6.51	NotUnique	Low	High	1.04	2.78	0.00102145	49.02
High	[K].EFGVTK.[A]		1.16459	6	uL22B; uL22A	uL22B [75-80]; uL22A [75-80]	P46990 RL17B_YEAST ;P05740 RL17A_YEAST	0	680.361	1.467	0.00955712	0.0248157	8.31451e+07	1.21985e+08	8.39	2.8	NotUnique	High	High	1.55	1.66	0.00173913	16.19
High	[R].RFNSSIGR.[T]		3.32896	6	uL22B; uL22A	uL22B [62-69]; uL22A [62-69]	P46990 RL17B_YEAST ;P05740 RL17A_YEAST	1	936.501	1.361	0.00374136	0.0140647	9.95006e+07	1.3547e+08	4.61	6.76	NotUnique	High	High	3.66	3.52	0.00102145	15.01
High	[R].FNSSIGR.[T]		1.42897	6	uL22B; uL22A	uL22B [63-69]; uL22A [63-69]	P46990 RL17B_YEAST ;P05740 RL17A_YEAST	0	780.4	1.293	0.00258423	0.0117848	1.15466e+08	1.49286e+08	3.64	4.97	NotUnique	High	High	2.29	2.3	0.00173913	15.81
High	[R].YGATSTNPAK.[S]		2.79183	6	uL22B; uL22A	uL22B [4-13]; uL22A [4-13]	P46990 RL17B_YEAST ;P05740 RL17A_YEAST	0	1009.49	1.151	0.29068	0.349625	3.933e+07	4.52745e+07	12.58	3.84	NotUnique	High	High	2.97	2.95	0.00102145	14.45
High	[K].ARWPAK.[S]		0.568639	6	uL22B; uL22A	uL22B [81-86]; uL22A [81-86]	P46990 RL17B_YEAST ;P05740 RL17A_YEAST	1	728.42	1.145	0.56315	0.614438	7.96136e+06	9.11726e+06	6.52	14.4	NotUnique	High	High	1.99	1.88	0.0066335	14.51
High	[K].VNTLVRPNGTKK.[A]		2.7529	6	uL23	uL23 [110-121]	P04456 RL25_YEAST	1	1326.79	1.339	0.18995	0.24399	1.56966e+07	2.1012e+07	24.19	13.59		High	High	3.41	3.64	0.00102145	14.26
High	[K].AVPHYNR.[L]		0.636905	6	uL23	uL23 [50-56]	P04456 RL25_YEAST	0	856.442	1.258	0.0608522	0.0965022	1.30153e+07	1.63723e+07	11.63	7.7		High	High	1.61	1.58	0.0041841	14.32
High	[K].ISSVYR.[L]		0.692577	6	uL24A; uL24B	uL24A [70-75]; uL24B [70-75]	P05743 RL26A_YEAST ;P53221 RL26B_YEAST	0	724.399	1.303	0.00987651	0.0253728	1.44985e+08	1.8893e+08	3.57	7.69	NotUnique	High	High	1.93	1.89	0.00338409	15.51
High	[K].ELAELK.[V]		0.669049	6	uL29B	uL29B [27-32]	P0CX85 RL35B_YEAST	0	702.403	0.979	0.423433	0.477496	8.94776e+07	8.7609e+07	17.17	4.07		High	High	1.19	1.8	0.0041841	16.8
High	[K].KQIAFPQRK.[Y]		2.49816	6	uL29B	uL29B [107-115]	P0CX85 RL35B_YEAST	2	1115.67	0.796	0.0312008	0.0595473	3.71129e+07	2.95436e+07	8.03	10.29		High	High	3.01	3.05	0.00102145	15.03
High	[R].VDKPLLK.[A]		1.89112	6	uL2A	uL2A [175-181]	P0CX45 RL2A_YEAST	0	812.524	1.262	0.139348	0.187555	2.71473e+08	3.42605e+08	10.32	10.01		High	High	2.29	2.18	0.00102145	15.2
High	[K].AGLIAAR.[R]		1.61327	6	uL2A	uL2A [235-241]	P0CX45 RL2A_YEAST	0	671.42	1.216	0.027674	0.0537489	4.56448e+08	5.55123e+08	5.37	1.1		High	High	2.11	2.25	0.00102145	16.29
High	[R].RTGLLR.[G]		0.932334	6	uL2A	uL2A [242-247]	P0CX45 RL2A_YEAST	1	715.457	0.989	0.632877	0.679487	2.53605e+08	2.50775e+08	8.35	20.54		High	High	2.43	2.41	0.00173913	14.86
High	[K].HAFMGTLK.[K]		3.37174	6	uL3	uL3 [377-384]	P14126 RL3_YEAST	0	904.471	0.819	0.0550735	0.0896889	1.03049e+08	8.43904e+07	10.38	1.75		High	High	3.4	2.83	0.00102145	16.76
High	[R].VLVHTQIR.[K]		1.01332	6	uL3	uL3 [160-167]	P14126 RL3_YEAST	0	965.589	0.676	0.00211355	0.0109759	1.44205e+08	9.75249e+07	4.82	1.73		High	High	2.27	2.16	0.00173913	15.78
High	[R].KVLQLLR.[L]		1.88626	6	uL30A	uL30A [101-107]	P05737 RL7A_YEAST	1	869.593	0.922	0.238302	0.296652	127839792	1.17837e+08	9	8.03		High	High	2.2	2.41	0.00102145	19.43
High	[-].MSRPQVTVHSLTGEATANALPLPAVFSAPIRPDIVHTVFTSVNK.[N]	1xMet-loss+Acetyl [N-Term]; 1xDeamidated [N]	5.79746	6	uL4A; uL4B	uL4A [1-44]; uL4B [1-44]	P10664 RL4A_YEAST ;P49626 RL4B_YEAST	0	4581.45	1.317	0.290547	0.349625	3.68447e+06	4.85362e+06	1.31	72.62	NotUnique	High	High	5.98	3.37	0.00102145	55
High	[R].SGQGAFGNMCR.[G]	1xOxidation [M9]; 1xCarbamidomethyl [C10]	2.72	6	uL4A; uL4B	uL4A [85-95]; uL4B [85-95]	P10664 RL4A_YEAST ;P49626 RL4B_YEAST	0	1200.49	1.033	0.276867	0.335344	36775584	3.80052e+07	1.24	5.73	NotUnique	High	High	3.02	2.84	0.00102145	15.27
High	[K].IPEIPLVVSTDLESIQK.[T]	1xDeamidated [Q16]	1.51145	6	uL4A; uL4B	uL4A [145-161]; uL4B [145-161]	P10664 RL4A_YEAST ;P49626 RL4B_YEAST	0	1882.04	0.954	0.783025	0.816776	4.28829e+06	4.09168e+06	13.51	3.48	NotUnique	High	Low	1.45	0.45	0.00173913	34.96
High	[R].MFAPTK.[T]		0.735955	6	uL4A; uL4B	uL4A [99-104]; uL4B [99-104]	P10664 RL4A_YEAST ;P49626 RL4B_YEAST	0	694.359	0.739	0.00503865	0.0162747	2.1502e+08	1.58947e+08	6.04	5.05	NotUnique	High	High	1.5	1.77	0.00255102	16.12
High	[R].ITLTSTK.[V]		1.17688	6	uS10	uS10 [24-30]	P38701 RS20_YEAST	0	763.456	1.458	0.00364617	0.0140647	9.12682e+07	1.33071e+08	6.29	2.54		High	High	2.02	2.1	0.00173913	15.98
High	[K].ANDIGFNK.[F]		1.20559	6	uS14A	uS14A [47-54]	P41057 RS29A_YEAST	0	878.437	1.69	0.00378939	0.0140647	6.02742e+07	1.01846e+08	7.49	2.27		High	High	2.14	2.32	0.00173913	16.76
High	[K].ANDIGFHK.[Y]		1.85462	6	uS14B	uS14B [47-54]	P41058 RS29B_YEAST	0	901.453	0.823	0.0599226	0.0952777	3.03441e+07	2.49723e+07	10.07	2.14		High	High	2.4	2.43	0.00102145	15.46
High	[K].LVLAAR.[I]		1.08557	6	uS2A	uS2A [57-62]	P32905 RSSA1_YEAST	0	642.43	1.521	0.062877	0.0987854	1.04977e+08	1.5962e+08	16.05	1.59		High	High	1.82	1.77	0.00173913	17.03
High	[R].TGPKALPDAVTIIEPKEEEPILAPSVK.[D]		1.68049	6	uS3	uS3 [197-223]	P05750 RS3_YEAST	2	2842.58	1.531	0.0369069	0.0676627	7.07143e+06	1.08279e+07	6.04	15.28		High	High	2.52	2.79	0.00102145	39.14
High	[R].TQDVLGENGR.[R]	1xDeamidated [N8]	3.72894	6	uS3	uS3 [55-64]	P05750 RS3_YEAST	0	1089.52	1.142	0.0467135	0.080403	39885572	4.55392e+07	5.18	7.19		High	High	3.05	2.93	0.00102145	16.7
High	[R].AAYGVVR.[Y]		1.34187	6	uS3	uS3 [118-124]	P05750 RS3_YEAST	0	735.415	1.043	0.722878	0.762583	1.58129e+08	1.64929e+08	6.34	5.11		High	High	1.91	2.01	0.00173913	16
High	[R].RAAYGVVR.[Y]		2.359	6	uS3	uS3 [117-124]	P05750 RS3_YEAST	1	891.516	1.023	0.878054	0.899615	6.37076e+07	6.51709e+07	11.21	6.69		High	High	3.02	2.71	0.00102145	14.99
High	[R].YVMESGAK.[G]	1xOxidation [M3]	1.7673	6	uS3	uS3 [125-132]	P05750 RS3_YEAST	0	900.413	0.959	0.948976	0.956884	3.32444e+06	3.18653e+06	35.89	10.48		High	High	1.66	1.95	0.00102145	13.7
High	[R].YVMESGAK.[G]		1.47739	6	uS3	uS3 [125-132]	P05750 RS3_YEAST	0	884.418	0.893	0.050224	0.0847571	3.73461e+07	3.33438e+07	7.72	5.94		High	High	1.95	1.91	0.00173913	15.33
High	[R].VTPTKTEVIIR.[A]		2.57805	6	uS3	uS3 [41-51]	P05750 RS3_YEAST	1	1256.76	0.859	0.0585175	0.093659	2.138e+07	1.83619e+07	9.01	6.63		High	High	3.8	3.77	0.00102145	16.96
High	[R].VLITQR.[H]		0.806055	6	uS4B; uS4A	uS4B [127-132]; uS4A [127-132]	P05755 RS9B_YEAST ;O13516 RS9A_YEAST	0	729.462	0.571	0.00188746	0.0104287	3.61947e+08	2.06723e+08	6.63	2.8	NotUnique	High	High	1.82	1.72	0.00255102	15.94
High	[R].LFEGNALIR.[R]	1xDeamidated [N5]	2.27436	6	uS4B; uS4A	uS4B [70-78]; uS4A [70-78]	P05755 RS9B_YEAST ;O13516 RS9A_YEAST	0	1033.57	0.561	0.00213711	0.0110194	1.96806e+07	1.10444e+07	9.23	10.59	NotUnique	High	n/a	2.74		0.00102145	31.46
High	[R].TLENTLK.[A]		1.1813	6	uS5	uS5 [206-212]	P25443 RS2_YEAST	0	818.462	0.751	0.0166517	0.0364122	1.3011e+08	9.77727e+07	7.74	1.26		High	High	1.83	1.23	0.00173913	16.27
High	[R].RGYWGTNLGQPHSLATK.[T]		6.14076	6	uS5	uS5 [141-157]	P25443 RS2_YEAST	1	1885.97	0.525	0.130743	0.178151	1.84559e+07	9.68919e+06	17.21	59.01		High	n/a	6.73		0.00102145	21.83
High	[R].RVNQAIALLTIGAR.[E]	1xDeamidated [N3]	5.14313	6	uS7	uS7 [167-180]	P26783 RS5_YEAST	1	1496.89	1.503	0.0207813	0.0432051	7.91512e+06	1.18983e+07	12.5	3.21		High	High	4.96	5.37	0.00102145	23.05
High	[R].LTNSLMMNGR.[N]	1xDeamidated [N]	2.86009	6	uS7	uS7 [93-102]	P26783 RS5_YEAST	0	1137.54	1.165	0.013022	0.0307747	5.94767e+07	6.92841e+07	4.21	2.15		High	High	3.36	2.53	0.00102145	22.81
High	[R].LTNSLMMNGR.[N]		2.68902	6	uS7	uS7 [93-102]	P26783 RS5_YEAST	0	1136.56	0.826	0.0122969	0.0295223	3.52506e+07	2.91119e+07	6.6	3.46		High	High	3.29	3.05	0.00102145	21.19
High	[K].CGVISPR.[F]	1xCarbamidomethyl [C1]	1.81072	6	uS8A	uS8A [72-78]	P0C0W1 RS22A_YEAST	0	788.408	1.075	0.913436	0.929999	1.20418e+08	1.29421e+08	9.87	6.11		High	High	2.52	2.67	0.00102145	15.54
High	[R].QFGYVILTTSAGIMDHEEARR.[K]		6.2259	6	uS8A	uS8A [98-118]	P0C0W1 RS22A_YEAST	1	2394.19	0.617	0.00399481	0.0140925	1.68187e+07	1.03704e+07	3.88	8.74		High	High	6.4	4.71	0.00102145	41.24
High	[K].KAFTSYDR.[T]		2.4048	6	uS9B	uS9B [107-114]	P0CX52 RS16B_YEAST	1	987.489	1.279	0.0124298	0.0297235	3.8358e+07	4.905e+07	5.92	5.64		High	High	2.73	2.8	0.00102145	15.23
High	[K].VHFDQAGK.[K]		2.07326	5	eL13B; eL13A	eL13B [24-31]; eL13A [24-31]	P40212 RL13B_YEAST ;Q12690 RL13A_YEAST	0	901.453	1.433	0.00832276	0.0227399	2.8959e+07	4.15015e+07	3.58	9.15	NotUnique	High	High	2.51	2.39	0.00102145	14.68
High	[R].QAINLGQVVLTPLTFALPR.[G]	1xDeamidated [N4]	5.52122	5	eL14B	eL14B [56-74]	P38754 RL14B_YEAST	0	2052.19	0.562	0.0459118	0.0794278	4.15138e+06	2.33286e+06	2.3	25.31		High	n/a	4.69		0.00102145	62.5
High	[R].VLNSYWVNQDSTYK.[Y]	1xDeamidated [N3]	3.5767	5	eL15B; eL15A	eL15B [115-128]; eL15A [115-128]	P54780 RL15B_YEAST ;P05748 RL15A_YEAST	0	1717.81	0.596	0.00616944	0.0188597	6.06946e+06	3.61723e+06	7.37	1.4	NotUnique	High	Low	3.65	0.63	0.00102145	31.7
High	[R].VAENWR.[K]		0.942082	5	eL32	eL32 [28-33]	P38061 RL32_YEAST	0	774.389	1.105	0.0831892	0.122755	2.31967e+08	2.56395e+08	6.35	0.92		High	High	1.82	1.8	0.00173913	16.03
High	[K].RLGSFTR.[A]		1.57407	5	eL36A; eL36B	eL36A [76-82]; eL36B [76-82]	P05745 RL36A_YEAST ;O14455 RL36B_YEAST	1	836.474	1.009	0.586892	0.635187	6.32336e+07	6.3783e+07	6.26	4.9	NotUnique	High	High	2.48	2.45	0.00102145	15.57
High	[K].TCSSCGYPSAK.[T]	2xCarbamidomethyl [C2; C5]	3.5523	5	eL37B	eL37B [33-43]	P51402 RL37B_YEAST	0	1217.49	0.714	0.00265854	0.0120031	1.31286e+07	9.37853e+06	7.56	6.27		High	High	2.99	2.96	0.00102145	14.81
High	[R].AQLTLK.[R]		0.938278	5	eL42A	eL42A [81-86]	P0CX27 RL44A_YEAST	0	673.424	0.874	0.137988	0.186137	4.55177e+07	3.97618e+07	13.88	7.61		High	High	1.88	1.59	0.00173913	16.45
High	[R].LGTLVNQKTSAVAALTEVRAEDEAALAK.[L]	1xDeamidated [N6]	0.618338	5	eL8B; eL8A	eL8B [186-213]; eL8A [186-213]	P29453 RL8B_YEAST ;P17076 RL8A_YEAST	2	2870.55	0.828	0.0942491	0.135441	1.08029e+07	8.94742e+06	9.18	9.12	NotUnique	High	High	1.93	2.23	0.0041841	52.94
High	[R].NTAAETFK.[L]		1.56779	5	eL8B; eL8A	eL8B [85-92]; eL8A [85-92]	P29453 RL8B_YEAST ;P17076 RL8A_YEAST	0	881.436	0.719	0.0136932	0.031986	5.87652e+07	4.22708e+07	9.48	4.36	NotUnique	High	High	2.41	2.24	0.00102145	15.34
High	[K].NWGAETDELSMIMEHFSQQ.[-]	2xOxidation [M11; M13]	1.18634	5	eS12	eS12 [125-143]	P48589 RS12_YEAST	0	2284.95	1.626	0.192725	0.246769	3.36042e+06	5.46327e+06	62.1	7.65		n/a	High		1.79	0.00173913	48.02
High	[R].ENDILVLMESER.[E]	1xDeamidated [N2]	4.21777	5	eS28A	eS28A [50-61]	Q3E7X9 RS28A_YEAST	0	1448.69	0.897	0.0967928	0.138603	1.80646e+07	1.61973e+07	5.61	4.18		High	High	3.59	3.4	0.00102145	46.38
High	[R].FVNVTLVNGKR.[R]	1xDeamidated [N8]	3.5779	5	eS30A	eS30A [44-54]	P0CX33 RS30A_YEAST	1	1247.71	0.814	0.0269475	0.0526453	6.91419e+07	5.62879e+07	9.05	5.96		High	High	3.06	2.66	0.00102145	22.68
High	[R].TDTTYPAGFMDVITLDATNENFR.[L]	1xOxidation [M10]	4.51863	5	eS4A	eS4A [78-100]	P0CX35 RS4A_YEAST	0	2608.19	1.21	0.692641	0.734239	5.10913e+06	6.18453e+06	9.83	27.03		High	n/a	3.1		0.00102145	57.03
High	[R].LVYDVK.[G]		0.505289	5	eS4A	eS4A [101-106]	P0CX35 RS4A_YEAST	0	736.424	0.697	0.0189922	0.0405301	2.44736e+08	1.70696e+08	13.8	5.72		High	High	1.45	1.33	0.00821693	17.83
High	[-].MKLNISYPVNGSQK.[T]	1xDeamidated [N/Q]	1.16613	5	eS6A	eS6A [1-14]	P0CX37 RS6A_YEAST	1	1579.81	1.317	0.00314265	0.0131124	8.22771e+06	1.08381e+07	5.42	4.51		High	Low	1.75	0.9	0.00173913	26.15
High	[K].IESSVESQFSAGR.[L]	1xDeamidated [Q8]	2.39126	5	eS8A	eS8A [152-164]	P0CX39 RS8A_YEAST	0	1397.65	2.781	0.0017191	0.00995268	3.99865e+06	1.11185e+07	12.77	5.58		High	High	1.31	1.1	0.00102145	30.93
High	[K].GSLEEIIAEGQKK.[F]	1xDeamidated [Q11]	0.531988	5	P2B	P2B [50-62]	P02400 RLA4_YEAST	1	1402.74	1.1	0.0273965	0.0533813	1.04682e+08	1.15113e+08	5.05	3.6		Low	High	1.03	1.23	0.00743802	19.1
High	[-].MASNEVLVLR.[G]	1xMet-loss+Acetyl [N-Term]; 1xDeamidated [N4]	2.43687	5	RACK1	RACK1 [1-10]	P38011 GBLP_YEAST	0	1043.57	2.837	0.00151352	0.00952601	11236397	3.18793e+07	1.33	7.83		High	High	2.72	2.66	0.00102145	16.35
High	[K].ASMIISGSR.[D]	1xOxidation [M3]	1.31541	5	RACK1	RACK1 [119-127]	P38011 GBLP_YEAST	0	937.477	1.655	0.0010265	0.00792224	3.87179e+07	6.4068e+07	4.27	1.33		Low	High	0.64	2.07	0.00173913	15.33
High	[K].AWNLNQFQIEADFIGHNSNINTLTASPDGTLIASAGK.[D]	2xDeamidated [N]	3.12367	5	RACK1	RACK1 [180-216]	P38011 GBLP_YEAST	0	3930.91	1.07	0.877054	0.899352	34780196	3.72115e+07	12.22	19.14		High	Medium	2.04	2.02	0.00102145	37.31
High	[K].ADDDSVTIISAGNDK.[M]	1xDeamidated [N13]	4.95307	5	RACK1	RACK1 [162-176]	P38011 GBLP_YEAST	0	1521.69	1.07	0.381402	0.43661	6.26254e+06	6.69886e+06	13.81	36.85		High	High	4.24	3.7	0.00102145	24.39
High	[R].AVNTGMEPGK.[T]	1xOxidation [M6]	2.46607	5	uL10	uL10 [123-132]	P05317 RLA0_YEAST	0	1019.48	1.505	0.00660507	0.0197031	2.87422e+06	4.32618e+06	7.27	2.44		High	High	2.27	1.93	0.00102145	13.97
High	[R].AEELNISGEFFR.[N]		3.98638	5	uL13A	uL13A [38-49]	P26784 RL16A_YEAST	0	1411.69	0.484	8.42952e-06	0.00108258	105164542	5.09034e+07	3.05	2.95		High	Low	3.57	1.55	0.00102145	40.99
High	[K].ATVDEFPLCVHLVSNELEQLSSEALEAAR.[I]	1xCarbamidomethyl [C9]; 1xDeamidated [N15]	7.0048	5	uL16	uL16 [41-69]	P41805 RL10_YEAST	0	3228.57	0.323	0.0038072	0.0140647	6.91005e+06	2.23476e+06	5.2	16.17		High	n/a	5.36		0.00102145	58.27
High	[K].SCGVDAMSVDDLKK.[L]	1xCarbamidomethyl [C2]; 1xOxidation [M7]	2.50993	5	uL1B	uL1B [79-92]	P0CX44 RL1B_YEAST	1	1540.7	1.47	0.010839	0.0270416	1.33128e+07	1.95713e+07	10.89	7.15		High	High	3.33	4.02	0.00102145	17.54
High	[R].TLDYAER.[H]		1.36885	5	uL2A	uL2A [31-37]	P0CX45 RL2A_YEAST	0	867.421	1.359	0.000348723	0.00448888	2.52362e+08	3.42969e+08	2.58	1.35		High	High	1.99	2	0.00173913	16.26
High	[R].VGKGDDEANGATSFDR.[T]	1xDeamidated [N9]	5.67459	5	uL3	uL3 [285-300]	P14126 RL3_YEAST	1	1639.72	0.809	0.0622328	0.0981769	1.76262e+07	1.42553e+07	9.91	7.99		High	High	4.16	4.32	0.00102145	16.24
High	[R].IKGINKIPPKPR.[K]		1.03881	5	uL30A	uL30A [89-100]	P05737 RL7A_YEAST	2	1360.88	0.812	0.115754	0.160072	8.64357e+06	7.01592e+06	8.74	13.99		High	High	2.73	3.21	0.00173913	14.91
High	[K].TEVIIR.[A]		1.14068	5	uS3	uS3 [46-51]	P05750 RS3_YEAST	0	730.446	1.017	0.585988	0.634777	3.26462e+08	3.31866e+08	13.87	0.94		High	High	2.1	2.17	0.00173913	16.88
High	[R].VGVLSEDKKK.[L]		1.99898	5	uS4B; uS4A	uS4B [83-92]; uS4A [83-92]	P05755 RS9B_YEAST ;O13516 RS9A_YEAST	2	1102.65	0.761	0.276084	0.334731	9.05917e+06	6.8977e+06	14.8	25.45	NotUnique	High	High	1.83	3.19	0.00102145	13.99
High	[R].ISFQLSK.[I]		0.93319	5	uS4B; uS4A	uS4B [45-51]; uS4A [45-51]	P05755 RS9B_YEAST ;O13516 RS9A_YEAST	0	822.472	0.57	0.0037046	0.0140647	5.15066e+08	2.93517e+08	1.1	6.74	NotUnique	High	Low	2	0.97	0.00173913	24.66
High	[K].YLEELQR.[K]		1.20455	4	eL15A	eL15A [6-12]	P05748 RL15A_YEAST	0	950.494	0.621	0.000187894	0.00329495	8.43885e+07	5.24139e+07	1.73	3.32		High	High	2.13	2.05	0.00173913	20.49
High	[R].QNTLSLWR.[Y]		2.79282	4	eL15B; eL15A	eL15B [194-201]; eL15A [194-201]	P54780 RL15B_YEAST ;P05748 RL15A_YEAST	0	1017.55	0.65	0.00557251	0.0173988	6.33293e+07	4.11769e+07	8.59	9.04	NotUnique	High	High	2.84	2.45	0.00102145	30.16
High	[R].HFGMGPHK.[G]	1xOxidation [M4]	1.70565	4	eL18B	eL18B [152-159]	P0CX50 RL18B_YEAST	0	926.43	0.766	0.135287	0.183517	672092	515051	28.27	12.34		High	High	1.06	1.2	0.00102145	12.73
High	[K].TLTVDVSSPTENGVFDPASYSK.[Y]		5.83686	4	eL22B	eL22B [14-35]	P56628 RL22B_YEAST	0	2314.11	0.092	0.0980755	0.139943	7.37154e+06	677995	7.38	111.56		High	n/a	4.79		0.00102145	41.31
High	[R].QYATVSK.[T]		1.54879	4	eL34A	eL34A [61-67]	P87262 RL34A_YEAST	0	796.42	0.905	0.167639	0.219053	1.57738e+07	1.42773e+07	15.03	1.69		High	High	2.08	1.57	0.00102145	14.4
High	[K].CGDCGSALQGISTLRPR.[Q]	2xCarbamidomethyl [C1; C4]; 1xDeamidated [Q9]	2.65786	4	eL34A	eL34A [44-60]	P87262 RL34A_YEAST	0	1848.87	0.286	0.181434	0.234295	1.37666e+07	3.93789e+06	58.07	15.57		High	n/a	2.85		0.00102145	29.93
High	[K].YGLNHVVALIENKK.[A]	1xDeamidated [N]	3.64924	4	eL8A	eL8A [134-147]	P17076 RL8A_YEAST	1	1598.89	0.566	0.324811	0.382689	2.45391e+06	1.3901e+06	9.1	86.45		High	n/a	4.3		0.00102145	29.73
High	[K].LQEEERER.[K]		2.1559	4	eS17A	eS17A [73-80]	P02407 RS17A_YEAST	1	1088.53	1.632	0.00194891	0.0106224	5.27088e+07	8.6008e+07	5.11	1.53		High	High	2.15	1.47	0.00102145	19.2
High	[K].RLCDEIATIQSK.[R]	1xCarbamidomethyl [C3]; 1xDeamidated [Q10]	1.92974	4	eS17A	eS17A [33-44]	P02407 RS17A_YEAST	1	1434.73								NoQuanValues	High	High	2.11	1.65	0.00102145
High	[K].WQTLIEANVTVK.[T]		3.04725	4	eS1A; eS1B	eS1A [117-128]; eS1B [117-128]	P33442 RS3A1_YEAST ;P23248 RS3A2_YEAST	0	1401.77	1.31	0.335915	0.394618	2.64871e+06	3.46941e+06	75.17	12.85	NotUnique	High	Low	3.2	0.69	0.00102145	36.33
High	[RK].VVDPFTRK.[E]		1.66059	4	eS1A; eS1B	eS1A [20-27]; eS1B [20-27]	P33442 RS3A1_YEAST ;P23248 RS3A2_YEAST	1	961.547	1.169	0.0199113	0.0419109	163190372	1.90797e+08	2	5.22	NotUnique	High	n/a	2.13		0.00102145	22.3
High	[K].NVWSYSR.[-]	1xDeamidated [N1]	0.558155	4	eS21B; eS21A	eS21B [81-87]; eS21A [81-87]	Q3E754 RS21B_YEAST ;P0C0V8 RS21A_YEAST	0	912.421	1.185	0.0306827	0.0589302	5.17495e+06	6.12996e+06	5.75	8.49	NotUnique	High	High	1.67	1.78	0.0066335	26.88
High	[K].ERHDGGFDLVHIKDSLDNTFVTR.[L]		7.75928	4	eS4A	eS4A [199-221]	P0CX35 RS4A_YEAST	2	2671.32	0.718	0.020085	0.0421925	1.16565e+07	8.36524e+06	10.21	13.1		High	Low	7.57	0.19	0.00102145	39.81
High	[K].KAEYFAK.[L]		2.34824	4	uL10	uL10 [8-14]	P05317 RLA0_YEAST	1	856.456	1.758	0.00707488	0.020334	1.68658e+07	2.96505e+07	13.51	10		High	High	2.75	2.88	0.00102145	14.89
High	[K].HSGNIQLDEIIEIAR.[Q]	1xDeamidated [N/Q]	2.27987	4	uL11A	uL11A [100-114]	P0CX53 RL12A_YEAST	0	1708.89	0.988	0.375526	0.431107	2.21036e+06	2.18393e+06	12.43	26.33		High	High	1.68	1.61	0.00102145	60.57
High	[-].MSQPVVVIDAK.[D]	1xMet-loss [N-Term]	1.95755	4	uL13B	uL13B [1-11]	P26785 RL16B_YEAST	0	1055.61	0.651	0.000206695	0.003426	29924509	1.94819e+07	4.09	4.33		High	n/a	1.93		0.00102145	34.28
High	[K].VMPAIVVR.[Q]		0.971406	4	uL14A	uL14A [73-80]	P0CX41 RL23A_YEAST	0	884.539	0.88	0.0626654	0.0986023	8.1329e+08	7.15442e+08	6.17	3		High	Low	1.94	0.94	0.00173913	24.42
High	[K].YNAFIASEVLIK.[Q]		3.24623	4	uL1B	uL1B [107-118]	P0CX44 RL1B_YEAST	0	1367.76	0.697	0.0137305	0.0320113	2.36202e+07	1.64613e+07	3.77	9.83		High	High	3.11	2.95	0.00102145	42.42
High	[K].AYFTAPSSQR.[R]	1xDeamidated [Q9]	2.61276	4	uL24A	uL24A [18-27]	P05743 RL26A_YEAST	0	1128.53	1.243	0.0500653	0.0846075	262113840	3.25778e+08	10.88	5.82		High	High	2.93	3.01	0.00102145	19.78
High	[R].AQYGIK.[A]		0.852207	4	uL24A; uL24B	uL24A [41-46]; uL24B [41-46]	P05743 RL26A_YEAST ;P53221 RL26B_YEAST	0	679.377	1.283	0.052004	0.0865542	3.21444e+07	4.12525e+07	10	2.34	NotUnique	High	High	1.61	1.54	0.00173913	15.45
High	[K].FEASQVTEK.[Q]		2.00776	4	uL29B	uL29B [95-103]	P0CX85 RL35B_YEAST	0	1038.51	1.096	0.00867186	0.0231632	522086944	5.71956e+08	1.35	2.52		High	High	2.52	2.24	0.00102145	16.35
High	[R].GVAMNPVDHPHGGGNHQHIGK.[A]	1xOxidation [M4]; 1xDeamidated [N15]	4.2872	4	uL2A	uL2A [201-221]	P0CX45 RL2A_YEAST	0	2176.01	1.139	0.239697	0.298082	1.75346e+07	1.99659e+07	13.2	6.38		High	High	3.92	6.32	0.00102145	14.39
High	[K].YAQDGAGIER.[E]		2.64685	4	uL3	uL3 [137-146]	P14126 RL3_YEAST	0	1079.51	2.012	0.00237152	0.0114782	5.90094e+07	1.18755e+08	9.51	3.86		High	High	2.83	2.76	0.00102145	15.7
High	[K].VACIGAWHPAHVMWSVAR.[A]	1xCarbamidomethyl [C3]; 1xOxidation [M13]	2.78346	4	uL3	uL3 [249-266]	P14126 RL3_YEAST	0	2064.01	0.623	0.0342146	0.0636919	2.48864e+07	1.55113e+07	5.5	17.82		High	n/a	3.93		0.00102145	30.95
High	[R].AIILER.[N]		0.881965	4	uL30A	uL30A [42-47]	P05737 RL7A_YEAST	0	714.451	0.813	0.0510504	0.085384	1.62534e+08	1.32116e+08	8.9	2.89		High	High	1.46	1.21	0.00173913	18.89
High	[K].AEEILER.[G]		1.66894	4	uL5A	uL5A [76-82]	P0C0W9 RL11A_YEAST	0	859.452	1.309	0.0166127	0.0364122	6.85135e+08	8.96562e+08	7.2	2.58		High	High	2.05	2.3	0.00102145	17.06
High	[R].DGVTIEFSTNVKDEIVLSGNSVEDVSQNAADLQQICR.[V]	1xDeamidated [N/Q]; 1xCarbamidomethyl [C36]	2.70749	4	uL6A; uL6B	uL6A [130-166]; uL6B [130-166]	P05738 RL9A_YEAST ;P51401 RL9B_YEAST	1	4051.94								NoQuanValues	High	High	5	0.98	0.00102145
High	[-].MKYIQTEQQIEIPEGVTVSIK.[S]	1xAcetyl [N-Term]; 1xDeamidated [Q]	0.78717	4	uL6B	uL6B [1-21]	P51401 RL9B_YEAST	1	2477.28	0.791	0.172538	0.224244	8.89627e+06	7.03262e+06	18.09	15.39		High	n/a	2.9		0.00255102	29.55
High	[-].MSNVVQAR.[D]	1xMet-loss+Acetyl [N-Term]	1.18236	4	uS11A	uS11A [1-8]	P06367 RS14A_YEAST	0	815.437	1.515	0.0247553	0.0492537	3.65117e+07	5.5299e+07	12.2	3.27		High	High	1.84	2.21	0.00173913	16.7
High	[K].RAGELTQEELER.[I]		6.11941	4	uS13A	uS13A [57-68]	P0CX55 RS18A_YEAST	1	1430.72	0.737	0.0118096	0.0288021	2.93873e+07	2.16446e+07	6.85	9.37		High	n/a	4.28		0.00102145	16.9
High	[R].QNDITDGKDYHTLANNVESK.[L]	1xDeamidated [N15]	1.86677	4	uS13A	uS13A [89-108]	P0CX55 RS18A_YEAST	1	2263.05	0.699	0.00943062	0.0246459	1.57635e+07	1.1016e+07	7.91	7.2		High	n/a	4.06		0.00102145	19.34
High	[K].YGLNICR.[Q]	1xCarbamidomethyl [C6]	1.19161	4	uS14A	uS14A [34-40]	P41057 RS29A_YEAST	0	895.445	1.031	0.274878	0.333603	285048128	2.93912e+08	5.58	3.09		High	High	2.34	2.03	0.00173913	21.71
High	[K].YESATASALVN.[-]		0.949282	4	uS15	uS15 [141-151]	P05756 RS13_YEAST	0	1125.54	0.683	0.0191001	0.0406172	1.0975e+07	7.50097e+06	6.71	13.44		High	n/a	1.56		0.00173913	23.72
High	[K].TAIEGSYIDK.[K]		2.61725	4	uS17A	uS17A [47-56]	P0CX47 RS11A_YEAST	0	1096.55	0.889	0.0602954	0.0957446	3.18578e+07	2.83246e+07	6.35	1.71		High	High	2.54	2.72	0.00102145	19.16
High	[K].GCEVVVSGK.[L]	1xCarbamidomethyl [C2]	2.25859	4	uS3	uS3 [133-141]	P05750 RS3_YEAST	0	934.466	0.92	0.133889	0.181824	3.59553e+07	3.30635e+07	7.51	7.93		High	High	2.69	2.49	0.00102145	15.36
High	[K].IMRDPAK.[S]	1xOxidation [M2]	0.744128	4	uS3	uS3 [188-194]	P05750 RS3_YEAST	1	846.45	0.632	0.190556	0.244251	398635	251792	25.26	30.24		High	n/a	0.83		0.00255102	12.57
High	[R].KLVADGVFYAELNEFFTR.[E]	1xDeamidated [N13]	3.29798	4	uS3	uS3 [10-27]	P05750 RS3_YEAST	1	2120.07	0.617	0.404854	0.458683	1.87519e+06	1.15751e+06	3.99	92.99		High	High	3.14	3.16	0.00102145	55.92
High	[R].LDAELK.[L]		1.17481	4	uS4B; uS4A	uS4B [24-29]; uS4A [24-29]	P05755 RS9B_YEAST ;O13516 RS9A_YEAST	0	688.388	0.677	0.00603845	0.0186391	2.06818e+07	1.40112e+07	8.42	9.77	NotUnique	High	High	1.7	1.97	0.00173913	16.21
High	[R].GSGIVASPAVK.[K]		2.58251	4	uS5	uS5 [175-185]	P25443 RS2_YEAST	0	985.568	0.59	0.00308532	0.0131124	3.64344e+08	2.14873e+08	7.46	2.23		High	n/a	2.56		0.00102145	16.91
High	[K].WSFEEVEVKDASLVDYVQVR.[Q]		4.81863	4	uS7	uS7 [46-65]	P26783 RS5_YEAST	1	2398.19	1.157	0.197589	0.251931	5.36736e+06	6.21188e+06	5.45	16.7		High	High	5.06	5.22	0.00102145	49.63
High	[R].NQEIFDANVQR.[L]	3xDeamidated [N1; Q2; N8]	0.529249	3	eL13B; eL13A	eL13B [105-115]; eL13A [105-115]	P40212 RL13B_YEAST ;Q12690 RL13A_YEAST	0	1336.6	0.825	0.0409581	0.0727744	2.57505e+07	2.12425e+07	3.35	8.08	NotUnique	Low	High	0.5	0.55	0.00743802	26.05
High	[-].MSTDSIVK.[A]		1.40622	3	eL14B	eL14B [1-8]	P38754 RL14B_YEAST	0	880.444	26.347	6.28757e-06	0.00108258	2.24687e+06	5.91985e+07	8.12	4.7		n/a	High		2.08	0.00173913	17.05
High	[K].ASGEIVSINQINEAHPTK.[V]	2xDeamidated [N9; N12]	1.89325	3	eL20A	eL20A [54-71]	P0CX23 RL20A_YEAST	0	1909.95	1.801	0.00232248	0.0114236	2.59157e+06	4.66734e+06	7.52	9.65		High	Low	2.71	0.66	0.00102145	36.77
High	[K].LVFYQVTPEDADEEEDDE.[-]		2.15867	3	eL22B	eL22B [105-122]	P56628 RL22B_YEAST	0	2142.89	0.178	0.145418	0.193358	5.92299e+06	1.05288e+06	17	106.39		High	n/a	2.4		0.00102145	42
High	[K].VEIDSFSGAK.[I]		2.38879	3	eL24A	eL24A [3-12]	P04449 RL24A_YEAST	0	1052.53	0.299	7.89565e-06	0.00108258	4.89282e+07	1.46217e+07	3.62	4.77		High	n/a	2.56		0.00102145	21.84
High	[K].SVVSTETFEQPSQREEAKK.[V]		4.22048	3	eL27A	eL27A [94-112]	P0C2H6 RL27A_YEAST	2	2180.08	0.98	0.466989	0.521751	20375988	1.99602e+07	3.23	8.59		High	High	4.47	3.9	0.00102145	17.39
High	[K].YTLGYK.[S]		0.534668	3	eL30	eL30 [23-28]	P14120 RL30_YEAST	0	744.393	1.085	0.197125	0.251605	104137104	1.1304e+08	1.23	6.74		n/a	High		1.57	0.00743802	18.38
High	[R].NEEEDAKNPLFSYVEPVLVASAK.[G]	1xDeamidated [N1]	5.10909	3	eL31A; eL31B	eL31A [80-102]; eL31B [80-102]	P0C2H8 RL31A_YEAST ;P0C2H9 RL31B_YEAST	1	2550.26	1.11	0.368685	0.423655	3.17593e+06	3.52393e+06	5	8.83	NotUnique	High	n/a	3.96		0.00102145	55.85
High	[K].KTCSSCGYPAAK.[T]	2xCarbamidomethyl [C3; C6]	5.13379	3	eL37A	eL37A [32-43]	P49166 RL37A_YEAST	1	1329.59	0.789	0.367443	0.422629	868422	684939	6.32	24.76		High	n/a	2.98		0.00102145	13.91
High	[R].RFKNGFQTGSASK.[A]	1xDeamidated [N4]	3.49324	3	eL37A	eL37A [73-85]	P49166 RL37A_YEAST	2	1428.72	0.437	0.0029459	0.0128221	9.26439e+06	4.04418e+06	15.3	8.61		High	n/a	4.09		0.00102145	14.93
High	[R].CKHFELGGEK.[K]	1xCarbamidomethyl [C1]	3.52253	3	eL42A	eL42A [88-97]	P0CX27 RL44A_YEAST	1	1204.58	0.617	0.00984865	0.025355	1.04721e+07	6.46371e+06	9.77	15.68		High	n/a	3.07		0.00102145	15.13
High	[R].YDCSFCGK.[K]	2xCarbamidomethyl [C3; C6]	1.57537	3	eL43A	eL43A [37-44]	P0CX25 RL43A_YEAST	0	1036.39	0.896	0.253424	0.31163	1.42862e+08	1.28058e+08	10.66	3.39		High	n/a	2.19		0.00102145	16.8
High	[K].NGDKPHMLK.[F]	1xOxidation [M7]	1.23501	3	eL6A	eL6A [167-175]	Q02326 RL6A_YEAST	0	1055.53	0.486	0.256889	0.315249	119051	57825	56.32	40.92		High	n/a	0.8		0.00173913	12.3
High	[R].YVIATSTK.[V]		1.01823	3	eL6A; eL6B	eL6A [83-90]; eL6B [83-90]	Q02326 RL6A_YEAST ;P05739 RL6B_YEAST	0	882.493	1.058	0.227225	0.284324	1.3626e+08	1.44127e+08	4.96	2.11	NotUnique	n/a	High		2.11	0.00173913	16.3
High	[K].LVEGLANDPENKVPLIK.[V]	1xDeamidated [N]	2.89016	3	eS12	eS12 [74-90]	P48589 RS12_YEAST	1	1850.03	1.437	0.353587	0.409808	3.1609e+06	4.54065e+06	28.69	38.09		High	High	2.85	2.17	0.00102145	32.64
High	[R].SNGVLNVDNQTSDLVK.[S]	2xDeamidated [N6; N]	4.4399	3	eS17A	eS17A [96-111]	P02407 RS17A_YEAST	0	1704.83	0.752	0.00508545	0.0162747	3.72495e+06	2.80068e+06	5.45	7.55		High	n/a	3.84		0.00102145	31.64
High	[K].RVVDPFTR.[K]		1.23379	3	eS1A	eS1A [19-26]	P33442 RS3A1_YEAST	1	989.553	1.254	0.057029	0.0920067	1.33581e+07	1.67524e+07	2.42	8.81		High	High	2.31	2.3	0.00173913	18.98
High	[K].KVVDPFTR.[K]		1.52019	3	eS1B	eS1B [19-26]	P23248 RS3A2_YEAST	1	961.547	0.579	0.0247363	0.0492537	3.92237e+06	2.26997e+06	22.65	11.22		High	n/a	2.4		0.00173913	18.67
High	[R].RFVNVTLVNGKR.[R]	1xDeamidated [N9]	5.29546	3	eS30A	eS30A [43-54]	P0CX33 RS30A_YEAST	2	1403.81	0.841	0.278369	0.336826	5068287	4.26061e+06	9.4	37.52		High	n/a	3		0.00102145	19.76
High	[K].DSLDNTFVTR.[L]	1xDeamidated [N5]	1.61803	3	eS4A	eS4A [212-221]	P0CX35 RS4A_YEAST	0	1168.55	3.11	0.00244605	0.0116004	5.24783e+06	1.63219e+07	13.58	4.4		High	High	1.77	2.09	0.00102145	15.22
High	[R].ILPKPSR.[T]		0.915391	3	eS7A; eS7B	eS7A [98-104]; eS7B [98-104]	P26786 RS7A_YEAST ;P48164 RS7B_YEAST	0	810.52	1.425	0.0119852	0.0289492	3.73657e+08	5.32412e+08	7.64	8.55	NotUnique	n/a	High		1.79	0.00173913	14.65
High	[K].AAGANVDNVWADVYAK.[A]	2xDeamidated [N5; N8]	0.925968	3	P1B	P1B [31-46]	P10622 RLA3_YEAST	0	1665.78	3.873	0.249031	0.307792	744103	2.88161e+06	102.87	6.86		High	High	1.12	1.61	0.00173913	25.76
High	[K].EILSGFHNAGPVAGAGAASGAAAAGGDAAAEEEK.[E]		9.81657	3	P1B	P1B [55-88]	P10622 RLA3_YEAST	0	3024.43	3.374	0.000614989	0.00590585	2.48272e+06	8.37704e+06	14.11	12.54		n/a	High		8.98	0.00102145	30.8
High	[K].YLAAYLLLNAAGNTPDATKIK.[A]	1xDeamidated [N]	1.38711	3	P2A	P2A [3-23]	P05319 RLA2_YEAST	1	2222.21	1.624	0.042235	0.0743878	772390	1.25406e+06	15.8	16.72		High	High	1.45	0.77	0.00173913	76.36
High	[K].YLAAYLLLVQGGNAAPSAADIK.[A]	1xDeamidated [N/Q]	1.09301	3	P2B	P2B [3-24]	P02400 RLA4_YEAST	0	2220.19	1.157	0.159817	0.210422	5.60545e+06	6.48336e+06	10.68	6.5		n/a	High		1	0.00173913	42.35
High	[-].MKYLAAYLLLVQGGNAAPSAADIK.[A]		5.35183	3	P2B	P2B [1-24]	P02400 RLA4_YEAST	1	2478.34	0.326	0.106805	0.150098	2.21412e+06	722438	4.88	58.28		High	n/a	5.29		0.00102145	49.66
High	[K].FDPNEVK.[Y]		0.717103	3	uL11A	uL11A [5-11]	P0CX53 RL12A_YEAST	0	848.415	59.754	0.0566068	0.0915698	2.08794e+06	1.24763e+08	92.36	1.32		n/a	High		1.92	0.00255102	16.7
High	[K].VSSAEYYAK.[K]		1.90741	3	uL13A	uL13A [162-170]	P26784 RL16A_YEAST	0	1017.49	0.451	0.0935046	0.134852	1.5874e+07	7.15234e+06	6.69	50.64		High	n/a	2.55		0.00102145	15.85
High	[-].MSVEPVVVIDGK.[G]	1xMet-loss [N-Term]	2.95485	3	uL13A	uL13A [1-12]	P26784 RL16A_YEAST	0	1141.65	0.162	0.000494919	0.00554492	3.06837e+07	4.96526e+06	1.12	7.87		High	n/a	2.72		0.00102145	25.43
High	[K].YHDFLRK.[A]		1.2073	3	uL13B; uL13A	uL13B [53-59]; uL13A [54-60]	P26785 RL16B_YEAST ;P26784 RL16A_YEAST	1	978.516	0.46	0.000397715	0.00491056	2.42046e+07	1.11447e+07	4.83	1.67	NotUnique	High	n/a	2.55		0.00173913	15.74
High	[K].RVVVPQALR.[V]		1.70432	3	uL13B; uL13A	uL13B [116-124]; uL13A [117-125]	P26785 RL16B_YEAST ;P26784 RL16A_YEAST	1	1037.66	0.452	0.0015227	0.00952601	3.11028e+07	1.40583e+07	6.55	11.63	NotUnique	High	n/a	2.77		0.00102145	17.93
High	[K].YMTTVSGR.[D]	1xOxidation [M2]	1.43062	3	uL16	uL16 [75-82]	P41805 RL10_YEAST	0	930.435	0.745	0.107178	0.150356	1.41174e+07	1.05216e+07	6.34	21.86		High	n/a	1.99		0.00173913	14.83
High	[K].YMTTVSGR.[D]		1.50091	3	uL16	uL16 [75-82]	P41805 RL10_YEAST	0	914.44	0.648	0.001068	0.00797704	4.93127e+07	3.19461e+07	6.16	3.61		High	n/a	2.26		0.00173913	15.79
High	[K].VIEQPITSETAMKK.[V]		3.22114	3	uL23	uL23 [62-75]	P04456 RL25_YEAST	1	1574.85	0.787	0.0634461	0.099314	1.01385e+07	7.97621e+06	6.33	10.7		High	n/a	3.52		0.00102145	18.3
High	[K].GDDEANGATSFDR.[T]		4.33309	3	uL3	uL3 [288-300]	P14126 RL3_YEAST	0	1354.55	1.07	0.47377	0.528153	5.95815e+06	6.37381e+06	11.76	4.37		High	n/a	3.81		0.00102145	16.81
High	[K].AHLAEIQLNGGSISEK.[V]		6.80324	3	uL3	uL3 [176-191]	P14126 RL3_YEAST	0	1666.88	0.987	0.44383	0.498176	3622857	3.5774e+06	9.61	66.2		High	n/a	4.14		0.00102145	25.31
High	[K].ALEEVSLK.[W]		1.3525	3	uL3	uL3 [350-357]	P14126 RL3_YEAST	0	888.504	0.871	0.04595	0.0794278	6.00467e+07	5.22733e+07	7.48	5.89		High	High	1.82	1.86	0.00173913	20.55
High	[K].LSNPSGGWGVPR.[K]		3.42179	3	uL30A	uL30A [207-218]	P05737 RL7A_YEAST	0	1226.63	0.96	0.206247	0.261318	110545000	1.06174e+08	8.32	9.78		High	n/a	3.28		0.00102145	25.08
High	[K].YDPSIGIFGMDFYVVMNRPGAR.[V]	1xDeamidated [N17]	2.34094	3	uL5A	uL5A [116-137]	P0C0W9 RL11A_YEAST	0	2506.19	0.889	0.601555	0.648736	746817	663891	24.87	119.25		High	High	2.02	1.05	0.00102145	59.81
High	[K].VNNQLIK.[V]		0.95723	3	uL6A; uL6B	uL6A [48-54]; uL6B [48-54]	P05738 RL9A_YEAST ;P51401 RL9B_YEAST	0	828.494	0.99	0.419158	0.473117	1.14444e+08	1.13348e+08	7.39	2.87	NotUnique	n/a	High		1.98	0.00173913	15.94
High	[R].NVPVRDGVTIEFSTNVKDEIVLSGNSVEDVSQNAADLQQICR.[V]	3xDeamidated [N25; N/Q]; 1xCarbamidomethyl [C41]	3.87397	3	uL6A; uL6B	uL6A [125-166]; uL6B [125-166]	P05738 RL9A_YEAST ;P51401 RL9B_YEAST	2	4619.24	0.67	0.79487	0.827705	2.82373e+06	1.8922e+06	75.3	74.13	NotUnique	High	n/a	3.22		0.00102145	73.89
High	[K].LGIESK.[Q]		0.901264	3	uS12A	uS12A [57-62]	P0CX29 RS23A_YEAST	0	646.377	0.596	0.00424248	0.0147328	1.42771e+07	8.50378e+06	13.08	9.45		High	n/a	1.53		0.00173913	15.6
High	[R].YSNLVCK.[K]	1xCarbamidomethyl [C6]	1.18582	3	uS13A	uS13A [42-48]	P0CX55 RS18A_YEAST	0	883.434	0.95	0.157515	0.208145	5.68676e+07	5.40525e+07	3.16	6.1		High	High	1.99	1.64	0.00173913	16.01
High	[R].IVQIMQNPTHYK.[I]	1xOxidation [M5]	1.36735	3	uS13A	uS13A [69-80]	P0CX55 RS18A_YEAST	0	1487.77	0.061	0.207691	0.262598	1.71159e+07	1.03653e+06	12.6	150.51		Low	High	0.32	3.04	0.00173913	17.32
High	[-].MAHENVWFSHPR.[R]	1xMet-loss+Acetyl [N-Term]; 1xDeamidated [N5]	1.45612	3	uS14A; uS14B	uS14A [1-12]; uS14B [1-12]	P41057 RS29A_YEAST ;P41058 RS29B_YEAST	0	1422.65	0.812	0.0105425	0.0266315	1.16316e+07	9.43965e+06	6.69	4.75	NotUnique	High	n/a	2.64		0.00173913	22.3
High	[K].YDLNICR.[Q]	1xCarbamidomethyl [C6]	1.05858	3	uS14B	uS14B [34-40]	P41058 RS29B_YEAST	0	953.451	0.591	0.0193856	0.0410797	4.78308e+07	2.82585e+07	0.48	12.89		High	n/a	2.24		0.00173913	23.02
High	[R].RINELTLLVQK.[R]	1xDeamidated [N3]	2.60887	3	uS3	uS3 [65-75]	P05750 RS3_YEAST	1	1327.79	0.63	0.00999465	0.0255138	9.18237e+06	5.78056e+06	1.4	9.03		High	n/a	3.41		0.00102145	31.89
High	[R].KAEASGEAADEADEADEE.[-]		6.41462	3	uS4A	uS4A [180-197]	O13516 RS9A_YEAST	1	1836.73	0.555	0.00424939	0.0147328	2.64836e+07	1.47032e+07	7.73	12.71		High	n/a	4.44		0.00102145	15.61
High	[K].YVDEQSKNELKK.[A]	1xDeamidated [N/Q]	2.48489	3	uS9B	uS9B [96-107]	P0CX52 RS16B_YEAST	2	1481.75	1.277	0.0472256	0.0810328	3.97988e+06	5.08297e+06	10.21	11.89		High	High	2.96	2.37	0.00102145	14.54
High	[R].NQEIFDANVQR.[L]	1xDeamidated [Q2]	2.54346	2	eL13B; eL13A	eL13B [105-115]; eL13A [105-115]	P40212 RL13B_YEAST ;Q12690 RL13A_YEAST	0	1334.63	0.843	0.318024	0.375058	7.20649e+06	6.07501e+06	12.8	4.71	NotUnique	High	n/a	2.9		0.00102145	25.45
High	[K].RQNTLSLWR.[Y]		1.36957	2	eL15B; eL15A	eL15B [193-201]; eL15A [193-201]	P54780 RL15B_YEAST ;P05748 RL15A_YEAST	1	1173.65	0.787	0.157812	0.208236	10010940	7.87438e+06	18.73	9.59	NotUnique	High	n/a	2.89		0.00173913	22.85
High	[K].IDKHLYHVLYK.[E]		1.67665	2	eL19A	eL19A [115-125]	P0CX82 RL19A_YEAST	1	1428.8	0.402	0.00246966	0.0116004	9.33616e+06	3.75212e+06	6.23	13.66		High	n/a	2.36		0.00102145	18.67
High	[R].KVWLDPNETSEIAQANSR.[N]	1xDeamidated [N16]	4.62266	2	eL19A	eL19A [21-38]	P0CX82 RL19A_YEAST	1	2059.01								NoQuanValues	High	n/a	4.94		0.00102145
High	[K].ASGEIVSINQINEAHPTK.[V]	1xDeamidated [N9]	3.99851	2	eL20A	eL20A [54-71]	P0CX23 RL20A_YEAST	0	1908.97	0.569	0.0768517	0.114803	4376338	2.49025e+06	9.91	34.18		High	Low	5.12	1.18	0.00102145	23.07
High	[K].QKGIDSVVR.[R]		1.33275	2	eL32	eL32 [35-43]	P38061 RL32_YEAST	1	1001.57	0.903	0.0642825	0.100364	1.63972e+08	1.48038e+08	4.41	4.22		High	n/a	1.89		0.00173913	23.3
High	[K].ASLFAQGK.[R]		1.29587	2	eL42A	eL42A [33-40]	P0CX27 RL44A_YEAST	0	821.452	0.616	0.00375192	0.0140647	2.22632e+07	1.37224e+07	10.06	7.14		High	n/a	1.52		0.00173913	18.1
High	[K].KEANLFPEQQTK.[E]		1.9757	2	eL6B	eL6B [117-128]	P05739 RL6B_YEAST	1	1432.74	0.853	0.0446706	0.0776031	2.65562e+07	2.26606e+07	7.7	2.08		High	n/a	2.35		0.00102145	17.59
High	[K].NGDKPHLLKF.[-]	1xDeamidated [N1]	1.65583	2	eL6B	eL6B [167-176]	P05739 RL6B_YEAST	1	1169.63	0.619	0.0737837	0.11132	7.97661e+06	4.94088e+06	20.22	4.79		High	n/a	2.25		0.00102145	23.17
High	[K].KMGVPYAIIK.[G]	1xOxidation [M2]	3.78904	2	eL8B	eL8B [172-181]	P29453 RL8B_YEAST	1	1135.65	0.962	0.295454	0.352216	6.63277e+06	6.38272e+06	8.73	4.45		High	n/a	3.27		0.00102145	20.42
High	[K].YGLNHVVSLIENKK.[A]	1xDeamidated [N12]	2.04421	2	eL8B	eL8B [134-147]	P29453 RL8B_YEAST	1	1614.88	0.713	0.0141882	0.0327004	2.52527e+06	1.8002e+06	8.51	10.4		High	n/a	3.41		0.00102145	28.64
High	[K].ALTRGEALLVVLVSSVTEANIIK.[L]		7.02836	2	eS12	eS12 [51-73]	P48589 RS12_YEAST	1	2396.41	0.828	0.139727	0.187647	2.13528e+06	1.76792e+06	13.15	16.75		High	n/a	4.75		0.00102145	66.26
High	[K].LIPEVINKEIENATK.[D]	1xDeamidated [N12]	1.89039	2	eS1A; eS1B	eS1A [188-202]; eS1B [188-202]	P33442 RS3A1_YEAST ;P23248 RS3A2_YEAST	1	1711.95	0.434	8.88584e-05	0.00291356	3.50709e+06	1.52232e+06	6.51	6.2	NotUnique	High	n/a	2.81		0.00102145	31.65
High	[K].IFGTGKR.[L]		0.75657	2	eS24A	eS24A [118-124]	P0CX31 RS24A_YEAST	1	778.457	1.518	0.000254059	0.00384265	19334770	2.93415e+07	4.31	3.16		n/a	High		1.67	0.00255102	14.67
High	[-].MVLVQDLLHPTAASEAR.[K]	1xOxidation [M1]	1.47939	2	eS27A	eS27A [1-17]	P35997 RS27A_YEAST	0	1866.97	0.194	0.083454	0.122996	5.15535e+06	999624	15.52	75.67		High	n/a	2.75		0.00173913	33.78
High	[K].FFGLSKEDDVRDFVIR.[R]		3.12539	2	eS6A	eS6A [144-159]	P0CX37 RS6A_YEAST	2	1943	1.736	0.00245788	0.0116004	1.8408e+07	3.19517e+07	11.11	11.78		n/a	High		3.82	0.00102145	33.96
High	[K].AWNLNQFQIEADFIGHNSNINTLTASPDGTLIASAGK.[D]	3xDeamidated [N21; N/Q]	1.4917	2	RACK1	RACK1 [180-216]	P38011 GBLP_YEAST	0	3931.9	4.976	0.0512967	0.0856125	1.30687e+06	6.50237e+06	71.55	27.38		n/a	High		2.19	0.00173913	56.84
High	[R].EYLEEYK.[S]		0.933134	2	uL10	uL10 [17-23]	P05317 RLA0_YEAST	0	973.451	1.989	0.00132639	0.00893497	3.3602e+07	6.68241e+07	10.68	7.26		High	High	1.69	1.61	0.00173913	19.48
High	[R].VDFKNPHDIIEGINAGEIEIPEN.[-]	1xDeamidated [N14]	3.8908	2	uL11A	uL11A [143-165]	P0CX53 RL12A_YEAST	1	2564.25	0.962	0.508683	0.562107	3.17146e+06	3.05037e+06	49.17	2.28		High	n/a	4.66		0.00102145	48.53
High	[K].KVGEDIAK.[A]		2.54576	2	uL11A	uL11A [41-48]	P0CX53 RL12A_YEAST	1	859.488	0.629	0.0753047	0.11291	1.40585e+07	8.84227e+06	17.74	31.39		High	n/a	2.5		0.00102145	14.06
High	[R].LPAASLGDMVMATVKK.[G]		4.59718	2	uL14A	uL14A [49-64]	P0CX41 RL23A_YEAST	1	1631.89	1.249	0.00337328	0.0136308	45638700	5.70008e+07	2.23	3.93		High	n/a	3.93		0.00102145	15.24
High	[K].QQAHFWKPVLNLDKLWTLIPEDKR.[D]		2.53372	2	uL15	uL15 [64-87]	P02406 RL28_YEAST	2	2975.63	0.8	0.176857	0.229198	2.26036e+06	1.80849e+06	1.51	24.19		High	n/a	3.83		0.00102145	49.91
High	[K].WGFTNLDRPEYLKK.[R]		1.45239	2	uL16	uL16 [171-184]	P41805 RL10_YEAST	1	1766.92	0.609	0.0138735	0.0321589	7.40971e+07	4.50975e+07	12.45	1.33		High	n/a	3.36		0.00173913	31.21
High	[K].LGLDETYK.[G]		1.34466	2	uL18	uL18 [113-120]	P26321 RL5_YEAST	0	938.483	1.242	0.0382066	0.0696234	7.21673e+07	8.95976e+07	8.23	1.49		High	Low	2.19	0.62	0.00173913	21.08
High	[K].ITSSQVR.[E]		1.48774	2	uL1B	uL1B [4-10]	P0CX44 RL1B_YEAST	0	790.442	1.04	0.747827	0.784797	3.87866e+06	4.03239e+06	21.01	26.92		High	n/a	1.84		0.00173913	13.97
High	[K].RNFLETVELQVGLK.[N]		4.36965	2	uL1B	uL1B [26-39]	P0CX44 RL1B_YEAST	1	1645.93	0.659	0.105469	0.148912	1.46504e+06	965073	6.88	23.83		High	n/a	4.67		0.00102145	48.22
High	[R].INKYESSPSHIELVVTEKEEAVAK.[A]	1xDeamidated [N2]	1.23459	2	uL22B; uL22A	uL22B [136-159]; uL22A [136-159]	P46990 RL17B_YEAST ;P05740 RL17A_YEAST	2	2701.39	0.895	0.577546	0.62788	810522	725270	24.87	82.71	NotUnique	n/a	High		1.95	0.00173913	67.76
High	[R].LREEIFIANEGVHTGQFIYAGK.[K]	1xDeamidated [N/Q]	3.76754	2	uL2A	uL2A [71-92]	P0CX45 RL2A_YEAST	1	2493.28	0.86	0.515806	0.568527	9.70269e+06	8.34141e+06	55.19	46.41		High	High	4.57	1.94	0.00102145	37.57
High	[K].NDFIMVK.[G]		1.06789	2	uL3	uL3 [319-325]	P14126 RL3_YEAST	0	866.444	0.721	0.00608978	0.0187497	41685816	3.00551e+07	7.62	10.01		High	n/a	1.54		0.00173913	24.83
High	[R].LNPYAK.[V]		0.808581	2	uL4A; uL4B	uL4A [327-332]; uL4B [327-332]	P10664 RL4A_YEAST ;P49626 RL4B_YEAST	0	705.393	0.884	0.0387533	0.0700654	4.15834e+07	3.67431e+07	3.35	5.07	NotUnique	High	n/a	1.77		0.00255102	15.12
High	[R].DRNFSATGNFGFGIDEHIDLGIK.[Y]	1xDeamidated [N9]	0.787187	2	uL5A	uL5A [93-115]	P0C0W9 RL11A_YEAST	1	2524.21	1.512	0.294466	0.351385	2.81474e+06	4.25547e+06	67.83	19.41		n/a	High		1.81	0.00255102	53.59
High	[R].NVPVRDGVTIEFSTNVKDEIVLSGNSVEDVSQNAADLQQICR.[V]	1xDeamidated [N]; 1xCarbamidomethyl [C41]	0.711911	2	uL6A; uL6B	uL6A [125-166]; uL6B [125-166]	P05738 RL9A_YEAST ;P51401 RL9B_YEAST	2	4617.27	1.093	0.602478	0.649152	2.51521e+06	2.74909e+06	19.24	38.11	NotUnique	High	n/a	1.91		0.00255102	62.87
High	[K].RITQITIEPGVDVEVVVASN.[-]	1xDeamidated [N20]	1.59436	2	uS10	uS10 [102-121]	P38701 RS20_YEAST	1	2140.15								NoQuanValues	High	High	2.14	1.31	0.00102145
High	[K].AAFVAIGNTYGFLTPNLWAEQPLPVSPLDIYSDEASAQK.[K]	1xDeamidated [N8]	6.34842	2	uS5	uS5 [213-251]	P25443 RS2_YEAST	0	4195.09	0.661	0.135493	0.183591	5.93291e+06	3.91927e+06	29.08	25.96		High	n/a	4.68		0.00102145	66.82
High	[R].LTNSLMMNGR.[N]	2xOxidation [M6; M7]; 1xDeamidated [N8]	1.47044	2	uS7	uS7 [93-102]	P26783 RS5_YEAST	0	1169.53	2.738	0.00132917	0.00893497	12134777	3.32306e+07	10.35	3.81		n/a	High		2.36	0.00173913	15.89
High	[K].FLQVMQK.[H]		1.07744	2	uS8A	uS8A [37-43]	P0C0W1 RS22A_YEAST	0	893.491	0.564	0.00203971	0.0108248	2.1284e+08	1.20062e+08	5.24	0.84		n/a	High		1.86	0.00173913	21.71
High	[-].MTRSSVLADALNAINNAEK.[T]	1xMet-loss [N-Term]	2.86606	2	uS8A	uS8A [1-19]	P0C0W1 RS22A_YEAST	1	1886.99	0.335	0.336497	0.394798	1.91593e+06	641236	13.89	98.43		High	High	3.87	3.69	0.00102145	44.3
High	[K].RALVEHIIQAK.[A]		1.49434	1	eL19A	eL19A [136-146]	P0CX82 RL19A_YEAST	1	1277.77	0.414	0.115419	0.159791	7.98375e+06	3.30753e+06	14.41	59.94		High	n/a	2.69		0.00173913	17.05
High	[K].SVVSTETFEQPSQR.[E]	1xDeamidated [Q10]	2.84803	1	eL27A	eL27A [94-107]	P0C2H6 RL27A_YEAST	0	1595.75	1.047	0.484548	0.538387	3.05171e+06	3.19388e+06	8.35	80.3		High	n/a	2.01		0.00102145	23.14
High	[K].IEGVATPQDAQFYLGKR.[I]		3.6116	1	eL33A	eL33A [32-48]	P05744 RL33A_YEAST	1	1892.99	0.602	0.010622	0.0267205	9.07425e+06	5.46192e+06	13.3	15		High	n/a	4.83		0.00102145	31.61
High	[K].KTCSSCGYPSAK.[T]	2xCarbamidomethyl [C3; C6]	4.73295	1	eL37B	eL37B [32-43]	P51402 RL37B_YEAST	1	1345.59	0.683	0.0629451	0.0987854	557571	381008	12.31	19.54		High	n/a	2.92		0.00102145	13.93
High	[K].EAAAIAEGK.[S]		1.83228	1	eL8B	eL8B [112-120]	P29453 RL8B_YEAST	0	859.452	0.819	0.0401381	0.071824	1.6332e+07	1.33717e+07	7.31	3.32		n/a	High		2.66	0.00102145	14.76
High	[K].QDASPKPYAVK.[Y]		1.97437	1	eL8B; eL8A	eL8B [123-133]; eL8A [123-133]	P29453 RL8B_YEAST ;P17076 RL8A_YEAST	0	1203.64	0.72	0.00672851	0.0198002	1.47874e+08	1.06521e+08	7.1	8.89	NotUnique	High	n/a	2.99		0.00102145	15.09
High	[K].KVAPAPFGAK.[S]		2.11727	1	eL8B; eL8A	eL8B [6-15]; eL8A [6-15]	P29453 RL8B_YEAST ;P17076 RL8A_YEAST	1	985.583	0.094	0.0365135	0.0671449	1.2617e+07	1.18595e+06	8.93	76.79	NotUnique	High	n/a	2.49		0.00102145	15.79
High	[K].TQFSWQYYYYTLTEEGVEYLR.[E]	1xDeamidated [Q6]	3.1506	1	eS10A	eS10A [57-77]	Q08745 RS10A_YEAST	0	2740.25								NoQuanValues	High	n/a	3.19		0.00102145
High	[K].APSTFENR.[N]		2.00971	1	eS1A; eS1B	eS1A [34-41]; eS1B [34-41]	P33442 RS3A1_YEAST ;P23248 RS3A2_YEAST	0	921.442	1.062	0.2694	0.327283	4.04279e+07	4.29294e+07	6.65	3.65	NotUnique	High	n/a	2.48		0.00102145	15.28
High	[R].GGVTQVR.[V]		1.40365	1	eS28A	eS28A [23-29]	Q3E7X9 RS28A_YEAST	0	716.405	0.726	0.184394	0.237864	5.57982e+06	4.05159e+06	14.84	35.48		High	n/a	1.95		0.00173913	14.17
High	[-].MSTESALSYAALILADSEIEISSEK.[L]	1xOxidation [M1]	5.69163	1	P1A	P1A [1-25]	P05318 RLA1_YEAST	0	2674.3	5.096	0.367363	0.422629	328048	1.67163e+06	129.86	6.76		n/a	High		3.33	0.00102145	64.99
High	[K].YLAAYLLLNAAGNTPDATK.[I]	2xDeamidated [N9; N13]	1.44097	1	P2A	P2A [3-21]	P05319 RLA2_YEAST	0	1982.01	2.134	0.00630098	0.0191562	2.03811e+06	4.34904e+06	8.64	18.65		n/a	High		1.71	0.00173913	60.12
High	[K].FATVPTGGASSAAAGAAGAAAGGDAAEEEK.[E]		5.25834	1	P2B	P2B [63-92]	P02400 RLA4_YEAST	0	2563.19	1.587	0.247441	0.306452	5.0818e+06	8.06632e+06	5.41	27.31		High	n/a	4.71		0.00102145	27.73
High	[K].YTTLGKLSTSVGWK.[Y]		0.561469	1	uL13B; uL13A	uL13B [134-147]; uL13A [135-148]	P26785 RL16B_YEAST ;P26784 RL16A_YEAST	1	1540.84	0.787	0.158527	0.208951	1.32634e+06	1.04433e+06	22.34	15.54	NotUnique	High	n/a	1.27		0.0066335	42.44
High	[R].LNRLPAASLGDMVMATVK.[K]	1xOxidation [M12]	2.39464	1	uL14A	uL14A [46-63]	P0CX41 RL23A_YEAST	1	1903.01	0.274	0.225904	0.283258	7.14202e+06	1.95419e+06	50.78	90.52		High	n/a	3.68		0.00102145	38.68
High	[R].VRLPSGAK.[K]		1.17986	1	uL2A	uL2A [148-155]	P0CX45 RL2A_YEAST	1	827.51	1.205	0.160827	0.211523	4.22196e+07	5.08923e+07	6.12	12.64		n/a	High		2.36	0.00173913	15.02
High	[K].AFTKYSAKYAQDGAGIER.[E]		0.470659	1	uL3	uL3 [129-146]	P14126 RL3_YEAST	2	1975.99	2.353	0.0262824	0.05171	11465	26972.6	9.53	35.11		n/a	High		0.25	0.00984413	12.45
High	[K].HAFMGTLKK.[D]	1xOxidation [M4]	1.11135	1	uL3	uL3 [377-385]	P14126 RL3_YEAST	1	1048.56	0.899	0.891986	0.913116	1.89988e+06	1.70857e+06	8.72	17.75		High	n/a	2.21		0.00173913	14.09
High	[K].KAHLAEIQLNGGSISEK.[V]		5.47939	1	uL3	uL3 [175-191]	P14126 RL3_YEAST	1	1794.97	0.707	0.0425356	0.0748082	4.03199e+06	2.85152e+06	9.42	13.48		High	n/a	4.47		0.00102145	20.72
High	[K].TKEAVAALK.[A]		1.29149	1	uL4A; uL4B	uL4A [162-170]; uL4B [162-170]	P10664 RL4A_YEAST ;P49626 RL4B_YEAST	1	930.562	1.019	0.679702	0.722071	9.15026e+06	9.32079e+06	5.21	10.77	NotUnique	High	n/a	1.62		0.00173913	14.81
High	[-].MSRPQVTVHSLTGEATANALPLPAVFSAPIRPDIVHTVFTSVNK.[N]		9.41024	1	uL4A; uL4B	uL4A [1-44]; uL4B [1-44]	P10664 RL4A_YEAST ;P49626 RL4B_YEAST	0	4669.49								NoQuanValues	n/a	High		6.9	0.00102145
High	[R].NFLGDKK.[I]		0.834074	1	uL6A; uL6B	uL6A [116-122]; uL6B [116-122]	P05738 RL9A_YEAST ;P51401 RL9B_YEAST	1	821.452	1.097	0.167946	0.219217	9.02957e+07	9.90455e+07	5.94	3.99	NotUnique	n/a	High		2.3	0.00255102	15.26
High	[R].DGVTIEFSTNVKDEIVLSGNSVEDVSQNAADLQQICR.[V]	2xDeamidated [N20; N28]; 1xCarbamidomethyl [C36]	4.72716	1	uL6A; uL6B	uL6A [130-166]; uL6B [130-166]	P05738 RL9A_YEAST ;P51401 RL9B_YEAST	1	4052.92								NoQuanValues	n/a	High		5.06	0.00102145
High	[R].ITQITIEPGVDVEVVVASN.[-]	1xDeamidated [N19]	0.939457	1	uS10	uS10 [103-121]	P38701 RS20_YEAST	0	1984.05								NoQuanValues	High	n/a	1.17		0.00173913
High	[R].DESSPYAAMLAAQDVAAK.[C]	1xOxidation [M9]	2.29593	1	uS11B; uS11A	uS11B [54-71]; uS11A [53-70]	P39516 RS14B_YEAST ;P06367 RS14A_YEAST	0	1853.86	1.601	0.00390527	0.0140925	2.59593e+06	4.15686e+06	8.96	9.9	NotUnique	n/a	High		2.78	0.00102145	29.88
High	[K].KCPFTGLVSIR.[G]	1xCarbamidomethyl [C2]	2.0566	1	uS17A	uS17A [57-67]	P0CX47 RS11A_YEAST	1	1277.7	0.528	0.00713762	0.0204657	3.47277e+06	1.83343e+06	9.83	15.59		High	n/a	2.94		0.00102145	28.94
High	[K].LVADGVFYAELNEFFTR.[E]	1xDeamidated [N12]	0.70202	1	uS3	uS3 [11-27]	P05750 RS3_YEAST	0	1991.97								NoQuanValues	High	n/a	1.3		0.00338409
High	[R].QAVDVSPLRR.[V]		1.69871	1	uS7	uS7 [158-167]	P26783 RS5_YEAST	1	1140.65	1.205	0.140713	0.188761	3.53291e+08	4.25866e+08	11.74	0.16		High	n/a	2.62		0.00102145	17.09
High	[R].LTNSLMMNGR.[N]	2xDeamidated [N3; N8]	2.58163	1	uS7	uS7 [93-102]	P26783 RS5_YEAST	0	1138.52	0.924	0.116528	0.160957	3.58941e+06	3.3165e+06	11.12	13.28		High	n/a	3.03		0.00102145	23.76

## Sheet: GluC_digestion
FDR Confidence	Annotated Sequence	Modifications	SVMScore	Number of PSMs	Master Protein Accessions	Positions in Master Proteins	Master Protein Descriptions	Number of Missed Cleavages	Theo MHplus in Da	Abundance Ratio delta/wt	Abundance Ratio P-Value delt/ wt	Abundance Ratio Adj P-Value delta/wt	Abundances Grouped wt	Abundances Grouped delta	Abundances Grouped CV in Percent wt	Abundances Grouped CV in Percent delta	Quan Info	Confidence by Search Engine wt	Confidence by Search Engine delta	XCorr by Search Engine wt	XCorr by Search Engine delta	q-Value	Top Apex RT in min
High	[E].GKISSVYRLKFAVQVDKVTKE.[K]		4.132	1553	uL24A; uL24B	uL24A [68-88]; uL24B [68-88]	P05743 RL26A_YEAST ;P53221 RL26B_YEAST	1	2395.37	1.052	0.167722	0.277984	5.54824e+08	5.83497e+08	8.74	5.88	NotUnique	High	High	5.99	5.3	0.00163666	28.71
High	[E].KDAVSVFGFRTQFGGGKSVGFGLVYNSVAE.[A]		5.05433	797	eS24A	eS24A [52-81]	P0CX31 RS24A_YEAST	1	3123.59	1.053	0.95122	0.965466	4.66454e+08	4.90952e+08	13.18	19.47		High	High	10.25	8.45	0.00163666	49.91
High	[E].YQLRDRNFSATGNFGFGIDE.[H]		3.06469	639	uL5B; uL5A	uL5B [89-108]; uL5A [89-108]	Q3E757 RL11B_YEAST ;P0C0W9 RL11A_YEAST	2	2307.08	0.734	0.151931	0.257406	2.43901e+08	1.78984e+08	16.09	11	NotUnique	High	High	4.47	4.51	0.00163666	40.82
High	[E].ALLVVLVSSVTE.[A]		1.46296	545	eS12	eS12 [57-68]	P48589 RS12_YEAST	0	1229.74	2.037	0.00391948	0.0219046	5.22382e+07	1.06433e+08	6.43	12.79		High	High	2.57	2.31	0.00163666	60.77
High	[E].SALSYAALILADSEIE.[I]		1.46374	439	P1A	P1A [5-20]	P05318 RLA1_YEAST	2	1665.86	1.03	0.390862	0.499782	5.02865e+07	5.1805e+07	10.22	13.01		High	High	3.05	3.07	0.00163666	63.72
High	[-].MSNVVQARDNSQVFGVARIYASFNDTFVHVTD.[L]	1xMet-loss+Acetyl [N-Term]	5.21172	422	uS11A	uS11A [1-32]	P06367 RS14A_YEAST	2	3498.7	1.17	0.265735	0.375942	6.3033e+07	7.37769e+07	20.86	9.72		High	High	7.5	8.1	0.00163666	57.87
High	[E].LRGRAVVLMGKNTMVRRAIRGFLSDLPD.[F]	1xOxidation [M9]	0.500489	407	uL10	uL10 [45-72]	P05317 RLA0_YEAST	1	3157.76	1.188	0.30324	0.414193	2.85814e+08	3.39468e+08	11.07	9.9		High	Medium	1.12	1.31	0.00678733	49.1
High	[D].VQQIDYKLE.[S]		1.37087	369	eS7A; eS7B	eS7A [159-167]; eS7B [159-167]	P26786 RS7A_YEAST ;P48164 RS7B_YEAST	1	1135.6	0.9	0.2343	0.346872	2.70324e+08	2.43374e+08	2.89	7.66	NotUnique	High	High	2.51	2.23	0.00277393	25.73
High	[-].MKYLAAYLLLVQGGNAAPSAADIKAVVE.[S]		4.89972	350	P2B	P2B [1-28]	P02400 RLA4_YEAST	1	2876.56	3.15	0.00278573	0.0181795	2.77523e+08	8.74333e+08	9.41	17.29		High	High	6.22	4.77	0.00163666	52.5
High	[E].KKVVRLTSRQRGRIAAQKRIAA.[-]		2.59475	325	uL22A	uL22A [163-184]	P05740 RL17A_YEAST	0	2506.56	1.092	0.587195	0.674471	9.02833e+08	9.85787e+08	19.08	15.38		High	High	4.55	4.5	0.00163666	14.9
High	[D].AGKLVYVTGGRNLGRIGTIVHKE.[R]		2.97552	301	eS4A	eS4A [177-199]	P0CX35 RS4A_YEAST	0	2438.4	1.086	0.310973	0.422789	4.03511e+08	4.38268e+08	4.33	13.46		High	High	5.06	4.88	0.00163666	25.69
High	[E].TIARVTGGMKVKADRDE.[S]		4.76929	264	uS11A	uS11A [38-54]	P06367 RS14A_YEAST	2	1846.98	0.935	0.409406	0.518974	4.05907e+08	3.79545e+08	5.67	9.54		High	High	4.22	4.57	0.00163666	16.45
High	[E].DNTLLISGPFKVNGVPLRRVNARYVIATSTKVSVE.[G]		1.90966	213	eL6A	eL6A [60-94]	Q02326 RL6A_YEAST	1	3814.13	0.521	0.0125464	0.0468362	4.6269e+07	2.41062e+07	16.72	6.45		High	High	5.78	3.26	0.00163666	44.18
High	[E].KIAVHVTVRGPKAEE.[I]		4.56907	207	uL5B; uL5A	uL5B [64-78]; uL5A [64-78]	Q3E757 RL11B_YEAST ;P0C0W9 RL11A_YEAST	1	1633.94	1.116	0.128377	0.223961	8.1149e+08	9.05562e+08	5.14	6.81	NotUnique	High	High	4.65	4.03	0.00163666	17.46
High	[D].AVSVFGFRTQFGGGKSVGFGLVYNSVAE.[A]		3.88429	202	eS24A	eS24A [54-81]	P0CX31 RS24A_YEAST	0	2880.47	1.082	0.50228	0.600418	4.16786e+07	4.50942e+07	14.67	13.22		High	High	6.67	6.64	0.00163666	53.67
High	[E].YITYALSGYVRSRGE.[S]		2.51098	200	eS21B	eS21B [50-64]	Q3E754 RS21B_YEAST	0	1734.88	0.909	0.922671	0.940825	1.49687e+08	1.36136e+08	11.56	10.55		High	High	3.89	3.59	0.00163666	32.37
High	[D].LLVNFSAGAAAPAGVAGGVAGGEAGEAE.[A]		0.50073	200	P1A	P1A [57-84]	P05318 RLA1_YEAST	2	2413.2	1.556	0.00388763	0.0219046	1.28977e+09	2.00659e+09	5.23	8.56		Medium	High	1.26	0.31	0.00678733	32.79
High	[D].AGKAKKLIQSLPPTLKVNRL.[-]		5.79053	176	eL38	eL38 [59-78]	P49167 RL38_YEAST	0	2175.37	0.897	0.24017	0.35265	1.20146e+09	1.07777e+09	4.92	12.51		High	High	5.9	6.13	0.00163666	25.89
High	[E].DNTLLVTGPFKVNGVPLRRVNARYVIATSTKVSVE.[G]		2.02942	170	eL6B	eL6B [60-94]	P05739 RL6B_YEAST	1	3814.13	0.575	0.0037905	0.0219046	8.3425e+07	4.7996e+07	7.94	2.93		High	High	4.9	5.24	0.00163666	43.32
High	[E].YVTYALSGYVRSRGE.[S]		3.32642	158	eS21A	eS21A [50-64]	P0C0V8 RS21A_YEAST	0	1720.87	0.922	0.759686	0.817196	1.63976e+08	1.51129e+08	7.77	9.15		High	High	3.6	3.42	0.00163666	30.26
High	[D].TLAAGYGKILGKGRIPNVPVIVKARFVSKLAEE.[K]		4.60785	117	uL15	uL15 [104-136]	P02406 RL28_YEAST	1	3495.06	0.6	0.0628584	0.132484	1.27332e+08	7.63531e+07	11.48	29.79		High	High	8.93	5.77	0.00163666	41.46
High	[E].TAPVIDTLAAGYGKILGKGRIPNVPVIVKARFVSKLAEE.[K]		4.70511	115	uL15	uL15 [98-136]	P02406 RL28_YEAST	2	4091.37	0.761	0.134367	0.233025	2.35583e+08	1.79214e+08	6.28	20.68		High	High	5.72	6.31	0.00163666	51.46
High	[E].FGVTKARWPAKSVKFVQGLLQNAAANAE.[A]		5.60905	93	uL22B; uL22A	uL22B [76-103]; uL22A [76-103]	P46990 RL17B_YEAST ;P05740 RL17A_YEAST	0	3001.64	0.854	0.207006	0.317909	8.1745e+08	6.97963e+08	7.07	15.47	NotUnique	High	High	8.7	7.78	0.00163666	46.25
High	[E].KLVLNISVGE.[S]		1.8124	90	uL5B; uL5A	uL5B [16-25]; uL5A [16-25]	Q3E757 RL11B_YEAST ;P0C0W9 RL11A_YEAST	0	1071.64	1.008	0.189893	0.300892	2.07634e+08	2.09245e+08	2.82	3.24	NotUnique	High	High	3.41	3.19	0.00163666	36.82
High	[E].MIGSVVGIYNGKAFNQVE.[I]		3.11805	90	uS19	uS19 [89-106]	Q01855 RS15_YEAST	0	1925.98	0.861	0.126127	0.220473	5.69179e+08	4.89836e+08	2.31	9.5		High	High	4.64	4.97	0.00163666	42.02
High	[E].SLPLIVFLRNRLKYALNGRE.[V]		2.05165	80	eS4A	eS4A [41-60]	P0CX35 RS4A_YEAST	0	2372.39	0.579	0.0177904	0.0578352	4.61136e+08	2.67042e+08	13.83	18.04		High	High	2.88	2.58	0.00163666	55.08
High	[E].KKVVRLTSRQRGRIAAQKRISA.[-]		1.89252	80	uL22B	uL22B [163-184]	P46990 RL17B_YEAST	0	2522.56	0.766	0.246146	0.35866	5.54126e+08	4.24185e+08	21.87	11.25		High	High	3.87	3.62	0.00163666	14.88
High	[E].LEKKFPDRHVIFLAE.[R]		2.4517	75	eS7B	eS7B [81-95]	P48164 RS7B_YEAST	2	1842.03	0.772	0.053853	0.118655	1.40186e+08	1.08216e+08	2.47	12.71		High	High	4.89	4.26	0.00163666	28.53
High	[E].AEQVLSAAATFPIAQPATDVE.[A]		2.61224	70	eL13B; eL13A	eL13B [135-155]; eL13A [135-155]	P40212 RL13B_YEAST ;Q12690 RL13A_YEAST	2	2129.08	1.09	0.417392	0.524568	1.99372e+08	2.17271e+08	6.78	5.99	NotUnique	High	High	3.96	4.21	0.00163666	47.88
High	[E].KWAASSWAKKIAQRE.[R]		5.8841	68	eL14A	eL14A [93-107]	P36105 RL14A_YEAST	0	1759.96	0.719	0.0704973	0.14245	8.60765e+08	6.19047e+08	2.21	18.65		High	High	6.14	5.55	0.00163666	24.09
High	[E].GIIKPISKHSKQAIYTRATASE.[-]		5.06305	67	eS25A	eS25A [87-108]	Q3E792 RS25A_YEAST	0	2399.34	1.122	0.260554	0.372039	7.12071e+08	7.98842e+08	4.27	8.93		High	High	5.79	4.19	0.00163666	17.81
High	[E].MIGSVVGIYNGKAFNQVE.[I]	1xOxidation [M1]	3.11619	64	uS19	uS19 [89-106]	Q01855 RS15_YEAST	0	1941.97	1.275	0.105789	0.192928	4.99961e+07	6.37265e+07	13.88	4.31		High	High	4.37	3.92	0.00163666	38.97
High	[E].DQKVVDKALIAE.[I]		2.71846	62	eL6A; eL6B	eL6A [137-148]; eL6B [137-148]	Q02326 RL6A_YEAST ;P05739 RL6B_YEAST	2	1328.74	1.142	0.00392841	0.0219046	4.72483e+08	5.39672e+08	2.29	3.31	NotUnique	High	High	4.04	4.05	0.00163666	23.03
High	[-].MKYLAAYLLLNAAGNTPDATKIKAILE.[S]		5.55847	61	P2A	P2A [1-27]	P05319 RLA2_YEAST	1	2906.61	1.946	0.0170062	0.056325	2.32696e+08	4.52873e+08	14.47	16.49		High	High	7.01	6.7	0.00163666	57.41
High	[E].ILGTAQSVGCRVDFKNPHDIIE.[G]	1xCarbamidomethyl [C10]	2.85871	61	uL11A	uL11A [132-153]	P0CX53 RL12A_YEAST	2	2469.26	1.354	0.0113954	0.0434604	1.59491e+09	2.15974e+09	8.21	4.02		High	High	3.27	3.54	0.00163666	33.7
High	[D].IVHTVFTSVNKNKRQAYAVSE.[K]		3.42243	59	uL4A; uL4B	uL4A [34-54]; uL4B [34-54]	P10664 RL4A_YEAST ;P49626 RL4B_YEAST	0	2391.28	1.051	0.209988	0.32118	6.25694e+08	6.57513e+08	4.52	6.31	NotUnique	High	High	5.99	5.99	0.00163666	21.14
High	[-].MAISKNLPILKNHFRKHWQE.[R]	1xMet-loss [N-Term]	4.55506	57	eL13B; eL13A	eL13B [1-20]; eL13A [1-20]	P40212 RL13B_YEAST ;Q12690 RL13A_YEAST	0	2359.31	0.953	0.791056	0.843729	1.53463e+09	1.46257e+09	9.6	3.13	NotUnique	High	High	4.7	6.69	0.00163666	22.67
High	[E].AKKFEPTYRLVRYGLAE.[K]		3.00797	57	eS24A	eS24A [82-98]	P0CX31 RS24A_YEAST	1	2041.12	1	0.714181	0.778348	1.25101e+09	1.25052e+09	4.01	2.69		High	High	3.74	4.04	0.00163666	27.97
High	[E].LKVQKLSRPSLPKIKTVRKSIACVLTVINE.[Q]	1xCarbamidomethyl [C23]	2.88124	57	uL29B	uL29B [31-60]	P0CX85 RL35B_YEAST	0	3419.07	0.882	0.599064	0.683647	4.36102e+08	3.84753e+08	12.15	33.62		High	High	7.29	6.98	0.00163666	38.51
High	[E].QEQQQQQIIKIRITLTSTKVKQLE.[N]		1.64408	56	uS10	uS10 [12-35]	P38701 RS20_YEAST	1	2881.65	1.112	0.0656887	0.135214	3.63062e+08	4.03904e+08	1.73	6.15		High	High	5.28	3.82	0.00163666	34.77
High	[-].MSAKAQNPMRDLKIE.[K]	1xMet-loss+Acetyl [N-Term]	3.53847	55	uL5A	uL5A [1-15]	P0C0W9 RL11A_YEAST	1	1642.86	0.978	0.645086	0.718644	4.07722e+08	3.98885e+08	4.93	0.49		High	High	5.32	4.54	0.00163666	28.56
High	[E].DAKNPLFSYVEPVLVASAKGLQTVVVE.[E]		3.66896	54	eL31A; eL31B	eL31A [84-110]; eL31B [84-110]	P0C2H8 RL31A_YEAST ;P0C2H9 RL31B_YEAST	2	2873.57	0.917	0.418019	0.524608	7.85877e+07	7.20376e+07	10.93	14	NotUnique	High	High	6.44	6.25	0.00163666	67.77
High	[E].SALSYAALILADSE.[I]		2.57335	54	P1A	P1A [5-18]	P05318 RLA1_YEAST	1	1423.73	0.921	0.946712	0.961999	4.32473e+07	3.98224e+07	13.66	14.12		High	High	3.84	3.54	0.00163666	59.45
High	[E].FSITYTPVRHGRAGATTSRFIPLK.[-]		2.18293	54	uS19	uS19 [119-142]	Q01855 RS15_YEAST	0	2676.47	1.152	0.641884	0.71673	985818162	1.13537e+09	16.57	4.41		High	High	5.16	4.32	0.00163666	28.61
High	[E].NGVFDPASYAKYLIDHIKVE.[G]	1xDeamidated [N1]	4.13276	53	eL22A	eL22A [25-44]	P05749 RL22A_YEAST	2	2280.15	1.077	0.62568	0.70399	9.20865e+07	9.922e+07	4.42	19.28		High	High	5.96	7.31	0.00163666	64.03
High	[E].DGNILVFQVSMKANKYQIKKAVKE.[L]		4.57047	52	uL23	uL23 [78-101]	P04456 RL25_YEAST	1	2751.52	1.039	0.561063	0.652968	2.37895e+08	2.47136e+08	8.6	4.69		High	High	6.48	5.66	0.00163666	32.79
High	[E].VGASAALAPKIGPLGLSPKKVGEDIAKATKE.[F]		5.60032	51	uL11A	uL11A [22-52]	P0CX53 RL12A_YEAST	2	3016.74	0.901	0.268515	0.379106	249884177	2.2519e+08	19.69	7.12		High	High	8.91	7.04	0.00163666	38.19
High	[E].VGRVVLIKKGQSAGKLAAIVE.[I]		3.99003	50	eL14A	eL14A [17-37]	P36105 RL14A_YEAST	0	2136.32	1.249	0.169425	0.278997	7.94594e+08	9.92089e+08	11.42	15.15		High	High	6.9	7.18	0.00163666	25.74
High	[-].MKYLAAYLLLNAAGNTPDATKIKAILE.[S]	1xOxidation [M1]	5.55844	50	P2A	P2A [1-27]	P05319 RLA2_YEAST	1	2922.6	2.517	0.00869925	0.0361511	5.66831e+07	1.4268e+08	9.86	20.24		High	High	6.36	7.16	0.00163666	55.72
High	[E].TANVASLNLLQLAPGAHLGRFVIWTE.[A]		5.79939	50	uL4A; uL4B	uL4A [227-252]; uL4B [227-252]	P10664 RL4A_YEAST ;P49626 RL4B_YEAST	0	2791.53	0.774	0.025009	0.0721432	9.82604e+08	7.60915e+08	10.12	5.52	NotUnique	High	High	7.03	6.06	0.00163666	59.69
High	[E].IKLFNKWSFEEVE.[V]		1.70312	50	uS7	uS7 [40-52]	P26783 RS5_YEAST	2	1668.86	0.729	3.12945e-05	0.00249956	8.08803e+07	5.89422e+07	0.88	1.46		High	High	2.57	2.49	0.00163666	43.14
High	[-].MVLVQDLLHPTAASE.[A]	1xMet-loss [N-Term]	3.48715	49	eS27B; eS27A	eS27B [1-15]; eS27A [1-15]	P38711 RS27B_YEAST ;P35997 RS27A_YEAST	1	1492.8	0.969	0.835283	0.880432	1.66269e+09	1.61106e+09	5.46	5.15	NotUnique	High	High	3.8	3.75	0.00163666	39.26
High	[-].MDNKTPVTLAKVIKVLGRTGSRGGVTQVRVE.[F]	1xAcetyl [N-Term]	5.56843	48	eS28A	eS28A [1-31]	Q3E7X9 RS28A_YEAST	1	3351.89	1.466	0.0805053	0.157262	300517778	4.40622e+08	14.33	14.45		High	High	6.14	7.97	0.00163666	42.7
High	[E].APVQIVKRITQITIEPGVDVE.[V]		3.9451	48	uS10	uS10 [95-115]	P38701 RS20_YEAST	2	2305.31	1.137	0.282128	0.392042	4.88401e+08	5.55386e+08	8.71	8.08		High	High	5.49	4.92	0.00163666	44.91
High	[E].NNYKKRLLGTAFKSSPFGGSSHAKGIVLE.[K]	1xDeamidated [N]	4.39861	48	uS12A	uS12A [27-55]	P0CX29 RS23A_YEAST	0	3107.66	0.836	0.0546782	0.119236	864494403	7.23085e+08	1.53	7.26		High	High	7.87	8.69	0.00163666	14.09
High	[E].VGASAALAPKIGPLGLSPKKVGE.[D]		6.78406	47	uL11A	uL11A [22-44]	P0CX53 RL12A_YEAST	0	2160.28	1.174	0.0929469	0.173488	1873960108	2.20071e+09	13.39	1.95		High	High	6.91	6.15	0.00163666	32.46
High	[E].LRAQYGIKALPIRRDDE.[V]		2.87207	47	uL24A; uL24B	uL24A [39-55]; uL24B [39-55]	P05743 RL26A_YEAST ;P53221 RL26B_YEAST	2	2014.12	1.041	0.257276	0.369154	1.57491e+09	1.63931e+09	2.01	12.59	NotUnique	High	High	4.13	4.26	0.00163666	23.34
High	[E].RHGYIRGIVKQIVHD.[S]		3.62994	47	uL2A	uL2A [37-51]	P0CX45 RL2A_YEAST	0	1791.01	0.938	0.175879	0.28431	7.79209e+08	7.31179e+08	4.12	13		High	High	5.26	4.84	0.00163666	21.88
High	[D].SGRGAPLAKVVFRDPYKYRLREE.[I]		3.26686	46	uL2A	uL2A [52-74]	P0CX45 RL2A_YEAST	2	2707.48	0.613	0.00509654	0.0262576	1.00851e+09	6.18464e+08	4.86	9.81		High	High	4.63	4.82	0.00163666	26.22
High	[E].KTGKRQVLIRPSSKVIIKFLQVMQKHGYIGE.[F]		3.50003	46	uS8A	uS8A [19-49]	P0C0W1 RS22A_YEAST	0	3582.08	0.611	0.0195655	0.0620263	44790525	2.73753e+07	22.46	21.36		High	High	7.46	8.33	0.00163666	40.96
High	[E].NKVSPADAAKKAL.[-]		3.85297	45	eS26A	eS26A [107-119]	P39938 RS26A_YEAST	1	1312.76	1.183	0.0543759	0.119167	656332836	7.76433e+08	1.98	6.04		High	High	4.64	4.91	0.00163666	17.77
High	[E].IDVAGGKKALAIFVPVPSLAGFHKVQTKLTRE.[L]		9.81231	45	eS7A	eS7A [49-80]	P26786 RS7A_YEAST	1	3390.96	1.187	0.0338135	0.0878753	6.04063e+08	7.16765e+08	7.51	2.26		High	High	9.99	9.62	0.00163666	42.48
High	[E].QQQQQIIKIRITLTSTKVKQLE.[N]		2.19911	45	uS10	uS10 [14-35]	P38701 RS20_YEAST	0	2624.55	1.164	0.225443	0.336066	405728384	4.72465e+08	8.38	11.71		High	High	3.52	4.41	0.00163666	33.4
High	[E].KGWVPVTKLGRLVKAGKITTIEE.[I]		2.43284	45	uS5	uS5 [33-55]	P25443 RS2_YEAST	1	2523.5	0.996	0.529317	0.626785	6.91139e+08	6.88315e+08	1.14	11.46		High	High	4.6	4.59	0.00163666	33.86
High	[E].VRNFLGDKKIRNVPVRDGVTIE.[F]		2.81146	44	uL6A; uL6B	uL6A [114-135]; uL6B [114-135]	P05738 RL9A_YEAST ;P51401 RL9B_YEAST	2	2525.43	1.131	0.19738	0.307394	6.09701e+08	6.89446e+08	8.09	11.61	NotUnique	High	High	4.57	4.23	0.00163666	26.43
High	[E].IKLFNKWSFEE.[V]		2.33393	44	uS7	uS7 [40-50]	P26783 RS5_YEAST	1	1440.75	1.097	0.799809	0.852033	2.53874e+08	2.78475e+08	1.58	20.67		High	High	2.61	2.94	0.00163666	40.52
High	[E].NKKAKLVLIANDVDPIE.[L]		3.526	43	eL8B; eL8A	eL8B [145-161]; eL8A [145-161]	P29453 RL8B_YEAST ;P17076 RL8A_YEAST	2	1880.09	0.888	0.0147413	0.0519483	5.29084e+08	4.70062e+08	4.59	4.11	NotUnique	High	High	5.06	4.87	0.00163666	31.17
High	[-].MKYLAAYLLLNAAGNTPDATKIKAILE.[S]	1xAcetyl [N-Term]; 1xDeamidated [N]	2.65462	43	P2A	P2A [1-27]	P05319 RLA2_YEAST	1	2949.6	1.115	0.0701782	0.14245	1.03008e+08	1.14803e+08	10.78	11.45		High	High	4.65	4.59	0.00163666	22.59
High	[E].CADLWPRVASNSGVVV.[-]	1xCarbamidomethyl [C1]	2.45136	43	uL14A	uL14A [122-137]	P0CX41 RL23A_YEAST	1	1729.87	0.936	0.0212427	0.0641219	1.74839e+08	1.63569e+08	2.26	1.51		High	High	3.36	3.32	0.00163666	42.89
High	[E].YQSKIIVFPRNGKAPE.[A]	1xDeamidated [N11]	3.94001	42	eL13A	eL13A [119-134]	Q12690 RL13A_YEAST	0	1848	1.04	0.342531	0.453578	6.12183e+08	6.36705e+08	3.12	19.37		High	High	5.35	5.24	0.00163666	24.84
High	[E].VKAAGLTAAYARTIGIAVDHRRQNRNQE.[I]		1.60458	42	eL13B; eL13A	eL13B [80-107]; eL13A [80-107]	P40212 RL13B_YEAST ;Q12690 RL13A_YEAST	1	3079.66	1.055	0.157622	0.264722	1.18027e+09	1.24511e+09	2.32	6.38	NotUnique	High	High	4.8	4.55	0.00163666	27.62
High	[E].GSKSHPFGHALVAGIE.[R]		3.12883	42	eL27A	eL27A [32-47]	P0C2H6 RL27A_YEAST	0	1606.83	0.952	0.608547	0.69178	9.38755e+08	8.93259e+08	4.31	10.74		High	High	4.04	2.99	0.00163666	24.02
High	[E].RHQAGKNQWFFSKLRF.[-]		4.56668	42	eL27A	eL27A [121-136]	P0C2H6 RL27A_YEAST	0	2050.09	0.899	0.0558942	0.120693	1.31821e+09	1.18559e+09	4.92	6.7		High	High	6.95	6.39	0.00163666	32.29
High	[E].LTLLVQKRFKYAPGTIVLYAE.[R]		2.35737	42	uS3	uS3 [69-89]	P05750 RS3_YEAST	0	2423.41	0.926	0.193015	0.305141	373177932	3.45468e+08	6.02	3.82		High	High	3.24	3.42	0.00163666	43.47
High	[E].IKKFAKLHMGTDDVRLAPE.[L]		4.68076	41	eL31A	eL31A [36-54]	P0C2H8 RL31A_YEAST	2	2169.18	1.218	0.0285234	0.0787746	5.2264e+08	6.36555e+08	6.26	9.13		High	High	3.83	5.1	0.00163666	24
High	[E].RKRKSVRGAIVGPDLAVLALVIVKKGEQE.[L]		5.27608	41	eS6A	eS6A [92-120]	P0CX37 RS6A_YEAST	2	3129.89	0.396	0.000154497	0.00483763	2.23122e+08	8.82789e+07	4.59	7.21		High	High	7.02	7.45	0.00163666	43.35
High	[E].KIAVHVTVRGPKAEEILE.[R]		2.43407	41	uL5B; uL5A	uL5B [64-81]; uL5A [64-81]	Q3E757 RL11B_YEAST ;P0C0W9 RL11A_YEAST	2	1989.15	1.318	0.0284479	0.0787746	1.19148e+08	1.57026e+08	8.83	11.53	NotUnique	High	High	3.55	3.64	0.00163666	25.44
High	[E].NEKPAPVRTHMRNMIIVPE.[M]	1xOxidation [M]	0.736082	41	uS19	uS19 [70-88]	Q01855 RS15_YEAST	1	2248.17	1.408	0.194006	0.30576	1.37541e+08	1.93676e+08	19.84	18.17		High	High	3.05	3.07	0.00464037	20.65
High	[E].QVLSAAATFPIAQPATDVE.[A]		2.14292	40	eL13B; eL13A	eL13B [137-155]; eL13A [137-155]	P40212 RL13B_YEAST ;Q12690 RL13A_YEAST	1	1929	0.774	0.0465389	0.108755	1.15972e+08	8.9783e+07	10.04	7.87	NotUnique	High	High	3.26	3.23	0.00163666	46
High	[E].RYYPKLTLDFQTNKRLCDE.[I]	1xCarbamidomethyl [C17]	4.62654	40	eS17B; eS17A	eS17B [19-37]; eS17A [19-37]	P14127 RS17B_YEAST ;P02407 RS17A_YEAST	2	2460.23	0.935	0.55392	0.647333	7.3514e+08	6.87134e+08	1.12	7.86	NotUnique	High	High	6.33	6.28	0.00163666	31.53
High	[E].IARQMRDKSFGRTLASVTKE.[I]		1.86917	40	uL11A	uL11A [112-131]	P0CX53 RL12A_YEAST	1	2294.24	1.119	0.0809846	0.1575	1555749997	1.74139e+09	5.47	5.33		High	High	2.98	4.33	0.00163666	20.99
High	[E].IARQMRDKSFGRTLASVTKE.[I]	1xOxidation [M5]	1.40071	40	uL11A	uL11A [112-131]	P0CX53 RL12A_YEAST	1	2310.23	1.336	0.0358543	0.0915584	1.614e+08	2.15589e+08	8.48	12.32		High	High	2.58	3	0.00277393	18.54
High	[E].NNYKKRLLGTAFKSSPFGGSSHAKGIVLE.[K]		4.46766	40	uS12A	uS12A [27-55]	P0CX29 RS23A_YEAST	0	3106.68	0.816	0.00425034	0.0231145	7.34425e+08	5.98926e+08	3.68	4.1		High	High	8.11	6.59	0.00163666	29.35
High	[-].MVALISKKRKLVADGVFYAE.[L]	1xMet-loss [N-Term]	3.28641	40	uS3	uS3 [1-20]	P05750 RS3_YEAST	1	2107.23	1.03	0.320628	0.432577	5.81962e+08	5.99323e+08	8.04	6.56		High	High	4.44	4.84	0.00163666	27.54
High	[-].MSAVPSVQTFGKKKSATAVAHVKAGKGLIKVNGSPITLVEPE.[I]	1xMet-loss+Acetyl [N-Term]	1.1548	40	uS9B	uS9B [1-42]	P0CX52 RS16B_YEAST	1	4186.36	0.939	0.421029	0.527361	425547889	3.99772e+08	13.33	15.42		High	High	2.66	3.43	0.00277393	34.9
High	[E].YQSKIIVFPRNGKAPE.[A]		3.88968	39	eL13A	eL13A [119-134]	Q12690 RL13A_YEAST	0	1847.02	1.139	0.0532512	0.11847	4.31833e+08	4.91657e+08	3.8	8.93		High	High	5.24	4.77	0.00163666	23.27
High	[E].YTINLHKRLHGVSFKKRAPRAVKE.[I]		3.32973	39	eL31A; eL31B	eL31A [12-35]; eL31B [12-35]	P0C2H8 RL31A_YEAST ;P0C2H9 RL31B_YEAST	0	2848.65	1.393	0.0200882	0.0623102	4.60847e+08	6.41905e+08	7.43	11.08	NotUnique	High	High	6.36	6.59	0.00163666	18.04
High	[D].GLLKNVWSYSR.[-]		2.62985	39	eS21B; eS21A	eS21B [77-87]; eS21A [77-87]	Q3E754 RS21B_YEAST ;P0C0V8 RS21A_YEAST	0	1322.72	0.944	0.263053	0.374394	7.50835e+08	7.08738e+08	1.5	4.81	NotUnique	High	High	3.46	3.42	0.00163666	32.97
High	[-].MKLNISYPVNGSQKTFE.[I]	1xOxidation [M1]	3.07909	39	eS6A	eS6A [1-17]	P0CX37 RS6A_YEAST	0	1971.98	0.956	0.495591	0.594844	4.21151e+07	4.02433e+07	8.2	12.48		High	High	3.65	2.83	0.00163666	30.04
High	[-].MARYGATSTNPAKSASARGSYLRVSFKNTRE.[T]	1xMet-loss [N-Term]	4.04713	39	uL22B; uL22A	uL22B [1-31]; uL22A [1-31]	P46990 RL17B_YEAST ;P05740 RL17A_YEAST	0	3246.67	1.246	0.52439	0.622625	8.62314e+08	1.07457e+09	9.29	23.87	NotUnique	High	High	6.84	4.77	0.00163666	21.18
High	[E].ATANALPLPAVFSAPIRPDIVHTVFTSVNKNKRQAYAVSE.[K]		4.71382	39	uL4A; uL4B	uL4A [15-54]; uL4B [15-54]	P10664 RL4A_YEAST ;P49626 RL4B_YEAST	1	4293.31	0.834	0.350178	0.461146	6.21779e+08	5.18808e+08	1.79	20.49	NotUnique	High	High	9.86	4.87	0.00163666	50.86
High	[D].VSPLRRVNQAIALLTIGARE.[A]		4.55327	39	uS7	uS7 [162-181]	P26783 RS5_YEAST	0	2177.29	0.689	0.0011678	0.0106518	1.7606e+08	1.21266e+08	5.47	6.07		High	High	6.6	6.37	0.00163666	47.79
High	[D].RTLLIADSRRPEPKKFGGKGARSRFQKSYR.[-]		2.35584	39	uS9B	uS9B [114-143]	P0CX52 RS16B_YEAST	2	3505.97	1.014	0.835461	0.880432	3.70457e+08	3.75724e+08	1.25	15.06		High	High	5.58	4.38	0.00163666	16.63
High	[E].LNQAIWKRGVKGVE.[Y]		3.55691	38	eL31A; eL31B	eL31A [55-68]; eL31B [55-68]	P0C2H8 RL31A_YEAST ;P0C2H9 RL31B_YEAST	0	1597.92	1.099	0.148611	0.253242	1.39951e+09	1.53813e+09	6.9	5.39	NotUnique	High	High	4.61	4.27	0.00163666	22.44
High	[E].DTSRTIVRNVKGPVRE.[N]		3.87459	38	eS28A; eS28B	eS28A [35-50]; eS28B [35-50]	Q3E7X9 RS28A_YEAST ;P0C0X0 RS28B_YEAST	1	1827.02	1.194	0.0923236	0.17269	2.59558e+09	3.09898e+09	3.07	8.27	NotUnique	High	High	5.58	5.3	0.00163666	17.02
High	[E].SFQAVYNKLTGKQIVFE.[I]		3.68922	38	eS7A; eS7B	eS7A [168-184]; eS7B [168-184]	P26786 RS7A_YEAST ;P48164 RS7B_YEAST	0	1972.05	1.097	0.0870826	0.165344	1.01904e+09	1.11801e+09	6.05	7.06	NotUnique	High	High	4.34	5.14	0.00163666	42.85
High	[-].MAISKNLPILKNHFRKHWQE.[R]	1xMet-loss+Acetyl [N-Term]; 1xDeamidated [N6]	3.20419	37	eL13B; eL13A	eL13B [1-20]; eL13A [1-20]	P40212 RL13B_YEAST ;Q12690 RL13A_YEAST	0	2402.31	0.873	0.0456843	0.107328	1.85086e+08	1.61489e+08	8.16	5.03	NotUnique	High	High	5.16	5.21	0.00163666	30.93
High	[E].NGVFDPASYAKYLIDHIKVE.[G]		3.79588	37	eL22A	eL22A [25-44]	P05749 RL22A_YEAST	2	2279.17	1.476	0.0878463	0.166079	377654498	5.57312e+08	5.3	17.5		High	High	6.65	4.25	0.00163666	60.37
High	[E].GKSKQDASPKPYAVKYGLNHVVSLIE.[N]		3.95294	37	eL8B	eL8B [119-144]	P29453 RL8B_YEAST	1	2828.53	1.081	0.119001	0.209679	3.11693e+08	3.37014e+08	4.24	3.28		High	High	8.19	7.71	0.00163666	35.23
High	[E].TFKLFNKYRPE.[T]		3.22803	37	eL8B; eL8A	eL8B [90-100]; eL8A [90-100]	P29453 RL8B_YEAST ;P17076 RL8A_YEAST	0	1442.78	1.045	0.610549	0.692498	8.11619e+08	8.48084e+08	12.26	14.15	NotUnique	High	High	3.72	3.46	0.00163666	25.66
High	[E].AKKFEPTYRLVRYGLAEKVE.[K]		2.39944	37	eS24A	eS24A [82-101]	P0CX31 RS24A_YEAST	2	2397.33	1.209	0.0220477	0.0656218	5.1582e+08	6.23616e+08	2.82	7.72		High	High	3.7	3.53	0.00163666	27.77
High	[D].RLKIGGSLARIALRHLE.[K]		3.298	37	eS25A; eS25B	eS25A [68-84]; eS25B [68-84]	Q3E792 RS25A_YEAST ;P0C0T4 RS25B_YEAST	0	1903.17	0.526	0.00117779	0.0106518	3.09972e+08	1.62943e+08	3.66	7.72	NotUnique	High	High	5.91	6.06	0.00163666	30.96
High	[E].LTKAQKYLDQVLD.[H]		1.90913	37	uL22B	uL22B [41-53]	P46990 RL17B_YEAST	1	1534.85	0.816	0.0143655	0.0512389	2.1881e+08	1.78493e+08	4.55	1.61		High	High	3.78	3.91	0.00163666	33.14
High	[D].HQRAIPFRRFNSSIGRTAQGKE.[F]		2.75325	37	uL22B; uL22A	uL22B [54-75]; uL22A [54-75]	P46990 RL17B_YEAST ;P05740 RL17A_YEAST	0	2556.37	1.033	0.41527	0.523394	9.35596e+08	9.66845e+08	4.54	8.1	NotUnique	High	High	6.11	5.19	0.00163666	18.37
High	[E].KRYATASAIAATAVASLVLARGHRVE.[K]		4.44847	37	uL4A; uL4B	uL4A [118-143]; uL4B [118-143]	P10664 RL4A_YEAST ;P49626 RL4B_YEAST	0	2682.52	0.603	0.101459	0.186607	3.08575e+08	1.86163e+08	15.28	39.33	NotUnique	High	High	8.98	7.85	0.00163666	41.05
High	[-].MSQAVNAKKRVFKTHSYRGVDLEKLLE.[M]	1xMet-loss+Acetyl [N-Term]	2.28665	37	uS19	uS19 [1-27]	Q01855 RS15_YEAST	2	3058.68	1.013	0.918151	0.938389	2.94976e+08	2.98813e+08	9.04	12.01		High	High	4.12	6.51	0.00163666	31.78
High	[E].RFQVMVLRKQKRYTVKKALAKA.[-]		2.58053	36	eL14A	eL14A [117-138]	P36105 RL14A_YEAST	0	2662.62	0.838	0.10599	0.192928	2.948e+08	2.46992e+08	14.26	12.19		High	High	7.3	5.95	0.00163666	17.96
High	[-].MAKVHGSLARAGKVKSQTPKVE.[K]	1xMet-loss [N-Term]	5.59863	36	eS30A	eS30A [1-22]	P0CX33 RS30A_YEAST	0	2191.27	0.92	0.993458	0.996852	3.00376e+09	2.76374e+09	5.96	10.75		High	High	5.73	5.78	0.00163666	15.19
High	[E].IVGKRVRYLVGGNKIQKVLLD.[S]		2.14643	36	eS7A; eS7B	eS7A [135-155]; eS7B [135-155]	P26786 RS7A_YEAST ;P48164 RS7B_YEAST	0	2368.46	1.018	0.958251	0.971483	609175496	6.20246e+08	3.8	9.15	NotUnique	High	High	5.44	4.9	0.00163666	27.3
High	[-].MKYLAAYLLLVQGGNAAPSAADIKAVVE.[S]	1xAcetyl [N-Term]; 1xDeamidated [Q12]	1.8219	36	P2B	P2B [1-28]	P02400 RLA4_YEAST	1	2919.55	2.716	0.000308213	0.00655798	1.84383e+07	5.00814e+07	7.58	11.07		High	High	3.87	3.59	0.00163666	63.47
High	[E].DGNILVFQVSMKANKYQIKKAVKE.[L]	1xOxidation [M11]	4.14826	36	uL23	uL23 [78-101]	P04456 RL25_YEAST	1	2767.52	1.226	0.298657	0.409201	7.48692e+07	9.17971e+07	3.3	17.36		High	High	7.59	7.05	0.00163666	30.21
High	[E].RRVLLSAPLSKE.[L]		2.77903	36	uL24B	uL24B [27-38]	P53221 RL26B_YEAST	0	1368.83	0.983	0.527822	0.625857	1225121508	1.20421e+09	4.34	2.32		High	High	3.64	2.65	0.00163666	20.49
High	[E].QLSGQTPVQSKARYTVRTFGIRRNE.[K]		2.2639	36	uL5B; uL5A	uL5B [39-63]; uL5A [39-63]	Q3E757 RL11B_YEAST ;P0C0W9 RL11A_YEAST	0	2892.56	1.042	0.468668	0.570299	1.11094e+09	1.158e+09	4.43	3.21	NotUnique	High	High	5.29	4.74	0.00163666	22.35
High	[E].NEKPAPVRTHMRNMIIVPE.[M]		1.6645	36	uS19	uS19 [70-88]	Q01855 RS15_YEAST	1	2232.17	1.047	0.238477	0.351335	5.65292e+08	5.91692e+08	5.46	2.39		High	High	4.36	4.38	0.00163666	23.66
High	[E].SAFRTLRLARSE.[K]		1.89152	35	eL13B; eL13A	eL13B [165-176]; eL13A [165-176]	P40212 RL13B_YEAST ;Q12690 RL13A_YEAST	0	1406.79	1.052	0.21127	0.321963	1.96277e+09	2.06409e+09	5.84	10.62	NotUnique	High	High	2.65	2.23	0.00163666	20.85
High	[E].GLTDTTVPKRLGPKRANNIRKFFGLSKE.[D]		1.77969	35	eS6A	eS6A [123-150]	P0CX37 RS6A_YEAST	1	3143.78	0.883	0.104702	0.191374	3.95568e+08	3.49093e+08	7.68	2.52		High	High	4.03	3.05	0.00163666	28.05
High	[E].LRPLQFKSIRE.[I]		3.29921	35	eS7A	eS7A [38-48]	P26786 RS7A_YEAST	0	1386.82	1.176	0.0327807	0.0872501	1.3967e+09	1.64312e+09	6.94	10		High	High	3.89	3.79	0.00163666	23.3
High	[E].LEKKFQDRHVIFLAE.[R]		2.91506	35	eS7A	eS7A [81-95]	P26786 RS7A_YEAST	2	1873.03	1.132	0.00589833	0.0285181	7.44562e+08	8.42917e+08	2.58	2.31		High	High	3.83	3.58	0.00163666	26.07
High	[E].LKADLRPLQIKSIRE.[I]		3.32898	35	eS7B	eS7B [34-48]	P48164 RS7B_YEAST	1	1780.08	0.938	0.70547	0.772073	2.42926e+08	2.27818e+08	14.65	15.51		High	High	3.85	4.76	0.00163666	25.92
High	[E].AHYGQTLGKKKNVKEEE.[T]		4.9216	35	eS8A	eS8A [115-131]	P0CX39 RS8A_YEAST	2	1959.03	0.866	0.585666	0.673864	2.06133e+09	1.78559e+09	16.76	8.97		High	High	5.57	5.15	0.00163666	14.55
High	[E].LVRTNTLTKAAIVQIDATPFRQWFE.[A]		6.54336	35	eS8A	eS8A [90-114]	P0CX39 RS8A_YEAST	1	2918.59	0.961	0.400706	0.509411	6.59729e+08	6.33829e+08	3.08	13.52		High	High	8.21	8.18	0.00163666	53.21
High	[E].VDVLKVNTLVRPNGTKKAYVRLTADYD.[A]		3.09742	35	uL23	uL23 [105-131]	P04456 RL25_YEAST	2	3048.68	0.973	0.485544	0.586782	1.66559e+08	1.62071e+08	8.34	15.84		High	High	4.13	5.01	0.00163666	32.53
High	[E].RIVRAFLIEE.[Q]		1.18202	34	eL34B	eL34B [88-97]	P40525 RL34B_YEAST	1	1245.73	1.058	0.0868679	0.165293	6.99488e+08	7.40364e+08	1.51	3.13		High	High	2.5	3.07	0.00277393	30.95
High	[E].RYYPKLTLD.[F]		1.41867	34	eS17B; eS17A	eS17B [19-27]; eS17A [19-27]	P14127 RS17B_YEAST ;P02407 RS17A_YEAST	0	1168.64	1.039	0.440027	0.545237	3.16892e+08	3.2913e+08	2.96	13.81	NotUnique	High	High	2.53	2.67	0.00277393	26.33
High	[-].MAGVSVRDVAAQDFINAYASFLQRQGKLE.[V]	1xMet-loss+Acetyl [N-Term]; 1xDeamidated [Q12]	3.12659	34	eS19B	eS19B [1-29]	P07281 RS19B_YEAST	2	3096.57	1.15	0.264213	0.374834	2.01645e+08	2.31981e+08	5.26	14.12		High	High	4.62	5.26	0.00163666	42.02
High	[E].GRAIPGEYITYALSGYVRSRGE.[S]		6.05958	34	eS21B	eS21B [43-64]	Q3E754 RS21B_YEAST	1	2415.24	1.269	0.532176	0.628481	63911760	8.10752e+07	28.93	15.55		High	High	7.04	6.11	0.00163666	44.8
High	[-].MDSKTPVTLAKVIKVLGRTGSRGGVTQVRVE.[F]	1xAcetyl [N-Term]	4.91405	34	eS28B	eS28B [1-31]	P0C0X0 RS28B_YEAST	1	3324.88	0.949	0.599895	0.683709	3.40048e+08	3.22777e+08	4.82	9		High	High	6.7	6.54	0.00163666	43.36
High	[D].LAVLALVIVKKGEQE.[L]		3.12844	34	eS6A	eS6A [106-120]	P0CX37 RS6A_YEAST	1	1609.99	0.507	0.0335439	0.0876506	3.00526e+08	1.52349e+08	7.62	26.24		High	High	3.45	4.27	0.00163666	41.06
High	[E].IDVTGGKKALVLFVPVPALSAYHKVQTKLTRE.[L]		8.08696	34	eS7B	eS7B [49-80]	P48164 RS7B_YEAST	1	3479.01	0.617	0.0239983	0.0702409	1.64687e+08	1.01559e+08	6.14	16.39		High	High	7.85	7.98	0.00163666	44.08
High	[E].DEKVSSVLSALE.[G]		1.81064	34	P2A	P2A [35-46]	P05319 RLA2_YEAST	2	1276.66	1.712	0.00505383	0.0261908	4.06224e+08	6.95281e+08	1.94	8.03		High	High	3.38	2.9	0.00163666	42.91
High	[E].IKNVIVSNRVAAPARAGAVAPE.[D]		3.4204	34	uL10	uL10 [96-117]	P05317 RLA0_YEAST	0	2203.27	0.932	0.04619	0.108227	3.9188e+08	3.65153e+08	2.68	3.3		High	High	4.14	5.14	0.00163666	22.48
High	[-].MAKQSLDVSSDRRKARKAYFTAPSSE.[R]	1xMet-loss [N-Term]	2.45516	34	uL24B	uL24B [1-26]	P53221 RL26B_YEAST	2	2798.45	1.099	0.188314	0.300093	1.0351e+09	1.13733e+09	2.49	7.99		High	High	5.25	5.18	0.00163666	17.78
High	[E].TVASSKVGYTLPSHIISTSDVTRIINSSE.[I]		7.47824	34	uL4A; uL4B	uL4A [266-294]; uL4B [266-294]	P10664 RL4A_YEAST ;P49626 RL4B_YEAST	1	3062.6	0.746	0.0431423	0.103333	6.72855e+08	5.02068e+08	7.8	16.8	NotUnique	High	High	8.37	9.11	0.00163666	44.63
High	[E].KLVLAARIIAAIPNPE.[D]		3.39066	34	uS2B	uS2B [56-71]	P46654 RSSA2_YEAST	0	1689.04	1.091	0.935463	0.951666	1.78356e+07	1.94548e+07	9.26	12.56		High	High	4.31	4.56	0.00163666	46.13
High	[E].FQIIDTLLPGLQDE.[V]		2.49904	34	uS5	uS5 [66-79]	P25443 RS2_YEAST	2	1601.84	0.783	0.0411911	0.100114	3.22187e+08	2.52272e+08	9.85	2.54		High	High	3.27	3.54	0.00163666	62.04
High	[E].ARRKHVSGKILGFVY.[-]		0.960922	34	uS8A	uS8A [116-130]	P0C0W1 RS22A_YEAST	0	1731.02	0.967	0.756816	0.815104	2.08627e+08	2.01727e+08	3.12	12.57		High	High	4.41	4.67	0.00399467	23.87
High	[E].IEKTADVKRQYVKQFLTKD.[L]		3.08827	33	eL20A	eL20A [129-147]	P0CX23 RL20A_YEAST	2	2310.28	0.539	2.27685e-05	0.00249956	1.20315e+08	6.48714e+07	3.03	3.49		High	High	5.64	5.29	0.00163666	22.57
High	[E].MNNIIAASRRH.[-]	1xOxidation [M1]	1.37315	33	eL36A; eL36B	eL36A [90-100]; eL36B [90-100]	P05745 RL36A_YEAST ;O14455 RL36B_YEAST	0	1298.67	1.129	0.33749	0.449817	2.23036e+08	2.51862e+08	10.72	6.7	NotUnique	High	High	3.23	3.01	0.00277393	15.59
High	[E].DALKVVLRTALVHDGLARGLRE.[S]		3.11774	33	eS12	eS12 [26-47]	P48589 RS12_YEAST	2	2402.4	2.129	0.00655342	0.0305458	1.072e+08	2.282e+08	9.67	17.63		High	High	5.44	4.85	0.00163666	40.49
High	[E].YALPKTYNKLHYCVSCAIHARIVRVRSRE.[D]	2xCarbamidomethyl [C13; C16]	1.96543	33	eS26B; eS26A	eS26B [62-90]; eS26A [62-90]	P39939 RS26B_YEAST ;P39938 RS26A_YEAST	0	3560.88	0.789	0.168335	0.278242	1.72615e+08	1.36218e+08	3.06	15.37	NotUnique	High	High	6.54	6.47	0.00163666	30.18
High	[-].MKLNISYPVNGSQKTFE.[I]		4.7762	33	eS6A	eS6A [1-17]	P0CX37 RS6A_YEAST	0	1955.99	0.71	0.00477863	0.0252094	1.92072e+08	1.36315e+08	7.81	6.55		High	High	5.4	3.96	0.00163666	34.21
High	[E].YAQLLAKRLSE.[R]		2.70085	33	eS6A	eS6A [208-218]	P0CX37 RS6A_YEAST	0	1291.74	0.88	0.276922	0.386684	1178037952	1.03641e+09	5.65	12.97		High	High	3.12	3.07	0.00163666	24.27
High	[-].MSAPQAKILSQAPTELE.[L]	1xMet-loss+Acetyl [N-Term]	2.33499	33	eS7A	eS7A [1-17]	P26786 RS7A_YEAST	1	1724.91	1.084	0.576037	0.666748	8.14685e+08	8.83039e+08	2.79	7.54		High	High	3.87	3.6	0.00163666	40.41
High	[E].LAFYLRRLTAKK.[-]		1.61438	33	eS8A	eS8A [189-200]	P0CX39 RS8A_YEAST	0	1479.92	0.92	0.282999	0.392634	999346372	9.1908e+08	3.13	10.63		High	High	3.4	3.28	0.00163666	23.78
High	[-].MSDSIISFAAFILADAGLE.[I]	1xMet-loss+Acetyl [N-Term]	1.32422	33	P1B	P1B [1-19]	P10622 RLA3_YEAST	2	1881.95	0.987	0.825217	0.872768	3.76185e+07	3.71362e+07	2.85	6.41		High	High	1.18	1.79	0.00277393	23.05
High	[E].ANLGKYGILSIDDLIHE.[I]		5.02549	33	uL30A; uL30B	uL30A [171-187]; uL30B [171-187]	P05737 RL7A_YEAST ;Q12213 RL7B_YEAST	2	1870.99	0.951	0.318886	0.430887	2.48591e+08	2.36286e+08	4.89	5.47	NotUnique	High	High	5.94	5.61	0.00163666	50.43
High	[E].VIAKSRYWYFLQKLHKVKKASGE.[I]		5.73744	32	eL20A	eL20A [35-57]	P0CX23 RL20A_YEAST	0	2779.58	0.511	0.00703569	0.0321163	2.22864e+08	1.13803e+08	14.32	16.22		High	High	6.09	7.64	0.00163666	26.27
High	[D].GRTIRYPDPNIKVND.[T]		3.23087	32	eS4A	eS4A [144-158]	P0CX35 RS4A_YEAST	1	1757.93	0.655	0.00921586	0.0377636	9.10847e+07	5.9677e+07	8.74	4.2		High	High	4.32	4.07	0.00163666	22.58
High	[-].MSQAVNAKKRVFKTHSYRGVDLE.[K]	1xMet-loss+Acetyl [N-Term]	4.71821	32	uS19	uS19 [1-23]	Q01855 RS15_YEAST	1	2575.37	1.058	0.361398	0.474503	2.71817e+09	2.8746e+09	4.97	7.3		High	High	7.23	7.11	0.00163666	21.62
High	[-].MAPNTSRKQKIAKTFTVDVSSPTE.[N]	1xMet-loss [N-Term]	3.75477	31	eL22A	eL22A [1-24]	P05749 RL22A_YEAST	1	2505.33	0.85	0.0323875	0.0867276	564593175	4.79892e+08	0.29	4.96		High	High	7.06	5.95	0.00163666	21.5
High	[E].KRARKVAKKRLGSFTRAKAKVEE.[M]		2.36507	31	eL36A; eL36B	eL36A [67-89]; eL36B [67-89]	P05745 RL36A_YEAST ;O14455 RL36B_YEAST	1	2657.62	0.824	0.0552784	0.119657	1.3789e+09	1.13568e+09	10.13	6.3	NotUnique	High	High	3.89	2.96	0.00163666	14.3
High	[-].MLMPKEDRNKIHQYLFQE.[G]		1.84283	31	eS10A	eS10A [1-18]	Q08745 RS10A_YEAST	2	2320.16	1.329	0.0104001	0.0404083	1.13456e+08	1.50796e+08	4.35	8.39		High	High	3.29	3.59	0.00163666	31.73
High	[E].WAGLGKIDRE.[G]		2.34562	31	eS12	eS12 [100-109]	P48589 RS12_YEAST	1	1144.61	1.681	0.00450125	0.0238892	1.9494e+08	3.2774e+08	9.7	3.98		High	High	3.41	2.93	0.00163666	24.63
High	[E].GNARKVVGASVVVVKNWGAETDE.[L]		4.7166	31	eS12	eS12 [110-132]	P48589 RS12_YEAST	2	2385.25	1.665	0.00382797	0.0219046	2.13299e+08	3.55242e+08	1.9	7.22		High	High	7.14	8.41	0.00163666	29.94
High	[D].TVKIDLASGKITDFIKFD.[A]		3.38392	31	eS4A	eS4A [159-176]	P0CX35 RS4A_YEAST	2	2011.11	0.822	0.0548249	0.119261	2.24381e+08	1.84516e+08	5.74	12.87		High	High	3.83	4.42	0.00163666	48.96
High	[E].IMLWNLAAKKAMYTLSAQDE.[V]	1xOxidation [M2]	0.665532	31	RACK1	RACK1 [220-239]	P38011 GBLP_YEAST	1	2313.16	1.223	0.150514	0.255498	3.24761e+07	3.97111e+07	1.79	14.56		High	High	3.04	2.85	0.00464037	38.21
High	[DE].QVLDHQRAIPFRRFNSSIGRTAQGKE.[F]		2.1757	31	uL22B; uL22A	uL22B [50-75]; uL22A [50-75]	P46990 RL17B_YEAST ;P05740 RL17A_YEAST	1	3011.6	1.11	0.193268	0.305141	6.53646e+08	7.25511e+08	10.03	10.64	NotUnique	High	High	4.92	4.18	0.00163666	22.77
High	[E].GVHTGQFIYAGKKASLNVGNVLPLGSVPE.[G]		4.8651	31	uL2A	uL2A [81-109]	P0CX45 RL2A_YEAST	0	2952.59	0.815	0.00292647	0.018373	1086308794	8.85856e+08	4.33	3.66		High	High	6.79	7.17	0.00163666	42.24
High	[E].SGDRLTRASKVLE.[Q]		1.51853	31	uL5B; uL5A	uL5B [26-38]; uL5A [26-38]	Q3E757 RL11B_YEAST ;P0C0W9 RL11A_YEAST	1	1431.79	1.174	0.0213758	0.0641219	1.92818e+09	2.26396e+09	5.29	2.97	NotUnique	High	High	2.85	1.79	0.00163666	17.7
High	[D].GIYVSHKGFITEDL.[-]		2.84249	31	uL6A	uL6A [178-191]	P05738 RL9A_YEAST	2	1578.82	0.979	0.843552	0.886563	8.67382e+07	8.4959e+07	3.31	2.91		High	High	4.43	3.8	0.00163666	34.86
High	[E].RNRKDKDAKFRLILIE.[S]		2.06958	31	uS15	uS15 [104-119]	P05756 RS13_YEAST	2	2015.19	0.681	0.0221513	0.0657081	8.88423e+07	6.05009e+07	0.53	11.22		High	High	4.13	4.37	0.00163666	24.4
High	[E].YVRLQRQKKILSIRLKVPPTIAQFQYTLDRNTAAE.[T]		4.12796	30	eL8B	eL8B [55-89]	P29453 RL8B_YEAST	1	4158.37	0.679	0.0536309	0.118655	145262953	9.8563e+07	6.76	18.02		High	High	6.5	6.72	0.00163666	39.6
High	[E].VQGSTLAQLTSKLIPE.[V]		2.35848	30	eS1A	eS1A [176-191]	P33442 RS3A1_YEAST	0	1684.95	0.884	0.0225175	0.0665701	7.90935e+07	6.9924e+07	3.11	5.33		High	High	3.36	3.15	0.00163666	50.68
High	[E].DRKNRAPPQRPRFNRE.[N]		1.76215	30	eS26A	eS26A [91-106]	P39938 RS26A_YEAST	1	2037.1	0.984	0.988527	0.994169	7.90976e+08	7.78656e+08	4.64	6.38		High	High	5.09	4.21	0.00163666	14.91
High	[E].GISKKTRIAGVVYHPSNNE.[L]		3.56042	30	eS8A	eS8A [71-89]	P0CX39 RS8A_YEAST	0	2070.11	0.843	0.0192882	0.0615685	1.39336e+09	1.17392e+09	4.63	5.59		High	High	4.14	4.31	0.00163666	17.27
High	[E].VLVLRGTLE.[G]		2.05422	30	RACK1	RACK1 [6-14]	P38011 GBLP_YEAST	0	999.62	1.114	0.0681004	0.138881	2.60515e+08	2.90158e+08	2.28	5.6		High	High	2.49	2.45	0.00163666	30.71
High	[E].KVNGASVPINLHPSKLVITKLHLDKD.[R]		5.07904	30	uL24A; uL24B	uL24A [89-114]; uL24B [89-114]	P05743 RL26A_YEAST ;P53221 RL26B_YEAST	1	2836.64	0.998	0.982847	0.989586	2.32964e+08	2.32408e+08	18.87	20.16	NotUnique	High	High	6.79	7.05	0.00163666	32.16
High	[E].AVRQLYKGKKYQPKDLRAKKTRALRRALTKFE.[A]		3.8355	30	uL29B	uL29B [65-96]	P0CX85 RL35B_YEAST	1	3861.29	0.813	0.162337	0.271383	1.51532e+08	1.23141e+08	25.33	3.54		High	High	5	6.84	0.00163666	18.7
High	[E].IFDANVQRLKE.[Y]		3.23122	29	eL13B; eL13A	eL13B [108-118]; eL13A [108-118]	P40212 RL13B_YEAST ;Q12690 RL13A_YEAST	1	1332.73	1.236	0.049677	0.113299	1.54368e+09	1.90874e+09	5.5	13	NotUnique	High	High	3.73	3.53	0.00163666	24.21
High	[E].TLTMHTKTYAAE.[I]		2.97389	29	eL32	eL32 [84-95]	P38061 RL32_YEAST	0	1366.67	0.942	0.143066	0.245695	7.26386e+08	6.84502e+08	1.72	7.37		High	High	4.35	4.24	0.00163666	18.06
High	[E].RRLIDLIRNSGE.[K]		2.18071	29	eL36A; eL36B	eL36A [55-66]; eL36B [55-66]	P05745 RL36A_YEAST ;O14455 RL36B_YEAST	1	1441.82	0.803	0.0317867	0.0853783	9.71401e+08	7.80162e+08	5.89	8.91	NotUnique	High	High	3.52	3.61	0.00163666	28.75
High	[-].MGRVRTKTVKRASKALIE.[R]	1xMet-loss [N-Term]	2.12475	29	eS17B; eS17A	eS17B [1-18]; eS17A [1-18]	P14127 RS17B_YEAST ;P02407 RS17A_YEAST	0	1913.18	0.728	0.0307477	0.0830941	2.50763e+09	1.82575e+09	1.79	10.34	NotUnique	High	High	4.75	4.48	0.00163666	14.76
High	[E].GRAIPGEYVTYALSGYVRSRGE.[S]		4.73607	29	eS21A	eS21A [43-64]	P0C0V8 RS21A_YEAST	1	2401.23	1.007	0.451896	0.555258	3.39577e+07	3.42094e+07	23.37	25.13		High	High	5.32	5.47	0.00163666	41.36
High	[E].KKFQDRHVIFLAE.[R]		3.00611	29	eS7A	eS7A [83-95]	P26786 RS7A_YEAST	1	1630.91	1.103	0.0729948	0.146823	5.60453e+08	6.18433e+08	4.11	4.98		High	High	4.24	4.22	0.00163666	23.02
High	[D].GNILVFQVSMKANKYQIKKAVKE.[L]		4.06846	29	uL23	uL23 [79-101]	P04456 RL25_YEAST	0	2636.5	0.983	0.848094	0.889489	8.35877e+07	8.2148e+07	8.27	8.03		High	High	6.83	5.97	0.00163666	30.63
High	[E].SQLKKSKAQQKTAEQVAAE.[R]		4.73803	29	uL30A	uL30A [11-29]	P05737 RL7A_YEAST	1	2073.13	1.277	0.0201571	0.0623102	1.57437e+08	2.01048e+08	6.55	8.8		High	High	4.89	4.37	0.00163666	14.8
High	[E].KRYATASAIAATAVASLVLARGHRVEKIPE.[I]		5.79609	29	uL4A; uL4B	uL4A [118-147]; uL4B [118-147]	P10664 RL4A_YEAST ;P49626 RL4B_YEAST	1	3149.79	0.519	0.016383	0.0556991	1.70066e+08	8.8196e+07	13.83	22.69	NotUnique	High	High	10.65	9.57	0.00163666	40.33
High	[E].DLYYLIKKAVSVRKHLE.[R]		4.02478	29	uS15	uS15 [87-103]	P05756 RS13_YEAST	1	2075.2	0.542	0.000686992	0.00877159	2.11382e+08	1.14624e+08	7.66	8.07		High	High	5.11	3.24	0.00163666	42.62
High	[E].SMKFKLLNGLAIRRAAYGVVRYVME.[S]		2.49482	29	uS3	uS3 [104-128]	P05750 RS3_YEAST	0	2885.6	1.111	0.782872	0.838044	1.00221e+08	1.11382e+08	11.98	19.06		High	High	5.69	5.05	0.00163666	49.78
High	[E].IFLHSLPVKE.[F]		2.44924	29	uS5	uS5 [56-65]	P25443 RS2_YEAST	0	1182.69	0.951	0.261337	0.372553	748290768	7.1131e+08	3.17	3.19		High	High	3.44	3.53	0.00163666	28.87
High	[E].GVATPQDAQFYLGKRIAYVYRASKE.[V]		4.00923	28	eL33A	eL33A [34-58]	P05744 RL33A_YEAST	1	2831.48	0.688	0.000819002	0.00937066	3.08959e+08	2.12713e+08	2.01	3.97		High	High	6.68	7.03	0.00163666	37.7
High	[E].ATANALPLPAVFSAPIRPD.[I]		4.58787	28	uL4A; uL4B	uL4A [15-33]; uL4B [15-33]	P10664 RL4A_YEAST ;P49626 RL4B_YEAST	0	1921.05	0.815	0.0819026	0.158237	108365550	8.82914e+07	8.03	15.98	NotUnique	High	High	6.07	6.07	0.00163666	50.85
High	[E].IVLSGNSVEDVSQNAAD.[L]		1.3473	28	uL6A; uL6B	uL6A [144-160]; uL6B [144-160]	P05738 RL9A_YEAST ;P51401 RL9B_YEAST	2	1717.82	1.011	0.680267	0.751022	3.66722e+07	3.70642e+07	1.45	5.21	NotUnique	High	High	3.15	2.34	0.00277393	32.98
High	[E].QHNLVKKGPVRLPTKVLKISTRKTPNGE.[G]		3.42159	28	uS10	uS10 [47-74]	P38701 RS20_YEAST	0	3138.86	1.074	0.454585	0.557785	248044015	2.66444e+08	8.81	17.71		High	High	4.85	3.74	0.00163666	19.39
High	[E].KWTANLLPARQFGYVILTTSAGIMDHEE.[A]		5.35898	28	uS8A	uS8A [88-115]	P0C0W1 RS22A_YEAST	2	3161.61	0.562	0.0412501	0.100114	8.14612e+07	4.57746e+07	3.25	20.65		High	High	6.05	5.6	0.00163666	59.14
High	[-].MAGLKDVVTRE.[Y]	1xMet-loss [N-Term]	2.81688	27	eL31A; eL31B	eL31A [1-11]; eL31B [1-11]	P0C2H8 RL31A_YEAST ;P0C2H9 RL31B_YEAST	1	1087.61	1.081	0.322282	0.434145	1.54352e+09	1.66865e+09	3.12	6.75	NotUnique	High	High	2.46	2.63	0.00163666	19.85
High	[E].VPTYRYVSVSVLVDRLKIGGSLARIALRHLE.[K]		3.45755	27	eS25A; eS25B	eS25A [54-84]; eS25B [54-84]	Q3E792 RS25A_YEAST ;P0C0T4 RS25B_YEAST	1	3481.02	0.511	0.0257218	0.072631	2.41422e+08	1.23247e+08	6.01	22.35	NotUnique	High	High	6.02	3.78	0.00163666	56.12
High	[E].LEGLTDTTVPKRLGPKRANNIRKFFGLSKE.[D]		2.31156	27	eS6A	eS6A [121-150]	P0CX37 RS6A_YEAST	2	3385.91	0.6	0.0283499	0.0787746	2.2912e+08	1.3739e+08	0.59	14.45		High	High	4.69	3.98	0.00163666	30.82
High	[E].SDVAKQLAALGY.[-]		2.37749	27	uL13A	uL13A [188-199]	P26784 RL16A_YEAST	1	1235.66	0.646	0.000321123	0.00655798	1.10609e+08	7.14047e+07	3.33	4.66		High	High	3.49	3.31	0.00163666	40.21
High	[D].LGKKKATVDEFPLCVHLVSNE.[L]	1xCarbamidomethyl [C14]	4.78096	27	uL16	uL16 [36-56]	P41805 RL10_YEAST	2	2384.26	1.08	0.0939069	0.17454	2.50564e+08	2.70611e+08	0.91	5.89		High	High	4.35	5.1	0.00163666	32.31
High	[ED].AQFYLGKRIAYVYRASKE.[V]		3.225	26	eL33A	eL33A [41-58]	P05744 RL33A_YEAST	0	2163.17	0.389	0.000886273	0.00967861	2.40857e+08	9.37148e+07	2.64	7.72		High	High	5.29	5.6	0.00163666	29.3
High	[E].KYDRILKEVPTYRYVSVSVLVD.[R]		2.40975	26	eS25A; eS25B	eS25A [46-67]; eS25B [46-67]	Q3E792 RS25A_YEAST ;P0C0T4 RS25B_YEAST	2	2642.46	0.957	0.317958	0.430294	4.48127e+07	4.2864e+07	3.26	13.81	NotUnique	High	High	5.54	5.6	0.00163666	40.78
High	[D].NTFVTRLNNVFVIGE.[Q]		2.58455	26	eS4A	eS4A [216-230]	P0CX35 RS4A_YEAST	0	1722.92	0.629	0.043163	0.103333	3.1566e+07	1.98511e+07	16.45	16.25		High	High	4.73	4.51	0.00163666	48.92
High	[-].MKLNISYPVNGSQKTFE.[I]	1xAcetyl [N-Term]; 1xDeamidated [N/Q]	0.866735	26	eS6A	eS6A [1-17]	P0CX37 RS6A_YEAST	0	1998.98	0.912	0.176421	0.284665	3.84095e+07	3.5036e+07	5.76	15.48		High	High	3.98	2.48	0.00464037	40.98
High	[E].AIRADPAFKPTEKKFTKE.[Q]		5.11808	26	uL18	uL18 [246-263]	P26321 RL5_YEAST	2	2077.14	1.467	0.000391294	0.00730441	244630188	3.58846e+08	4.29	3.03		High	High	5.57	5.77	0.00163666	17.77
High	[E].LLRSYIFGGHVSQYMEE.[L]		2.77007	26	uL18	uL18 [194-210]	P26321 RL5_YEAST	1	2028.98	1.079	0.236162	0.348507	5.48132e+07	5.91448e+07	6.92	8.93		High	High	4.99	5.1	0.00163666	38.98
High	[D].LKKLNKNKKLIKKLSKKYNAFIASE.[V]		3.04617	26	uL1B	uL1B [90-114]	P0CX44 RL1B_YEAST	0	2947.82	0.697	0.0392885	0.0966848	4.40643e+07	3.0716e+07	17.1	5.82		High	High	5.46	3.56	0.00163666	19.08
High	[-].MSAKAQNPMRDLKIE.[K]	1xMet-loss+Acetyl [N-Term]; 1xOxidation [M9]	1.23141	26	uL5A	uL5A [1-15]	P0C0W9 RL11A_YEAST	1	1658.85	1.032	0.284842	0.393949	6.44069e+07	6.64414e+07	4.31	11		High	High	3.06	3.06	0.00277393	64.1
High	[-].MSTKAQNPMRDLKIE.[K]	1xMet-loss+Acetyl [N-Term]	3.51868	26	uL5B	uL5B [1-15]	Q3E757 RL11B_YEAST	1	1672.87	0.61	0.000962238	0.00994475	1.93473e+08	1.17986e+08	1.24	3.94		High	High	5.45	4.34	0.00163666	28.41
High	[-].MSNVVQARDNSQVFGVARIYASFND.[T]	1xMet-loss+Acetyl [N-Term]	2.77934	26	uS11A	uS11A [1-25]	P06367 RS14A_YEAST	1	2699.32	1.751	0.200725	0.310789	2.88458e+06	5.05107e+06	38.97	34.26		High	High	3.94	3.77	0.00163666	51.55
High	[E].SSPYAAMLAAQDVAAKCKE.[V]	1xCarbamidomethyl [C17]	5.53199	26	uS11A	uS11A [55-73]	P06367 RS14A_YEAST	1	2010.96	0.985	0.995227	0.99728	4.09074e+08	4.02954e+08	1.4	7.15		High	High	5.04	5.57	0.00163666	34.75
High	[-].MSQAVNAKKRVFKTHSYRGVDLE.[K]	1xMet-loss+Acetyl [N-Term]; 1xDeamidated [N6]	1.4527	26	uS19	uS19 [1-23]	Q01855 RS15_YEAST	1	2576.36	0.465	0.000586709	0.00820462	3.67425e+08	1.70822e+08	6.91	9.53		High	High	5.54	3.95	0.00163666	39.22
High	[E].SMKFKLLNGLAIRRAAYGVVRYVME.[S]	1xOxidation [M]	2.37242	26	uS3	uS3 [104-128]	P05750 RS3_YEAST	0	2901.6	1.144	0.576688	0.666748	2.98372e+07	3.41252e+07	13.5	21.57		High	High	4.57	3.61	0.00163666	47.79
High	[E].AKAQGVAVQLKRQPAQPRE.[S]		4.14066	25	eL21A; eL21B	eL21A [119-137]; eL21B [119-137]	Q02753 RL21A_YEAST ;Q12672 RL21B_YEAST	0	2075.18	0.872	0.205981	0.317809	1.75813e+09	1.53346e+09	3.17	11.1	NotUnique	High	High	5.12	5.09	0.00163666	16.2
High	[-].MAKFLKAGKVAVVVRGRYAGKKVVIVKPHDE.[G]	1xMet-loss [N-Term]	3.43998	25	eL27A	eL27A [1-31]	P0C2H6 RL27A_YEAST	1	3262.96	0.804	0.156321	0.263324	2.641e+08	2.1246e+08	5.01	17.58		High	High	6.56	6.71	0.00163666	20.83
High	[-].MSAQKAPKWYPSED.[V]	1xMet-loss+Acetyl [N-Term]	3.25499	25	eL6A	eL6A [1-14]	Q02326 RL6A_YEAST	1	1548.73	2.46	0.000900795	0.00967861	1.07459e+08	2.64343e+08	6.11	1.51		High	High	3.61	3.83	0.00163666	26.89
High	[D].ASPKPYAVKYGLNHVVSLIE.[N]		1.77345	25	eL8B	eL8B [125-144]	P29453 RL8B_YEAST	0	2185.2	0.947	0.441449	0.545465	8.16129e+07	7.73137e+07	9.62	5.06		High	High	5.53	5.06	0.00163666	39.37
High	[E].SCSTVLCTPTGGKAKLSE.[G]	2xCarbamidomethyl [C2; C7]	3.83502	25	eS27B	eS27B [58-75]	P38711 RS27B_YEAST	0	1895.92	0.793	0.00174236	0.0137055	9.18932e+07	7.28278e+07	3.72	2.82		High	High	3.78	3.52	0.00163666	25.51
High	[E].LVRTNTLTKAAIVQID.[A]		2.97785	25	eS8A	eS8A [90-105]	P0CX39 RS8A_YEAST	0	1756.03	0.849	0.035727	0.0915584	5.82418e+08	4.94591e+08	2	5.9		High	High	5.03	5.4	0.00163666	30.43
High	[E].VKYLYLRAVGGE.[V]		3.15525	25	uL11A	uL11A [10-21]	P0CX53 RL12A_YEAST	0	1367.77	1.177	0.0292146	0.080181	9.35703e+08	1.10135e+09	3.52	5.82		High	High	2.59	2.72	0.00163666	29.72
High	[E].YYAKKRAFTKKVASANATAAE.[S]		2.87017	25	uL13A	uL13A [167-187]	P26784 RL16A_YEAST	0	2289.23	0.748	0.00142817	0.01187	4.64922e+08	3.47953e+08	4.53	2.78		High	High	4.12	6.74	0.00163666	15.47
High	[E].DTVSWFKQKYD.[A]		2.01289	25	uL5B; uL5A	uL5B [158-168]; uL5A [158-168]	Q3E757 RL11B_YEAST ;P0C0W9 RL11A_YEAST	1	1416.68	0.943	0.4611	0.564207	1.60753e+08	1.51627e+08	6.93	12.36	NotUnique	High	High	3.43	3.33	0.00163666	32.78
High	[E].VIIRATRTQDVLGE.[N]		2.11964	25	uS3	uS3 [48-61]	P05750 RS3_YEAST	1	1570.89	1.095	0.302248	0.413478	8.76648e+08	9.59696e+08	1.58	18.9		High	High	2.87	2.96	0.00163666	24.75
High	[E].LINAAKGSSTSYAIKKKDE.[L]		7.16735	25	uS7	uS7 [198-216]	P26783 RS5_YEAST	1	2024.1	1.194	0.113915	0.202746	1.91343e+09	2.28517e+09	9.07	11.35		High	High	6.8	6.55	0.00163666	16.11
High	[-].MSTDSIVKASNWRLVE.[V]	1xMet-loss+Acetyl [N-Term]	3.56286	24	eL14A	eL14A [1-16]	P36105 RL14A_YEAST	1	1746.9	0.22	2.33087e-06	0.00205349	916870304	2.01644e+08	3.71	4.57		High	High	5.12	4.42	0.00163666	42.77
High	[E].LGTAVGKLFRVGVVSILE.[A]		2.82925	24	eL30	eL30 [77-94]	P14120 RL30_YEAST	0	1858.12	0.977	0.62244	0.701463	2.8711e+08	2.80601e+08	2.36	11.28		High	High	6.09	6.16	0.00163666	52.14
High	[D].AKNPLFSYVEPVLVASAKGLQTVVVE.[E]		1.83546	24	eL31A; eL31B	eL31A [85-110]; eL31B [85-110]	P0C2H8 RL31A_YEAST ;P0C2H9 RL31B_YEAST	1	2758.54	1.212	0.000494166	0.00750621	4.0808e+08	4.94465e+08	2.41	2.35	NotUnique	High	High	4.06	2.97	0.00163666	33.53
High	[E].GVVVAKKDFNQAKHEE.[I]		4.26594	24	eS10B; eS10A	eS10B [19-34]; eS10A [19-34]	P46784 RS10B_YEAST ;Q08745 RS10A_YEAST	2	1798.94	1.43	0.00159715	0.0129091	1.02428e+09	1.46508e+09	6.68	6.72	NotUnique	High	High	4.79	4.9	0.00163666	15.83
High	[E].GVEYLRE.[Y]		0.952647	24	eS10B; eS10A	eS10B [72-78]; eS10A [72-78]	P46784 RS10B_YEAST ;Q08745 RS10A_YEAST	1	865.441	1.296	0.000175752	0.00499475	1.2104e+08	1.56832e+08	1.37	2.11	NotUnique	High	High	2.1	1.67	0.00399467	18.4
High	[-].MVLVQDLLHPTAASE.[A]	1xMet-loss+Acetyl [N-Term]; 1xDeamidated [Q5]	2.92744	24	eS27B; eS27A	eS27B [1-15]; eS27A [1-15]	P38711 RS27B_YEAST ;P35997 RS27A_YEAST	1	1535.8	0.993	0.721538	0.782851	8.41271e+07	8.35318e+07	13.16	8.85	NotUnique	High	High	3.1	3.57	0.00163666	59.45
High	[D].ATPFRQWFE.[A]		1.35886	24	eS8A	eS8A [106-114]	P0CX39 RS8A_YEAST	0	1181.57	0.785	0.0260966	0.0734539	3.34866e+08	2.62806e+08	5.34	9.72		High	High	2.4	2.22	0.00277393	41.39
High	[E].SQFSAGRLYACISSRPGQSGRCDGYILE.[G]	2xCarbamidomethyl [C11; C22]	3.03915	24	eS8A	eS8A [158-185]	P0CX39 RS8A_YEAST	1	3135.47	0.905	0.180973	0.290944	5.42209e+08	4.90928e+08	3.94	14.1		High	High	6.4	6.33	0.00163666	39.31
High	[E].YYAKKRAFTKKVSSASAAASE.[S]		3.60777	24	uL13B	uL13B [166-186]	P26785 RL16B_YEAST	0	2264.2	0.709	0.000468854	0.00750621	528504946	3.74556e+08	4.18	2.79		High	High	4.17	3.93	0.00163666	15.46
High	[E].FFRNKLKYHD.[F]		2.28793	24	uL13B; uL13A	uL13B [46-55]; uL13A [47-56]	P26785 RL16B_YEAST ;P26784 RL16A_YEAST	0	1367.72	0.356	0.000287885	0.00634067	2.4632e+08	8.77579e+07	4.6	8.42	NotUnique	High	High	3.05	3.53	0.00163666	16.73
High	[E].VKDDGAFVKFLSKKGSLE.[N]		3.66624	24	uL16	uL16 [190-207]	P41805 RL10_YEAST	2	1968.08	0.923	0.253273	0.365493	105746381	9.75657e+07	3.75	15.65		High	High	4.94	5.02	0.00163666	31.87
High	[D].IGQIIFSVRTKDSNKDVVVE.[G]		2.82834	24	uL16	uL16 [131-150]	P41805 RL10_YEAST	2	2247.23	0.769	0.00590075	0.0285181	1.87145e+08	1.43902e+08	6.96	5.09		High	High	4.63	3.25	0.00163666	32.23
High	[E].KQRKKQIAFPQRKYAIKA.[-]		3.6926	24	uL29B	uL29B [103-120]	P0CX85 RL35B_YEAST	0	2202.33	0.894	0.155883	0.263146	1.43099e+09	1.27946e+09	3.59	10.05		High	High	3.25	3.04	0.00163666	15.99
High	[D].LDRPGSKFHKREVVE.[A]		3.31181	24	uL3	uL3 [60-74]	P14126 RL3_YEAST	2	1796.98	1.3	0.00441834	0.0237351	1.64857e+08	2.1428e+08	6.43	5.13		High	High	6.14	5.93	0.00163666	15.63
High	[E].FTPVVLATPIPEEVQQAQTE.[I]		1.45129	24	uS7	uS7 [20-39]	P26783 RS5_YEAST	2	2197.14	1.224	0.1102	0.19733	1.8113e+08	2.21789e+08	6.29	9.95		High	High	3.09	2.81	0.00163666	49.98
High	[E].ILRFKVYE.[P]		1.24985	24	uS9B	uS9B [43-50]	P0CX52 RS16B_YEAST	0	1067.62	0.809	0.0684208	0.139212	1.91728e+08	1.55166e+08	12.89	5.91		High	High	2.47	2.2	0.00277393	27.54
High	[E].YQSKIIVFPRNGKAPEAE.[Q]	1xDeamidated [N/Q]	5.39116	23	eL13A	eL13A [119-136]	Q12690 RL13A_YEAST	1	2048.08	1.196	0.0206684	0.0634414	2.75211e+08	3.29145e+08	3.35	5.74		High	High	5.32	5	0.00163666	25.49
High	[E].SVPEPKLFRMRIFASNE.[V]		1.49243	23	eL20A	eL20A [18-34]	P0CX23 RL20A_YEAST	1	2021.06	0.386	0.000467426	0.00750621	7.87323e+07	3.04209e+07	7.02	3.08		High	High	2.7	2.64	0.00163666	38.49
High	[E].GNVPQTLAPVPYETFI.[-]		1.85484	23	eL21A; eL21B	eL21A [145-160]; eL21B [145-160]	Q02753 RL21A_YEAST ;Q12672 RL21B_YEAST	1	1745.91	0.701	0.033309	0.0873369	3.01588e+08	2.11548e+08	7.88	13.66	NotUnique	High	High	3.73	3.05	0.00163666	54.8
High	[E].GKSKQDASPKPYAVKYGLNHVVALIE.[N]		2.48237	23	eL8A	eL8A [119-144]	P17076 RL8A_YEAST	1	2812.54	0.411	0.0169097	0.0562167	1.74264e+08	7.15759e+07	5.28	23.62		High	High	5.7	5.48	0.00163666	36.06
High	[-].MPGVSVRDVAAQDFINAYASFLQRQGKLE.[V]	1xMet-loss [N-Term]	7.31884	23	eS19A	eS19A [1-29]	P07280 RS19A_YEAST	2	3079.6	0.793	0.172655	0.282205	107992199	8.56826e+07	5.7	20.06		High	High	9.99	9.84	0.00163666	56.78
High	[-].MAGVSVRDVAAQDFINAYASFLQRQGKLE.[V]	1xMet-loss [N-Term]	6.93377	23	eS19B	eS19B [1-29]	P07281 RS19B_YEAST	2	3053.58	0.78	0.0780304	0.153448	2.4664e+08	1.92357e+08	6.63	14.08		High	High	8.24	8.86	0.00163666	56.58
High	[-].MSDAVTIRTRKVISNPLLARKQFVVD.[V]	1xMet-loss+Acetyl [N-Term]	2.57336	23	eS24A	eS24A [1-26]	P0CX31 RS24A_YEAST	1	2868.64	0.975	0.23466	0.346872	2.90173e+08	2.82988e+08	2.07	4.37		High	High	3.91	3.25	0.00163666	36.68
High	[E].DRKNRAPPQRPRFNRD.[N]		1.88357	23	eS26B	eS26B [91-106]	P39939 RS26B_YEAST	1	2023.08	1.598	0.000221738	0.00519218	9.12035e+07	1.457e+08	4.36	3.1		High	High	4.87	4.95	0.00163666	21.1
High	[E].HRIRVFFDKRIGQE.[V]		2.01538	23	eS6A	eS6A [22-35]	P0CX37 RS6A_YEAST	1	1801	0.646	0.00774639	0.0339531	3.52428e+08	2.27518e+08	9.91	12.49		High	High	4.49	4.88	0.00163666	21.57
High	[-].MPPKFDPNE.[V]		1.99181	23	uL11A	uL11A [1-9]	P0CX53 RL12A_YEAST	1	1074.49	62.862	0.00739459	0.0329022	2.02717e+06	1.27432e+08	55.67	12.26		n/a	High		2.48	0.00163666	21.7
High	[E].LRKKVMPAIVVRQAKSWRRRDGVFLYFE.[D]		1.49186	23	uL14A	uL14A [69-96]	P0CX41 RL23A_YEAST	1	3448.96	0.927	0.639396	0.715743	2.08596e+08	1.93421e+08	9.39	23.19		High	High	4.33	4.06	0.00163666	32.26
High	[D].KDRKALIQRKGGKLE.[-]		3.60378	23	uL24A; uL24B	uL24A [113-127]; uL24B [113-127]	P05743 RL26A_YEAST ;P53221 RL26B_YEAST	1	1740.06	1.216	0.141897	0.244463	2.77992e+08	3.38158e+08	13.77	9.33	NotUnique	High	High	5.04	3.57	0.00163666	14.52
High	[E].QLASQLVDLKKE.[L]		3.57832	23	uL29B	uL29B [16-27]	P0CX85 RL35B_YEAST	1	1371.78	0.908	0.263934	0.374834	1.21893e+09	1.10714e+09	4.72	8.14		High	High	3.84	4.04	0.00163666	26.14
High	[E].KTGTKPAAVFTE.[T]		1.55782	23	uL4A	uL4A [346-357]	P10664 RL4A_YEAST	0	1249.68	0.928	0.173482	0.282519	6.61263e+08	6.13514e+08	3.79	10.24		High	High	3.02	3.56	0.00163666	18
High	[D].FYVVMNRPGARVTRRKRCKGTVGNSHKTTKE.[D]	1xCarbamidomethyl [C18]	1.91571	23	uL5B; uL5A	uL5B [127-157]; uL5A [127-157]	Q3E757 RL11B_YEAST ;P0C0W9 RL11A_YEAST	0	3633.94	1.041	0.583573	0.672942	5.13313e+07	5.34479e+07	20.98	15.83	NotUnique	High	High	4.76	5.95	0.00163666	15.27
High	[E].TIARVTGGMKVKADRDE.[S]	1xOxidation [M9]	3.26004	23	uS11A	uS11A [38-54]	P06367 RS14A_YEAST	2	1862.98	1.318	0.0454194	0.106991	1.12181e+08	1.47889e+08	9.97	13.27		High	High	4.18	4.1	0.00163666	15.27
High	[D].TFVHVTDLSGKE.[T]		4.10935	23	uS11A	uS11A [26-37]	P06367 RS14A_YEAST	1	1332.68	1.118	0.1953	0.306576	1.44485e+08	1.61549e+08	5.88	18.39		High	High	4.23	4.53	0.00163666	24.82
High	[E].QIVKYARKGLTPSQIGVLLRD.[A]		3.9931	23	uS15	uS15 [36-56]	P05756 RS13_YEAST	0	2355.39	0.589	0.00948149	0.0386722	6.18638e+07	3.6462e+07	7.53	13.07		High	High	5.66	4.34	0.00163666	32.22
High	[E].RVQDRGLSAVAQAE.[S]		2.62148	23	uS3	uS3 [90-103]	P05750 RS3_YEAST	1	1499.79	0.862	0.0162932	0.0556991	5.58208e+08	4.81112e+08	4.33	4.44		High	High	4.58	4.6	0.00163666	20.11
High	[E].GNALIRRLVRVGVLSE.[D]		1.49031	23	uS4B	uS4B [73-88]	P05755 RS9B_YEAST	0	1752.06	0.597	0.000479124	0.00750621	456029360	2.72448e+08	5.41	3.63		High	High	3.62	3.35	0.00163666	37.01
High	[-].MTRSSVLADALNAINNAE.[K]	1xMet-loss [N-Term]	4.03072	23	uS8A	uS8A [1-18]	P0C0W1 RS22A_YEAST	1	1758.9	0.935	0.226729	0.336843	3.09452e+08	2.89463e+08	9.38	13.47		High	High	4.82	4.71	0.00163666	49.01
High	[-].MAISKNLPILKNHFRKHWQE.[R]	1xMet-loss [N-Term]; 1xDeamidated [N12]	3.10305	22	eL13B; eL13A	eL13B [1-20]; eL13A [1-20]	P40212 RL13B_YEAST ;Q12690 RL13A_YEAST	0	2360.3	1.021	0.589711	0.676479	9.08853e+07	9.28287e+07	0.77	4.09	NotUnique	High	High	5.06	4.26	0.00163666	23.55
High	[E].RIIRAFLIEE.[Q]		1.28278	22	eL34A	eL34A [88-97]	P87262 RL34A_YEAST	1	1259.75	0.789	0.0253345	0.0724666	3.37205e+08	2.66023e+08	2.7	7.17		High	High	2.63	2.57	0.00277393	33.45
High	[-].MAKRTKKVGITGKYGVRYGSSLRRQVKKLE.[I]	1xMet-loss [N-Term]	3.42098	22	eL43A	eL43A [1-30]	P0CX25 RL43A_YEAST	0	3306.96	0.71	0.00553011	0.0273888	1.55204e+08	1.10153e+08	5.66	8.76		High	High	4.39	4.74	0.00163666	17.68
High	[D].KALIAE.[I]		0.775407	22	eL6A; eL6B	eL6A [143-148]; eL6B [143-148]	Q02326 RL6A_YEAST ;P05739 RL6B_YEAST	0	644.398	1.007	0.961718	0.973877	2.39087e+07	2.4066e+07	6.85	4.97	NotUnique	High	High	2.03	2.15	0.00464037	18.32
High	[D].ASPKPYAVKYGLNHVVALIE.[N]		1.5393	22	eL8A	eL8A [125-144]	P17076 RL8A_YEAST	0	2169.21	0.322	0.0207896	0.0634414	3.34653e+07	1.07882e+07	3.56	29.1		High	High	3.94	2.58	0.00163666	40.68
High	[D].ASGSINRKVLQALE.[K]		2.60458	22	eS19A; eS19B	eS19A [96-109]; eS19B [96-109]	P07280 RS19A_YEAST ;P07281 RS19B_YEAST	0	1485.84	0.774	7.85364e-05	0.00364161	128932408	9.97784e+07	2.03	1.6	NotUnique	High	High	4.95	3.11	0.00163666	28.49
High	[D].VKGRFAVHRITDEE.[A]		3.0076	22	eS4A	eS4A [105-118]	P0CX35 RS4A_YEAST	2	1656.88	0.635	0.00388348	0.0219046	367601989	2.33364e+08	4.91	0.37		High	High	5.1	4.9	0.00163666	17.02
High	[E].RHDGGFDLVHIKD.[S]		3.42754	22	eS4A	eS4A [200-212]	P0CX35 RS4A_YEAST	2	1508.76	0.941	0.109937	0.19726	8.12969e+07	7.64692e+07	6.12	5.11		High	High	4.81	5.02	0.00163666	29.02
High	[-].MKYLAAYLLLVQGGNAAPSAADIKAVVE.[S]	1xOxidation [M1]	5.01916	22	P2B	P2B [1-28]	P02400 RLA4_YEAST	1	2892.55	1.355	0.0331903	0.0872856	1.78431e+07	2.41822e+07	14.76	11.16		High	High	5.11	5.73	0.00163666	54.21
High	[E].AAFRNIKTIAE.[T]		1.7217	22	uS7	uS7 [182-192]	P26783 RS5_YEAST	0	1233.69	1.265	0.00134386	0.0114416	8.7668e+08	1.10867e+09	3.01	1.53		High	High	3.56	3.3	0.00163666	22.1
High	[E].LKKAFTSYDRTLLIAD.[S]		2.78387	22	uS9B	uS9B [105-120]	P0CX52 RS16B_YEAST	1	1855.03	1	0.513778	0.611674	5.83569e+07	5.83436e+07	0.91	5.62		High	High	3.77	3.47	0.00163666	30.68
High	[-].MANLRTQKRLAASVVGVGKRKVWLDPNETSE.[I]	1xMet-loss [N-Term]	2.42454	21	eL19A	eL19A [1-31]	P0CX82 RL19A_YEAST	2	3322.83	0.704	0.000919274	0.00971898	1.72988e+08	1.21722e+08	4.89	4.66		High	High	4.63	3.52	0.00163666	27.24
High	[E].EQKIVKKVVKE.[Q]	1xDeamidated [Q2]	0.669441	21	eL34B; eL34A	eL34B [97-107]; eL34A [97-107]	P40525 RL34B_YEAST ;P87262 RL34A_YEAST	1	1328.81	1.362	0.0551994	0.119657	1.98671e+08	2.70605e+08	5.56	11.92	NotUnique	High	High	2.03	2.34	0.00464037	14.74
High	[E].IDTKNLYVIKALQSLTSKGYVKTQFSWQYYYYTLTEE.[G]		2.77508	21	eS10B; eS10A	eS10B [35-71]; eS10A [35-71]	P46784 RS10B_YEAST ;Q08745 RS10A_YEAST	2	4485.29	1.163	0.349742	0.461146	7.37221e+07	8.57662e+07	33.6	11.57	NotUnique	High	High	5.9	6.05	0.00163666	61
High	[E].NRNVGKTLVNKSTGLKSASDALKGRVVE.[V]		8.35407	21	eS1A	eS1A [40-67]	P33442 RS3A1_YEAST	1	2941.65	1.829	0.170226	0.279689	1.54083e+08	2.81851e+08	29.43	27.08		High	High	12.34	12.59	0.00163666	23.51
High	[-].MAKVHGSLARAGKVKSQTPKVE.[K]	1xMet-loss+Acetyl [N-Term]; 1xDeamidated [Q17]	0.959377	21	eS30A	eS30A [1-22]	P0CX33 RS30A_YEAST	0	2234.26	0.927	0.157751	0.264722	4.199e+08	3.89252e+08	8.93	11.84		High	High	3.83	3.74	0.00399467	16.14
High	[E].YAQLLAKRLSERKAE.[K]		2.21944	21	eS6A	eS6A [208-222]	P0CX37 RS6A_YEAST	1	1776.01	0.941	0.0580789	0.12378	1.23577e+08	1.16323e+08	2.85	5.06		High	High	3.45	2.92	0.00163666	19.67
High	[E].LQVAQAFVE.[L]		0.622546	21	eS7A	eS7A [18-26]	P26786 RS7A_YEAST	0	1004.54	1.315	0.00181128	0.0139977	3.28387e+08	4.3197e+08	4.58	3.86		High	High	2.63	2.28	0.00464037	36.86
High	[E].LQVAKTFIDLE.[S]		2.09167	21	eS7B	eS7B [18-28]	P48164 RS7B_YEAST	1	1276.71	0.709	0.0160737	0.0553161	2.4738e+08	1.75291e+08	4.3	10.38		High	High	3.78	3.06	0.00163666	41.79
High	[-].MSQPVVVIDAKDHLLGRLASTIAKQVLNGQKIVVVRAE.[A]	1xMet-loss+Acetyl [N-Term]	5.67158	21	uL13B	uL13B [1-38]	P26785 RL16B_YEAST	2	4007.31	0.603	0.0569567	0.122657	2.01076e+08	1.21329e+08	27.77	24.41		High	High	8.81	6.52	0.00163666	58.69
High	[D].MVMATVKKGKPE.[L]	1xOxidation [M]	2.14726	21	uL14A	uL14A [57-68]	P0CX41 RL23A_YEAST	0	1334.72	1.397	0.0164443	0.0556991	51208074	7.15265e+07	10.99	5.43		High	High	2.51	2.75	0.00163666	14.96
High	[E].DNGIVKALRNVPGVE.[T]		4.22706	21	uL4A; uL4B	uL4A [212-226]; uL4B [212-226]	P10664 RL4A_YEAST ;P49626 RL4B_YEAST	1	1580.88	0.737	0.00559042	0.0275149	6.76201e+08	4.98083e+08	6.78	6.43	NotUnique	High	High	4.84	4.52	0.00163666	37.99
High	[E].AAFTKLDQVWGSE.[T]		2.21643	21	uL4A; uL4B	uL4A [253-265]; uL4B [253-265]	P10664 RL4A_YEAST ;P49626 RL4B_YEAST	1	1451.72	0.671	0.00997482	0.0399174	6.85709e+08	4.59839e+08	10.54	4.15	NotUnique	High	High	3.77	3.76	0.00163666	39.45
High	[E].MRIHKRYIDLE.[A]		1.8931	21	uS10	uS10 [84-94]	P38701 RS20_YEAST	1	1473.8	1.05	0.629475	0.706456	3.69138e+08	3.87539e+08	5.83	5.17		High	High	3.07	3.29	0.00163666	19.67
High	[D].VTPVPSDSTRKKGGRRGRRL.[-]		1.0971	21	uS11A	uS11A [118-137]	P06367 RS14A_YEAST	1	2223.29	1.191	0.0515995	0.115967	1.67839e+09	1.99967e+09	6.85	8.19		High	High	4.07	3.61	0.00277393	14.38
High	[E].MLGHYLGE.[F]	1xOxidation [M1]	1.96023	21	uS19	uS19 [111-118]	Q01855 RS15_YEAST	0	935.429	1.073	0.188774	0.300093	1.26882e+08	1.36082e+08	4.22	9.94		High	High	1.83	1.81	0.00163666	22.98
High	[E].MIGSVVGIYNGKAFNQVE.[I]	1xDeamidated [N10]	2.48029	21	uS19	uS19 [89-106]	Q01855 RS15_YEAST	0	1926.96	1.139	0.381454	0.492893	3.01275e+07	3.43261e+07	0.93	12.77		High	High	3.41	3.01	0.00163666	43.06
High	[D].ASLVDYVQVRQPIFVAHTAGRYANKRFRKAQCPIIE.[R]	1xCarbamidomethyl [C32]	2.26228	21	uS7	uS7 [56-91]	P26783 RS5_YEAST	1	4202.26	0.828	0.447073	0.5501	180096972	1.49071e+08	1.86	18.72		High	High	5.7	5.42	0.00163666	36.56
High	[E].NWRKQKGID.[S]		1.03356	20	eL32	eL32 [31-39]	P38061 RL32_YEAST	0	1144.62	1.038	0.933889	0.951164	2.14878e+08	2.22976e+08	2.46	9.74		High	High	2.57	4.12	0.00399467	15.26
High	[ED].RNKIHQYLFQE.[G]		1.30049	20	eS10B; eS10A	eS10B [8-18]; eS10A [8-18]	P46784 RS10B_YEAST ;Q08745 RS10A_YEAST	0	1475.78	1.638	0.00284711	0.0181878	275522589	4.51268e+08	2.19	6.26	NotUnique	High	High	2.41	2.07	0.00277393	22.03
High	[E].EGRAIPGEYITYALSGYVRSRGE.[S]		3.85018	20	eS21B	eS21B [42-64]	Q3E754 RS21B_YEAST	2	2544.28	0.817	0.029759	0.0811692	27246025	2.22575e+07	7.79	7.78		High	High	6.33	6.81	0.00163666	46.16
High	[E].GIIKPISKHSKQAIYTRAAASE.[-]		5.026	20	eS25B	eS25B [87-108]	P0C0T4 RS25B_YEAST	0	2369.33	0.801	0.00520051	0.026464	478443519	3.83117e+08	4.03	4.87		High	High	4.2	5.6	0.00163666	17.56
High	[E].SCSTILCTPTGGKAKLSE.[G]	2xCarbamidomethyl [C2; C7]	2.81059	20	eS27A	eS27A [58-75]	P35997 RS27A_YEAST	0	1909.94	0.959	0.90821	0.933644	5.5614e+07	5.33498e+07	4.34	7.87		High	High	3.57	2.28	0.00163666	23.85
High	[E].FLEDTSRTIVRNVKGPVRE.[N]	1xDeamidated [N12]	0.406898	20	eS28A; eS28B	eS28A [32-50]; eS28B [32-50]	Q3E7X9 RS28A_YEAST ;P0C0X0 RS28B_YEAST	2	2217.2	1.023	0.271636	0.381677	4.90474e+07	5.01966e+07	4.77	2.78	NotUnique	Low	High	1.54	2.71	0.00892857	36.69
High	[D].LAVLALVIVKKGEQELE.[G]		3.04743	20	eS6A	eS6A [106-122]	P0CX37 RS6A_YEAST	2	1852.12	1.076	0.733142	0.794463	3.11538e+07	3.35112e+07	8.61	9.43		High	High	4.28	4.08	0.00163666	51.49
High	[D].SKDVQQIDYKLE.[S]		3.61983	20	eS7A; eS7B	eS7A [156-167]; eS7B [156-167]	P26786 RS7A_YEAST ;P48164 RS7B_YEAST	2	1465.75	1.217	0.0776551	0.153395	4.56546e+08	5.55396e+08	5.56	12.02	NotUnique	High	High	5.09	4.8	0.00163666	22.83
High	[-].MKYLAAYLLLVQGGNAAPSAADIKAVVE.[S]	1xDeamidated [N/Q]	1.25734	20	P2B	P2B [1-28]	P02400 RLA4_YEAST	1	2877.54	6.577	0.0103204	0.0404083	1.43053e+07	9.40867e+07	3.78	28.34		High	High	1.95	0.34	0.00277393	55.07
High	[D].KTLRLWDVATGE.[T]		2.19785	20	RACK1	RACK1 [87-98]	P38011 GBLP_YEAST	1	1388.75	0.774	0.00207284	0.0152181	2.83419e+07	2.19274e+07	5.23	3.96		High	High	3.31	2.83	0.00163666	23.91
High	[D].IGLQRTTTGARVFGALKGASDGGLYVPHSE.[N]		3.07854	20	uL18	uL18 [148-177]	P26321 RL5_YEAST	1	3058.61	0.959	0.555817	0.648575	1.88011e+08	1.8023e+08	6.16	7.69		High	High	6.38	5.32	0.00163666	36.59
High	[E].LRTKSKEQLASQLVDLKKE.[L]		7.83805	20	uL29B	uL29B [9-27]	P0CX85 RL35B_YEAST	2	2214.28	1.036	0.775634	0.833334	3.93481e+08	4.07452e+08	3.8	5.97		High	High	8.54	9.72	0.00163666	21.58
High	[E].KHAFMGTLKKDL.[-]		3.19982	20	uL3	uL3 [376-387]	P14126 RL3_YEAST	1	1388.77	0.681	0.0127106	0.0472492	9.54803e+07	6.4978e+07	3.66	9.74		High	High	4.13	3.41	0.00163666	19.36
High	[E].IAHNISAKNRVVILARAKALGIKVTNPKGRLALEA.[-]		4.31308	19	eL32	eL32 [96-130]	P38061 RL32_YEAST	1	3706.24	1.16	0.972826	0.983995	2.95011e+08	3.42196e+08	9.42	31.69		High	High	7.2	5.24	0.00163666	31.96
High	[E].MNNIIAASRRH.[-]		0.963342	19	eL36A; eL36B	eL36A [90-100]; eL36B [90-100]	P05745 RL36A_YEAST ;O14455 RL36B_YEAST	0	1282.68	0.913	0.233333	0.346071	9.56265e+08	8.72966e+08	4.5	6.57	NotUnique	High	High	2.15	2.19	0.00399467	16.43
High	[E].KGKKVSGFKDEVLE.[T]		3.55378	19	eS1B	eS1B [240-253]	P23248 RS3A2_YEAST	2	1563.87	0.908	0.0808439	0.1575	5.79019e+07	5.25894e+07	3.03	6.53		High	High	4.72	3.67	0.00163666	17.06
High	[E].LRKKVMPAIVVRQAKSWRRRDGVFLYFE.[D]	1xOxidation [M6]	1.12475	19	uL14A	uL14A [69-96]	P0CX41 RL23A_YEAST	1	3464.96	1.348	0.22142	0.331754	2.82428e+07	3.8059e+07	28.58	13.45		High	High	3.45	2.59	0.00277393	29.66
High	[-].MAFQKDAKSSAYSSRFQTPFRRRRE.[G]	1xMet-loss [N-Term]	1.68202	19	uL18	uL18 [1-25]	P26321 RL5_YEAST	1	2919.51	1.538	0.00805067	0.0344303	9.02207e+07	1.38784e+08	7.89	2.01		High	High	4.75	5.62	0.00163666	18.07
High	[D].ALDIANRIGYI.[-]		3.44927	19	uL23	uL23 [132-142]	P04456 RL25_YEAST	1	1218.68	0.965	0.442398	0.545872	3.11967e+08	3.01075e+08	4.08	14.87		High	High	3.56	3.66	0.00163666	41.42
High	[E].KVNGASVPINLHPSKLVITKLHLD.[K]		4.37696	19	uL24A; uL24B	uL24A [89-112]; uL24B [89-112]	P05743 RL26A_YEAST ;P53221 RL26B_YEAST	0	2593.52	1.098	0.613042	0.694203	106051202	1.16402e+08	10.82	11.6	NotUnique	High	High	6.73	5.79	0.00163666	35.48
High	[-].MGRVIRNQRKGAGSIFTSHTRLRQGAAKLRTLDYAE.[R]	1xMet-loss [N-Term]	2.21151	19	uL2A	uL2A [1-36]	P0CX45 RL2A_YEAST	1	3927.16	1.033	0.684972	0.753384	450922076	4.65955e+08	2.85	17.16		High	High	1.88	2.95	0.00163666	21.77
High	[E].IPLVVSTDLE.[S]		0.750516	19	uL4A; uL4B	uL4A [148-157]; uL4B [148-157]	P10664 RL4A_YEAST ;P49626 RL4B_YEAST	1	1085.61	0.799	0.0486643	0.111649	2.64142e+08	2.11161e+08	1.28	11.31	NotUnique	High	High	2.48	2.47	0.00464037	43.08
High	[D].GIYVSHKGFITE.[D]		2.461	19	uL6A	uL6A [178-189]	P05738 RL9A_YEAST	0	1350.71	0.832	0.00195184	0.0149528	1.26634e+08	1.0532e+08	2.97	2.5		High	High	3.91	4.03	0.00163666	25.55
High	[E].QHNLVKKGPVRLPTKVLKISTRKTPNGEGSKTWE.[T]		1.37816	19	uS10	uS10 [47-80]	P38701 RS20_YEAST	1	3827.18	1.166	0.271147	0.381598	2.3518e+08	2.74117e+08	9.45	23.82		High	High	3.6	3.71	0.00277393	21.3
High	[-].MTRSSVLADALNAINNAE.[K]	1xMet-loss+Acetyl [N-Term]; 1xDeamidated [N12]	0.943389	19	uS8A	uS8A [1-18]	P0C0W1 RS22A_YEAST	1	1801.89	0.967	0.700371	0.767446	1.60225e+07	1.54869e+07	17.33	5.23		High	High	2.88	2.19	0.00399467	57.68
High	[E].KWTANLLPARQFGYVILTTSAGIMDHE.[E]		5.14297	19	uS8A	uS8A [88-114]	P0C0W1 RS22A_YEAST	1	3032.57	0.661	0.0520087	0.116294	1.5254e+07	1.00833e+07	7.46	21.37		High	High	5.94	3.74	0.00163666	59.06
High	[D].SRRPEPKKFGGKGARSRFQKSYR.[-]		3.351	19	uS9B	uS9B [121-143]	P0CX52 RS16B_YEAST	1	2723.51	1.191	0.195569	0.306576	1.6976e+08	2.02176e+08	5.14	11.67		High	High	6.55	5.86	0.00163666	14.74
High	[E].ARRLKNRAARDRRAQRVAE.[K]		1.51321	18	eL19A	eL19A [161-179]	P0CX82 RL19A_YEAST	1	2293.33	0.646	0.206885	0.317909	2.55334e+08	1.64883e+08	1.05	32.9		High	High	2.67	2.78	0.00163666	13.86
High	[D].MAARHRARFRSIHILKVAE.[I]		1.44291	18	eL20A	eL20A [110-128]	P0CX23 RL20A_YEAST	0	2262.29	0.481	0.000352229	0.00674594	1.92235e+08	9.25245e+07	7.29	6.26		High	High	4.8	5.18	0.00163666	17.8
High	[D].LKFPLPHRVQKSTKTFSYKRPSTFY.[-]		2.70022	18	eL20A	eL20A [148-172]	P0CX23 RL20A_YEAST	0	3056.68	0.52	0.0167717	0.0561819	6.35936e+07	3.3046e+07	16.5	21.64		High	High	4.55	3.75	0.00163666	26.74
High	[E].VAKKRSRKTVKAQRPITGASLDLIKE.[R]		2.08448	18	eL24B; eL24A	eL24B [67-92]; eL24A [67-92]	P24000 RL24B_YEAST ;P04449 RL24A_YEAST	1	2893.74	0.332	0.000485361	0.00750621	832707836	2.76516e+08	3.44	8.29	NotUnique	High	High	4.9	5.14	0.00163666	17.64
High	[E].YYAMLSKTKVYYFQGGNNE.[L]		2.51204	18	eL30	eL30 [58-76]	P14120 RL30_YEAST	0	2276.07	0.904	0.0992257	0.183266	7.34395e+07	6.63615e+07	5.58	5.66		High	High	3.01	2.32	0.00163666	35.6
High	[E].IKKFAKLHMGTEDVRLAPE.[L]		2.90457	18	eL31B	eL31B [36-54]	P0C2H9 RL31B_YEAST	2	2183.2	0.776	0.050881	0.114645	3.50315e+08	2.71878e+08	13.62	10.74		High	High	3.89	4.13	0.00163666	59.91
High	[E].CVKCKTRAQLTLKRCKHFE.[L]	3xCarbamidomethyl [C1; C4; C15]	5.02596	18	eL42A	eL42A [74-92]	P0CX27 RL44A_YEAST	0	2463.29	0.59	0.00179543	0.0139977	4.46186e+08	2.63362e+08	6	8.95		High	High	5.67	5.4	0.00163666	15.45
High	[E].LGGEKKQKGQALQF.[-]		2.80274	18	eL42A	eL42A [93-106]	P0CX27 RL44A_YEAST	1	1531.86	0.667	5.49422e-05	0.00288064	324833536	2.1678e+08	2.78	2.39		High	High	4.35	4.16	0.00163666	18.24
High	[E].VKKHWGGGILGNKAQAKMDKRAKTSDSA.[-]		6.75384	18	eL8B	eL8B [229-256]	P29453 RL8B_YEAST	2	2982.61	0.868	0.0747879	0.149508	703129360	6.10132e+08	5.44	6.69		High	High	6.58	6.33	0.00163666	15.79
High	[E].LVVFLPALCKKMGVPYAIIKGKARLGTLVNQKTSAVAALTE.[V]	1xCarbamidomethyl [C9]	1.15355	18	eL8B	eL8B [162-202]	P29453 RL8B_YEAST	0	4369.52	1.035	0.975995	0.984939	101211215	1.04729e+08	20.69	13.8		High	High	3.41	3.01	0.00277393	50.19
High	[D].LSRSNGVLNVDNQTSD.[L]		1.99503	18	eS17B; eS17A	eS17B [93-108]; eS17A [93-108]	P14127 RS17B_YEAST ;P02407 RS17A_YEAST	1	1718.83	0.686	0.00118487	0.0106518	1.07587e+08	7.37882e+07	4.21	5.65	NotUnique	High	High	4.25	3.93	0.00163666	22.35
High	[E].VSALDLSRSNGVLNVDNQTSD.[L]		3.75532	18	eS17B; eS17A	eS17B [88-108]; eS17A [88-108]	P14127 RS17B_YEAST ;P02407 RS17A_YEAST	2	2204.08	0.899	0.217725	0.328451	1.79408e+08	1.61334e+08	6.46	10.13	NotUnique	High	High	5.78	5.52	0.00163666	37.15
High	[D].LVKSLGLKLPLSVINVSAQRD.[R]		4.17159	18	eS17B; eS17A	eS17B [109-129]; eS17A [109-129]	P14127 RS17B_YEAST ;P02407 RS17A_YEAST	0	2250.35	1.082	0.494998	0.594844	4.87927e+07	5.28049e+07	9.96	0.9	NotUnique	High	High	4.87	4.41	0.00163666	43.01
High	[D].VAAQDFINAYASFLQRQGKLE.[V]		5.31942	18	eS19A; eS19B	eS19A [9-29]; eS19B [9-29]	P07280 RS19A_YEAST ;P07281 RS19B_YEAST	1	2369.22	0.841	0.752714	0.812673	276902831	2.33013e+08	27.75	20.36	NotUnique	High	High	6.77	6.58	0.00163666	56.4
High	[D].VGALMALHGE.[G]		0.889611	18	eS1A; eS1B	eS1A [225-234]; eS1B [225-234]	P33442 RS3A1_YEAST ;P23248 RS3A2_YEAST	0	997.514	1.073	0.0329643	0.0872856	23572252	2.53029e+07	2.96	2.31	NotUnique	High	Low	2.82	0.43	0.00464037	22.6
High	[D].VLHPNRANVSKDE.[L]		1.33752	18	eS24A	eS24A [27-39]	P0CX31 RS24A_YEAST	1	1478.77	1.16	0.31581	0.428044	3.06453e+08	3.55536e+08	12.02	15.49		High	High	2.65	2.43	0.00277393	15.17
High	[E].ASYKLGKVKKVQLGKKGVPYVVTHD.[G]		6.06707	18	eS4A	eS4A [119-143]	P0CX35 RS4A_YEAST	0	2742.6	0.614	0.00285964	0.0181878	1.92584e+08	1.18224e+08	5.56	8.54		High	High	8.78	6.05	0.00163666	21.5
High	[E].IRKRRASSLKA.[-]		0.540581	18	eS6A	eS6A [226-236]	P0CX37 RS6A_YEAST	0	1285.82	1.169	0.329689	0.442768	2.22245e+07	2.59841e+07	9.21	27.35		High	High	3.54	3.39	0.00678733	13.72
High	[E].DLVFPTE.[I]		0.733859	18	eS7A	eS7A [128-134]	P26786 RS7A_YEAST	1	820.409	1.435	0.0213982	0.0641219	4.01977e+07	5.76825e+07	14.74	7.08		High	High	1.58	1.87	0.00464037	39.72
High	[D].SRHKRSATGAKRAQFRKKRKFE.[L]		2.46162	18	eS8A	eS8A [7-28]	P0CX39 RS8A_YEAST	0	2673.54	0.916	0.996148	0.99728	3.97376e+08	3.64189e+08	8.57	27.83		High	High	3.5	3.11	0.00163666	13.73
High	[-].MGISRDSRHKRSATGAKRAQFRKKRKFE.[L]	1xMet-loss [N-Term]	2.26524	18	eS8A	eS8A [1-28]	P0CX39 RS8A_YEAST	1	3201.81	0.765	0.0639219	0.133609	4.08685e+08	3.12726e+08	7.36	10.65		High	High	1.76	1.36	0.00163666	13.95
High	[E].RKWAARAASAKIE.[S]		2.91949	18	eS8A	eS8A [141-153]	P0CX39 RS8A_YEAST	0	1457.83	0.797	0.253481	0.365493	1.52702e+09	1.21736e+09	15.24	14.14		High	High	2.99	2.97	0.00163666	15.72
High	[E].DKRDQYLKSASKE.[T]		4.21251	18	uL15	uL15 [85-97]	P02406 RL28_YEAST	2	1567.81	1.088	0.348231	0.459957	1.24104e+09	1.35065e+09	10.14	6.47		High	High	5.1	5.36	0.00163666	15.61
High	[E].GLRRARYKFPGQQKIILSKKWGFTNLDRPE.[Y]		5.30479	18	uL16	uL16 [151-180]	P41805 RL10_YEAST	1	3603.02	0.842	0.246299	0.35866	1.29656e+08	1.09196e+08	1.76	11.99		High	High	7.58	6.7	0.00163666	30.09
High	[D].RKALIQRKGGKLE.[-]		3.69152	18	uL24A; uL24B	uL24A [115-127]; uL24B [115-127]	P05743 RL26A_YEAST ;P53221 RL26B_YEAST	0	1496.94	1.221	0.585902	0.673864	6.42058e+08	7.84177e+08	9.44	21.76	NotUnique	High	High	4.19	4.47	0.00163666	14.48
High	[E].VLVVRGSKKGQE.[G]		2.35977	18	uL24A; uL24B	uL24A [56-67]; uL24B [56-67]	P05743 RL26A_YEAST ;P53221 RL26B_YEAST	0	1299.77	1.192	0.109155	0.196657	3.04584e+09	3.62995e+09	11.54	10.5	NotUnique	High	High	4.07	3.66	0.00163666	14.67
High	[E].KVNGASVPINLHPSKLVITKLHLDKDRKALIQRKGGKLE.[-]		6.3067	18	uL24A; uL24B	uL24A [89-127]; uL24B [89-127]	P05743 RL26A_YEAST ;P53221 RL26B_YEAST	2	4314.56	1.091	0.385957	0.495668	88368908	9.64113e+07	6.34	27.17	NotUnique	High	High	8.92	7.92	0.00163666	28.93
High	[-].MAKQSLDVSSDRRKARKAYFTAPSSE.[R]	1xMet-loss+Acetyl [N-Term]; 1xDeamidated [Q4]	0.732959	18	uL24B	uL24B [1-26]	P53221 RL26B_YEAST	2	2841.45	0.959	0.363654	0.476755	1.97098e+08	1.89044e+08	2	5.1		High	High	3.7	2.93	0.00464037	21.04
High	[D].LQQICRVRNKDIRKFLD.[G]	1xCarbamidomethyl [C5]	1.60039	18	uL6A; uL6B	uL6A [161-177]; uL6B [161-177]	P05738 RL9A_YEAST ;P51401 RL9B_YEAST	1	2202.23	0.949	0.912382	0.935749	1.78974e+08	1.69821e+08	3.01	15.83	NotUnique	High	High	3.87	5.1	0.00163666	23.8
High	[E].VRNFLGDKKIRNVPVRD.[G]		3.23643	18	uL6A; uL6B	uL6A [114-130]; uL6B [114-130]	P05738 RL9A_YEAST ;P51401 RL9B_YEAST	1	2026.17	0.614	0.0132004	0.0486591	253838042	1.55749e+08	1.89	10.33	NotUnique	High	High	4.75	4.97	0.00163666	20.62
High	[E].VLLAGFGRKGKAKGDIPGVRFKVVKVSGVSLLALWKE.[K]		3.92212	18	uS12A	uS12A [102-138]	P0CX29 RS23A_YEAST	1	3923.35	0.597	0.0862535	0.164836	6.33457e+07	3.78007e+07	18.38	28.19		High	High	10.69	7.16	0.00163666	44.36
High	[E].LTLLVQKRFKYAPGTIVLYAERVQDRGLSAVAQAE.[S]		3.86241	18	uS3	uS3 [69-103]	P05750 RS3_YEAST	2	3904.18	1.403	0.341785	0.453483	94954840	1.33214e+08	8.09	27.29		High	High	6.06	5.27	0.00163666	48.43
High	[D].SEKHIDFAPTSPFGGARPGRVARRNAARKAE.[A]		3.62508	18	uS4B	uS4B [152-182]	P05755 RS9B_YEAST	2	3349.77	0.761	0.00217165	0.0155986	1.50566e+08	1.14622e+08	5.09	3.34		High	High	6.58	5.44	0.00163666	18.7
High	[E].IYRISFQLSKIRRAARDLLTRDE.[K]		1.74927	18	uS4B	uS4B [42-64]	P05755 RS9B_YEAST	2	2820.6	0.571	0.00203906	0.0152181	3.28874e+08	1.87744e+08	9.66	7.63		High	High	4.06	3.53	0.00163666	42.45
High	[D].QLAVRAPKGQNTLILRGPRNSRE.[A]		1.3252	17	eL18B	eL18B [126-148]	P0CX50 RL18B_YEAST	0	2574.47	0.969	0.335311	0.449633	7.55874e+07	7.32514e+07	7	3.04		High	High	4.37	4.46	0.00277393	20.92
High	[-].MASLPHPKIVKKHTKKFKRHHSDRYHRVAE.[N]	1xMet-loss [N-Term]	3.83546	17	eL32	eL32 [1-30]	P38061 RL32_YEAST	1	3530.98	1.029	0.593628	0.680086	1.27655e+08	1.31402e+08	3.02	17.17		High	High	5.5	5.51	0.00163666	14.61
High	[E].TLTMHTKTYAAE.[I]	1xOxidation [M4]	2.63648	17	eL32	eL32 [84-95]	P38061 RL32_YEAST	0	1382.66	1.306	0.04714	0.109397	1.47011e+08	1.92059e+08	13.47	10.13		High	High	3.22	3.02	0.00163666	15.9
High	[E].SHRLYVKGKHLSYQRSKRVNNPNVSLIKIE.[G]		2.25155	17	eL33A	eL33A [4-33]	P05744 RL33A_YEAST	0	3564	0.645	0.00615957	0.0291752	333385047	2.15062e+08	3.07	8.19		High	High	6.4	5.94	0.00163666	20.79
High	[E].ITDIKQFLE.[L]		2.17029	17	eL38	eL38 [5-13]	P49167 RL38_YEAST	1	1106.61	1.089	0.616868	0.697638	1.25036e+09	1.36102e+09	3.05	11.09		High	High	3.34	2.83	0.00163666	38.27
High	[E].ANLFPE.[Q]		0.713299	17	eL6A; eL6B	eL6A [119-124]; eL6B [119-124]	Q02326 RL6A_YEAST ;P05739 RL6B_YEAST	0	690.346	1.702	0.286324	0.39476	8.10845e+06	1.38013e+07	46.41	10.48	NotUnique	High	High	1.4	1.36	0.00464037	32.72
High	[D].SLDNTFVTRLNNVFVIGE.[Q]		2.90067	17	eS4A	eS4A [213-230]	P0CX35 RS4A_YEAST	1	2038.06	0.631	0.107152	0.194206	1.03128e+07	6.50538e+06	23.28	6.59		High	High	3.97	3.09	0.00163666	56.07
High	[D].RHVIFLAE.[R]		1.64614	17	eS7A; eS7B	eS7A [88-95]; eS7B [88-95]	P26786 RS7A_YEAST ;P48164 RS7B_YEAST	0	984.563	1.002	0.473214	0.574244	1.08651e+08	1.08885e+08	6.05	4.53	NotUnique	High	High	2.79	2.87	0.00163666	25.33
High	[D].LRPLQIKSIRE.[I]		2.43818	17	eS7B	eS7B [38-48]	P48164 RS7B_YEAST	0	1352.84	0.805	0.00577176	0.0282495	1.06654e+08	8.58256e+07	5.5	4.26		High	High	4.25	3.26	0.00163666	21.88
High	[-].MSSVQSKILSQAPSELE.[L]	1xMet-loss+Acetyl [N-Term]	3.24594	17	eS7B	eS7B [1-17]	P48164 RS7B_YEAST	1	1744.9	0.71	0.00780105	0.0340005	164669526	1.16982e+08	3.19	7.49		High	High	4.76	4.44	0.00163666	42.12
High	[E].AHYGQTLGKKKNVKE.[E]		3.28565	17	eS8A	eS8A [115-129]	P0CX39 RS8A_YEAST	0	1700.94	0.675	0.0181757	0.0588706	31934998	2.15585e+07	10.22	3.88		High	High	3.16	4.74	0.00163666	14.23
High	[E].GHNGWVTSLATSAGQPNLLLSASRD.[K]		6.35813	17	RACK1	RACK1 [15-39]	P38011 GBLP_YEAST	0	2552.29	0.834	0.0251914	0.0722918	2.84823e+07	2.37547e+07	6.39	5.06		High	High	5.71	4.65	0.00163666	45.1
High	[-].MARYGATSTNPAKSASARGSYLRVSFKNTRE.[T]	1xMet-loss+Acetyl [N-Term]; 1xDeamidated [N10]	1.49035	17	uL22B; uL22A	uL22B [1-31]; uL22A [1-31]	P46990 RL17B_YEAST ;P05740 RL17A_YEAST	0	3289.67	1.017	0.553738	0.647333	1.40225e+08	1.42656e+08	8.02	23.61	NotUnique	High	High	4.87	4.86	0.00163666	23.29
High	[D].SGRGAPLAKVVFRDPYKYRLRE.[E]		3.28215	17	uL2A	uL2A [52-73]	P0CX45 RL2A_YEAST	1	2578.44	0.596	3.57629e-05	0.00249956	1.67181e+08	9.95752e+07	2.12	2.93		High	High	3.92	5.04	0.00163666	26.04
High	[D].LDRPGSKFHKRE.[V]		4.0784	17	uL3	uL3 [60-71]	P14126 RL3_YEAST	1	1469.8	0.771	0.0023343	0.0161023	1.4254e+08	1.09956e+08	4.63	3.52		High	High	5.05	5.14	0.00163666	14.41
High	[E].KIPEIPLVVSTDLE.[S]		2.30069	17	uL4A; uL4B	uL4A [144-157]; uL4B [144-157]	P10664 RL4A_YEAST ;P49626 RL4B_YEAST	2	1552.88	0.712	0.017324	0.0569494	1.20585e+08	8.58541e+07	14.2	8.22	NotUnique	High	High	3.59	3.33	0.00163666	48.62
High	[E].QQIEIPE.[G]		0.47301	17	uL6B	uL6B [8-14]	P51401 RL9B_YEAST	1	856.441	1.591	0.115592	0.204358	2.81795e+07	4.4825e+07	2.21	23.45		High	High	1.63	1.66	0.00782998	25.23
High	[E].KANDIGFHKYR.[-]		4.09733	17	uS14B	uS14B [46-56]	P41058 RS29B_YEAST	1	1348.71	0.669	0.0172579	0.0569445	1.95101e+08	1.3046e+08	8.31	13.44		High	High	4.09	4.27	0.00163666	15.88
High	[E].LKKAFTSYD.[R]		1.1758	17	uS9B	uS9B [105-113]	P0CX52 RS16B_YEAST	0	1072.57	1.102	0.0651593	0.134754	9.5593e+08	1.05299e+09	4.9	0.95		High	High	2.38	2.09	0.00277393	17.69
High	[E].FPKTTVAALRFTAGARAKIVKAGGE.[C]		2.87665	16	eL18B	eL18B [96-120]	P0CX50 RL18B_YEAST	0	2560.47	1.074	0.666104	0.737234	2.68621e+07	2.88512e+07	6.56	10.49		High	High	5.02	4.92	0.00163666	31.38
High	[E].PKLFRMRIFASNE.[V]		1.58835	16	eL20A	eL20A [22-34]	P0CX23 RL20A_YEAST	0	1608.87	0.573	0.000574315	0.00816083	4.82648e+07	2.76367e+07	6.69	4.47		High	High	3.82	3.4	0.00163666	32.22
High	[-].MGKSHGYRSRTRYMFQRD.[F]	1xMet-loss [N-Term]	1.33059	16	eL21A; eL21B	eL21A [1-18]; eL21B [1-18]	Q02753 RL21A_YEAST ;Q12672 RL21B_YEAST	0	2145.05	0.446	0.000519207	0.00775291	1.48653e+08	6.6338e+07	7.2	3.2	NotUnique	High	High	3.14	3.26	0.00277393	15.62
High	[E].GNVPQTLAPVPYE.[T]		1.96504	16	eL21A; eL21B	eL21A [145-157]; eL21B [145-157]	Q02753 RL21A_YEAST ;Q12672 RL21B_YEAST	0	1384.71	0.772	0.0644701	0.134275	1.64805e+07	1.27163e+07	9.58	14.03	NotUnique	High	High	2.87	2.95	0.00163666	36.67
High	[E].QKIVKKVVKEQTE.[A]		4.23762	16	eL34B; eL34A	eL34B [98-110]; eL34A [98-110]	P40525 RL34B_YEAST ;P87262 RL34A_YEAST	1	1556.94	1.078	0.699695	0.767446	5.67242e+08	6.11301e+08	11.88	12.23	NotUnique	High	High	4.49	4.46	0.00163666	14.54
High	[E].NKVPLIKVADAKQLGE.[W]		3.38088	16	eS12	eS12 [84-99]	P48589 RS12_YEAST	1	1723.01	1.969	3.27881e-05	0.00249956	2.40023e+07	4.72506e+07	4.06	4.1		High	High	4.24	4.9	0.00163666	25.46
High	[E].DALKVVLRTALVHD.[G]		2.85784	16	eS12	eS12 [26-39]	P48589 RS12_YEAST	1	1549.91	2.013	0.00219116	0.0155986	2.81463e+07	5.66467e+07	4.68	10.32		High	High	3.62	3.42	0.00163666	37.76
High	[E].NGQRDLDRIAAQTLE.[E]		0.573194	16	eS19A; eS19B	eS19A [127-141]; eS19B [127-141]	P07280 RS19A_YEAST ;P07281 RS19B_YEAST	2	1699.87	0.928	0.240872	0.353093	180245904	1.67225e+08	2.06	14	NotUnique	High	High	1.82	2.01	0.00464037	16.37
High	[E].NRNVGKTLVNKSTGLKNASDALKGRVVE.[V]		7.39311	16	eS1B	eS1B [40-67]	P23248 RS3A2_YEAST	1	2968.67	1.117	0.674068	0.745112	170187396	1.90085e+08	2	30.31		High	High	11.23	8.75	0.00163666	23.33
High	[E].VQNSTLAQLTSKLIPE.[V]		1.38229	16	eS1B	eS1B [176-191]	P23248 RS3A2_YEAST	0	1741.97	0.761	0.0176293	0.0577376	6.17645e+07	4.69818e+07	4.64	9.73		High	High	3.5	1.5	0.00277393	50.7
High	[E].NDILVLME.[S]		0.690129	16	eS28A; eS28B	eS28A [51-58]; eS28B [51-58]	Q3E7X9 RS28A_YEAST ;P0C0X0 RS28B_YEAST	1	946.491	1.048	0.396006	0.504893	4.44317e+07	4.65836e+07	18.34	13.93	NotUnique	High	High	2.06	1.87	0.00464037	50.08
High	[E].QGKPYISLPKGKGIKLSIAEE.[R]		2.67177	16	eS4A	eS4A [231-251]	P0CX35 RS4A_YEAST	1	2256.3	0.998	0.756552	0.815104	1.97056e+08	1.96613e+08	7.99	3.5		High	High	4.29	4.13	0.00163666	31.26
High	[E].KLLTLTNAANVPVENIWADIFAKALD.[G]		4.96358	16	P1A	P1A [25-50]	P05318 RLA1_YEAST	2	2840.56	0.58	0.0489162	0.111936	3.97323e+07	2.30645e+07	5.62	20.53		High	High	6.56	5.95	0.00163666	66.63
High	[E].KYAAAAPAATSAASGDAAPAEE.[A]		3.25137	16	uL10	uL10 [272-293]	P05317 RLA0_YEAST	2	1990.94	1.077	0.037065	0.0927678	7.69388e+07	8.28325e+07	0.73	2.68		High	High	4.01	3.81	0.00163666	20.43
High	[E].NNIREFPE.[Y]		1.65724	16	uL16	uL16 [208-215]	P41805 RL10_YEAST	1	1018.5	0.876	0.0507181	0.114645	1.46673e+08	1.28544e+08	2.76	5.66		High	High	2.68	2.69	0.00163666	21.82
High	[E].RAARVAAKIAALAGQQ.[-]		2.18816	16	uL18	uL18 [282-297]	P26321 RL5_YEAST	0	1594.95	1.386	5.55856e-05	0.00288064	266221852	3.69101e+08	1.99	2.27		High	High	4.83	4.59	0.00163666	22
High	[D].VSSDRRKARKAYFTAPSSE.[R]		1.05447	16	uL24B	uL24B [8-26]	P53221 RL26B_YEAST	1	2156.12	1.168	0.0923046	0.17269	9.58497e+07	1.11991e+08	12.23	14.14		High	High	2.14	2.82	0.00277393	15.9
High	[-].MSRPQVTVHSLTGE.[A]	1xMet-loss+Acetyl [N-Term]	1.85706	16	uL4A; uL4B	uL4A [1-14]; uL4B [1-14]	P10664 RL4A_YEAST ;P49626 RL4B_YEAST	0	1452.74	0.754	0.00116401	0.0106518	1.09767e+09	8.27583e+08	4.03	4.29	NotUnique	High	High	3.39	4.18	0.00163666	28.06
High	[E].NVWFSHPRRFGKGSRQCRVCSSHTGLVRKYD.[L]	2xCarbamidomethyl [C17; C20]	2.58411	16	uS14B	uS14B [5-35]	P41058 RS29B_YEAST	0	3777.88	0.577	0.00254931	0.0171446	1.6329e+08	9.42691e+07	9.32	9.83		High	High	3.75	5.6	0.00163666	19.24
High	[E].DKKKLDYVLALKVE.[D]		3.22314	16	uS4B	uS4B [89-102]	P05755 RS9B_YEAST	2	1661.98	0.464	0.000327527	0.00655798	54498939	2.52791e+07	3.84	6.84		High	High	4.6	3.61	0.00163666	30.13
High	[D].IINVLTDQNPIQVVVDAITNTGPRE.[D]		5.09755	16	uS7	uS7 [120-144]	P26783 RS5_YEAST	2	2719.46	0.785	0.0525323	0.117167	5.97062e+07	4.68881e+07	4.53	9.93		High	High	5.8	5.92	0.00163666	34.2
High	[D].TTRVGGGGAARRQAVDVSPLRRVNQAIALLTIGARE.[A]		3.8757	16	uS7	uS7 [146-181]	P26783 RS5_YEAST	1	3730.11	0.637	0.0407351	0.0999656	4.84267e+07	3.08666e+07	3.44	19.64		High	High	3.61	4.11	0.00163666	44.5
High	[E].YQSKIIVFPRDGKAPE.[A]		4.36494	15	eL13B	eL13B [119-134]	P40212 RL13B_YEAST	1	1848	1.042	0.338509	0.450493	6.11327e+08	6.36705e+08	3.19	19.32		High	n/a	4.94		0.00163666	24.84
High	[E].RFQVMVLRKQKRYTVKKALAKA.[-]	1xOxidation [M5]	1.46763	15	eL14A	eL14A [117-138]	P36105 RL14A_YEAST	0	2678.61	0.914	0.129867	0.225666	1.19921e+08	1.09658e+08	5.59	7.45		High	High	5.3	5.27	0.00163666	16.95
High	[E].RRAALTDFE.[R]		1.47534	15	eL14A	eL14A [108-116]	P36105 RL14A_YEAST	1	1078.56	0.785	0.0411791	0.100114	701698816	5.50771e+08	4.2	8.31		High	High	2.52	2.49	0.00163666	21.65
High	[E].RARGRRRSKGFKV.[-]		0.799589	15	eL18B	eL18B [174-186]	P0CX50 RL18B_YEAST	0	1573.96	1.385	0.42141	0.527361	1.62643e+07	2.25302e+07	41.3	12.27		High	High	5.18	4.41	0.00464037	13.7
High	[E].SKGNAFKHKRALVE.[H]		3.40027	15	eL19A	eL19A [127-140]	P0CX82 RL19A_YEAST	0	1584.9	0.86	0.0750087	0.149508	2.40854e+08	2.07082e+08	7.4	12.26		High	High	4.03	4.44	0.00163666	14.73
High	[E].YQVIGRRLPTESVPE.[P]		1.32956	15	eL20A	eL20A [7-21]	P0CX23 RL20A_YEAST	1	1743.94	0.76	0.00118199	0.0106518	152658908	1.15967e+08	4.01	2.63		High	High	2.87	2.69	0.00277393	27.77
High	[E].AKAQGVAVQLKRQPAQPRESRIVSTE.[G]		2.80703	15	eL21A; eL21B	eL21A [119-144]; eL21B [119-144]	Q02753 RL21A_YEAST ;Q12672 RL21B_YEAST	1	2847.59	0.932	0.505471	0.603415	176141496	1.64092e+08	2.8	7.67	NotUnique	High	High	6.04	6.01	0.00163666	18.49
High	[E].EAKKVVKKAFEE.[R]		2.53602	15	eL27A	eL27A [109-120]	P0C2H6 RL27A_YEAST	2	1405.8	0.781	0.033182	0.0872856	177484864	1.3863e+08	10.3	3.82		High	High	3.05	3.09	0.00163666	15.01
High	[-].MGRVRTKTVKRASKALIE.[R]		1.60738	15	eS17B; eS17A	eS17B [1-18]; eS17A [1-18]	P14127 RS17B_YEAST ;P02407 RS17A_YEAST	0	2044.22	722.552	0.0136103	0.0491421	392647	2.83708e+08	121.95	0.38	NotUnique	Low	High	0.1	3.83	0.00163666	15.3
High	[E].WFDIKAPSTFE.[N]		3.64335	15	eS1A; eS1B	eS1A [29-39]; eS1B [29-39]	P33442 RS3A1_YEAST ;P23248 RS3A2_YEAST	1	1340.65	2.79	0.000739949	0.00912055	2.36402e+08	6.59531e+08	2.07	6.99	NotUnique	High	High	4.23	4.02	0.00163666	45.71
High	[-].MARGPKKHLKRLAAPHHWLLD.[K]	1xMet-loss [N-Term]	0.69609	15	eS4A	eS4A [1-21]	P0CX35 RS4A_YEAST	0	2344.36	0.495	0.00109337	0.0105003	1.64153e+07	8.13203e+06	8.52	4.68		High	Low	4.13	0.74	0.00464037	13.65
High	[D].TVKIDLASGKITD.[F]		2.89957	15	eS4A	eS4A [159-171]	P0CX35 RS4A_YEAST	1	1360.77	0.819	0.00403751	0.0223713	1.27901e+08	1.04698e+08	2.9	4.19		High	High	3.46	3.91	0.00163666	31.68
High	[-].MSAPQAKILSQAPTELE.[L]	1xMet-loss [N-Term]	1.95053	15	eS7A	eS7A [1-17]	P26786 RS7A_YEAST	1	1682.9	32.445	8.48671e-05	0.0037384	6.39927e+06	2.07623e+08	4.72	12.1		High	High	2.25	2.78	0.00163666	32.56
High	[-].MKYLAAYLLLNAAGNTPD.[A]		1.40711	15	P2A	P2A [1-18]	P05319 RLA2_YEAST	0	1939	1.773	0.00302623	0.0187754	6.97538e+06	1.23683e+07	8.06	11.22		High	High	2.12	2.57	0.00277393	54.05
High	[E].IMLWNLAAKKAMYTLSAQDE.[V]		2.06246	15	RACK1	RACK1 [220-239]	P38011 GBLP_YEAST	1	2297.17	0.944	0.374721	0.486774	1.08769e+08	1.02719e+08	8.74	15.98		High	High	4.08	2.61	0.00163666	50.07
High	[D].MVMATVKKGKPE.[L]		2.45907	15	uL14A	uL14A [57-68]	P0CX41 RL23A_YEAST	0	1318.72	1.095	0.197486	0.307394	154540077	1.69271e+08	11.14	11.2		High	High	2.93	3.04	0.00163666	15.68
High	[D].KLWTLIPE.[D]		1.14924	15	uL15	uL15 [77-84]	P02406 RL28_YEAST	0	999.587	0.523	0.00658763	0.0305458	4.30602e+07	2.25336e+07	3.95	11.76		High	High	2.27	2.24	0.00277393	43.51
High	[D].SYKVIEQPITSE.[T]		1.94304	15	uL23	uL23 [59-70]	P04456 RL25_YEAST	1	1393.72	1.344	0.00592374	0.0285181	6.02015e+08	8.09393e+08	5.87	7.01		High	High	4.03	3.67	0.00163666	26.31
High	[-].MAKQSLDVSSDRRKARKAYFTAPSSQRRVLLSAPLSKE.[L]	1xMet-loss [N-Term]	1.69465	15	uL24A	uL24A [1-38]	P05743 RL26A_YEAST	2	4147.28	1.212	0.365679	0.478697	1.71053e+08	2.07378e+08	6.07	25.96		High	High	5.23	4.52	0.00163666	22.56
High	[-].MGRVIRNQRKGAGSIFTSHTRLRQGAAKLRTLDYAE.[R]	1xMet-loss+Acetyl [N-Term]; 1xDeamidated [N/Q]	1.20777	15	uL2A	uL2A [1-36]	P0CX45 RL2A_YEAST	1	3970.16	0.929	0.33651	0.449791	8.42392e+07	7.82515e+07	21.77	21.65		High	High	4.89	2.26	0.00277393	23.79
High	[E].AVTVVDTPPVVVVGVVGYVETPRGLRSLTTVWAE.[H]		2.99557	15	uL3	uL3 [75-108]	P14126 RL3_YEAST	2	3565.96	0.599	0.036802	0.0926747	5.03738e+06	3.01951e+06	15.77	15.91		High	High	3.61	2.84	0.00163666	61.91
High	[D].GIYVSHKGFIVE.[D]		1.93774	15	uL6B	uL6B [178-189]	P51401 RL9B_YEAST	0	1348.73	0.539	0.000137668	0.00483763	7.22744e+07	3.89305e+07	4.88	3.66		High	High	3.7	2.54	0.00163666	29.69
High	[E].QHNLVKKGPVRLPTKVLKISTRKTPNGE.[G]	1xDeamidated [N26]	1.82986	15	uS10	uS10 [47-74]	P38701 RS20_YEAST	0	3139.84	1.087	0.640188	0.715743	36866112	4.0082e+07	6.01	13.77		High	High	3.42	4.62	0.00163666	20.22
High	[-].MGKGKPRGLNSARKLRVHRRNNRWAE.[N]	1xMet-loss [N-Term]	1.32659	15	uS12A	uS12A [1-26]	P0CX29 RS23A_YEAST	0	2956.68	0.423	0.00105839	0.0103605	3.691e+08	1.56306e+08	6.72	11.51		High	High	3.26	2.63	0.00277393	14.95
High	[E].HIIQAKADAQRE.[K]		3.4402	14	eL19A	eL19A [141-152]	P0CX82 RL19A_YEAST	1	1379.74	0.846	0.0826304	0.1586	3.65236e+08	3.08823e+08	8.83	7.9		High	High	4.36	4	0.00163666	14.99
High	[E].AHPTKVKNFGVWVRYD.[S]		2.55367	14	eL20A	eL20A [67-82]	P0CX23 RL20A_YEAST	0	1917.01	2.453	0.000213604	0.00519218	6.81137e+07	1.67102e+08	2.62	5.5		High	Low	4.03	0.64	0.00163666	21.02
High	[-].MAPNTSRKQKIAKTFTVDVSSPTE.[N]	1xMet-loss+Acetyl [N-Term]; 1xDeamidated [N/Q]	1.18187	14	eL22A	eL22A [1-24]	P05749 RL22A_YEAST	1	2548.33	0.783	0.0362922	0.0921425	4.88758e+07	3.82739e+07	7.75	8.72		High	High	2.92	2.32	0.00277393	24.6
High	[E].KAKSAGVQGSKVSKQQAKGAFQKVAATSR.[-]		8.67542	14	eL24B	eL24B [127-155]	P24000 RL24B_YEAST	0	2946.66	0.432	0.00536829	0.0270255	1.9132e+08	8.25964e+07	7.27	16.03		High	High	9.48	9.88	0.00163666	15.96
High	[D].LVKSLGLKLPLSVINVSAQRDRRYRKRV.[-]		1.65325	14	eS17A	eS17A [109-136]	P02407 RS17A_YEAST	1	3264.99	0.884	0.471766	0.573278	7.14625e+07	6.3177e+07	4.76	16.7		High	High	5.37	4.56	0.00163666	30.34
High	[-].MPGVSVRDVAAQDFINAYASFLQRQGKLE.[V]	1xMet-loss+Acetyl [N-Term]; 1xDeamidated [N/Q]	3.32393	14	eS19A	eS19A [1-29]	P07280 RS19A_YEAST	2	3122.59	0.761	0.254123	0.365553	3.05374e+07	2.32425e+07	14.25	52.87		High	High	4.58	4.47	0.00163666	14.13
High	[D].IVKTSSGNEMPPQDAE.[G]		1.58611	14	eS19A; eS19B	eS19A [36-51]; eS19B [36-51]	P07280 RS19A_YEAST ;P07281 RS19B_YEAST	2	1702.8	0.882	0.907716	0.933644	9.83578e+06	8.67935e+06	40.2	24.43	NotUnique	High	High	1.89	2.12	0.00163666	17.62
High	[-].MAVGKNKRLSKGKKGQKKRVVDPFTRKE.[W]	1xMet-loss [N-Term]	4.04014	14	eS1A	eS1A [1-28]	P33442 RS3A1_YEAST	1	3082.84	1.122	0.779869	0.835845	1.12579e+08	1.2628e+08	9.78	20.16		High	High	5.73	5.29	0.00163666	14.18
High	[E].KGKKVTGFKDEVLE.[T]		3.26141	14	eS1A	eS1A [240-253]	P33442 RS3A1_YEAST	2	1577.89	1.113	0.142072	0.244463	4.60545e+07	5.12775e+07	3.06	11.31		High	High	4.19	4.29	0.00163666	17.4
High	[E].ARKHKLKTLVQGPRSYFLD.[V]		4.23565	14	eS27B; eS27A	eS27B [16-34]; eS27A [16-34]	P38711 RS27B_YEAST ;P35997 RS27A_YEAST	0	2257.29	1.4	0.0151056	0.0528096	1.17886e+08	1.6501e+08	2.36	8.38	NotUnique	High	High	6.63	5.83	0.00163666	21.91
High	[E].RKWAARAASAKIESSVE.[S]		1.6713	14	eS8A	eS8A [141-157]	P0CX39 RS8A_YEAST	1	1860.01	2.01	0.00798075	0.0342978	3.6386e+07	7.31323e+07	15.39	5.75		High	High	3.6	4.06	0.00163666	18
High	[E].SQFSAGRLYACISSRPGQSGRCD.[G]	2xCarbamidomethyl [C11; C22]	2.41051	14	eS8A	eS8A [158-180]	P0CX39 RS8A_YEAST	0	2560.18	0.736	0.00136206	0.0114416	3.097e+07	2.28029e+07	5.27	4.44		High	High	2.81	4.14	0.00163666	31.22
High	[E].ITSDNLLTITKAAGANVDNVWAD.[V]		1.39385	14	P1B	P1B [20-42]	P10622 RLA3_YEAST	2	2402.22	1.352	0.0421734	0.101597	3.14996e+07	4.25738e+07	11.51	11.64		High	High	4.49	4.07	0.00277393	52.03
High	[E].DIWVRAVNTGMEPGKTSFFQALGVPTKIARGTIE.[I]		6.67846	14	uL10	uL10 [118-151]	P05317 RLA0_YEAST	2	3689.95	0.814	0.077991	0.153448	9.47475e+07	7.71484e+07	2.89	12.28		High	High	6.47	7.85	0.00163666	51.49
High	[-].MARRPARCYRYQKNKPYPKSRYNRAVPD.[S]	1xMet-loss [N-Term]; 1xCarbamidomethyl [C8]	2.14763	14	uL16	uL16 [1-28]	P41805 RL10_YEAST	0	3410.79	0.746	0.00374638	0.021858	1.73317e+08	1.29273e+08	5.86	6.42		High	High	4.89	4.7	0.00163666	15.31
High	[E].AVEDGPRPFKVFLD.[I]		2.02369	14	uL18	uL18 [134-147]	P26321 RL5_YEAST	2	1589.83	0.933	0.189048	0.300093	75033828	7.00133e+07	6.95	5.25		High	High	3.35	3.41	0.00163666	37.88
High	[-].MSRPQVTVHSLTGE.[A]	1xMet-loss [N-Term]	1.43085	14	uL4A; uL4B	uL4A [1-14]; uL4B [1-14]	P10664 RL4A_YEAST ;P49626 RL4B_YEAST	0	1410.73	0.712	0.00221679	0.0155986	3.42549e+07	2.43987e+07	6.18	4.1	NotUnique	High	High	2.94	3.9	0.00163666	22.24
High	[D].NGIVKALRNVPGVE.[T]		2.70069	14	uL4A; uL4B	uL4A [213-226]; uL4B [213-226]	P10664 RL4A_YEAST ;P49626 RL4B_YEAST	0	1465.85	0.742	0.652455	0.723035	49038734	3.64079e+07	27.45	13.58	NotUnique	High	High	4.23	4.33	0.00163666	30.08
High	[E].TVASSKVGYTLPSHIISTSD.[V]		4.27831	14	uL4A; uL4B	uL4A [266-285]; uL4B [266-285]	P10664 RL4A_YEAST ;P49626 RL4B_YEAST	0	2063.07	0.668	0.00844566	0.0354316	2.19636e+08	1.46739e+08	9.18	5.62	NotUnique	High	High	4.85	3.51	0.00163666	32.15
High	[E].KTGTKPAAVFAE.[T]		2.93378	14	uL4B	uL4B [346-357]	P49626 RL4B_YEAST	0	1219.67	0.85	0.0739552	0.148416	3.5901e+08	3.05252e+08	4.87	10.46		High	High	3.36	3.7	0.00163666	18
High	[E].NVSSNIVKNAE.[Q]		3.04677	14	uS10	uS10 [36-46]	P38701 RS20_YEAST	0	1174.61	1.119	0.173488	0.282519	1.56875e+09	1.75614e+09	2.86	7.23		High	High	2.95	2.88	0.00163666	19.48
High	[-].MSQAVNAKKRVFKTHSYRGVD.[L]	1xMet-loss+Acetyl [N-Term]	3.83067	14	uS19	uS19 [1-21]	Q01855 RS15_YEAST	0	2333.25	0.99	0.509308	0.607172	9.14453e+07	9.05745e+07	3.74	6.45		High	High	6.19	4.6	0.00163666	17.38
High	[D].YVQVRQPIFVAHTAGRYANKRFRKAQCPIIE.[R]	1xCarbamidomethyl [C27]	1.96285	14	uS7	uS7 [61-91]	P26783 RS5_YEAST	0	3717.01	0.877	0.0101667	0.0400133	7.34444e+07	6.44344e+07	3.47	1.68		High	High	5.84	6.61	0.00163666	27.47
High	[D].RTLLIAD.[S]		1.27454	14	uS9B	uS9B [114-120]	P0CX52 RS16B_YEAST	0	801.483	1.088	0.336581	0.449791	7.7149e+07	8.39219e+07	2.09	16.98		High	High	2.08	1.94	0.00277393	24.94
High	[-].MSAVPSVQTFGKKKSATAVAHVKAGKGLIKVNGSPITLVEPE.[I]	1xMet-loss+Acetyl [N-Term]; 1xDeamidated [N/Q]	0.629965	14	uS9B	uS9B [1-42]	P0CX52 RS16B_YEAST	1	4187.34	1.113	0.81564	0.865757	8.04969e+07	8.95691e+07	9.61	17.07		High	High	2.02	2.56	0.00464037	36.26
High	[E].YQSKIIVFPRNGKAPEAE.[Q]		3.06884	13	eL13A	eL13A [119-136]	Q12690 RL13A_YEAST	1	2047.1	0.997	0.894399	0.925929	1.11443e+08	1.11086e+08	18.88	6.01		High	High	4.44	5.03	0.00163666	24.12
High	[-].MSTDSIVKASNWRLVE.[V]		3.64114	13	eL14A	eL14A [1-16]	P36105 RL14A_YEAST	1	1835.93	81.208	0.00324499	0.0197161	2.85704e+06	2.32015e+08	56.09	14.43		n/a	High		4.68	0.00163666	38.74
High	[E].AVRHFGMGPHKGKAPRILSTGRKFE.[R]		5.19119	13	eL18B	eL18B [149-173]	P0CX50 RL18B_YEAST	0	2777.53	1.159	0.7093	0.774341	49929051	5.78915e+07	4.13	18.76		High	High	8.61	8.03	0.00163666	17.34
High	[E].GRHSGYGKRKGTRE.[A]		1.71867	13	eL19A	eL19A [73-86]	P0CX82 RL19A_YEAST	0	1588.84	0.568	0.00150714	0.0123195	303703	172568	3.99	7.72		High	High	2.21	1.47	0.00163666	13.47
High	[E].AKKVVKKAFEE.[R]		3.1403	13	eL27A	eL27A [110-120]	P0C2H6 RL27A_YEAST	1	1276.76	1.268	0.0354852	0.0914108	2.85959e+08	3.62586e+08	13.09	8.63		High	High	3.21	3.22	0.00163666	14.33
High	[E].AGDSDILTTLA.[-]		1.10987	13	eL30	eL30 [95-105]	P14120 RL30_YEAST	2	1076.55	1.015	0.889863	0.923403	1.03091e+08	1.04653e+08	1.52	9.46		High	High	2.61	2.09	0.00277393	43.11
High	[E].RIIRAFLIE.[E]		1.36103	13	eL34A	eL34A [88-96]	P87262 RL34A_YEAST	0	1130.7	0.873	0.0482827	0.111063	21680191	1.89213e+07	7.18	7.26		High	High	2.65	2.76	0.00277393	32.77
High	[D].ALKVVLRTALVHDGLARGLRE.[S]		2.452	13	eS12	eS12 [27-47]	P48589 RS12_YEAST	1	2287.37	2.096	0.000818701	0.00937066	9.95371e+06	2.08647e+07	2.8	7.07		High	High	3.99	4.25	0.00163666	31.42
High	[E].ISPKGGRRISE.[N]		1.02231	13	eS19A; eS19B	eS19A [116-126]; eS19B [116-126]	P07280 RS19A_YEAST ;P07281 RS19B_YEAST	0	1199.69	1.07	0.0980961	0.18156	2.00949e+09	2.1504e+09	8.27	9.51	NotUnique	High	High	2.41	2.36	0.00399467	14.68
High	[E].KIGIVE.[I]		0.921761	13	eS19A; eS19B	eS19A [110-115]; eS19B [110-115]	P07280 RS19A_YEAST ;P07281 RS19B_YEAST	0	658.413	1.256	0.0134542	0.0487785	3.63782e+08	4.56745e+08	4.16	6.2	NotUnique	High	High	1.83	1.84	0.00464037	20.28
High	[-].MAVGKNKRLSRGKKGLKKKVVDPFTRKE.[W]	1xMet-loss [N-Term]	3.80286	13	eS1B	eS1B [1-28]	P23248 RS3A2_YEAST	1	3067.87	0.727	0.222838	0.333312	1.00576e+08	7.31036e+07	14.8	17.95		High	High	5.93	5.47	0.00163666	14.85
High	[E].KASRQQRKQKKNRDKKIFGTGKRLAKKVARRNAD.[-]		2.3156	13	eS24A	eS24A [102-135]	P0CX31 RS24A_YEAST	1	4009.37	1.534	0.00367293	0.0215724	7.1996e+07	1.10462e+08	5.82	8.68		High	High	2.22	1.82	0.00163666	14.43
High	[D].KKIFGTGKRLAKKVARRNAD.[-]		1.84738	13	eS24A	eS24A [116-135]	P0CX31 RS24A_YEAST	0	2257.37	0.732	0.00796191	0.0342978	1.72974e+08	1.26692e+08	7.1	5.83		High	High	4.93	4.81	0.00163666	14.86
High	[D].RAQHAVILDQE.[K]		1.70897	13	eS25A; eS25B	eS25A [35-45]; eS25B [35-45]	Q3E792 RS25A_YEAST ;P0C0T4 RS25B_YEAST	1	1279.68	1.517	0.0350523	0.0905605	28562819	4.33339e+07	19.09	8.28	NotUnique	High	High	3.15	3.69	0.00163666	23.82
High	[E].SLPLIVFLRNRLKYALNGRE.[V]	1xDeamidated [N]	1.26533	13	eS4A	eS4A [41-60]	P0CX35 RS4A_YEAST	0	2373.38	0.416	0.00039797	0.00730441	1.07407e+07	4.46289e+06	7.98	9.78		High	High	2.4	2.45	0.00277393	56.55
High	[E].RRILPKPSRTSRQVQKRPRSRTLTAVHDKILE.[D]		0.944732	13	eS7A	eS7A [96-127]	P26786 RS7A_YEAST	1	3823.25	1.295	0.0188786	0.06048	4.28451e+08	5.54827e+08	9.2	8.99		High	High	3.03	2.35	0.00399467	16.03
High	[E].IVGKRVRYLVGGNKIQKVLLDSKD.[V]		2.49572	13	eS7A; eS7B	eS7A [135-158]; eS7B [135-158]	P26786 RS7A_YEAST ;P48164 RS7B_YEAST	1	2698.61	1.127	0.413704	0.522917	1.19482e+08	1.34629e+08	16.21	17.19	NotUnique	High	High	4.97	3.85	0.00163666	26.17
High	[D].GQNLKDLLVNFSAGAAAPAGVAGGVAGGE.[A]		4.28314	13	P1A	P1A [51-79]	P05318 RLA1_YEAST	1	2611.35	0.592	0.0087844	0.0363336	2.88669e+07	1.70882e+07	12.41	15.62		High	High	4.89	5.77	0.00163666	52.24
High	[D].GQTLFAGYTDNVIRVWQVMTAN.[-]		3.45374	13	RACK1	RACK1 [298-319]	P38011 GBLP_YEAST	1	2484.23	0.797	0.113088	0.201681	2.88336e+06	2.29847e+06	15.32	12.12		High	High	3.44	2.04	0.00163666	66.16
High	[E].YFAKLRE.[Y]		0.689486	13	uL10	uL10 [11-17]	P05317 RLA0_YEAST	0	926.509	1.287	0.0799826	0.156588	4.46412e+07	5.74576e+07	4.72	12.05		High	High	1.78	1.77	0.00464037	18.76
High	[E].IVSDVKVVDAGNKVGQSE.[A]		4.85061	13	uL10	uL10 [152-169]	P05317 RLA0_YEAST	2	1843.98	1.304	0.0060584	0.0290079	1.42752e+08	1.86133e+08	6.17	6.75		High	High	5.69	5.26	0.00163666	21.97
High	[E].RLKIFE.[G]		0.539445	13	uL13B	uL13B [100-105]	P26785 RL16B_YEAST	0	805.493	0.706	0.0655022	0.135146	2.07287e+08	1.46316e+08	2.7	13.59		High	High	1.62	1.64	0.00678733	22.87
High	[E].SDVAKQLASFGY.[-]		1.22879	13	uL13B	uL13B [187-198]	P26785 RL16B_YEAST	1	1285.64	0.542	0.00223091	0.0155986	2.05473e+08	1.1144e+08	8.43	3.82		Low	High	0.01	3.73	0.00277393	39.31
High	[D].LWPRVASNSGVVV.[-]		1.35342	13	uL14A	uL14A [125-137]	P0CX41 RL23A_YEAST	0	1383.77	1.005	0.708081	0.773969	1.93173e+08	1.9411e+08	2.48	5.77		High	High	3.37	3.37	0.00277393	37.1
High	[E].KIRAAGGVVE.[L]		1.14132	13	uL15	uL15 [137-146]	P02406 RL28_YEAST	0	999.595	1.163	0.0575815	0.123129	7.26279e+08	8.44826e+08	6.06	7.82		High	High	2.47	2.57	0.00277393	15.89
High	[D].PAFKPTEKKFTKE.[Q]		3.27753	13	uL18	uL18 [251-263]	P26321 RL5_YEAST	1	1550.86	4.684	0.000812105	0.00937066	1.58087e+07	7.4053e+07	9.99	19.45		High	High	4.35	3.86	0.00163666	15.99
High	[E].TAQAINGWE.[L]		0.534101	13	uL22B; uL22A	uL22B [32-40]; uL22A [32-40]	P46990 RL17B_YEAST ;P05740 RL17A_YEAST	0	989.469	1.205	0.187691	0.300093	1.89104e+08	2.27808e+08	5.62	18.42	NotUnique	High	High	2.14	2.06	0.00678733	28.81
High	[D].IANRIGYI.[-]		1.25757	13	uL23	uL23 [135-142]	P04456 RL25_YEAST	0	919.536	1.721	0.0101736	0.0400133	9.23217e+07	1.58915e+08	3.58	12.8		High	High	2.26	2.46	0.00277393	26.92
High	[D].GNILVFQVSMKANKYQIKKAVKE.[L]	1xOxidation [M10]	2.02458	13	uL23	uL23 [79-101]	P04456 RL25_YEAST	0	2652.49	1.508	0.0344893	0.089368	1.5195e+07	2.29181e+07	11.48	19.5		High	High	4.58	5.85	0.00163666	42.68
High	[D].VSSDRRKARKAYFTAPSSQRRVLLSAPLSKE.[L]		1.37629	13	uL24A	uL24A [8-38]	P05743 RL26A_YEAST	1	3504.95	1.361	0.0336276	0.0876506	5.73723e+07	7.8071e+07	13.36	12.66		High	High	4.98	4.14	0.00277393	21.26
High	[D].LRAKKTRALRRALTKFE.[A]		0.765487	13	uL29B	uL29B [80-96]	P0CX85 RL35B_YEAST	0	2058.28	0.981	0.718129	0.780113	3.91645e+07	3.84249e+07	9.68	13.25		High	High	2.31	3.62	0.00464037	15.83
High	[E].NKTRVRLPSGAKKVISSD.[A]		1.39156	13	uL2A	uL2A [144-161]	P0CX45 RL2A_YEAST	0	1956.13	0.637	0.000771686	0.00918723	1.21981e+08	7.77508e+07	6.5	4.62		High	High	5.02	5.26	0.00277393	16.64
High	[E].AVAALKAVGAHSD.[L]		2.874	13	uL4A; uL4B	uL4A [165-177]; uL4B [165-177]	P10664 RL4A_YEAST ;P49626 RL4B_YEAST	0	1209.66	0.9	0.0391665	0.0966848	8.50798e+08	7.65678e+08	5.97	4.92	NotUnique	High	High	3.22	3.42	0.00163666	18.54
High	[-].MKYIQTEQQIEIPE.[G]	1xAcetyl [N-Term]; 1xDeamidated [Q5]	0.659619	13	uL6B	uL6B [1-14]	P51401 RL9B_YEAST	2	1792.87	1.288	0.167863	0.277984	3.8919e+07	5.01174e+07	5.17	14.59		High	Medium	1.88	1.87	0.00464037	23.59
High	[E].MRIHKRYIDLE.[A]	1xOxidation [M1]	0.667174	13	uS10	uS10 [84-94]	P38701 RS20_YEAST	1	1489.79	1.167	0.0422071	0.101597	6.85973e+07	8.00393e+07	5.54	8.49		High	High	2.5	2.6	0.00464037	17.05
High	[E].SSPYAAMLAAQDVAAKCKE.[V]	1xOxidation [M7]; 1xCarbamidomethyl [C17]	3.05055	13	uS11A	uS11A [55-73]	P06367 RS14A_YEAST	1	2026.96	1.302	0.0546097	0.119236	2.69844e+07	3.51258e+07	2.48	13.61		High	High	3.84	4.4	0.00163666	26.05
High	[D].NSQVFGVARIYASFNDTFVHVTDLSGKE.[T]		6.11226	13	uS11A	uS11A [10-37]	P06367 RS14A_YEAST	2	3101.53	1.022	0.790631	0.843729	4.19381e+07	4.28632e+07	17.81	38.95		High	High	7.98	7.89	0.00163666	56.5
High	[D].LNICRQCFRE.[K]	2xCarbamidomethyl [C4; C7]	1.20989	13	uS14B	uS14B [36-45]	P41058 RS29B_YEAST	0	1395.66	0.643	0.000603694	0.00829745	4.34989e+08	2.7984e+08	4.79	6.11		High	High	3.27	2.21	0.00277393	22.33
High	[E].SRIHRLARYYRTVAVLPPNWKYE.[S]		1.83664	13	uS15	uS15 [120-142]	P05756 RS13_YEAST	0	2888.58	0.565	0.000612185	0.00829745	4.72297e+07	2.66935e+07	6.74	7.15		High	High	5.65	5.75	0.00163666	30.34
High	[D].AHGVTQARVITGNKIMRILKSNGLAPEIPE.[D]		2.4464	13	uS15	uS15 [57-86]	P05756 RS13_YEAST	1	3213.79	0.339	0.0755678	0.150283	31481445	1.0666e+07	15.35	56.08		High	High	6.19	4.31	0.00163666	40.38
High	[-].MSLPATFDLTPE.[D]	1xMet-loss+Acetyl [N-Term]	0.669845	13	uS2B	uS2B [1-12]	P46654 RSSA2_YEAST	1	1232.6	1.161	0.16556	0.275204	2.38102e+07	2.76516e+07	5.56	17.6		High	High	1.43	1	0.00464037	56.74
High	[-].MPRAPRTYSKTYSTPKRPYE.[S]	1xMet-loss [N-Term]	3.31282	13	uS4B	uS4B [1-20]	P05755 RS9B_YEAST	0	2298.2	0.495	0.00239853	0.0163807	750051516	3.70919e+08	0.24	6.17		High	High	5.06	5.6	0.00163666	16.12
High	[E].YQSKIIVFPRDGKAPEAE.[Q]		3.93195	12	eL13B	eL13B [119-136]	P40212 RL13B_YEAST	2	2048.08	1.201	0.0538727	0.118655	281822751	3.38423e+08	3.64	7.54		High	n/a	4.92		0.00163666	25.49
High	[E].KRLNLRVE.[H]		1.24489	12	eL21A; eL21B	eL21A [87-94]; eL21B [87-94]	Q02753 RL21A_YEAST ;Q12672 RL21B_YEAST	0	1027.64	0.573	0.00355332	0.0210099	1.03831e+09	5.94631e+08	10.69	12.27	NotUnique	High	High	2.35	3.11	0.00277393	16.33
High	[-].MAPNTSRKQKIAKTFTVDVSSPTE.[N]		2.9714	12	eL22A	eL22A [1-24]	P05749 RL22A_YEAST	1	2636.37	3.778	0.00249185	0.0168871	5.31453e+07	2.00808e+08	17.46	6.49		Low	High	0.34	4.77	0.00163666	48.59
High	[E].IAHNISAKNRVVILARAKALGIKVTNPKGRLALE.[A]		2.88044	12	eL32	eL32 [96-129]	P38061 RL32_YEAST	0	3635.21	0.97	0.493224	0.594432	5.04881e+07	4.89684e+07	5.31	24.84		High	High	6.35	4.63	0.00163666	31.66
High	[E].RIVRAFLIE.[E]		1.48558	12	eL34B	eL34B [88-96]	P40525 RL34B_YEAST	0	1116.69	0.888	0.277395	0.386684	2.2594e+07	2.00673e+07	5.94	12.29		High	High	2.59	2.39	0.00163666	30.25
High	[E].QKIVKKVVKE.[Q]		2.30516	12	eL34B; eL34A	eL34B [98-107]; eL34A [98-107]	P40525 RL34B_YEAST ;P87262 RL34A_YEAST	0	1198.79	0.929	0.494679	0.594844	4.51279e+08	4.19035e+08	9.14	8.8	NotUnique	High	High	3	2.94	0.00163666	14.16
High	[E].MNNIIAASRRH.[-]	1xDeamidated [N2]	1.40253	12	eL36A; eL36B	eL36A [90-100]; eL36B [90-100]	P05745 RL36A_YEAST ;O14455 RL36B_YEAST	0	1283.66	0.85	0.0439458	0.104364	9.96826e+06	8.46901e+06	7.65	4.31	NotUnique	High	High	2.33	2.15	0.00277393	17.41
High	[E].IAGLSPYE.[R]		1.10746	12	eL36A; eL36B	eL36A [47-54]; eL36B [47-54]	P05745 RL36A_YEAST ;O14455 RL36B_YEAST	0	849.435	0.678	0.989846	0.994361	2.34808e+07	1.59195e+07	11.57	75.52	NotUnique	High	High	2.03	2.02	0.00277393	31.3
High	[E].NKKAKLVLIANDVD.[P]		1.59501	12	eL8B; eL8A	eL8B [145-158]; eL8A [145-158]	P29453 RL8B_YEAST ;P17076 RL8A_YEAST	1	1540.91	2.402	0.00267647	0.0178634	2.67078e+07	6.41498e+07	4.7	12.86	NotUnique	High	High	3.22	3.82	0.00163666	22.4
High	[E].RNPSQRPQRRY.[-]		0.798898	12	eS10B	eS10B [95-105]	P46784 RS10B_YEAST	0	1457.78	2.224	0.0140418	0.0504931	1.85844e+07	4.13358e+07	13.19	19.49		High	High	2.99	2.73	0.00464037	13.99
High	[-].MLMPKQE.[R]		0.980821	12	eS10B	eS10B [1-7]	P46784 RS10B_YEAST	0	876.432	1.28	0.0155915	0.0540791	100783632	1.28994e+08	2.94	8.33		High	High	1.56	1.67	0.00399467	19.13
High	[E].YLNLPE.[H]		0.499125	12	eS10B; eS10A	eS10B [79-84]; eS10A [79-84]	P46784 RS10B_YEAST ;Q08745 RS10A_YEAST	0	748.388	2.649	0.0213761	0.0641219	2.03977e+07	5.40238e+07	26.61	5.58	NotUnique	High	High	1.46	1.54	0.00678733	33.78
High	[E].NKVPLIKVAD.[A]		1.59249	12	eS12	eS12 [84-93]	P48589 RS12_YEAST	0	1096.67	1.019	0.865455	0.903396	6.35866e+07	6.47871e+07	9.17	5.13		High	High	2.63	2.23	0.00163666	22.3
High	[E].ANIIKLVE.[G]		1.87597	12	eS12	eS12 [69-76]	P48589 RS12_YEAST	0	899.556	2.06	0.000561515	0.00810976	1.12155e+08	2.31022e+08	7.58	4.18		High	High	2.8	2.8	0.00163666	31.88
High	[D].LVKSLGLKLPLSVINVSAQRDRRYRKRN.[-]		0.765116	12	eS17B	eS17B [109-136]	P14127 RS17B_YEAST	1	3279.96	0.944	0.366691	0.47931	3.96724e+07	3.74376e+07	28.17	74.35		High	High	3.61	3.9	0.00464037	29.81
High	[E].RERKDQYVPE.[V]		1.36052	12	eS17B; eS17A	eS17B [78-87]; eS17A [78-87]	P14127 RS17B_YEAST ;P02407 RS17A_YEAST	2	1319.67	1.055	0.64693	0.719627	3.58788e+08	3.78408e+08	12.03	11.68	NotUnique	High	High	2.01	1.87	0.00277393	15.65
High	[D].FQTNKRLCDE.[I]	1xCarbamidomethyl [C8]	1.54033	12	eS17B; eS17A	eS17B [28-37]; eS17A [28-37]	P14127 RS17B_YEAST ;P02407 RS17A_YEAST	1	1310.62	0.884	0.143799	0.245759	268806776	2.37718e+08	1	10.66	NotUnique	High	High	2.97	2.96	0.00163666	16.38
High	[D].VAAQDFINAYASFLQRQGKLEVPGYVD.[I]		2.97601	12	eS19A; eS19B	eS19A [9-35]; eS19B [9-35]	P07280 RS19A_YEAST ;P07281 RS19B_YEAST	2	2999.53	0.972	0.622638	0.701463	1.65982e+07	1.61368e+07	19.79	19.77	NotUnique	High	High	3.82	5.53	0.00163666	60.2
High	[-].MENDKGQLVE.[L]	1xAcetyl [N-Term]	1.15281	12	eS21B; eS21A	eS21B [1-10]; eS21A [1-10]	Q3E754 RS21B_YEAST ;P0C0V8 RS21A_YEAST	2	1204.55	1.188	0.081838	0.158237	1.46699e+08	1.74334e+08	3.48	11.68	NotUnique	High	High	2.35	2.52	0.00277393	26.98
High	[E].DRKNRAPPQRPRFNRDNKVSPAAAAKKAL.[-]		1.441	12	eS26B	eS26B [91-119]	P39939 RS26B_YEAST	2	3272.83	0.891	0.107355	0.194206	121812368	1.08548e+08	7.34	5.6		High	High	6.17	5.51	0.00163666	16.3
High	[E].RKRKSVRGAIVGPD.[L]		1.12922	12	eS6A	eS6A [92-105]	P0CX37 RS6A_YEAST	0	1538.92	0.626	0.0660722	0.135687	2.2545e+08	1.41227e+08	3.15	21.86		High	High	3.1	2.57	0.00277393	14.62
High	[D].ATKIKAILE.[S]		1.36033	12	P2A	P2A [19-27]	P05319 RLA2_YEAST	0	986.624	2.042	4.43575e-05	0.00277317	9.28661e+07	1.89624e+08	4.13	4.44		High	High	2.98	3.14	0.00277393	20.18
High	[E].KVSSVLSALE.[G]		1.40879	12	P2A	P2A [37-46]	P05319 RLA2_YEAST	0	1032.59	1.97	0.000162317	0.00483763	157473728	3.10158e+08	5.29	6.32		High	High	3.07	2.87	0.00277393	33.87
High	[D].KSFGRTLASVTKE.[I]		2.29002	12	uL11A	uL11A [119-131]	P0CX53 RL12A_YEAST	0	1423.79	0.909	0.112019	0.20018	2.58601e+07	2.35049e+07	3.94	5.07		High	High	4.13	4.23	0.00163666	19.16
High	[E].VGASAALAPKIGPLGLSPKKVGED.[I]		4.69207	12	uL11A	uL11A [22-45]	P0CX53 RL12A_YEAST	1	2275.3	1.392	0.0298874	0.0812679	6.81685e+07	9.48799e+07	1.38	10.93		High	High	6.18	5.9	0.00163666	15.13
High	[E].DVVAKLE.[DA]		0.922951	12	uL13B; uL13A	uL13B [150-156]; uL13A [151-157]	P26785 RL16B_YEAST ;P26784 RL16A_YEAST	1	773.44	0.79	0.0133903	0.0487785	1.3635e+08	1.07745e+08	6.42	8.46	NotUnique	High	High	1.66	1.67	0.00464037	21.61
High	[E].LRKKVMPAIVVRQAKSWRRRD.[G]		0.755769	12	uL14A	uL14A [69-89]	P0CX41 RL23A_YEAST	0	2593.55	0.936	0.174854	0.283696	7.92412e+07	7.41418e+07	5.05	7.58		High	High	3.55	2.67	0.00464037	17.18
High	[E].KTVAVDSVFE.[Q]		1.13827	12	uL3	uL3 [201-210]	P14126 RL3_YEAST	1	1094.57	0.918	0.0866264	0.16519	6.56824e+07	6.02919e+07	3.79	5.64		High	High	2.81	2.86	0.00277393	28.84
High	[D].LLKVLKSKKLRAGKGKYRNRRWTQRRGPLVVYAE.[D]		0.519019	12	uL4A; uL4B	uL4A [178-211]; uL4B [178-211]	P10664 RL4A_YEAST ;P49626 RL4B_YEAST	0	4068.44	0.874	0.999401	0.999401	66699380	5.82697e+07	8.84	48.65	NotUnique	High	High	1.7	1.5	0.00678733	19.53
High	[E].IQSAIRPAGQATQKRTHVLKKNPLKNKQVLLRLNPYAKVFAAE.[K]		3.00079	12	uL4A; uL4B	uL4A [295-337]; uL4B [295-337]	P10664 RL4A_YEAST ;P49626 RL4B_YEAST	0	4838.81	1.015	0.374798	0.486774	5.12386e+07	5.20017e+07	10.31	6.8	NotUnique	High	High	8.05	6.71	0.00163666	28.39
High	[-].MSDFQKEKVE.[E]	1xMet-loss+Acetyl [N-Term]	1.43132	12	uS10	uS10 [1-10]	P38701 RS20_YEAST	2	1151.56	1.233	0.185958	0.297871	1.1769e+07	1.45095e+07	4.16	13.48		High	High	2.89	2.96	0.00163666	19.53
High	[E].DVTPVPSDSTRKKGGRRGRRL.[-]		1.56366	12	uS11A	uS11A [117-137]	P06367 RS14A_YEAST	2	2338.32	1.281	0.0713917	0.143927	3.9035e+08	5.0002e+08	3.48	10.96		High	High	3.25	2.99	0.00163666	14.74
High	[E].KANDIGFNKFR.[-]		4.11645	12	uS14A	uS14A [46-56]	P41057 RS29A_YEAST	1	1309.7	1.462	0.00766352	0.0337578	3.68169e+08	5.38291e+08	8.79	3.71		High	High	4.69	4.33	0.00163666	20.39
High	[E].KRHKNVPVHVSPAFRVQVGD.[I]		3.16478	12	uS17A	uS17A [102-121]	P0CX47 RS11A_YEAST	0	2270.26	0.497	0.213101	0.323135	1.89283e+07	9.40506e+06	17.22	67.21		High	High	6.79	4.78	0.00163666	20.27
High	[E].MLGHYLGE.[F]		1.55127	12	uS19	uS19 [111-118]	Q01855 RS15_YEAST	0	919.434	1.115	0.286159	0.39476	4.20235e+08	4.68475e+08	10.89	8.72		High	High	2.17	1.85	0.00163666	26.7
High	[E].DFVKLAPARVRRRFARGMTSKPAGFMKKLRAAKLAAPE.[N]		0.848541	12	uS19	uS19 [32-69]	Q01855 RS15_YEAST	1	4242.42	1.314	0.0440763	0.104385	2.40251e+07	3.15707e+07	13.97	8.1		High	High	3.83	3.51	0.00464037	30.55
High	[E].ASYVNIPVIALTDLDSPSE.[F]		1.6091	12	uS2B	uS2B [136-154]	P46654 RSSA2_YEAST	2	2004.02	1.251	0.0543269	0.119167	3.93691e+07	4.9256e+07	9.51	3.52		High	Low	2.64	1.11	0.00163666	16.86
High	[D].PRLDAQAIKE.[A]		0.770464	12	uS2B	uS2B [126-135]	P46654 RSSA2_YEAST	1	1140.64	2.214	0.00329177	0.0198633	9.50256e+06	2.10346e+07	0.6	8.03		Low	High	0.63	2.34	0.00464037	44.31
High	[E].SMKFKLLNGLAIRRAAYGVVRYVME.[S]	1xDeamidated [N8]	2.0639	12	uS3	uS3 [104-128]	P05750 RS3_YEAST	0	2886.58	0.84	0.223263	0.33338	9.6534e+06	8.10669e+06	13.8	30.18		High	High	4.45	4.51	0.00163666	53.83
High	[D].FAPTSPFGGARPGRVARRNAARKAE.[A]		2.30112	12	uS4B	uS4B [158-182]	P05755 RS9B_YEAST	0	2640.43	0.517	0.000341651	0.00668878	113039056	5.8444e+07	7.59	7.6		High	High	5.62	5.59	0.00163666	17.03
High	[E].DVYTQSNGKTRTLE.[N]		2.67058	12	uS5	uS5 [195-208]	P25443 RS2_YEAST	1	1611.8	0.387	0.00019239	0.00519218	1.37987e+08	5.34552e+07	2.21	5.23		High	High	4.34	3.95	0.00163666	17.9
High	[E].FTPVVLATPIPE.[E]		2.05994	12	uS7	uS7 [20-31]	P26783 RS5_YEAST	0	1283.72	0.987	0.435656	0.541345	1.49052e+08	1.47126e+08	13.96	20.31		High	High	2.59	2.11	0.00163666	48.41
High	[E].KTGKRQVLIRPSSKVIIKFLQVMQKHGYIGE.[F]	1xOxidation [M23]	1.64615	12	uS8A	uS8A [19-49]	P0C0W1 RS22A_YEAST	0	3598.08	1.738	0.309555	0.422164	6.85531e+06	1.19124e+07	9.05	36.68		High	High	4.46	3.82	0.00163666	31.9
High	[E].KKFRGIRE.[K]		0.642893	11	eL13B; eL13A	eL13B [177-184]; eL13A [177-184]	P40212 RL13B_YEAST ;Q12690 RL13A_YEAST	0	1033.63	1.087	0.277064	0.386684	2.72281e+07	2.9606e+07	4.42	6.11	NotUnique	High	High	1.2	1.19	0.00464037	14.47
High	[-].MSTDSIVKASNWRLVE.[V]	1xOxidation [M1]	3.20952	11	eL14A	eL14A [1-16]	P36105 RL14A_YEAST	1	1851.93	20.556	0.0518738	0.116287	1.68522e+06	3.46417e+07	82.7	3.2		n/a	High		4.35	0.00163666	35.48
High	[D].SIVKASNWRLVE.[V]		1.9506	11	eL14A	eL14A [5-16]	P36105 RL14A_YEAST	0	1401.78	0.949	0.28448	0.393949	7.53144e+07	7.148e+07	4.46	2.95		High	High	3.89	2.77	0.00163666	30.36
High	[E].RVGRRAANLRVLNSYWVNQDSTYKYFE.[V]		2.06298	11	eL15B; eL15A	eL15B [105-131]; eL15A [105-131]	P54780 RL15B_YEAST ;P05748 RL15A_YEAST	1	3305.69	0.829	0.0392101	0.0966848	1.92397e+07	1.59465e+07	1.32	8.05	NotUnique	High	High	4.23	3.8	0.00163666	36.65
High	[E].IRDVSRVAAVE.[T]		0.529387	11	eL20A	eL20A [94-104]	P0CX23 RL20A_YEAST	1	1214.69	0.699	0.00613296	0.0291752	274948714	1.92296e+08	2.08	6.67		High	High	2.24	2.2	0.00678733	18.61
High	[E].YQVIGRRLPTE.[S]		1.42697	11	eL20A	eL20A [7-17]	P0CX23 RL20A_YEAST	0	1331.74	0.476	0.000711208	0.00895106	3.6716e+08	1.74949e+08	3.84	7.64		High	High	3.19	1.99	0.00163666	23.18
High	[E].KAKSAGTQSSKFSKQQAKGAFQKVAATSR.[-]		7.92722	11	eL24A	eL24A [127-155]	P04449 RL24A_YEAST	0	3026.65	0.403	2.14603e-05	0.00249956	254610228	1.02672e+08	4.55	4.97		High	High	9.08	9.66	0.00163666	16.32
High	[E].VAKKRSRKTVKAQRPITGASLD.[L]		1.1687	11	eL24B; eL24A	eL24B [67-88]; eL24A [67-88]	P24000 RL24B_YEAST ;P04449 RL24A_YEAST	0	2410.44	0.436	0.000479624	0.00750621	9.96609e+07	4.34985e+07	10.77	10.7	NotUnique	High	High	2.57	5.07	0.00277393	14.73
High	[E].AFKSVVSTE.[T]		0.869594	11	eL27A	eL27A [91-99]	P0C2H6 RL27A_YEAST	0	967.509	0.919	0.650797	0.722106	815110720	7.49007e+08	5.77	11.67		High	High	2.62	2.83	0.00464037	20.24
High	[D].VRLAPE.[L]		0.510803	11	eL31A; eL31B	eL31A [49-54]; eL31B [49-54]	P0C2H8 RL31A_YEAST ;P0C2H9 RL31B_YEAST	0	684.404	1.299	0.019984	0.0622353	1.43e+07	1.85751e+07	4.11	10.09	NotUnique	High	High	1.5	1.61	0.00678733	20.01
High	[DE].DVRLAPE.[L]		0.967314	11	eL31A; eL31B	eL31A [48-54]; eL31B [48-54]	P0C2H8 RL31A_YEAST ;P0C2H9 RL31B_YEAST	1	799.431	0.896	0.340921	0.453018	8.31927e+07	7.45444e+07	4.88	15.09	NotUnique	High	High	1.74	1.7	0.00399467	20.65
High	[D].AKNPLFSYVEPVLVASAKGLQTVVVEE.[D]		1.63837	11	eL31A; eL31B	eL31A [85-111]; eL31B [85-111]	P0C2H8 RL31A_YEAST ;P0C2H9 RL31B_YEAST	2	2887.58	0.919	0.61075	0.692498	2.94936e+06	2.71103e+06	17.96	17.29	NotUnique	High	High	3.36	3.34	0.00163666	64.88
High	[E].KKQKGQALQF.[-]		0.865447	11	eL42A	eL42A [97-106]	P0CX27 RL44A_YEAST	0	1175.69	0.717	0.0038382	0.0219046	2.39996e+08	1.71966e+08	4.25	6.93		High	High	2.63	2.85	0.00464037	16.55
High	[E].IKKTPLLKQYLSASFSLKNGDKPHMLKF.[-]		3.20017	11	eL6A	eL6A [149-176]	Q02326 RL6A_YEAST	1	3232.83	1.034	0.71562	0.778348	4.585e+07	4.73867e+07	4.48	10.54		High	High	4.88	4.75	0.00163666	36.9
High	[E].RNPTQRPQRRY.[-]		0.715756	11	eS10A	eS10A [95-105]	Q08745 RS10A_YEAST	0	1471.8	3.192	0.000542364	0.00796371	18064251	5.76584e+07	4.76	9.81		High	High	3.08	2.56	0.00464037	14.1
High	[E].HIVPGTYIQE.[R]		0.806885	11	eS10B; eS10A	eS10B [85-94]; eS10A [85-94]	P46784 RS10B_YEAST ;Q08745 RS10A_YEAST	0	1156.6	1.513	0.000671774	0.00877159	4.76204e+08	7.20435e+08	4.99	5.17	NotUnique	High	High	2.12	2.35	0.00464037	26.22
High	[E].GLANDPENKVPLIKVAD.[A]		3.31617	11	eS12	eS12 [77-93]	P48589 RS12_YEAST	2	1792.98	2.25	0.000218815	0.00519218	98575780	2.21765e+08	5.66	7.16		High	High	2.66	4.04	0.00163666	32.18
High	[-].MAVGKNKRLSRGKKGLKKKVVD.[P]	1xMet-loss [N-Term]	1.01889	11	eS1B	eS1B [1-22]	P23248 RS3A2_YEAST	0	2309.46	5.875	0.0664387	0.136013	3.53477e+06	2.07667e+07	73.94	7.24		Low	High	1.08	3.51	0.00399467	13.83
High	[E].NDILVLME.[S]	1xOxidation [M7]	0.633695	11	eS28A; eS28B	eS28A [51-58]; eS28B [51-58]	Q3E7X9 RS28A_YEAST ;P0C0X0 RS28B_YEAST	1	962.486	1.784	0.00101974	0.010209	6.40833e+06	1.14306e+07	5.83	7.49	NotUnique	High	High	2.21	2.1	0.00464037	38.74
High	[D].FIKFDAGKLVYVTGGRNLGRIGTIVHKE.[R]		2.44221	11	eS4A	eS4A [172-199]	P0CX35 RS4A_YEAST	1	3088.74	0.683	0.0820916	0.158255	4.64616e+07	3.17153e+07	10.61	17.05		High	High	7.07	6.3	0.00163666	39.18
High	[-].MKLNISYPVNGSQKTFE.[I]	1xDeamidated [N10]	2.15316	11	eS6A	eS6A [1-17]	P0CX37 RS6A_YEAST	0	1956.97	0.727	0.0100133	0.0399174	1.61441e+07	1.17301e+07	7.53	7.9		High	High	3.74	3.51	0.00163666	35.81
High	[D].NLLTITKAAGANVDNVWADVYAKALE.[G]		2.81152	11	P1B	P1B [24-49]	P10622 RLA3_YEAST	2	2760.46	1.131	0.297534	0.408936	6147116	6.94996e+06	27.26	29.64		High	High	3.92	4.12	0.00163666	60.27
High	[D].GTLIASAGKDGE.[I]		1.91911	11	RACK1	RACK1 [208-219]	P38011 GBLP_YEAST	1	1118.57	0.96	0.207128	0.317909	5.20424e+07	4.99752e+07	3.3	2.85		High	High	2.83	2.58	0.00163666	19.1
High	[E].DIWVRAVNTGMEPGKTSFFQALGVPTKIARGTIE.[I]	1xOxidation [M11]	4.84175	11	uL10	uL10 [118-151]	P05317 RLA0_YEAST	2	3705.94	1.525	0.00041805	0.00736604	1.68107e+07	2.56302e+07	4.22	4.96		High	High	7.38	7.22	0.00163666	48.76
High	[E].RLKVFE.[G]		0.728566	11	uL13A	uL13A [101-106]	P26784 RL16A_YEAST	0	791.477	0.541	0.00286959	0.0181878	143557536	7.76241e+07	0.4	5.96		High	High	1.58	1.54	0.00464037	19.55
High	[-].MSKITSSQVRE.[H]	1xMet-loss+Acetyl [N-Term]	2.40555	11	uL1B	uL1B [1-11]	P0CX44 RL1B_YEAST	0	1176.62	1.196	0.0121023	0.0456296	3.68617e+08	4.40859e+08	4.86	5.64		High	High	3.15	3.1	0.00163666	17.26
High	[D].ATKLYVSHIQVNQAPKQRRRTYRAHGRINKYE.[S]		2.08008	11	uL22B; uL22A	uL22B [109-140]; uL22A [109-140]	P46990 RL17B_YEAST ;P05740 RL17A_YEAST	0	3882.12	1.166	0.0156811	0.0541768	227353276	2.65171e+08	4.99	5.51	NotUnique	High	High	4.89	5.16	0.00163666	16.22
High	[E].KVNGASVPINLHPSKLVITKLHLDKDRKALIQRKGGKLE.[-]	1xDeamidated [N3]	4.3613	11	uL24A; uL24B	uL24A [89-127]; uL24B [89-127]	P05743 RL26A_YEAST ;P53221 RL26B_YEAST	2	4315.55	1.233	0.106333	0.193153	1.69536e+07	2.09051e+07	10.82	3.81	NotUnique	High	High	6.03	5.84	0.00163666	29.95
High	[E].KVNGASVPINLHPSKLVITKLHLDKD.[R]	1xDeamidated [N3]	4.20438	11	uL24A; uL24B	uL24A [89-114]; uL24B [89-114]	P05743 RL26A_YEAST ;P53221 RL26B_YEAST	1	2837.62	0.805	0.254352	0.365553	2.4795e+07	1.99681e+07	11.36	11.45	NotUnique	High	High	6.4	6.48	0.00163666	33.68
High	[E].AVRQLYKGKKYQPKD.[L]		1.86247	11	uL29B	uL29B [65-79]	P0CX85 RL35B_YEAST	0	1822.03	1.916	0.00273596	0.018056	2.17432e+07	4.16569e+07	8.39	11.11		High	Low	3.71	1.1	0.00163666	26.37
High	[E].MIDAIAVTKGHGFE.[G]	1xOxidation [M1]	1.93103	11	uL3	uL3 [214-227]	P14126 RL3_YEAST	1	1504.75	0.742	0.0571796	0.122657	1.83742e+07	1.36262e+07	5.97	17.44		High	High	3.22	2.32	0.00163666	28.38
High	[E].ANGATSFDRTKKTITPMGGFVHYGE.[I]		3.5189	11	uL3	uL3 [292-316]	P14126 RL3_YEAST	1	2685.31	0.544	0.000204231	0.00519218	5.46156e+07	2.9734e+07	6.27	5.07		High	High	5.01	3.84	0.00163666	29.96
High	[E].HFEKTVAVDSVFE.[Q]		1.11435	11	uL3	uL3 [198-210]	P14126 RL3_YEAST	2	1507.74	0.769	0.0331845	0.0872856	9838261	7.56677e+06	8.53	3.19		High	High	2.88	2.5	0.00277393	30.5
High	[E].VSLKWIDTASKFGKGRFQTPAE.[K]		4.54879	11	uL3	uL3 [354-375]	P14126 RL3_YEAST	1	2466.31	0.715	0.0249383	0.0721432	40407728	2.89067e+07	11.38	8.08		High	High	5.79	6.42	0.00163666	36.98
High	[E].RNIIQAKRDAKAAGSYYVE.[A]		1.40834	11	uL30A; uL30B	uL30A [60-78]; uL30B [60-78]	P05737 RL7A_YEAST ;Q12213 RL7B_YEAST	1	2153.15	0.604	2.25519e-05	0.00249956	44688823	2.70129e+07	2.35	2.72	NotUnique	High	High	3.25	5.14	0.00277393	19.51
High	[E].KLGSKKAEKTGTKPAAVFTE.[T]		2.39256	11	uL4A	uL4A [338-357]	P10664 RL4A_YEAST	1	2091.18	0.886	0.0613457	0.129606	8.74025e+07	7.74303e+07	4.28	7.94		High	High	5.64	5.44	0.00163666	15.8
High	[-].MSTKAQNPMRDLKIE.[K]	1xMet-loss+Acetyl [N-Term]; 1xOxidation [M9]	0.977993	11	uL5B	uL5B [1-15]	Q3E757 RL11B_YEAST	1	1688.86	1.134	0.851996	0.891952	1.63348e+07	1.85204e+07	8.99	22.84		High	High	2.31	2.19	0.00399467	20.49
High	[-].MKYIQTEQQIEIPE.[G]		1.96451	11	uL6B	uL6B [1-14]	P51401 RL9B_YEAST	2	1749.87	0.533	0.0312602	0.084221	1.98867e+07	1.05917e+07	1.44	20.65		High	High	4.11	3.3	0.00163666	35.44
High	[E].SKLRDDLE.[R]		1.09633	11	uS13A	uS13A [107-114]	P0CX55 RS18A_YEAST	2	975.511	1.023	0.904116	0.933058	199655226	2.04305e+08	6.11	6.28		High	High	2.76	2.88	0.00277393	16.5
High	[D].LNICRQCFREKAND.[I]	2xCarbamidomethyl [C4; C7]	1.3044	11	uS14B	uS14B [36-49]	P41058 RS29B_YEAST	1	1823.86	0.581	0.217473	0.328451	2.71034e+07	1.57579e+07	29.3	6.45		High	High	3.41	2.89	0.00277393	19.2
High	[-].MGRMHSAGKGISSSAIPYSRNAPAWFKLSSE.[S]	1xMet-loss [N-Term]; 1xOxidation [M4]	0.963089	11	uS15	uS15 [1-31]	P05756 RS13_YEAST	0	3208.6	0.981	0.859532	0.898277	95462507	9.36588e+07	1.98	5.08		High	Low	4.35	0.21	0.00399467	35.64
High	[E].IYRISFQLSKIRRAARD.[L]		1.10624	11	uS4B	uS4B [42-58]	P05755 RS9B_YEAST	0	2093.21	0.912	0.162891	0.271794	1.46315e+07	1.33371e+07	3.96	10.58		High	High	4.64	2.78	0.00277393	27.22
High	[D].YVLALKVE.[D]		1.28436	11	uS4B	uS4B [95-102]	P05755 RS9B_YEAST	0	934.561	0.39	0.00713979	0.032333	7.77971e+06	3.035e+06	2.3	14.58		High	High	1.61	1.11	0.00277393	34.11
High	[D].TTRVGGGGAARRQAVD.[V]		1.49984	11	uS7	uS7 [146-161]	P26783 RS5_YEAST	0	1571.84	0.482	0.0121895	0.0456978	4.27627e+07	2.06292e+07	17.78	19.22		High	High	3.49	3.53	0.00163666	14.56
High	[E].AAFRNIKTIAETLAEE.[L]		1.1462	11	uS7	uS7 [182-197]	P26783 RS5_YEAST	2	1776.95	1.885	0.00134364	0.0114416	8.09212e+06	1.52538e+07	6.63	10.24		High	High	1.96	3.73	0.00277393	41.76
High	[E].FTPVVLATPIPEE.[V]		2.3177	11	uS7	uS7 [20-32]	P26783 RS5_YEAST	1	1412.77	1.13	0.31236	0.424021	52185452	5.89737e+07	10.78	7.57		High	High	2.59	2.52	0.00163666	47.98
High	[D].IINVLTDQNPIQVVVD.[A]		1.26472	11	uS7	uS7 [120-135]	P26783 RS5_YEAST	1	1779.99	0.693	0.174417	0.283508	8.01858e+06	5.55858e+06	15.86	32.05		High	High	2.69	2.35	0.00277393	53.95
High	[E].GAANKTVVVVGTVTDDARIFE.[F]		4.25003	10	eL18B	eL18B [75-95]	P0CX50 RL18B_YEAST	2	2162.15	0.564	0.00836794	0.0352735	44282209	2.49642e+07	2.54	10.49		High	High	5.86	4.07	0.00163666	42.03
High	[D].FRKHGAVHLSTYLKVYKVGD.[I]		4.20651	10	eL21A	eL21A [19-38]	Q02753 RL21A_YEAST	0	2318.28	0.653	0.043561	0.104003	4.12075e+07	2.69291e+07	6.18	20.37		High	High	7.69	4.9	0.00163666	23.59
High	[E].IDSFSGAKIYPGRGTLFVRGD.[S]		2.83539	10	eL24A	eL24A [5-25]	P04449 RL24A_YEAST	1	2256.18	0.273	0.000223424	0.00519218	1.08735e+08	2.96395e+07	5.38	9.92		High	High	4.84	1.8	0.00163666	35.41
High	[E].IKKFAKLHMGTDDVRLAPE.[L]	1xOxidation [M9]	2.91252	10	eL31A	eL31A [36-54]	P0C2H8 RL31A_YEAST	2	2185.18	1.822	0.000458608	0.00750621	7.46385e+06	1.3599e+07	6.7	7.31		High	High	2.69	3.67	0.00163666	20.03
High	[E].YRLRLRISRKRNE.[E]		0.52087	10	eL31A; eL31B	eL31A [69-81]; eL31B [69-81]	P0C2H8 RL31A_YEAST ;P0C2H9 RL31B_YEAST	0	1760.05	1.095	0.578913	0.668443	2.5932e+07	2.83974e+07	18.93	0.95	NotUnique	High	High	3.34	3.5	0.00678733	15.93
High	[E].IKKFAKLHMGTE.[D]		3.10088	10	eL31B	eL31B [36-47]	P0C2H9 RL31B_YEAST	0	1402.79	0.727	0.0012187	0.0107908	185614802	1.34871e+08	4.55	3.94		High	High	2.49	2.47	0.00163666	16.94
High	[D].AVSVFGFRTQFGGGKSVGFGLVYNSVAE.[A]	1xDeamidated [N/Q]	0.500356	10	eS24A	eS24A [54-81]	P0CX31 RS24A_YEAST	0	2881.45								NoQuanValues	Medium	High	0.98	0.72	0.00678733
High	[E].KYDRILKE.[V]		1.99006	10	eS25A; eS25B	eS25A [46-53]; eS25B [46-53]	Q3E792 RS25A_YEAST ;P0C0T4 RS25B_YEAST	1	1064.61	0.775	0.0130441	0.0482851	455691768	3.52991e+08	5.88	8.81	NotUnique	High	High	2.82	2.9	0.00163666	16.29
High	[E].FLEDTSRTIVRNVKGPVRE.[N]		1.59346	10	eS28A; eS28B	eS28A [32-50]; eS28B [32-50]	Q3E7X9 RS28A_YEAST ;P0C0X0 RS28B_YEAST	2	2216.21	1.396	0.00894343	0.0368185	7.38688e+07	1.03131e+08	8.94	6.59	NotUnique	High	High	3.75	3.83	0.00163666	26.06
High	[D].LVHIKDSLDNTFVTRLNNVFVIGE.[Q]		3.26945	10	eS4A	eS4A [207-230]	P0CX35 RS4A_YEAST	2	2743.48	1.282	0.219309	0.330275	1.37581e+07	1.76346e+07	23.49	7.02		High	High	4.62	3.57	0.00163666	51.56
High	[E].SFQAVYNKLTGKQIVFEIPSETH.[-]		3.73233	10	eS7A	eS7A [168-190]	P26786 RS7A_YEAST	2	2636.37	1.814	0.248667	0.361511	1.78084e+07	3.22983e+07	78.18	2.9		High	High	4.93	5.07	0.00163666	45.07
High	[E].KLLTLTNAANVPVE.[N]		2.10613	10	P1A	P1A [25-38]	P05318 RLA1_YEAST	0	1482.85	0.887	0.359952	0.47331	5.14347e+07	4.56013e+07	2.09	17.22		High	High	3.24	3.2	0.00163666	35.23
High	[E].FPLCVHLVSNE.[L]	1xCarbamidomethyl [C4]	1.91218	10	uL16	uL16 [46-56]	P41805 RL10_YEAST	0	1314.65	0.689	0.00322104	0.0197065	2.98747e+07	2.05949e+07	6.86	8.27		High	High	2.9	2.81	0.00163666	38.98
High	[E].DGPRPFKVFLD.[I]		1.00922	10	uL18	uL18 [137-147]	P26321 RL5_YEAST	1	1290.68	0.621	0.00522095	0.026464	8259452	5.12929e+06	9.24	9.88		High	High	2.63	2.56	0.00399467	37.64
High	[E].NRFPGWDFE.[T]		0.971961	10	uL18	uL18 [178-186]	P26321 RL5_YEAST	1	1167.52	0.794	0.065016	0.134754	2.71069e+07	2.15219e+07	3.4	13.42		High	High	2.28	2.11	0.00399467	41.32
High	[E].LTKAQKYLE.[Q]		1.91192	10	uL22A	uL22A [41-49]	P05740 RL17A_YEAST	0	1093.63	1.195	0.0280645	0.078243	1.37453e+09	1.64271e+09	4.8	5.36		High	High	3.25	3.22	0.00163666	17.07
High	[E].FGVTKARWPAKSVKFVQGLLQNAAANAE.[A]	1xDeamidated [Q21]	0.975126	10	uL22B; uL22A	uL22B [76-103]; uL22A [76-103]	P46990 RL17B_YEAST ;P05740 RL17A_YEAST	0	3002.62	0.419	0.0471149	0.109397	7.96935e+07	3.33813e+07	31.56	25.6	NotUnique	High	Low	3.4	0.64	0.00399467	68.37
High	[-].MGRVIRNQRKGAGSIFTSHTRLRQGAAKLRTLD.[Y]	1xMet-loss [N-Term]	1.25958	10	uL2A	uL2A [1-33]	P0CX45 RL2A_YEAST	0	3564.02	0.84	0.207975	0.318655	54500848	4.57541e+07	3.31	17.83		High	High	3.44	3.57	0.00277393	19.36
High	[-].MSTKAQNPMRDLKIE.[K]	1xMet-loss [N-Term]	3.07814	10	uL5B	uL5B [1-15]	Q3E757 RL11B_YEAST	1	1630.86	6.423	0.000677115	0.00877159	1.22547e+07	7.87102e+07	4.12	12.4		Low	High	0.85	3.49	0.00163666	22.61
High	[E].QHNLVKKGPVRLPTKVLKISTRKTPNGEGSKTWE.[T]	1xDeamidated [N26]	1.7208	10	uS10	uS10 [47-80]	P38701 RS20_YEAST	1	3828.16	1.36	0.101268	0.186607	3.69957e+07	5.03307e+07	2.8	19.21		High	High	4.7	4.78	0.00163666	21.91
High	[D].GVHVINVGKTWE.[K]		1.13988	10	uS2B	uS2B [44-55]	P46654 RSSA2_YEAST	0	1338.72	1.946	0.000768343	0.00918723	2.01904e+08	3.92967e+08	6.1	7.95		High	High	2.66	2.29	0.00277393	49.56
High	[E].FGLKNKRE.[I]		1.78688	10	uS4B	uS4B [34-41]	P05755 RS9B_YEAST	0	991.568	1.028	0.820557	0.868883	368333336	3.78723e+08	10.14	7.98		High	High	2.28	2.39	0.00163666	14.95
High	[E].KDPKRLFE.[G]		1.31249	10	uS4B	uS4B [65-72]	P05755 RS9B_YEAST	1	1032.58	0.645	0.000318562	0.00655798	494348848	3.18735e+08	4.51	4.94		High	High	2.45	2.11	0.00277393	17.36
High	[E].PKKFGGKGARSRFQKSYR.[-]		2.48616	10	uS9B	uS9B [126-143]	P0CX52 RS16B_YEAST	0	2098.18	0.93	0.407663	0.517509	6.43818e+07	5.99052e+07	11.64	9.27		High	High	5.55	5.62	0.00163666	14.47
High	[-].MSTDSIVKASNWRLVE.[V]	1xMet-loss+Acetyl [N-Term]; 1xDeamidated [N11]	1.12968	9	eL14A	eL14A [1-16]	P36105 RL14A_YEAST	1	1747.89	0.992	0.530289	0.627093	2.84414e+07	2.821e+07	5.68	5.6		High	Low	2.17	0.78	0.00277393	30.67
High	[E].LKYQRSLRATAEE.[R]		1.55347	9	eL15B; eL15A	eL15B [92-104]; eL15A [92-104]	P54780 RL15B_YEAST ;P05748 RL15A_YEAST	1	1564.84	0.685	0.00136364	0.0114416	3.01034e+07	2.06308e+07	6.1	6.44	NotUnique	High	High	3.11	2.73	0.00163666	16.69
High	[E].AHPTKVKNFGVWVRYDSRSGTHNMYKE.[I]		2.04438	9	eL20A	eL20A [67-93]	P0CX23 RL20A_YEAST	1	3207.59	0.424	0.00109651	0.0105003	1.8118e+08	7.68996e+07	0.19	4.93		High	Medium	3.3	3.71	0.00163666	22.26
High	[-].MAPNTSRKQKVIKTLTVDVSSPTE.[N]	1xMet-loss [N-Term]	3.33771	9	eL22B	eL22B [1-24]	P56628 RL22B_YEAST	1	2499.38	0.917	0.0218606	0.0652854	33015361	3.0286e+07	3.74	1.72		High	Low	5.24	0.88	0.00163666	32.99
High	[-].MAKRTKKVGITGKYGVRYGSSLRRQVKKLE.[I]	1xMet-loss+Acetyl [N-Term]; 1xDeamidated [Q25]	0.777734	9	eL43A	eL43A [1-30]	P0CX25 RL43A_YEAST	0	3349.95	1.052	0.820108	0.868883	2.64366e+07	2.78165e+07	4.2	25.92		High	High	1.92	2.95	0.00464037	19.5
High	[-].MSAQKAPKWYPSED.[V]	1xMet-loss [N-Term]	2.29122	9	eL6A	eL6A [1-14]	Q02326 RL6A_YEAST	1	1506.72	0.594	0.000127294	0.00483763	5.90388e+07	3.50824e+07	2.36	3.8		High	High	3.4	2.35	0.00163666	21.67
High	[E].ANLFPEQQTKE.[I]		1.96035	9	eL6B	eL6B [119-129]	P05739 RL6B_YEAST	1	1304.65	1	0.496533	0.595164	6.26561e+07	6.26625e+07	5.01	10.45		High	High	2.81	2.54	0.00163666	23.86
High	[E].VKKHWGGGILGNKAQAKMDKRAKTSDSA.[-]	1xOxidation [M18]	3.83436	9	eL8B	eL8B [229-256]	P29453 RL8B_YEAST	2	2998.6	1.051	0.907118	0.933644	8.46991e+07	8.90284e+07	6.08	7.89		High	High	6.36	7.23	0.00163666	15.14
High	[E].IATIQSKRLRNKIAGYTTHLMKRIQKGPVRGISFKLQEEE.[R]		0.787435	9	eS17B; eS17A	eS17B [38-77]; eS17A [38-77]	P14127 RS17B_YEAST ;P02407 RS17A_YEAST	2	4638.61	0.742	0.533908	0.629683	2.70431e+07	2.00714e+07	27.45	9.36	NotUnique	High	High	1.87	2.98	0.00464037	37.19
High	[E].EGRAIPGEYVTYALSGYVRSRGE.[S]		3.73994	9	eS21A	eS21A [42-64]	P0C0V8 RS21A_YEAST	2	2530.27	1.017	0.536623	0.631194	8.81346e+06	8.95977e+06	3.87	13.72		High	High	5.03	5.48	0.00163666	42.46
High	[E].SDDSLNRLAQND.[G]		3.59943	9	eS21B; eS21A	eS21B [65-76]; eS21A [65-76]	Q3E754 RS21B_YEAST ;P0C0V8 RS21A_YEAST	2	1347.61	1.136	0.115749	0.204358	5.14875e+08	5.84665e+08	7.43	4.79	NotUnique	High	High	4.6	4.64	0.00163666	22.31
High	[E].ASYKLGKVKKVQLGKKGVPYVVTHDGRTIRYPDPNIKVND.[T]		3.16987	9	eS4A	eS4A [119-158]	P0CX35 RS4A_YEAST	2	4481.51	0.881	0.162033	0.271383	2.89262e+07	2.5481e+07	24.64	8.84		High	High	6.02	5.02	0.00163666	26.06
High	[D].TTVPKRLGPKRANNIRKFFGLSKE.[D]		0.747484	9	eS6A	eS6A [127-150]	P0CX37 RS6A_YEAST	0	2757.6	0.934	0.0534897	0.118655	5.86472e+07	5.47886e+07	2.78	3.88		High	High	4.35	3.78	0.00464037	22.11
High	[E].VFSLAFSPNRYWLAAATATGIKVFSLD.[P]		2.38681	9	RACK1	RACK1 [240-266]	P38011 GBLP_YEAST	0	2945.56	0.638	0.383511	0.493772	9.29303e+06	5.93322e+06	20.04	31.64		High	High	4.96	3.06	0.00163666	34.13
High	[D].GAFVKFLSKKGSLE.[N]		2.89273	9	uL16	uL16 [194-207]	P41805 RL10_YEAST	0	1510.86	1.004	0.684148	0.753384	4.95402e+07	4.97431e+07	3.94	2.44		High	High	4.01	4.68	0.00163666	27.72
High	[E].LEQLSSEALE.[A]		0.810397	9	uL16	uL16 [57-66]	P41805 RL10_YEAST	2	1118.56	0.916	0.0840409	0.160957	1.03673e+08	9.49338e+07	0.59	4.21		High	High	2.68	2.49	0.00464037	31.1
High	[D].DGAFVKFLSKKGSLE.[N]		3.59513	9	uL16	uL16 [193-207]	P41805 RL10_YEAST	1	1625.89	0.876	0.0256972	0.072631	11446099	1.0031e+07	2.22	3.83		High	High	4.56	4.2	0.00163666	33.91
High	[E].VDVLKVNTLVRPNGTKKAYVRLTADYD.[A]	1xDeamidated [N]	0.772729	9	uL23	uL23 [105-131]	P04456 RL25_YEAST	2	3049.67	1.202	0.143473	0.245759	6.277e+06	7.54626e+06	12.26	6.86		High	High	3.28	3.22	0.00464037	35.44
High	[D].SGRGAPLAKVVFRD.[P]		2.38399	9	uL2A	uL2A [52-65]	P0CX45 RL2A_YEAST	0	1472.83	1.752	0.00431194	0.0233056	1.94415e+07	3.4058e+07	4.27	10.6		High	High	3.57	4.53	0.00163666	22.96
High	[-].MSRPQVTVHSLTGEATANALPLPAVFSAPIRPD.[I]	1xMet-loss+Acetyl [N-Term]	8.79231	9	uL4A; uL4B	uL4A [1-33]; uL4B [1-33]	P10664 RL4A_YEAST ;P49626 RL4B_YEAST	1	3354.78	0.879	0.0793808	0.155756	24878326	2.18585e+07	15.13	13.18	NotUnique	High	High	10.19	8.34	0.00163666	51.84
High	[D].GIYVSHKGFIVEDM.[-]		2.05249	9	uL6B	uL6B [178-191]	P51401 RL9B_YEAST	2	1594.79	0.607	0.000926668	0.00971898	21346727	1.29502e+07	7.3	7.51		High	n/a	3.42		0.00163666	35.64
High	[D].GIYVSHKGFIVEDM.[-]	1xOxidation [M14]	0.821128	9	uL6B	uL6B [178-191]	P51401 RL9B_YEAST	2	1610.79	1.073	0.805049	0.85658	5.45298e+06	5.85006e+06	10.57	2.63		High	High	1.48	1.18	0.00464037	30.38
High	[D].ITDGKDYHTLANNVE.[S]		1.73495	9	uS13A	uS13A [92-106]	P0CX55 RS18A_YEAST	2	1689.81	0.757	0.0271559	0.0759504	28507030	2.15941e+07	8.31	4.54		High	High	2.88	3.76	0.00163666	21.74
High	[E].IRPEMLGHYLGE.[F]	1xOxidation [M5]	1.60517	9	uS19	uS19 [107-118]	Q01855 RS15_YEAST	1	1430.71	1.908	0.000132665	0.00483763	9.50257e+06	1.8135e+07	5.58	5.82		High	High	3.24	3.34	0.00163666	29.54
High	[-].MPRAPRTYSKTYSTPKRPYE.[S]		2.98456	9	uS4B	uS4B [1-20]	P05755 RS9B_YEAST	0	2429.24	169.113	0.00122484	0.0107908	881321	1.49043e+08	39.52	7.85		n/a	High		6.95	0.00163666	17.65
High	[E].KHIDFAPTSPFGGARPGRVARRNAARKAE.[A]		3.03245	9	uS4B	uS4B [154-182]	P05755 RS9B_YEAST	1	3133.7	0.455	0.00163617	0.0131042	1.39769e+08	6.35737e+07	11.1	12.94		High	High	6.61	4.55	0.00163666	17.66
High	[-].MSTDSIVKASNWRLVE.[V]	1xMet-loss [N-Term]	2.7211	8	eL14A	eL14A [1-16]	P36105 RL14A_YEAST	1	1704.89	0.76	0.00219005	0.0155986	4.81395e+07	3.65666e+07	3.23	5.02		High	High	3.4	4.66	0.00163666	34.85
High	[-].MANLRTQKRLAASVVGVGKRKVWLDPNE.[T]	1xMet-loss [N-Term]	0.978241	8	eL19A	eL19A [1-28]	P0CX82 RL19A_YEAST	1	3005.71	0.892	0.411096	0.520367	2.29556e+07	2.04657e+07	6.28	17.82		High	Low	3.93	1.53	0.00399467	26.74
High	[D].FRKHGAVHMSTYLKIYKVGD.[I]		2.43781	8	eL21B	eL21B [19-38]	Q12672 RL21B_YEAST	0	2350.25	1.282	0.00422771	0.0231145	1.54094e+07	1.97503e+07	5.05	3.85		High	Low	5.08	0.15	0.00163666	37.48
High	[E].TFEQPSQREE.[A]		2.3392	8	eL27A	eL27A [100-109]	P0C2H6 RL27A_YEAST	2	1250.56	0.741	0.00522671	0.026464	7.50468e+08	5.56356e+08	1.85	4.94		High	High	3.11	2.97	0.00163666	16.75
High	[E].STKALTRGEALLVVLVSSVTEANIIKLVE.[G]		3.7453	8	eS12	eS12 [48-76]	P48589 RS12_YEAST	2	3053.78	1.336	0.369357	0.482079	2.15387e+06	2.87768e+06	12.43	18.99		High	High	4.64	4.12	0.00163666	71.37
High	[D].IFPLQNIHVRKVKLLKQPKFD.[V]		1.74387	8	eS1A; eS1B	eS1A [204-224]; eS1B [204-224]	P33442 RS3A1_YEAST ;P23248 RS3A2_YEAST	0	2561.54	0.799	0.0497693	0.113299	5.00811e+07	4.00257e+07	8.47	13.96	NotUnique	High	High	4.72	5.05	0.00163666	32.1
High	[E].VPTYRYVSVSVLVDRLKIGGSLARIALRHLEKE.[G]		3.15387	8	eS25A; eS25B	eS25A [54-86]; eS25B [54-86]	Q3E792 RS25A_YEAST ;P0C0T4 RS25B_YEAST	2	3738.15	0.95	0.608132	0.69178	8.10751e+06	7.70388e+06	10.84	23.97	NotUnique	High	High	5.56	5.57	0.00163666	55.22
High	[E].GLTDTTVPKRLGPKRANNIRKFFGLSKE.[D]	1xDeamidated [N17]	1.30549	8	eS6A	eS6A [123-150]	P0CX37 RS6A_YEAST	1	3144.76	3.883	0.000145399	0.00483763	1.03303e+07	4.01119e+07	12.59	11.65		High	High	4.04	2.88	0.00277393	14.7
High	[-].MSAPQAKILSQAPTELE.[L]		2.04531	8	eS7A	eS7A [1-17]	P26786 RS7A_YEAST	1	1813.94	4.102	0.00151023	0.0123195	3.50249e+06	1.43682e+07	12.34	3.16		Low	High	0.25	2.68	0.00163666	40.92
High	[E].LGRQPANTKIGAKRIHSVRTRGGNKKYRALRIE.[T]		2.60701	8	eS8A	eS8A [29-61]	P0CX39 RS8A_YEAST	0	3745.18	1.017	0.649121	0.721155	134252812	1.36588e+08	4.46	12.33		High	High	2.48	2.78	0.00163666	15.89
High	[E].ADFIGHNSNINTLTASPD.[G]		1.26605	8	RACK1	RACK1 [190-207]	P38011 GBLP_YEAST	1	1886.89	0.701	0.0185546	0.0596592	1.83316e+07	1.28484e+07	10.96	2.76		High	High	3.18	2.87	0.00277393	33.54
High	[E].IEIPEN.[-]		0.577055	8	uL11A	uL11A [160-165]	P0CX53 RL12A_YEAST	2	714.367	1.411	0.00274631	0.018056	1.74037e+07	2.45494e+07	6.52	8.17		High	High	1.54	1.53	0.00464037	23.81
High	[E].ILGTAQSVGCRVDFKNPHDIIE.[G]	1xDeamidated [Q6]; 1xCarbamidomethyl [C10]	0.58336	8	uL11A	uL11A [132-153]	P0CX53 RL12A_YEAST	2	2470.24	2.336	0.0145998	0.0516562	4067483	9.50322e+06	22.92	19.82		High	Medium	1.78	1.78	0.00464037	32.56
High	[E].EKIRAAGGVVE.[L]		1.57236	8	uL15	uL15 [136-146]	P02406 RL28_YEAST	1	1128.64	1.196	0.276843	0.386684	3.42524e+07	4.0976e+07	12.35	5.96		High	High	2.33	2.15	0.00163666	16.51
High	[D].AKSSAYSSRFQTPFRRRRE.[G]		0.675815	8	uL18	uL18 [7-25]	P26321 RL5_YEAST	0	2330.22	1.004	0.440897	0.545465	39660582	3.98259e+07	7.29	5.41		High	High	4.61	4.16	0.00464037	16.55
High	[E].LPRYGITHGLTNWAAAYATGLLIARRTLQKLGLDE.[T]		3.66875	8	uL18	uL18 [83-117]	P26321 RL5_YEAST	1	3853.12	0.393	0.0639559	0.133609	8.19183e+06	3.21837e+06	33.21	47.63		High	High	6.81	6.11	0.00163666	66.82
High	[E].LTKAQKYLDQVLDHQRAIPFRRFNSSIGRTAQGKE.[F]		1.85863	8	uL22B	uL22B [41-75]	P46990 RL17B_YEAST	2	4072.2	0.73	0.061197	0.129602	2.27609e+07	1.66102e+07	20.75	13.9		High	High	6.04	4.13	0.00163666	34.93
High	[E].AKGLDATKLYVSHIQVNQAPKQRRRTYRAHGRINKYE.[S]		2.06968	8	uL22B; uL22A	uL22B [104-140]; uL22A [104-140]	P46990 RL17B_YEAST ;P05740 RL17A_YEAST	1	4366.39	1.139	0.559162	0.651616	2.17047e+07	2.47277e+07	9.45	32.8	NotUnique	High	High	4.7	6.29	0.00163666	19.92
High	[-].MAGVKAYE.[L]	1xMet-loss [N-Term]	0.736673	8	uL29B	uL29B [1-8]	P0CX85 RL35B_YEAST	0	737.383	1.048	0.323617	0.435277	1.14167e+08	1.19642e+08	17.08	7.29		High	Low	2.39	0.61	0.00464037	16.04
High	[E].IFIANE.[G]		0.620732	8	uL2A	uL2A [75-80]	P0CX45 RL2A_YEAST	0	706.377	1.077	0.884412	0.918829	1.25489e+07	1.35175e+07	39.03	75.96		High	High	1.42	1.4	0.00464037	27.33
High	[D].RTKKTITPMGGFVHYGE.[I]		2.8879	8	uL3	uL3 [300-316]	P14126 RL3_YEAST	0	1922	1.367	0.867883	0.904858	4.8302e+06	6.60427e+06	57.84	7.72		High	High	5.15	2.65	0.00163666	22.92
High	[-].MSRPQVTVHSLTGE.[A]		1.91879	8	uL4A; uL4B	uL4A [1-14]; uL4B [1-14]	P10664 RL4A_YEAST ;P49626 RL4B_YEAST	0	1541.77	118.986	2.03571e-05	0.00249956	672010	7.996e+07	11.07	4.87	NotUnique	n/a	High		4.56	0.00163666	25.43
High	[E].QQIEVPE.[G]		0.730076	8	uL6A	uL6A [8-14]	P05738 RL9A_YEAST	1	842.425	1.138	0.203791	0.314983	15203342	1.73041e+07	3.37	21.84		High	High	1.56	1.6	0.00464037	24.43
High	[D].GAKFIE.[V]		0.831512	8	uL6A; uL6B	uL6A [108-113]; uL6B [108-113]	P05738 RL9A_YEAST ;P51401 RL9B_YEAST	0	664.366	0.769	0.0227869	0.0671414	2.96266e+07	2.27831e+07	8.78	11.99	NotUnique	High	High	1.56	1.69	0.00464037	18.74
High	[E].LERIVQIMQNPTHYKIPAWFLNRQND.[I]		3.47744	8	uS13A	uS13A [66-91]	P0CX55 RS18A_YEAST	1	3224.68	0.644	0.0268197	0.0752488	9.42826e+06	6.07196e+06	16.47	14.81		High	High	6.17	4.84	0.00163666	47.11
High	[D].LYYLIKKAVSVRKHLE.[R]		3.59132	8	uS15	uS15 [88-103]	P05756 RS13_YEAST	0	1960.17	0.579	0.0481137	0.110964	1.663e+07	9.63216e+06	4.22	24.08		High	n/a	5.4		0.00163666	27.08
High	[E].AQQQKRGGFGGRNRGRPNRRGPRNTEE.[K]		0.656982	8	uS5	uS5 [6-32]	P25443 RS2_YEAST	1	3079.6	0.509	0.00097077	0.00994475	4.75011e+07	2.41616e+07	5.02	8.57		High	High	2.9	2.35	0.00464037	14.01
High	[E].EARRKHVSGKILGFVY.[-]		1.49893	8	uS8A	uS8A [115-130]	P0C0W1 RS22A_YEAST	1	1860.06	0.757	0.0894392	0.168728	3.51728e+07	2.66412e+07	13.3	1.96		High	High	4.29	4.29	0.00163666	25.52
High	[-].MANLRTQKRLAASVVGVGKRKVWLD.[P]	1xMet-loss [N-Term]	2.1063	7	eL19A	eL19A [1-25]	P0CX82 RL19A_YEAST	0	2665.57	9.758	7.8369e-06	0.00234292	5.23403e+06	5.10761e+07	8.38	9.87		High	High	4.74	6.97	0.00163666	25.3
High	[E].IKKFAKLHMGTE.[D]	1xOxidation [M9]	0.664449	7	eL31B	eL31B [36-47]	P0C2H9 RL31B_YEAST	0	1418.78	0.804	0.0761749	0.151149	2.25892e+07	1.81639e+07	11.8	7.68		High	High	1.74	1.95	0.00464037	15.23
High	[E].KRARKVAKKRLGSFTRAKAKVE.[E]		0.684934	7	eL36A; eL36B	eL36A [67-88]; eL36B [67-88]	P05745 RL36A_YEAST ;O14455 RL36B_YEAST	0	2528.57	0.708	0.101856	0.186949	3.09309e+07	2.18853e+07	14.03	19.69	NotUnique	High	High	2.47	3.39	0.00464037	14.16
High	[E].ANLFPEQQNKE.[I]		2.00058	7	eL6A	eL6A [119-129]	Q02326 RL6A_YEAST	1	1317.64	1.277	0.0369619	0.0927678	8.59119e+07	1.09703e+08	9.65	9.67		High	High	2.69	2.52	0.00163666	23.03
High	[E].IKAERVE.[D]		0.820404	7	eL6A	eL6A [130-136]	Q02326 RL6A_YEAST	1	844.489	1.391	0.0199131	0.0622353	2.93505e+07	4.08305e+07	9.74	6.49		Low	High	0.4	2.08	0.00464037	14.86
High	[E].LVVFLPALCKKMGVPYAIVKGKARLGTLVNQKTSAVAALTE.[V]	1xCarbamidomethyl [C9]	0.592832	7	eL8A	eL8A [162-202]	P17076 RL8A_YEAST	0	4355.51	0.313	0.00550004	0.0273888	4.83398e+07	1.51201e+07	20.71	27.19		High	High	2.16	2.86	0.00464037	48.8
High	[D].LSRSNGVLNVDNQTSDLVKSLGLKLPLSVINVSAQRD.[R]		5.49183	7	eS17B; eS17A	eS17B [93-129]; eS17A [93-129]	P14127 RS17B_YEAST ;P02407 RS17A_YEAST	2	3950.17	0.6	0.00783439	0.0340005	13620325	8.17756e+06	6.29	12.49	NotUnique	High	High	6.39	5.16	0.00163666	55.45
High	[-].MPGVSVRD.[V]		0.903182	7	eS19A	eS19A [1-8]	P07280 RS19A_YEAST	0	860.429	6.686	2.78401e-05	0.00249956	1.31303e+06	8.77897e+06	9.39	6.19		Low	High	1.33	2.05	0.00464037	19.99
High	[-].MAVGKNKRLSKGKKGQKKRVVD.[P]	1xMet-loss [N-Term]	2.8184	7	eS1A	eS1A [1-22]	P33442 RS3A1_YEAST	0	2324.44	10.928	4.72162e-05	0.00277317	139367	1.52299e+06	13.56	8.48		High	High	1.34	3.15	0.00163666	13.61
High	[E].VQGKNLLTNFHGMDFTTDKLRSMVRKWQTLIE.[A]		1.86286	7	eS1A; eS1B	eS1A [91-122]; eS1B [91-122]	P33442 RS3A1_YEAST ;P23248 RS3A2_YEAST	2	3806.98	0.342	0.0199867	0.0622353	1.63668e+07	5.59305e+06	11.53	31.87	NotUnique	High	High	6.17	4.56	0.00163666	56.27
High	[-].MVLVQDLLHPTAASE.[A]		1.47155	7	eS27B; eS27A	eS27B [1-15]; eS27A [1-15]	P38711 RS27B_YEAST ;P35997 RS27A_YEAST	1	1623.84	0.945	0.553649	0.647333	9.57543e+06	9.04408e+06	8.21	6.8	NotUnique	High	Low	2.42	1.05	0.00163666	46.73
High	[E].NDILVLME.[S]	1xDeamidated [N1]	0.618992	7	eS28A; eS28B	eS28A [51-58]; eS28B [51-58]	Q3E7X9 RS28A_YEAST ;P0C0X0 RS28B_YEAST	1	947.475	0.789	0.904463	0.933058	567577	447996	11.49	50.58	NotUnique	High	High	1.44	1.68	0.00464037	57.91
High	[E].NFRLVYD.[V]		0.76452	7	eS4A	eS4A [98-104]	P0CX35 RS4A_YEAST	0	926.473	0.735	0.00715656	0.032333	8.92879e+07	6.56406e+07	6.85	8.48		High	High	2.31	2.1	0.00464037	31.79
High	[E].LQVAQAFVELE.[N]		0.861825	7	eS7A	eS7A [18-28]	P26786 RS7A_YEAST	1	1246.67	1.843	0.00204667	0.0152181	9.37628e+06	1.72805e+07	5.65	9.19		High	High	1.25	2.51	0.00464037	50.03
High	[D].IFAKALDGQNLKDLLVNFSAGAAAPAGVAGGVAGGE.[A]		5.00938	7	P1A	P1A [44-79]	P05318 RLA1_YEAST	2	3369.78	0.621	0.0204211	0.0629056	1.12186e+07	6.97068e+06	20.41	19.22		High	High	6.81	5.1	0.00163666	56.62
High	[E].GQKKFATVPTGGASSAAAGAAGAAAGGDAAEE.[E]		3.12211	7	P2B	P2B [59-90]	P02400 RLA4_YEAST	2	2747.32	0.604	0.0412438	0.100114	1.51798e+07	9.17515e+06	15.8	2.77		High	High	5.33	4.61	0.00163666	24.89
High	[E].LRGRAVVLMGKNTMVRRAIRGFLSDLPDFE.[K]		0.636886	7	uL10	uL10 [45-74]	P05317 RLA0_YEAST	2	3417.87	1.229	0.467421	0.570299	6.1774e+06	7.59117e+06	20.41	20.4		High	High	2.37	3.22	0.00464037	48.65
High	[D].AIAVTKGHGFE.[G]		0.89222	7	uL3	uL3 [217-227]	P14126 RL3_YEAST	0	1129.6	1.035	0.914829	0.937168	3.95561e+07	4.09381e+07	2.33	7.96		High	n/a	2.72		0.00464037	18.27
High	[E].FINKLVKSMN.[-]	1xOxidation [M9]	1.51437	7	uL30A	uL30A [235-244]	P05737 RL7A_YEAST	0	1209.67	0.898	0.0386113	0.0959315	8.52657e+08	7.66038e+08	5.98	4.94		High	High	2.2	2.81	0.00163666	18.54
High	[D].NGIVKALRNVPGVE.[T]	1xDeamidated [N1]	2.06601	7	uL4A; uL4B	uL4A [213-226]; uL4B [213-226]	P10664 RL4A_YEAST ;P49626 RL4B_YEAST	0	1466.83	0.704	0.137946	0.238763	1.49621e+07	1.05396e+07	2.89	30.23	NotUnique	High	High	3.69	3.82	0.00163666	37.76
High	[E].KDGAKFIE.[V]		1.97281	7	uL6A; uL6B	uL6A [106-113]; uL6B [106-113]	P05738 RL9A_YEAST ;P51401 RL9B_YEAST	1	907.488	0.592	0.00818065	0.0346498	367755840	2.17836e+08	3.13	10.54	NotUnique	High	High	2.32	2.2	0.00163666	16.96
High	[E].APVQIVKRITQITIE.[P]		1.18202	7	uS10	uS10 [95-109]	P38701 RS20_YEAST	0	1709.03	0.96	0.211596	0.321963	5.76175e+06	5.53303e+06	7.16	2.39		High	High	2.73	2.43	0.00277393	39.72
High	[E].SSPYAAMLAAQD.[V]		1.00211	7	uS11A	uS11A [55-66]	P06367 RS14A_YEAST	0	1224.56	0.987	0.468447	0.570299	5.27293e+07	5.20634e+07	1.1	2.36		High	High	1.64	1.74	0.00399467	36.84
High	[E].KANDIGFNKFR.[-]	1xDeamidated [N3]	2.15052	7	uS14A	uS14A [46-56]	P41057 RS29A_YEAST	1	1310.69	1.021	0.52175	0.620326	1.72617e+07	1.76212e+07	1.1	44.36		Low	High	1.08	4.11	0.00163666	16.01
High	[D].LYFYRNPEEVE.[Q]	1xDeamidated [N6]	1.85569	7	uS2B	uS2B [201-211]	P46654 RSSA2_YEAST	2	1459.67	1.211	0.0208111	0.0634414	1.45891e+07	1.76718e+07	6.97	8.83		High	High	2.78	2.75	0.00163666	34.76
High	[D].GFLIHSGQPVND.[F]		1.46634	7	uS3	uS3 [155-166]	P05750 RS3_YEAST	0	1283.64	1.248	0.00849899	0.0354863	4.60459e+07	5.7459e+07	0.51	3.69		High	Low	3.35	0.46	0.00163666	27.17
High	[D].AITNTGPREDTTRVGGGGAARRQAVD.[V]		1.17979	7	uS7	uS7 [136-161]	P26783 RS5_YEAST	2	2626.34	0.607	0.0368174	0.0926747	3.36893e+07	2.04628e+07	8.69	19.29		High	High	3.24	3.35	0.00277393	16.27
High	[E].VKDASLVDYVQVRQPIFVAHTAGRYANKRFRKAQCPIIE.[R]	1xCarbamidomethyl [C35]	2.41451	7	uS7	uS7 [53-91]	P26783 RS5_YEAST	2	4544.45	0.891	0.835192	0.880432	2.0961e+07	1.86749e+07	10.74	24.77		High	High	8.6	4.14	0.00163666	34.75
High	[E].IKLFNKWSFE.[E]		0.700552	7	uS7	uS7 [40-49]	P26783 RS5_YEAST	0	1311.71	0.904	0.375164	0.486774	6955564	6.28809e+06	6.94	18.72		High	Medium	1.93	1.15	0.00464037	41.16
High	[D].ANVQRLKE.[Y]		1.19408	6	eL13B; eL13A	eL13B [111-118]; eL13A [111-118]	P40212 RL13B_YEAST ;Q12690 RL13A_YEAST	0	957.548	0.999	0.714815	0.778348	9.25768e+06	9.24968e+06	7.32	10.53	NotUnique	High	High	2.62	2.72	0.00277393	15.1
High	[E].KRDALLKE.[D]		1.06534	6	eL19A	eL19A [180-187]	P0CX82 RL19A_YEAST	1	972.584	0.688	0.0164722	0.0556991	1.55489e+07	1.06936e+07	10.77	6.66		High	High	2.47	2.62	0.00277393	15.23
High	[E].AHPTKVKNFGVWVRYDSRSGTHNMYKE.[I]	1xOxidation [M24]	0.711255	6	eL20A	eL20A [67-93]	P0CX23 RL20A_YEAST	1	3223.59	0.689	0.288782	0.397527	3.05744e+07	2.10795e+07	7.72	74.64		High	n/a	2.19		0.00464037	20.92
High	[-].MAPNTSRKQKIAKTFTVDVSSPTE.[N]	1xAcetyl [N-Term]	3.45091	6	eL22A	eL22A [1-24]	P05749 RL22A_YEAST	1	2678.38	58.404	0.00168285	0.0133567	1.80498e+06	1.05418e+08	32.44	5.77		n/a	High		5.61	0.00163666	27.8
High	[D].PASYAKYLIDHIKVE.[G]		1.96659	6	eL22A	eL22A [30-44]	P05749 RL22A_YEAST	1	1746.94	1.953	0.00447757	0.0238892	1.24783e+06	2.4364e+06	13.47	8.13		High	High	2.9	2.9	0.00163666	39.65
High	[E].TFEQPSQRE.[E]		1.41825	6	eL27A	eL27A [100-108]	P0C2H6 RL27A_YEAST	1	1121.52	0.805	0.0030812	0.0189828	8.1324e+07	6.54258e+07	0.99	2.94		High	High	2.12	2.02	0.00277393	16.43
High	[D].VEAFKSVVSTE.[T]		1.63857	6	eL27A	eL27A [89-99]	P0C2H6 RL27A_YEAST	1	1195.62	1.195	0.0167643	0.0561819	1.38475e+07	1.65429e+07	6.28	4.17		High	High	3.21	3.21	0.00163666	25.58
High	[E].ERHQAGKNQWFFSKLRF.[-]		3.64848	6	eL27A	eL27A [120-136]	P0C2H6 RL27A_YEAST	1	2179.13	0.989	0.982365	0.989586	7.34306e+06	7.26347e+06	10.42	21.69		High	High	5.25	5.57	0.00163666	34.23
High	[D].CGSALQGISTLRPRQYATVSKTHKTVSRAYGGSRCANCVKE.[R]	3xCarbamidomethyl [C1; C35; C38]	1.60022	6	eL34B; eL34A	eL34B [47-87]; eL34A [47-87]	P40525 RL34B_YEAST ;P87262 RL34A_YEAST	0	4555.28	1.174	0.19739	0.307394	2.78075e+07	3.26395e+07	12.53	3.2	NotUnique	High	High	3.63	4.14	0.00163666	21.99
High	[-].MAVKTGIAIGLNKGKKVTQMTPAPKISYKKGAASNRTKFVRSLVRE.[I]	1xMet-loss [N-Term]	2.89197	6	eL36B	eL36B [1-46]	O14455 RL36B_YEAST	0	4842.8	0.772	0.389741	0.499072	13270182	1.02407e+07	15.53	17.6		High	High	6.47	4.59	0.00163666	24.92
High	[E].IQQHARYD.[C]		0.662768	6	eL43A	eL43A [31-38]	P0CX25 RL43A_YEAST	0	1030.51	0.907	0.627753	0.705422	4.16187e+07	3.7761e+07	2.25	13.2		High	High	2.23	2.19	0.00464037	14.74
High	[E].IKKTPLLKQYLSASFSLKNGDKPHMLKF.[-]	1xDeamidated [N19]	0.864705	6	eL6A	eL6A [149-176]	Q02326 RL6A_YEAST	1	3233.81	0.776	0.226289	0.336758	35670907	2.76772e+07	0.94	19.21		High	Low	3.1	0.89	0.00464037	13.95
High	[E].IKKTPLLKQYLSASFSLKNGDKPHLLKF.[-]		5.19264	6	eL6B	eL6B [149-176]	P05739 RL6B_YEAST	1	3214.87	0.84	0.618593	0.698693	3.39251e+07	2.84862e+07	14.57	45.8		High	High	5.25	5.57	0.00163666	37.75
High	[E].AALAKLVSTID.[A]		0.729881	6	eL8B; eL8A	eL8B [209-219]; eL8A [209-219]	P29453 RL8B_YEAST ;P17076 RL8A_YEAST	0	1101.65	0.985	0.64523	0.718644	5.62204e+06	5.5364e+06	6.6	10.16	NotUnique	High	High	2.26	2.12	0.00464037	36.71
High	[E].EGVEYLRE.[Y]		1.76424	6	eS10B; eS10A	eS10B [71-78]; eS10A [71-78]	P46784 RS10B_YEAST ;Q08745 RS10A_YEAST	2	994.484	1.828	0.0288006	0.0792917	3.36912e+06	6.15723e+06	8.55	17.75	NotUnique	High	High	2.5	2.35	0.00163666	22.93
High	[E].DHSFRKVKLRVDE.[V]		1.89184	6	eS1B	eS1B [78-90]	P23248 RS3A2_YEAST	2	1628.89	0.74	0.0104117	0.0404083	1.721e+07	1.2728e+07	11.33	8.46		High	High	4.4	4.2	0.00163666	17.14
High	[E].EGRAIPGE.[Y]		1.41748	6	eS21B; eS21A	eS21B [42-49]; eS21A [42-49]	Q3E754 RS21B_YEAST ;P0C0V8 RS21A_YEAST	1	828.421	1.226	0.0244187	0.0712348	6.78709e+07	8.31807e+07	5.1	6.56	NotUnique	High	High	2.65	2.68	0.00277393	16.45
High	[E].LREKLAE.[V]		0.883993	6	eS24A	eS24A [40-46]	P0CX31 RS24A_YEAST	1	858.504	1.068	0.566466	0.658386	4.24204e+08	4.53204e+08	17.98	16.58		High	High	2.07	1.94	0.00464037	15.73
High	[D].AVTIRTRKVISNPLLARKQFVVDVLHPNRANVSKDE.[L]		2.07506	6	eS24A	eS24A [4-39]	P0CX31 RS24A_YEAST	2	4084.33	1.925	0.02139	0.0641219	6.8493e+06	1.31863e+07	17.47	17.45		High	High	2.36	3.22	0.00163666	31.38
High	[D].RLKIGGSLARIALRHLEKE.[G]		1.73706	6	eS25A; eS25B	eS25A [68-86]; eS25B [68-86]	Q3E792 RS25A_YEAST ;P0C0T4 RS25B_YEAST	1	2160.31	0.785	0.0327675	0.0872501	7319280	5.74665e+06	9.74	10.58	NotUnique	High	High	3.9	4.03	0.00163666	29.9
High	[E].AAAVRDLSE.[A]		2.02812	6	eS26B; eS26A	eS26B [47-55]; eS26A [47-55]	P39939 RS26B_YEAST ;P39938 RS26A_YEAST	1	931.484	0.924	0.0442693	0.104561	7.34726e+08	6.78778e+08	2.95	5.03	NotUnique	High	High	2.85	2.97	0.00163666	17.2
High	[D].KAIKRMAIRNIVE.[A]		1.41442	6	eS26B; eS26A	eS26B [34-46]; eS26A [34-46]	P39939 RS26B_YEAST ;P39938 RS26A_YEAST	0	1541.93	0.912	0.0811744	0.157521	1.73166e+07	1.57935e+07	3.14	6.04	NotUnique	High	High	2.81	2.97	0.00277393	18.3
High	[D].VKCPGCLNITTVFSHAQTAVTCE.[S]	3xCarbamidomethyl [C3; C6; C22]	0.598148	6	eS27B; eS27A	eS27B [35-57]; eS27A [35-57]	P38711 RS27B_YEAST ;P35997 RS27A_YEAST	0	2593.22	1.145	0.445238	0.548608	7.0601e+06	8.08609e+06	10.72	6.08	NotUnique	High	High	1.91	1.97	0.00464037	51.47
High	[E].RDRRRAQQGL.[-]		0.464861	6	eS4A	eS4A [252-261]	P0CX35 RS4A_YEAST	1	1255.71	0.826	0.14394	0.245759	3.81292e+06	3.15092e+06	9.27	23.16		High	High	2.26	1.88	0.00782998	13.97
High	[D].GERKRKSVRGAIVGPD.[L]		1.05426	6	eS6A	eS6A [90-105]	P0CX37 RS6A_YEAST	1	1724.99	1.435	0.457928	0.561105	1.00868e+08	1.44732e+08	45.05	19.14		High	High	3.22	2.91	0.00277393	32.67
High	[D].FVIRRE.[V]		0.60765	6	eS6A	eS6A [156-161]	P0CX37 RS6A_YEAST	0	819.484	0.748	0.000648983	0.00866294	179522592	1.34355e+08	4.28	3.24		Low	High	0.67	0.8	0.00464037	16.91
High	[D].LAVLALVIVKKGE.[Q]		3.52807	6	eS6A	eS6A [106-118]	P0CX37 RS6A_YEAST	0	1352.89	0.483	0.0144354	0.0512807	3.8333e+06	1.85147e+06	16.58	26.66		High	High	3.81	3.09	0.00163666	41.08
High	[E].AHYGQTLGKKKNVKEE.[E]		2.24365	6	eS8A	eS8A [115-130]	P0CX39 RS8A_YEAST	1	1829.99	0.886	0.872978	0.908021	1.48185e+07	1.31232e+07	19.72	28.01		High	High	3.96	4.89	0.00163666	14.32
High	[E].TGNFSWASE.[G]		0.686992	6	eS8A	eS8A [62-70]	P0CX39 RS8A_YEAST	0	998.421	1.208	0.631292	0.707593	3.90841e+07	4.71945e+07	19.72	13.48		High	High	1.92	2.18	0.00464037	33.89
High	[E].KLLTLTNAANVPVENIWAD.[I]		1.07943	6	P1A	P1A [25-43]	P05318 RLA1_YEAST	1	2082.12	0.862	0.778471	0.835363	5.15175e+06	4.44134e+06	20.36	22.59		High	High	2.08	1.45	0.00277393	49.98
High	[D].VYAKALE.[G]		0.682942	6	P1B	P1B [43-49]	P10622 RLA3_YEAST	0	793.445	1.462	0.000262173	0.00592241	3.14595e+07	4.59912e+07	3.78	2.97		High	High	1.45	1.47	0.00464037	17.69
High	[E].GKGSLEEIIAE.[G]		1.97113	6	P2B	P2B [48-58]	P02400 RLA4_YEAST	2	1145.6	0.997	0.424845	0.530394	1.55777e+07	1.55242e+07	4.02	16.09		High	High	3.18	2.8	0.00163666	32.03
High	[E].FAGYSKAAEPHAVSLAWSAD.[G]		2.42848	6	RACK1	RACK1 [278-297]	P38011 GBLP_YEAST	1	2078	0.799	0.00342249	0.0203731	1.02198e+07	8.16721e+06	3.69	4.92		High	High	4.79	3.8	0.00163666	35.01
High	[D].GAYALSASWDKTLRLWDVATGE.[T]		0.858596	6	RACK1	RACK1 [77-98]	P38011 GBLP_YEAST	2	2410.2	0.823	0.554017	0.647333	5.4249e+06	4.46353e+06	17.84	23.99		High	High	2.09	2.5	0.00464037	56.96
High	[E].ILGTAQSVGCRVD.[F]	1xCarbamidomethyl [C10]	2.35367	6	uL11A	uL11A [132-144]	P0CX53 RL12A_YEAST	0	1375.7	1.238	0.0111796	0.0428228	1.78035e+07	2.20337e+07	4.74	1.01		High	High	3.65	3.77	0.00163666	22.92
High	[D].AKDHLLGRLASTIAKQVLNGQKIVVVRAE.[A]		5.1965	6	uL13B	uL13B [10-38]	P26785 RL16B_YEAST	1	3127.84	0.479	0.0199916	0.0622353	5.23424e+06	2.50496e+06	10.36	25.24		High	High	7.27	5.45	0.00163666	47.51
High	[D].SKIRIYD.[L]		1.94217	6	uL16	uL16 [29-35]	P41805 RL10_YEAST	0	894.504	0.895	0.00959339	0.0389483	2.6696e+08	2.39061e+08	3.42	1.99		High	High	2.5	2.56	0.00163666	17.68
High	[E].DIYTSAHE.[A]		0.881262	6	uL18	uL18 [238-245]	P26321 RL5_YEAST	1	935.41	1.003	0.806178	0.856747	2.76237e+07	2.77067e+07	0.75	0.79		High	High	1.61	1.77	0.00464037	18.38
High	[E].AIRADPAFKPTE.[K]		1.63412	6	uL18	uL18 [246-257]	P26321 RL5_YEAST	1	1315.7	1.017	0.43692	0.54215	1.98163e+07	2.01504e+07	7.44	4.88		High	High	1.93	2.71	0.00163666	20.44
High	[E].SKKYRQTKLSKEE.[R]		1.73829	6	uL18	uL18 [269-281]	P26321 RL5_YEAST	1	1624.9	1.524	0.0168816	0.0562167	1.20624e+07	1.83848e+07	14.87	13.83		High	High	1.99	2.78	0.00163666	13.94
High	[E].LLKYSNE.[T]		1.238	6	uL1B	uL1B [16-22]	P0CX44 RL1B_YEAST	0	866.462	1.204	0.00117045	0.0106518	155412864	1.87043e+08	0.94	2.02		High	High	1.87	1.99	0.00277393	17.93
High	[E].LVVTEKEE.[A]		1.14881	6	uL22B; uL22A	uL22B [148-155]; uL22A [148-155]	P46990 RL17B_YEAST ;P05740 RL17A_YEAST	2	946.509	1.212	0.0507887	0.114645	4.69035e+08	5.68346e+08	2.44	7.58	NotUnique	High	High	1.92	1.95	0.00277393	17.12
High	[D].SYKVIE.[Q]		1.67785	6	uL23	uL23 [59-64]	P04456 RL25_YEAST	0	738.403	1.065	0.738238	0.799003	1.74487e+07	1.85778e+07	8.22	9.15		High	High	1.65	1.54	0.00163666	18.7
High	[D].YDALDIANRIGYI.[-]		2.74425	6	uL23	uL23 [130-142]	P04456 RL25_YEAST	2	1496.77	0.912	0.199894	0.310594	8.77444e+06	8.00279e+06	5.39	5.04		High	High	4.15	4.14	0.00163666	50.45
High	[-].MAKQSLDVSSDRRKARKAYFTAPSSQRRVLLSAPLSKE.[L]	1xMet-loss+Acetyl [N-Term]; 1xDeamidated [Q]	0.718914	6	uL24A	uL24A [1-38]	P05743 RL26A_YEAST	2	4190.28	1.136	0.251474	0.364389	2.95843e+07	3.36145e+07	2.26	13.69		High	High	3.53	3.2	0.00464037	25.08
High	[E].KVNGASVPINLHPSKLVITKLHLD.[K]	1xDeamidated [N3]	2.68736	6	uL24A; uL24B	uL24A [89-112]; uL24B [89-112]	P05743 RL26A_YEAST ;P53221 RL26B_YEAST	0	2594.5	1.048	0.49837	0.596555	6539046	6.85156e+06	7.4	1.95	NotUnique	High	High	5.08	4.65	0.00163666	36.94
High	[E].EIFIANE.[G]		0.433727	6	uL2A	uL2A [74-80]	P0CX45 RL2A_YEAST	1	835.42	0.874	0.975526	0.984939	5.73591e+06	5.01575e+06	5.92	41.39		High	High	1.7	1.82	0.00782998	31.67
High	[E].KTVAVDSVFEQNE.[M]		1.65558	6	uL3	uL3 [201-213]	P14126 RL3_YEAST	2	1465.72	0.668	0.013417	0.0487785	16955512	1.13229e+07	3.8	10.45		High	High	3.79	3.68	0.00163666	29.48
High	[E].KVDWARE.[H]		1.32977	6	uL3	uL3 [191-197]	P14126 RL3_YEAST	1	903.468	0.771	0.017727	0.0578352	87332512	6.72928e+07	8.52	8.99		High	High	2.01	1.99	0.00277393	17.1
High	[E].MIDAIAVTKGHGFE.[G]		2.66446	6	uL3	uL3 [214-227]	P14126 RL3_YEAST	1	1488.75	0.561	0.00284426	0.0181878	1.17593e+08	6.59359e+07	10.5	8.6		High	High	3.99	3.41	0.00163666	32.14
High	[E].FINKLVKSMN.[-]		1.89339	6	uL30A	uL30A [235-244]	P05737 RL7A_YEAST	0	1193.67	1.083	0.33696	0.449791	4.96002e+07	5.37138e+07	4.14	11.06		High	High	2.75	2.54	0.00163666	22.58
High	[E].SQLKKTKAQQKTAEQIAAE.[R]		3.55317	6	uL30B	uL30B [11-29]	Q12213 RL7B_YEAST	1	2101.16	0.305	0.000164732	0.00483763	2.77517e+07	8.4766e+06	8.48	10.49		High	n/a	5.41		0.00163666	15.43
High	[E].HIDLGIKYDPSIGIFGMD.[F]		2.49047	6	uL5B; uL5A	uL5B [109-126]; uL5A [109-126]	Q3E757 RL11B_YEAST ;P0C0W9 RL11A_YEAST	2	1990.99	0.8	0.087713	0.166079	4.60594e+07	3.68474e+07	5.28	14.42	NotUnique	High	High	4.44	5.18	0.00163666	51.82
High	[-].MKYIQTE.[Q]		0.732077	6	uL6A; uL6B	uL6A [1-7]; uL6B [1-7]	P05738 RL9A_YEAST ;P51401 RL9B_YEAST	0	912.45	0.712	0.00817261	0.0346498	1.50071e+08	1.06855e+08	3.98	7.82	NotUnique	High	High	2.11	2.04	0.00464037	19.44
High	[E].FSTNVKDE.[I]		0.669674	6	uL6A; uL6B	uL6A [136-143]; uL6B [136-143]	P05738 RL9A_YEAST ;P51401 RL9B_YEAST	1	939.442	1.003	0.536458	0.631194	2.90107e+08	2.91034e+08	4.79	1.44	NotUnique	High	High	1.72	1.77	0.00464037	17.37
High	[-].MSNVVQARD.[N]	1xMet-loss+Acetyl [N-Term]	1.10808	6	uS11A	uS11A [1-9]	P06367 RS14A_YEAST	0	930.464	1.14	0.200392	0.310789	1.69391e+07	1.93146e+07	5.62	10.38		High	High	2.61	2.12	0.00277393	18.88
High	[D].NSQVFGVARIYASFNDTFVHVTD.[L]		0.785827	6	uS11A	uS11A [10-32]	P06367 RS14A_YEAST	1	2587.26	0.877	0.786488	0.840893	4.80197e+06	4.21355e+06	26.27	9.74		High	High	1.85	1.96	0.00464037	55.3
High	[-].MGKGKPRGLNSARKLRVHRRNNRWAE.[N]		1.0264	6	uS12A	uS12A [1-26]	P0CX29 RS23A_YEAST	0	3087.72	118.308	0.00664449	0.0306481	896542	1.06068e+08	68.71	2.52		n/a	High		2.84	0.00399467	15.22
High	[D].IGFNKFR.[-]		1.044	6	uS14A	uS14A [50-56]	P41057 RS29A_YEAST	0	881.499	1.345	0.00553372	0.0273888	5.06745e+07	6.81703e+07	7.38	5.07		High	High	1.87	2	0.00399467	21.09
High	[D].LEKLLE.[M]		1.42833	6	uS19	uS19 [22-27]	Q01855 RS15_YEAST	1	744.45	1.105	0.435076	0.541345	2.16935e+07	2.39724e+07	4.46	7.38		High	High	1.85	2	0.00163666	22.62
High	[E].KPAPVRTHMRNMIIVPE.[M]	1xOxidation [M12]	0.493351	6	uS19	uS19 [72-88]	Q01855 RS15_YEAST	0	2005.08	2.462	0.0022118	0.0155986	6.3993e+06	1.57542e+07	11.34	15.48		High	Medium	1.41	0.8	0.00678733	51.84
High	[E].PYVFNARPDGVHVINVGKTWE.[K]		2.27676	6	uS2B	uS2B [35-55]	P46654 RSSA2_YEAST	1	2398.23	1.122	0.1755	0.28422	1.10865e+07	1.24387e+07	12.98	8.09		High	High	4.86	4.9	0.00163666	38.16
[truncated: 165 more rows]
