# Supplementary material for: Ribosomal expansion segment contributes to translation fidelity via N-terminal processing of ribosomal proteins
Source: Nucleic Acids Res. 2025 May 28;53(10):gkaf448. doi: 10.1093/nar/gkaf448 (PMC12117404; doi:10.1093/nar/gkaf448)
Supplement: gkaf448_Supplemental_Files [file gkaf448_supplemental_files.zip › Supplementary_Table_S13_ES27L_delta_b1-4_protein_data.xlsx]

## Sheet: Trypsin_digestion
Protein	Number of Peptides	Foldchange median rep1	Foldchange mean rep1	Foldchange SD rep1	Adj. P-value rep1 (by 1 comp. t-test, H0 : mean=log2(1)	Foldchange median rep2	Foldchange mean rep2	Foldchange SD rep2	Adj. P-value rep2 (by 1 comp. t-test, H0 : mean=log2(1)
eL37	5	1.314	1.2862	0.358736	0.153645	0.343	0.3852	0.087876	0.000517218
uL3	56	0.918	0.970143	0.279238	0.0756895	0.938	0.904143	0.259668	0.00135619
uS19	5	1.025	1.0478	0.124811	0.473927	1.269	1.2716	0.119912	0.00519899
uL2	69	0.925	1.06655	0.565508	0.499247	0.918	0.949696	0.551712	0.00586511
uS14	12	1.6155	1.503	0.449796	0.00289253	0.8035	0.788417	0.231513	0.0108307
eL21	11	1.041	1.02045	0.224169	0.964609	0.823	0.856818	0.180432	0.0157181
uL6	17	0.953	1.00959	0.39652	0.524493	0.89	0.851706	0.257982	0.0214604
eL6	25	0.95	1.12164	0.467343	0.508669	0.928	0.90548	0.234711	0.035221
eL36	11	1.406	1.465	0.497921	0.00915278	0.873	0.834182	0.235207	0.0385804
eL19	15	0.989	1.05267	0.281919	0.740053	0.926	0.9052	0.179343	0.040366
eL31	12	0.94	0.942417	0.236588	0.264998	0.9205	0.893333	0.169427	0.0519937
eL32	11	1.167	1.21091	0.214948	0.223413	0.902	0.844455	0.276146	0.0635584
uL16	24	0.9645	1.08696	0.30534	0.3348	0.907	0.926792	0.295169	0.0724854
uS15	10	0.9745	0.9748	0.15017	0.48691	1.1835	1.2136	0.296603	0.0727374
eS8	14	1.0455	1.08229	0.197552	0.209304	1.052	1.08721	0.15784	0.0754673
uL29	11	0.997	1.05327	0.302899	0.816197	0.918	0.879091	0.192477	0.0887243
uS4	21	1.009	1.0821	0.352546	0.763514	0.974	0.922238	0.270296	0.0901898
eL24	11	1.037	1.48891	0.759538	0.0400611	0.866	0.854455	0.376343	0.0981217
eS1	73	1.041	1.49645	3.08057	0.0513903	1.039	1.80053	6.09781	0.101031
eL22	8	0.8045	0.64475	0.368575	0.047194	0.9105	0.749875	0.470361	0.103505
uL30	25	0.875	0.91112	0.258235	0.0404492	0.952	0.94368	0.199621	0.103995
uL23	14	0.892	0.982786	0.246604	0.493547	0.887	0.865714	0.268055	0.106442
eL43	10	0.9535	1.3247	0.909338	0.473573	0.9495	0.8658	0.265291	0.129971
eS17	11	1.001	1.05236	0.182227	0.469001	1.125	1.17291	0.326188	0.135778
eL18	12	0.8155	0.879583	0.2942	0.0765952	0.931	0.892417	0.333306	0.137548
eS21	9	1.056	1.077	0.107441	0.0740737	1.062	1.34611	0.791184	0.161035
eS30	4	1.1445	1.143	0.29651	0.474171	0.9065	0.85925	0.14265	0.166033
eL14	13	0.979	1.22362	0.858338	0.509427	0.892	0.940308	0.2492	0.218708
eL34	5	0.95	0.9328	0.170316	0.381868	0.988	0.9422	0.0897675	0.222545
eS12	10	1.0175	1.046	0.183424	0.63414	1.01	1.0916	0.21547	0.223812
uS10	11	1.093	1.19991	0.419713	0.171953	0.999	1.21282	0.603973	0.256657
uL18	20	0.9195	0.97185	0.205486	0.281886	0.986	1.10825	0.3697	0.283613
uS12	11	1.115	1.30027	0.409029	0.0250503	1.09	0.929364	0.304408	0.289401
eL42	3	1.048	0.862667	0.595055	0.55163	0.828	0.633	0.359618	0.299977
uS2	13	1.053	1.16769	0.27834	0.0711294	1.119	1.09285	0.243103	0.303143
eS4	24	1.0275	1.10567	0.371072	0.53407	0.9915	0.991417	0.412534	0.305426
uL13	21	1.007	1.09557	0.273221	0.186066	0.948	0.99781	0.557571	0.305475
uS8	13	1.043	1.12115	0.358867	0.507953	1.133	1.138	0.337869	0.324147
eS26	6	1.0385	3.625	6.82311	0.890559	0.8635	0.806667	0.459116	0.32633
eS19	10	1.1295	4.068	8.15295	0.152889	1.077	6.2578	16.4673	0.332247
P1	3	1.106	51.973	88.2957	0.425389	1.283	5.954	8.23546	0.350176
uL5	10	0.9775	1.0024	0.260465	0.736454	1.067	1.1456	0.349442	0.376175
eS7	24	1.101	1.15929	0.293345	0.0199543	1.0105	0.989167	0.289673	0.398204
eS6	23	1.023	1.07826	0.239567	0.182435	1.035	1.04561	0.195729	0.431682
uL15	9	0.949	0.924333	0.133856	0.114498	1.104	1.09911	0.253736	0.447792
eS10	4	1.1465	1.07975	0.256084	0.722814	1.1145	1.12325	0.247608	0.448254
uL4	24	0.932	0.95125	0.179309	0.0993666	1.021	0.989833	0.170887	0.502438
eS27	4	1.7115	16.4608	29.9922	0.267723	0.8125	17.1023	32.7076	0.524896
uS5	19	1.071	1.09263	0.271211	0.318443	1.039	1.10784	0.378872	0.55579
eL20	14	0.9515	1.04257	0.214948	0.659107	1.01	1.12886	0.558489	0.565087
RACK1	20	1.004	1.0408	0.220646	0.689525	1.0015	1.0003	0.263727	0.571324
eL30	8	0.972	0.98075	0.167865	0.610091	1.0115	1.04737	0.166611	0.573864
uL22	12	0.9195	1.3205	0.891227	0.405427	0.971	1.01058	0.380243	0.602409
eS28	7	1.02	1.13014	0.375088	0.428233	1.03	0.972286	0.238603	0.603365
uL11	12	0.94	0.943333	0.114462	0.0928192	1.0655	0.987917	0.188494	0.620186
uL10	17	1.03	1.22712	0.497812	0.115722	0.987	1.67494	2.77612	0.651482
uS11	12	1.0785	1.03383	0.159704	0.654651	1.026	1.01558	0.0929618	0.662829
eL15	12	0.849	0.840333	0.0815312	4.63235e-05	0.95	1.15908	0.703944	0.668369
eL33	10	1.0035	1.289	0.815535	0.315016	1.056	1.2209	0.834977	0.681805
eL13	14	1.017	1.3945	1.16586	0.163278	0.928	1.03593	0.525662	0.689403
P2	17	0.845	0.920235	0.196937	0.0602484	0.945	1.03159	0.377866	0.702761
uS7	18	1.115	1.10939	0.266997	0.384703	0.995	1.01728	0.343287	0.702969
uL1	127	0.949	1.03527	0.288363	0.810835	0.981	1.10453	1.06481	0.703462
uS13	17	1.124	1.84994	2.05153	0.0234125	1.1	1.34982	1.48267	0.750105
uL24	17	1.025	1.191	0.62789	0.210971	0.947	1.108	0.883845	0.782251
eL27	11	0.903	0.949727	0.212055	0.28273	0.99	1.00236	0.205036	0.794107
uS17	12	1.0985	1.09158	0.263192	0.390502	1.0045	1.05183	0.273454	0.804651
uS9	11	1.063	1.26627	0.522427	0.136325	1.076	1.04009	0.217771	0.840657
uS3	25	1.166	1.40184	0.970589	0.0125741	0.972	1.66672	3.6851	0.895868
eL38	6	0.9095	0.883667	0.0929745	0.0337095	1.0715	1.01533	0.247472	0.905478
eS24	17	1.308	2.84906	6.54396	0.073987	0.914	4.26488	14.1443	0.919473
eS25	7	1.051	0.935143	0.361853	0.463282	1.012	1.04586	0.381396	0.925587
uL14	8	0.902	0.8975	0.117846	0.043252	1.0155	1.04125	0.304221	0.953912
eL8	31	0.938	1.28674	1.86238	0.852351	0.969	1.16048	0.76751	0.980906
eL39	2
eL29	1
eL40	0
eL41	0
eL28	0
eS31	0

## Sheet: GluC_digestion
Protein	Number of Peptides	Foldchange median rep1	Foldchange mean rep1	Foldchange SD rep1	Adj. P-value rep1 (by 1 comp. t-test, H0 : mean=log2(1)	Foldchange median rep2	Foldchange mean rep2	Foldchange SD rep2	Adj. P-value rep2 (by 1 comp. t-test, H0 : mean=log2(1)
P2	9	1.234	1.06656	0.368644	0.902549	1.071	1.23267	0.54598	0.45147
uS4	6	1.1945	1.97583	2.25675	0.335818	0.729	0.694	0.15072	0.0102851
eS8	18	1.1785	1.87367	3.18713	0.115214	1.187	1.16122	0.305877	0.137939
RACK1	18	1.1305	1.10961	0.215482	0.0705156	0.967	1.08267	0.555248	0.736682
uS11	8	1.1285	1.11025	0.137283	0.0605207	1.0535	1.38987	0.955313	0.294406
eS19	10	1.126	8.1299	16.9652	0.174311	1.074	5.3024	10.0914	0.235386
uS7	14	1.0835	1.163	0.479785	0.235172	0.951	0.895929	0.246712	0.171495
eL27	10	1.076	1.0064	0.248829	0.756858	0.962	1.0726	0.307533	0.654202
eS26	4	1.066	1.004	0.360675	0.808402	0.8105	0.788	0.215061	0.16526
uL13	13	1.065	0.971769	0.258552	0.448165	0.998	1.13523	0.359636	0.362614
eS17	12	1.064	84.3673	288.35	0.268575	1.0775	6.56317	19.2544	0.376607
eS21	12	1.0605	1.06592	0.133971	0.147376	0.932	0.920667	0.228125	0.212787
uS14	5	1.058	1.131	0.201755	0.214378	0.693	0.8584	0.357373	0.301051
eS28	4	1.058	1.0715	0.423328	0.985308	1.064	1.096	0.269386	0.60922
uS10	9	1.056	1.02911	0.187179	0.837964	0.982	0.899111	0.202604	0.155122
eL42	3	1.049	1.077	0.111665	0.353657	1.187	1.144	0.116606	0.162909
uL4	19	1.045	1.07116	0.118027	0.023747	0.955	0.971474	0.202398	0.317581
eS27	5	1.042	10.1012	20.2761	0.371049	1.212	9.704	18.7192	0.263117
eL19	8	1.035	0.98825	0.333352	0.617416	1.2685	1.202	0.277782	0.0981893
uL24	10	1.033	1.0067	0.221346	0.826276	0.9885	0.9107	0.377517	0.330317
uS12	3	1.025	23.803	39.496	0.422755	1.027	5.49767	7.83453	0.434706
eL20	10	1.0245	1.2199	0.619954	0.385799	0.843	1.1401	0.930517	0.853983
uL23	9	1.012	1.218	0.783948	0.588163	1.097	1.19556	0.603307	0.435329
eS1	66	1.009	17.195	123.025	0.245043	1.031	2.6492	9.09393	0.467696
eL24	12	0.993	0.876167	0.413516	0.198541	1.1685	1.59225	1.53798	0.110811
eL33	3	0.991	0.988	0.0137477	0.270703	0.997	0.811667	0.365165	0.449701
eS24	10	0.9875	0.9052	0.244635	0.207521	0.99	0.9723	0.123584	0.408901
eS7	28	0.984	1.01582	0.278864	0.687471	1.0235	1.09593	0.30001	0.175813
uL6	18	0.984	0.949611	0.417811	0.204965	0.903	1.01944	0.599077	0.324007
uS3	10	0.984	0.9355	0.248334	0.285439	0.9515	0.907	0.261762	0.190163
eL8	11	0.979	0.930636	0.242786	0.268029	1.058	1.17955	0.626122	0.490623
uL16	9	0.978	0.929667	0.16377	0.220451	1.007	1.05633	0.28063	0.72089
eL21	9	0.974	0.907778	0.29716	0.278783	0.934	0.864111	0.396505	0.300373
eL32	3	0.969	1.02967	0.114736	0.725474	1.047	0.958667	0.221152	0.708851
uL2	47	0.963	0.986702	0.401362	0.158028	0.955	1.03134	0.419655	0.397716
eL13	10	0.9525	0.9641	0.194467	0.401964	0.9355	0.9066	0.151092	0.0838268
eS10	13	0.951	0.932923	0.242196	0.187405	1.043	1.01577	0.294625	0.742268
eL36	4	0.947	0.936	0.215442	0.52094	0.7475	0.7785	0.254176	0.173841
eS12	15	0.946	0.954067	0.190746	0.213024	0.999	1.02227	0.232077	0.939371
eL34	8	0.946	0.959875	0.119859	0.308341	0.972	0.99025	0.222974	0.698301
uS13	5	0.938	0.9554	0.15054	0.471725	0.888	0.7896	0.178346	0.0824084
uL22	17	0.932	0.915294	0.249838	0.147772	0.943	1.06935	0.436485	0.967126
uS19	7	0.929	0.991143	0.348986	0.663599	0.742	0.679714	0.309216	0.0963191
uL18	19	0.927	0.928526	0.20319	0.0912479	1.09	1.10574	0.413726	0.589203
uS2	18	0.926	0.987278	0.288885	0.457659	0.8985	0.926222	0.214086	0.118434
uL11	10	0.922	0.9377	0.133352	0.144586	1.01	0.9852	0.144496	0.618178
eL6	8	0.912	14.9362	39.7129	0.45321	0.807	0.7295	0.341627	0.255299
eL14	8	0.9115	10.432	26.939	0.470374	1.02	12.4066	32.5233	0.464153
eL31	10	0.911	0.9399	0.134158	0.167742	0.8495	0.8569	0.173862	0.0285389
uS5	6	0.9065	1.0165	0.355914	0.838556	1.1875	1.37967	0.593198	0.156807
uL3	32	0.903	0.883281	0.274817	0.0146857	0.917	0.894094	0.311051	0.0183171
uL1	83	0.901	0.903217	0.21339	1.54019e-05	1.007	1.03105	0.359836	0.42223
uL29	6	0.8985	0.886667	0.249993	0.273339	0.993	1.01517	0.190992	0.990479
uL5	8	0.8935	0.874875	0.122129	0.0273807	0.9845	1.03625	0.20546	0.784152
uL15	8	0.8905	0.965	0.258038	0.497443	1.14	1.06475	0.199963	0.546514
eL38	3	0.865	0.951333	0.181605	0.619897	0.969	1.06167	0.174543	0.630599
P1	21	0.862	0.85719	0.159997	0.000802627	0.926	1.26714	1.45086	0.884687
eS6	13	0.842	0.812077	0.394977	0.126575	0.999	2.31577	4.92758	0.603401
uL10	14	0.832	0.7925	0.184276	0.00248884	1.017	1.00243	0.478372	0.455965
eS4	13	0.802	1.02785	0.702082	0.481024	0.853	0.846385	0.156748	0.00571554
eL30	3	0.783	0.803	0.078924	0.0577643	0.999	0.955	0.264756	0.706879
uL30	11	0.748	0.637273	0.247492	0.00509483	0.649	0.712091	0.396868	0.0179439
uS8	3	0.747	0.754333	0.0702875	0.0336197	1.159	1.18233	0.153337	0.160939
uL14	6	0.7355	0.7695	0.307803	0.103266	0.7465	0.734667	0.420695	0.182852
eL18	6	0.713	0.738333	0.104293	0.00231579	0.5285	0.591	0.213768	0.00583419
eL15	9	0.625	4.329	11.1583	0.873862	0.512	19.4952	56.9811	0.874395
eS25	2
uS9	2
eL22	1
eL43	1
eS30	1
uS15	1
uS17	1
