# Supplementary material for: Ribosomal expansion segment contributes to translation fidelity via N-terminal processing of ribosomal proteins
Source: Nucleic Acids Res. 2025 May 28;53(10):gkaf448. doi: 10.1093/nar/gkaf448 (PMC12117404; doi:10.1093/nar/gkaf448)
Supplement: gkaf448_Supplemental_Files [file gkaf448_supplemental_files.zip › Supplementary_Table_S14_delta_map1_protein_data.xlsx]

## Sheet: Trypsin_digestion
Protein	Number of Peptides	Foldchange median	Foldchange mean	Foldchange SD	Adj. P-value (by 1 comp. t-test, H0 : mean=log2(1)
eS4	24	0.721	0.731833	0.157514	6.74295e-06
uS4	17	0.593	0.653824	0.188085	9.64747e-06
uL16	17	0.688	0.695118	0.146077	3.4704e-05
eL21	11	0.581	0.606727	0.11151	5.02875e-05
eL24	11	0.244	0.295091	0.167937	5.74474e-05
uL4	19	0.774	0.776474	0.144814	9.81725e-05
eL8	30	0.735	0.734567	0.250609	0.000146362
uS5	16	0.571	0.641938	0.286425	0.000223779
uL30	17	0.83	0.830059	0.12482	0.000651826
eS24	14	1.3595	1.29479	0.206154	0.000731655
uL24	17	1.283	1.43759	0.515596	0.00197589
uS15	9	0.756	0.765444	0.103015	0.00206128
uL29	12	0.793	0.822167	0.123308	0.00252891
uS13	10	0.7385	0.7878	0.117118	0.00252891
eL33	6	0.5995	0.608833	0.100079	0.00291229
eL6	19	0.856	0.871895	0.153286	0.0102601
uS10	12	1.2665	1.2345	0.203333	0.0105826
eS12	8	1.4705	1.43237	0.273026	0.0116355
eS19	11	1.241	1.22055	0.189234	0.0116355
uS11	12	1.075	1.1685	0.166469	0.0128678
eL20	14	0.6895	0.728286	0.304992	0.0128678
uL2	69	1.096	1.154	0.397329	0.0161263
uL6	12	0.7755	0.779417	0.230645	0.0217152
uL15	9	0.89	0.902444	0.0861962	0.0249202
uL14	7	0.876	0.806857	0.119164	0.0255949
uL13	17	0.523	0.732235	0.555746	0.0255949
eL37	3	0.734	0.745667	0.0388373	0.0276227
eS7	25	1.195	1.18328	0.285536	0.0285104
eS26	5	0.76	0.7642	0.104696	0.0320516
uL3	38	0.8415	0.925895	0.390371	0.0356215
eL43	6	0.753	0.782	0.139101	0.0384154
eL42	5	0.617	0.6528	0.166617	0.0384154
uS12	9	0.612	0.737889	0.395096	0.0384154
eS8	10	0.8935	0.8885	0.121527	0.0407337
eS21	8	1.361	1.57513	0.682718	0.0418926
eL13	16	1.169	1.19219	0.281948	0.0418926
uS2	10	1.253	1.2204	0.232417	0.0419661
eS25	6	0.888	0.850667	0.103117	0.0433067
uS3	23	0.841	0.914174	0.231302	0.0470288
eL38	4	1.1215	1.097	0.0627853	0.0984284
eS10	5	1.25	1.3112	0.291945	0.0999426
eL19	8	0.631	0.7675	0.382983	0.109609
uS8	8	0.881	0.874875	0.173062	0.129264
uS9	11	1.115	1.13927	0.216825	0.13894
eL34	4	0.899	0.87875	0.0878194	0.13894
uL11	13	1.172	7.66454	17.2103	0.146875
P2	13	1.762	1.72723	1.18316	0.160061
eS27	3	1.448	1.397	0.262246	0.160153
uL10	12	1.035	1.228	0.490623	0.176971
eL30	7	0.815	0.901143	0.174001	0.200263
uL1	100	0.898	1.7565	6.42565	0.222318
uL22	14	1.0875	1.09743	0.211205	0.246333
P1	4	2.3425	10.1007	16.2619	0.248471
uL23	10	1.1435	1.2343	0.511659	0.248471
eS6	22	0.783	1.14109	1.70229	0.248471
eL15	6	0.6355	0.829667	0.561724	0.248471
eL27	11	0.943	0.957091	0.115981	0.265145
RACK1	18	0.9175	0.963167	0.364064	0.322419
eS28	3	1.121	1.284	0.357546	0.346444
eS30	3	0.894	0.926667	0.0905336	0.355316
eL22	6	1.1275	0.981333	0.708416	0.480525
uS17	10	0.897	0.9622	0.354053	0.480525
eS1	63	0.949	1.02167	0.333823	0.519986
uL5	12	1.1995	1.08692	0.254723	0.53874
uL18	15	0.966	0.9818	0.193047	0.560739
eL31	11	1.09	1.04864	0.172153	0.562459
uS19	5	1.01	0.9502	0.211502	0.59446
eL36	13	1.009	0.988846	0.178555	0.665717
eS17	10	0.915	0.9928	0.270897	0.699469
uS7	16	1.058	1.00744	0.220058	0.805087
eL32	8	1.0905	1.02425	0.143807	0.821936
eL18	7	0.805	1.14714	0.824474	0.986985
eL14	12	0.743	2.8755	7.39256	0.986985
uS14	10	0.9715	1.0523	0.352615	0.996463
eL39	2
eL29	1
eL40	0
eL41	0
eL28	0
eS31	0

## Sheet: GluC_digestion
Protein	Number of Peptides	Foldchange median	Foldchange mean	Foldchange SD	Adj. P-value (by 1 comp. t-test, H0 : mean=log2(1)
eS12	12	1.991	1.83842	0.361314	0.000169156
P2	8	1.8595	1.77425	0.756842	0.112909
eL22	4	1.7635	2.19525	1.07503	0.144717
eS10	12	1.5755	1.87492	0.707612	0.00562277
uL11	10	1.2075	7.3537	19.5044	0.375865
eS28	3	1.194	1.21267	0.174749	0.361661
eS1	57	1.163	14.1811	95.5071	0.0329219
uL10	6	1.153	1.10717	0.201726	0.528824
eS7	23	1.132	1.28835	0.698067	0.170239
uS10	8	1.1155	1.09775	0.0687246	0.0329219
uS19	6	1.11	1.099	0.147427	0.362495
uS2	8	1.1065	1.16488	0.63451	0.954901
uL22	12	1.101	1.0265	0.182887	0.953692
uL24	11	1.098	1.12918	0.113974	0.0254338
eL31	11	1.095	1.05009	0.218292	0.83285
eS24	9	1.082	1.19589	0.344727	0.361661
eL38	3	1.079	1.02167	0.10808	0.942006
eL18	5	1.074	1.0302	0.302274	0.954901
eL13	11	1.055	1.06109	0.121907	0.362495
uL5	10	1.0415	1.035	0.176508	0.890892
uL2	48	1.0375	1.07142	0.302366	0.57059
uS9	11	1.029	1.06818	0.208207	0.59112
eL6	10	1.0205	1.0489	0.35832	0.954901
eS21	10	1.012	1.0307	0.144313	0.815972
uL23	8	1.011	1.12525	0.274749	0.443315
uS11	8	1.0045	1.0495	0.136275	0.59112
eL32	4	1.004	1.0275	0.0970962	0.815972
uL18	13	1.004	1.29723	1.06584	0.815972
eL30	3	0.977	0.965333	0.0564122	0.59112
eS19	9	0.972	2.02289	2.165	0.430869
eS27	5	0.959	1.0484	0.232845	0.930068
uL30	8	0.9495	0.83125	0.396333	0.362495
eL14	7	0.949	12.6354	30.2455	0.528879
uS3	9	0.947	1.03311	0.196628	0.930068
uL14	5	0.936	0.9798	0.0716429	0.712226
uL1	64	0.936	1.9972	7.75126	0.954901
eL34	7	0.929	0.969857	0.136381	0.698787
eS26	7	0.924	1.04014	0.273858	0.953692
eL8	14	0.9175	1.13864	0.995602	0.72988
eS17	12	0.917	61.0252	208.327	0.680299
eL27	10	0.909	0.927	0.184588	0.361661
uL29	7	0.908	1.06143	0.3836	0.953692
uL16	11	0.895	1.055	0.566849	0.953178
P1	13	0.887	0.944615	0.344794	0.451546
eS8	15	0.886	0.958267	0.316531	0.443315
uS7	20	0.884	0.9269	0.315118	0.247828
eS4	21	0.819	0.845857	0.277975	0.0251195
uL4	22	0.819	6.18591	25.1947	0.979909
uS12	3	0.816	39.907	67.8973	0.712226
eL15	5	0.815	0.7686	0.115528	0.0732476
eL21	8	0.815	0.830375	0.218644	0.144717
eS6	16	0.814	0.811	0.275592	0.0436617
eL36	5	0.803	0.7852	0.0943488	0.0497398
eS25	9	0.801	0.882667	0.308801	0.361661
uL6	16	0.8005	0.847125	0.291969	0.0732476
RACK1	12	0.798	0.79175	0.179215	0.0329219
uS5	5	0.783	0.7252	0.268692	0.272755
uL15	7	0.761	0.785143	0.385456	0.362495
uL3	27	0.752	0.77537	0.324591	0.0177608
uS13	4	0.735	0.78425	0.165822	0.232791
eL19	6	0.667	0.685833	0.143837	0.0346093
eL42	3	0.667	0.658	0.0639766	0.0732476
uS8	5	0.661	0.7116	0.159962	0.0756712
uL13	9	0.646	0.613	0.142626	0.00667195
eL33	3	0.645	0.574	0.161651	0.232791
uS14	7	0.643	0.766429	0.478509	0.362495
uS4	14	0.621	12.7044	45.0182	0.953692
uS15	7	0.579	0.668429	0.332092	0.0808836
eL20	13	0.528	0.698462	0.539301	0.0251195
eL24	5	0.403	0.3752	0.0707227	0.00667195
eL29	1
eL43	1
eS30	1
uS17	2
